# Supplementary material for: A role for RNA post-transcriptional regulation in satellite cell activation
Source: Skelet Muscle. 2012 Oct 9;2:21. doi: 10.1186/2044-5040-2-21 (PMC3563611; doi:10.1186/2044-5040-2-21)
Supplement: Additional file 1 — CEL files of wild type satellite cells isolated from uninjured muscle. Raw expression data for three replicates of satellite cells isolated from wild type uninjured TA muscles. *. CEL files can be opened with any microarray analysis software including the Affymetrix Expression Console Software (http://www.affymetrix.com/estore/browse/level_seven_software_products_only.jsp?productId=131414&categoryId=35623&productName=Affymetrix-Expression-Console-Software#1_1). [file 2044-5040-2-21-S1.zip › WT-UI-1.CEL]

[CEL]
Version=3

[HEADER]
Cols=1002
Rows=1002
TotalX=1002
TotalY=1002
OffsetX=0
OffsetY=0
GridCornerUL=234 191
GridCornerUR=7285 207
GridCornerLR=7271 7282
GridCornerLL=220 7266
Axis-invertX=0
AxisInvertY=0
swapXY=0
DatHeader=[28..65534]  Cornelison_WT_3-29_4-6-04_Mouse430_2:CLS=7493 RWS=7493 XIN=1  YIN=1  VE=30        2.0 04/06/04 12:53:51 50102440  M10      Mouse430_2.1sq                  6
Algorithm=Percentile
AlgorithmParameters=Percentile:75;CellMargin:2;OutlierHigh:1.500;OutlierLow:1.004;AlgVersion:6.0;FixedCellSize:TRUE;FullFeatureWidth:7;FullFeatureHeight:7;IgnoreOutliersInShiftRows:FALSE;FeatureExtraction:TRUE;PoolWidthExtenstion:2;PoolHeightExtension:2;UseSubgrids:FALSE;RandomizePixels:FALSE;ErrorBasis:StdvMean;StdMult:1.000000

[INTENSITY]
NumberCells=1004004
CellHeader=X	Y	MEAN	STDV	NPIXELS
  0	  0	202.0	26.4	 25
  1	  0	5554.0	1118.2	 25
  2	  0	231.0	35.6	 25
  3	  0	5724.0	969.4	 25
  4	  0	550.0	29.9	 25
  5	  0	224.0	30.4	 25
  6	  0	6102.0	935.8	 25
  7	  0	185.0	25.1	 25
  8	  0	5519.0	1018.9	 25
  9	  0	180.0	29.9	 25
 10	  0	5646.0	961.8	 25
 11	  0	235.0	27.8	 25
 12	  0	5632.0	1097.5	 25
 13	  0	202.0	37.7	 25
 14	  0	5534.0	1310.9	 25
 15	  0	256.0	51.7	 25
 16	  0	5527.0	1093.7	 25
 17	  0	198.0	40.6	 25
 18	  0	5696.0	989.6	 25
 19	  0	226.0	32.9	 25
 20	  0	5413.0	980.1	 25
 21	  0	205.0	28.0	 25
 22	  0	5621.0	967.2	 25
 23	  0	225.0	31.3	 25
 24	  0	6079.0	1032.2	 25
 25	  0	208.0	29.1	 25
 26	  0	5543.0	942.6	 25
 27	  0	222.0	27.6	 25
 28	  0	5875.0	912.2	 25
 29	  0	213.0	33.9	 25
 30	  0	5777.0	1002.2	 25
 31	  0	232.0	32.6	 25
 32	  0	5904.0	987.2	 25
 33	  0	217.0	38.2	 25
 34	  0	5575.0	984.0	 25
 35	  0	223.0	41.1	 25
 36	  0	5381.0	931.9	 25
 37	  0	192.0	31.0	 25
 38	  0	5735.0	1152.3	 25
 39	  0	257.0	41.9	 25
 40	  0	5743.0	1017.1	 25
 41	  0	274.0	42.3	 25
 42	  0	5596.0	947.1	 25
 43	  0	223.0	38.6	 25
 44	  0	5802.0	931.7	 25
 45	  0	203.0	29.0	 25
 46	  0	5830.0	919.5	 25
 47	  0	227.0	24.1	 25
 48	  0	5898.0	880.1	 25
 49	  0	204.0	35.2	 25
 50	  0	5877.0	925.1	 25
 51	  0	212.0	26.8	 25
 52	  0	5779.0	936.4	 25
 53	  0	204.0	31.6	 25
 54	  0	5880.0	978.2	 25
 55	  0	205.0	35.0	 25
 56	  0	5834.0	839.5	 25
 57	  0	193.0	26.7	 25
 58	  0	5761.0	902.6	 25
 59	  0	207.0	20.5	 25
 60	  0	5627.0	895.6	 25
 61	  0	225.0	32.5	 25
 62	  0	5696.0	1264.0	 25
 63	  0	231.0	32.0	 25
 64	  0	5692.0	1172.7	 25
 65	  0	219.0	38.2	 25
 66	  0	5845.0	1207.7	 25
 67	  0	200.0	40.1	 25
 68	  0	5720.0	1169.5	 25
 69	  0	237.0	43.4	 25
 70	  0	5771.0	1097.8	 25
 71	  0	211.0	34.3	 25
 72	  0	5788.0	1067.5	 25
 73	  0	212.0	33.7	 25
 74	  0	5722.0	1009.5	 25
 75	  0	212.0	30.4	 25
 76	  0	5588.0	995.8	 25
 77	  0	213.0	24.5	 25
 78	  0	5766.0	948.4	 25
 79	  0	229.0	21.1	 25
 80	  0	5843.0	908.7	 25
 81	  0	238.0	34.5	 25
 82	  0	5835.0	893.1	 25
 83	  0	195.0	15.9	 25
 84	  0	5823.0	969.8	 25
 85	  0	215.0	36.6	 25
 86	  0	5894.0	932.0	 25
 87	  0	207.0	29.7	 25
 88	  0	5554.0	922.6	 25
 89	  0	194.0	26.4	 25
 90	  0	5738.0	1067.4	 25
 91	  0	203.0	13.6	 25
 92	  0	5733.0	1145.2	 25
 93	  0	214.0	27.1	 25
 94	  0	5652.0	1112.3	 25
 95	  0	260.0	41.0	 25
 96	  0	5991.0	1102.9	 25
 97	  0	243.0	35.5	 25
 98	  0	5912.0	957.4	 25
 99	  0	225.0	37.7	 25
100	  0	6010.0	999.5	 25
101	  0	200.0	18.9	 25
102	  0	5946.0	965.3	 25
103	  0	213.0	29.7	 25
104	  0	5832.0	947.7	 25
105	  0	215.0	26.8	 25
106	  0	5970.0	925.5	 25
107	  0	217.0	16.7	 25
108	  0	5782.0	1131.3	 25
109	  0	204.0	26.1	 25
110	  0	5706.0	1159.0	 25
111	  0	205.0	26.9	 25
112	  0	5904.0	1256.8	 25
113	  0	205.0	40.2	 25
114	  0	5614.0	1261.7	 25
115	  0	191.0	29.3	 25
116	  0	5714.0	936.6	 25
117	  0	186.0	30.0	 25
118	  0	5570.0	961.0	 25
119	  0	215.0	27.0	 25
120	  0	5686.0	1011.1	 25
121	  0	210.0	31.5	 25
122	  0	5811.0	890.6	 25
123	  0	199.0	32.1	 25
124	  0	5880.0	992.0	 25
125	  0	218.0	24.9	 25
126	  0	5820.0	1037.4	 25
127	  0	194.0	26.1	 25
128	  0	5938.0	946.7	 25
129	  0	239.0	22.2	 25
130	  0	5811.0	920.7	 25
131	  0	224.0	20.2	 25
132	  0	5923.0	981.6	 25
133	  0	199.0	26.7	 25
134	  0	5682.0	953.1	 25
135	  0	201.0	42.1	 25
136	  0	5570.0	959.5	 25
137	  0	200.0	33.0	 25
138	  0	5477.0	1051.2	 25
139	  0	225.0	31.2	 25
140	  0	5699.0	1038.6	 25
141	  0	210.0	31.6	 25
142	  0	5677.0	1207.7	 25
143	  0	239.0	43.4	 25
144	  0	5524.0	1025.6	 25
145	  0	210.0	41.9	 25
146	  0	5678.0	1162.6	 25
147	  0	231.0	37.0	 25
148	  0	5553.0	1092.3	 25
149	  0	195.0	36.6	 25
150	  0	5599.0	1228.6	 25
151	  0	237.0	36.5	 25
152	  0	5404.0	1177.5	 25
153	  0	215.0	32.5	 25
154	  0	5677.0	1176.3	 25
155	  0	205.0	33.1	 25
156	  0	5566.0	913.1	 25
157	  0	215.0	27.7	 25
158	  0	5830.0	910.8	 25
159	  0	226.0	35.1	 25
160	  0	5796.0	938.2	 25
161	  0	217.0	29.3	 25
162	  0	5639.0	959.2	 25
163	  0	197.0	26.5	 25
164	  0	5821.0	999.7	 25
165	  0	196.0	22.5	 25
166	  0	5755.0	1110.8	 25
167	  0	226.0	37.8	 25
168	  0	5692.0	1072.0	 25
169	  0	211.0	30.8	 25
170	  0	5764.0	1118.4	 25
171	  0	195.0	27.3	 25
172	  0	5549.0	1136.3	 25
173	  0	224.0	33.7	 25
174	  0	5494.0	1157.3	 25
175	  0	202.0	27.1	 25
176	  0	5383.0	1201.8	 25
177	  0	222.0	29.7	 25
178	  0	5692.0	1161.9	 25
179	  0	210.0	41.9	 25
180	  0	5491.0	1001.6	 25
181	  0	275.0	36.9	 25
182	  0	5759.0	973.3	 25
183	  0	204.0	30.0	 25
184	  0	5654.0	998.2	 25
185	  0	212.0	26.6	 25
186	  0	5736.0	947.2	 25
187	  0	241.0	51.8	 25
188	  0	5743.0	944.0	 25
189	  0	204.0	37.8	 25
190	  0	5747.0	839.0	 25
191	  0	200.0	26.1	 25
192	  0	5591.0	856.3	 25
193	  0	219.0	35.8	 25
194	  0	5760.0	1002.0	 25
195	  0	224.0	27.8	 25
196	  0	5833.0	893.4	 25
197	  0	207.0	25.4	 25
198	  0	5777.0	824.0	 25
199	  0	185.0	21.1	 25
200	  0	5755.0	905.7	 25
201	  0	199.0	24.1	 25
202	  0	5552.0	925.1	 25
203	  0	203.0	48.7	 25
204	  0	5504.0	1197.4	 25
205	  0	215.0	40.2	 25
206	  0	5813.0	1080.5	 25
207	  0	197.0	35.3	 25
208	  0	5754.0	1064.3	 25
209	  0	215.0	32.8	 25
210	  0	5463.0	1012.8	 25
211	  0	218.0	25.5	 25
212	  0	5746.0	1014.8	 25
213	  0	202.0	29.6	 25
214	  0	5818.0	945.8	 25
215	  0	218.0	29.5	 25
216	  0	5821.0	959.8	 25
217	  0	201.0	29.0	 25
218	  0	5913.0	898.9	 25
219	  0	209.0	24.0	 25
220	  0	5862.0	940.4	 25
221	  0	207.0	32.7	 25
222	  0	5979.0	976.1	 25
223	  0	214.0	28.6	 25
224	  0	5893.0	1005.0	 25
225	  0	212.0	36.8	 25
226	  0	5829.0	1013.6	 25
227	  0	194.0	26.3	 25
228	  0	5608.0	1296.1	 25
229	  0	194.0	29.4	 25
230	  0	5568.0	1325.2	 25
231	  0	210.0	41.9	 25
232	  0	5700.0	1237.7	 25
233	  0	202.0	31.8	 25
234	  0	5598.0	1292.1	 25
235	  0	199.0	28.2	 25
236	  0	5674.0	1190.0	 25
237	  0	189.0	27.3	 25
238	  0	5620.0	1086.7	 25
239	  0	216.0	34.0	 25
240	  0	5638.0	1062.9	 25
241	  0	220.0	38.4	 25
242	  0	5795.0	1023.4	 25
243	  0	225.0	37.4	 25
244	  0	5890.0	1053.3	 25
245	  0	227.0	35.7	 25
246	  0	5802.0	909.0	 25
247	  0	190.0	27.6	 25
248	  0	5660.0	879.9	 25
249	  0	190.0	24.2	 25
250	  0	6010.0	942.7	 25
251	  0	196.0	32.8	 25
252	  0	6135.0	970.5	 25
253	  0	236.0	34.8	 25
254	  0	6004.0	886.1	 25
255	  0	204.0	19.6	 25
256	  0	5972.0	896.9	 25
257	  0	206.0	24.9	 25
258	  0	5695.0	877.9	 25
259	  0	214.0	38.2	 25
260	  0	5764.0	892.1	 25
261	  0	208.0	30.2	 25
262	  0	5962.0	962.1	 25
263	  0	188.0	32.5	 25
264	  0	5787.0	1115.9	 25
265	  0	206.0	31.9	 25
266	  0	5594.0	1142.0	 25
267	  0	189.0	28.4	 25
268	  0	5893.0	1106.5	 25
269	  0	203.0	32.3	 25
270	  0	5964.0	1111.2	 25
271	  0	188.0	43.5	 25
272	  0	5908.0	1159.5	 25
273	  0	211.0	30.7	 25
274	  0	5950.0	1061.0	 25
275	  0	230.0	41.3	 25
276	  0	5882.0	999.7	 25
277	  0	190.0	20.3	 25
278	  0	5847.0	1044.0	 25
279	  0	175.0	23.2	 25
280	  0	6014.0	1102.5	 25
281	  0	189.0	24.2	 25
282	  0	5760.0	1114.3	 25
283	  0	200.0	24.4	 25
284	  0	5765.0	1087.6	 25
285	  0	170.0	17.6	 25
286	  0	5912.0	1155.4	 25
287	  0	156.0	25.9	 25
288	  0	5847.0	1159.3	 25
289	  0	206.0	30.2	 25
290	  0	5869.0	1243.2	 25
291	  0	218.0	33.7	 25
292	  0	5928.0	1192.2	 25
293	  0	210.0	27.2	 25
294	  0	5811.0	1133.9	 25
295	  0	187.0	32.5	 25
296	  0	5886.0	1154.0	 25
297	  0	175.0	22.3	 25
298	  0	5895.0	1045.6	 25
299	  0	198.0	35.0	 25
300	  0	6020.0	879.5	 25
301	  0	211.0	22.9	 25
302	  0	5934.0	884.1	 25
303	  0	195.0	32.3	 25
304	  0	5834.0	859.9	 25
305	  0	199.0	32.6	 25
306	  0	5964.0	915.5	 25
307	  0	207.0	33.6	 25
308	  0	5942.0	928.3	 25
309	  0	201.0	32.8	 25
310	  0	5920.0	981.9	 25
311	  0	206.0	25.0	 25
312	  0	5881.0	974.2	 25
313	  0	196.0	31.5	 25
314	  0	5905.0	1153.0	 25
315	  0	209.0	42.5	 25
316	  0	5745.0	1047.0	 25
317	  0	231.0	38.4	 25
318	  0	5832.0	1230.5	 25
319	  0	189.0	33.5	 25
320	  0	6076.0	1181.1	 25
321	  0	208.0	31.3	 25
322	  0	5922.0	1053.1	 25
323	  0	212.0	39.5	 25
324	  0	5922.0	1001.6	 25
325	  0	216.0	37.1	 25
326	  0	5898.0	1003.9	 25
327	  0	217.0	39.7	 25
328	  0	6176.0	1076.8	 25
329	  0	194.0	30.4	 25
330	  0	6033.0	1046.7	 25
331	  0	170.0	16.8	 25
332	  0	443.0	37.7	 25
333	  0	4721.0	896.3	 25
334	  0	419.0	63.6	 25
335	  0	219.0	29.9	 25
336	  0	396.0	51.5	 25
337	  0	188.0	22.9	 25
338	  0	6100.0	1153.5	 25
339	  0	194.0	33.9	 25
340	  0	5890.0	1226.0	 25
341	  0	209.0	32.5	 25
342	  0	5842.0	1317.0	 25
343	  0	237.0	54.3	 25
344	  0	6144.0	1330.6	 25
345	  0	183.0	31.3	 25
346	  0	5882.0	1313.3	 25
347	  0	199.0	29.3	 25
348	  0	5963.0	1262.2	 25
349	  0	210.0	30.4	 25
350	  0	5952.0	1074.7	 25
351	  0	204.0	29.2	 25
352	  0	6134.0	1112.4	 25
353	  0	206.0	21.4	 25
354	  0	5871.0	1007.0	 25
355	  0	189.0	27.1	 25
356	  0	5865.0	953.3	 25
357	  0	170.0	21.6	 25
358	  0	6120.0	1009.9	 25
359	  0	215.0	36.0	 25
360	  0	6115.0	906.5	 25
361	  0	199.0	26.4	 25
362	  0	6178.0	962.3	 25
363	  0	194.0	28.4	 25
364	  0	5726.0	992.9	 25
365	  0	206.0	25.2	 25
366	  0	5939.0	1320.3	 25
367	  0	201.0	25.4	 25
368	  0	5717.0	1202.6	 25
369	  0	197.0	28.5	 25
370	  0	6022.0	1090.3	 25
371	  0	210.0	35.9	 25
372	  0	6047.0	976.7	 25
373	  0	191.0	23.6	 25
374	  0	5988.0	1008.3	 25
375	  0	221.0	40.5	 25
376	  0	5811.0	838.5	 25
377	  0	202.0	29.4	 25
378	  0	5919.0	982.9	 25
379	  0	219.0	42.4	 25
380	  0	6209.0	953.3	 25
381	  0	193.0	30.9	 25
382	  0	6026.0	1165.2	 25
383	  0	224.0	32.8	 25
384	  0	5942.0	1105.3	 25
385	  0	212.0	43.2	 25
386	  0	5755.0	1141.8	 25
387	  0	187.0	23.9	 25
388	  0	6087.0	942.9	 25
389	  0	219.0	27.8	 25
390	  0	6046.0	911.1	 25
391	  0	178.0	27.6	 25
392	  0	5947.0	924.9	 25
393	  0	176.0	20.0	 25
394	  0	5767.0	924.3	 25
395	  0	187.0	22.6	 25
396	  0	5881.0	847.5	 25
397	  0	191.0	30.0	 25
398	  0	5927.0	922.8	 25
399	  0	208.0	32.2	 25
400	  0	5998.0	828.5	 25
401	  0	209.0	28.5	 25
402	  0	6162.0	998.0	 25
403	  0	192.0	22.8	 25
404	  0	5979.0	1091.6	 25
405	  0	199.0	39.0	 25
406	  0	5793.0	1039.3	 25
407	  0	206.0	25.1	 25
408	  0	5835.0	1163.9	 25
409	  0	200.0	39.6	 25
410	  0	5709.0	1211.4	 25
411	  0	220.0	33.6	 25
412	  0	5779.0	1153.4	 25
413	  0	178.0	27.0	 25
414	  0	5616.0	1113.3	 25
415	  0	183.0	30.5	 25
416	  0	5941.0	1064.1	 25
417	  0	183.0	21.9	 25
418	  0	6059.0	1000.1	 25
419	  0	183.0	25.6	 25
420	  0	5870.0	980.0	 25
421	  0	185.0	22.8	 25
422	  0	6095.0	1194.6	 25
423	  0	220.0	36.7	 25
424	  0	6220.0	1218.8	 25
425	  0	183.0	33.0	 25
426	  0	6040.0	1126.2	 25
427	  0	199.0	22.1	 25
428	  0	6078.0	1064.7	 25
429	  0	202.0	30.0	 25
430	  0	5881.0	1165.5	 25
431	  0	180.0	23.9	 25
432	  0	6076.0	1181.2	 25
433	  0	196.0	21.1	 25
434	  0	5911.0	1178.6	 25
435	  0	200.0	29.9	 25
436	  0	5671.0	1327.8	 25
437	  0	161.0	26.4	 25
438	  0	5852.0	1345.4	 25
439	  0	218.0	47.7	 25
440	  0	5856.0	1159.4	 25
441	  0	206.0	34.7	 25
442	  0	5946.0	949.2	 25
443	  0	215.0	35.5	 25
444	  0	6153.0	1015.3	 25
445	  0	159.0	27.3	 25
446	  0	5879.0	936.6	 25
447	  0	219.0	32.7	 25
448	  0	6201.0	881.6	 25
449	  0	208.0	14.2	 25
450	  0	5844.0	856.7	 25
451	  0	185.0	33.3	 25
452	  0	6138.0	875.4	 25
453	  0	189.0	21.3	 25
454	  0	6080.0	819.9	 25
455	  0	192.0	23.0	 25
456	  0	5926.0	859.9	 25
457	  0	207.0	37.9	 25
458	  0	5984.0	905.5	 25
459	  0	209.0	27.5	 25
460	  0	5785.0	979.0	 25
461	  0	204.0	28.6	 25
462	  0	6022.0	994.4	 25
463	  0	220.0	33.7	 25
464	  0	5827.0	1313.0	 25
465	  0	203.0	28.8	 25
466	  0	5754.0	1171.1	 25
467	  0	209.0	36.5	 25
468	  0	5828.0	1034.4	 25
469	  0	183.0	33.8	 25
470	  0	5983.0	1132.4	 25
471	  0	176.0	31.5	 25
472	  0	6125.0	1087.6	 25
473	  0	195.0	25.4	 25
474	  0	6083.0	1173.0	 25
475	  0	167.0	24.7	 25
476	  0	5952.0	1169.1	 25
477	  0	194.0	21.7	 25
478	  0	6030.0	1152.3	 25
479	  0	197.0	27.7	 25
480	  0	6103.0	1215.0	 25
481	  0	188.0	32.5	 25
482	  0	5948.0	1231.4	 25
483	  0	188.0	41.2	 25
484	  0	5996.0	1223.6	 25
485	  0	189.0	32.4	 25
486	  0	6156.0	1238.6	 25
487	  0	209.0	35.7	 25
488	  0	6194.0	1162.2	 25
489	  0	226.0	28.7	 25
490	  0	6002.0	1148.6	 25
491	  0	186.0	31.0	 25
492	  0	5987.0	1078.7	 25
493	  0	199.0	22.4	 25
494	  0	6233.0	1161.4	 25
495	  0	180.0	28.7	 25
496	  0	6143.0	1005.0	 25
497	  0	201.0	43.1	 25
498	  0	5991.0	913.7	 25
499	  0	193.0	25.8	 25
500	  0	5818.0	989.4	 25
501	  0	192.0	31.4	 25
502	  0	6062.0	904.6	 25
503	  0	204.0	24.6	 25
504	  0	6095.0	785.9	 25
505	  0	165.0	23.1	 25
506	  0	6195.0	1064.3	 25
507	  0	211.0	38.2	 25
508	  0	6219.0	945.5	 25
509	  0	211.0	23.1	 25
510	  0	6336.0	1064.6	 25
511	  0	179.0	24.2	 25
512	  0	6320.0	1042.2	 25
513	  0	187.0	27.3	 25
514	  0	6074.0	1019.0	 25
515	  0	167.0	28.7	 25
516	  0	6122.0	1136.4	 25
517	  0	198.0	30.0	 25
518	  0	6022.0	1062.3	 25
519	  0	206.0	30.1	 25
520	  0	5986.0	1102.5	 25
521	  0	203.0	32.7	 25
522	  0	6042.0	1229.9	 25
523	  0	228.0	44.3	 25
524	  0	6217.0	1240.9	 25
525	  0	193.0	44.4	 25
526	  0	6089.0	1157.4	 25
527	  0	208.0	30.8	 25
528	  0	6066.0	1120.4	 25
529	  0	183.0	33.3	 25
530	  0	6254.0	1296.8	 25
531	  0	205.0	28.6	 25
532	  0	6125.0	1167.6	 25
533	  0	176.0	24.7	 25
534	  0	6292.0	1098.1	 25
535	  0	184.0	30.6	 25
536	  0	6262.0	1162.5	 25
537	  0	225.0	36.0	 25
538	  0	6271.0	1158.4	 25
539	  0	192.0	30.9	 25
540	  0	6055.0	1231.7	 25
541	  0	207.0	45.6	 25
542	  0	6096.0	1052.6	 25
543	  0	182.0	44.3	 25
544	  0	6217.0	1132.2	 25
545	  0	208.0	32.4	 25
546	  0	6116.0	1240.4	 25
547	  0	194.0	24.5	 25
548	  0	6095.0	1219.9	 25
549	  0	197.0	34.5	 25
550	  0	6392.0	1265.3	 25
551	  0	208.0	41.9	 25
552	  0	6119.0	1234.8	 25
553	  0	209.0	24.5	 25
554	  0	6111.0	1165.2	 25
555	  0	186.0	29.0	 25
556	  0	6186.0	1014.3	 25
557	  0	192.0	22.3	 25
558	  0	6363.0	1034.1	 25
559	  0	183.0	22.7	 25
560	  0	6144.0	902.2	 25
561	  0	179.0	25.1	 25
562	  0	6057.0	842.6	 25
563	  0	223.0	49.2	 25
564	  0	6239.0	859.2	 25
565	  0	189.0	22.4	 25
566	  0	6192.0	949.8	 25
567	  0	197.0	27.0	 25
568	  0	6239.0	1064.6	 25
569	  0	184.0	42.6	 25
570	  0	6557.0	1128.1	 25
571	  0	177.0	28.8	 25
572	  0	6040.0	1231.4	 25
573	  0	195.0	36.2	 25
574	  0	5977.0	1263.5	 25
575	  0	169.0	23.7	 25
576	  0	6041.0	1139.3	 25
577	  0	185.0	34.9	 25
578	  0	6125.0	1099.4	 25
579	  0	175.0	30.5	 25
580	  0	6333.0	1045.2	 25
581	  0	198.0	30.9	 25
582	  0	6276.0	975.4	 25
583	  0	207.0	22.9	 25
584	  0	6225.0	1020.6	 25
585	  0	212.0	26.7	 25
586	  0	6264.0	927.3	 25
587	  0	195.0	40.9	 25
588	  0	6313.0	1029.9	 25
589	  0	203.0	38.8	 25
590	  0	6138.0	1071.8	 25
591	  0	183.0	22.7	 25
592	  0	6157.0	1112.5	 25
593	  0	192.0	32.9	 25
594	  0	6321.0	1275.4	 25
595	  0	172.0	21.5	 25
596	  0	6394.0	1286.6	 25
597	  0	212.0	25.5	 25
598	  0	6169.0	1322.7	 25
599	  0	214.0	39.1	 25
600	  0	6211.0	1389.0	 25
601	  0	197.0	32.8	 25
602	  0	6299.0	1314.1	 25
603	  0	178.0	28.0	 25
604	  0	6210.0	1217.2	 25
605	  0	193.0	32.0	 25
606	  0	6187.0	1137.7	 25
607	  0	206.0	40.1	 25
608	  0	6267.0	1117.2	 25
609	  0	223.0	39.7	 25
610	  0	6173.0	1072.5	 25
611	  0	194.0	30.9	 25
612	  0	6354.0	1063.8	 25
613	  0	204.0	26.3	 25
614	  0	6363.0	969.0	 25
615	  0	173.0	24.1	 25
616	  0	6296.0	902.1	 25
617	  0	212.0	26.5	 25
618	  0	6365.0	904.0	 25
619	  0	169.0	18.7	 25
620	  0	6232.0	912.0	 25
621	  0	173.0	26.9	 25
622	  0	6316.0	798.1	 25
623	  0	195.0	32.6	 25
624	  0	6170.0	897.6	 25
625	  0	206.0	39.7	 25
626	  0	6244.0	877.0	 25
627	  0	178.0	35.8	 25
628	  0	5981.0	924.8	 25
629	  0	185.0	32.5	 25
630	  0	6113.0	977.3	 25
631	  0	195.0	36.1	 25
632	  0	6097.0	1183.1	 25
633	  0	190.0	18.1	 25
634	  0	6144.0	1150.8	 25
635	  0	172.0	28.3	 25
636	  0	6111.0	1155.3	 25
637	  0	200.0	32.3	 25
638	  0	6219.0	1116.8	 25
639	  0	195.0	30.9	 25
640	  0	6067.0	971.8	 25
641	  0	187.0	27.6	 25
642	  0	6349.0	937.7	 25
643	  0	203.0	39.4	 25
644	  0	6181.0	906.5	 25
645	  0	215.0	33.4	 25
646	  0	6296.0	899.3	 25
647	  0	192.0	36.4	 25
648	  0	6404.0	948.3	 25
649	  0	193.0	29.1	 25
650	  0	6337.0	1063.7	 25
651	  0	219.0	23.9	 25
652	  0	6134.0	1169.5	 25
653	  0	306.0	75.5	 25
654	  0	6009.0	1180.0	 25
655	  0	194.0	36.6	 25
656	  0	6112.0	1297.9	 25
657	  0	202.0	25.9	 25
658	  0	6307.0	1260.1	 25
659	  0	188.0	29.6	 25
660	  0	6046.0	1227.0	 25
661	  0	181.0	43.8	 25
662	  0	6450.0	1227.5	 25
663	  0	223.0	31.7	 25
664	  0	6175.0	1039.4	 25
665	  0	174.0	17.2	 25
666	  0	474.0	53.6	 25
667	  0	4968.0	864.5	 25
668	  0	408.0	38.5	 25
669	  0	196.0	30.2	 25
670	  0	455.0	64.7	 25
671	  0	189.0	24.3	 25
672	  0	6123.0	1035.3	 25
673	  0	178.0	18.6	 25
674	  0	6261.0	958.7	 25
675	  0	195.0	23.7	 25
676	  0	5929.0	966.8	 25
677	  0	192.0	20.6	 25
678	  0	6167.0	1012.3	 25
679	  0	175.0	23.4	 25
680	  0	6269.0	1091.5	 25
681	  0	226.0	43.3	 25
682	  0	6335.0	1108.8	 25
683	  0	196.0	28.5	 25
684	  0	6085.0	1092.2	 25
685	  0	187.0	28.0	 25
686	  0	6056.0	906.9	 25
687	  0	187.0	25.5	 25
688	  0	6082.0	931.6	 25
689	  0	188.0	24.7	 25
690	  0	6324.0	995.1	 25
691	  0	201.0	27.5	 25
692	  0	6299.0	858.4	 25
693	  0	208.0	30.1	 25
694	  0	6142.0	842.4	 25
695	  0	198.0	23.9	 25
696	  0	6205.0	882.3	 25
697	  0	169.0	28.3	 25
698	  0	6133.0	881.4	 25
699	  0	189.0	23.3	 25
700	  0	6245.0	914.5	 25
701	  0	183.0	19.7	 25
702	  0	6314.0	980.7	 25
703	  0	202.0	27.2	 25
704	  0	6282.0	1019.2	 25
705	  0	163.0	28.3	 25
706	  0	6139.0	1154.1	 25
707	  0	169.0	32.4	 25
708	  0	6042.0	1294.5	 25
709	  0	189.0	38.0	 25
710	  0	6258.0	1290.8	 25
711	  0	185.0	22.4	 25
712	  0	5862.0	1156.9	 25
713	  0	187.0	25.9	 25
714	  0	6356.0	1238.2	 25
715	  0	202.0	34.4	 25
716	  0	6056.0	1139.8	 25
717	  0	222.0	23.4	 25
718	  0	6320.0	991.9	 25
719	  0	188.0	24.4	 25
720	  0	6299.0	1045.4	 25
721	  0	185.0	32.9	 25
722	  0	6105.0	1135.1	 25
723	  0	167.0	27.7	 25
724	  0	6409.0	1142.6	 25
725	  0	189.0	29.3	 25
726	  0	6140.0	951.2	 25
727	  0	195.0	29.9	 25
728	  0	6222.0	1093.0	 25
729	  0	178.0	31.5	 25
730	  0	6360.0	1328.0	 25
731	  0	186.0	33.4	 25
732	  0	6233.0	1265.5	 25
733	  0	210.0	38.2	 25
734	  0	6071.0	1226.0	 25
735	  0	197.0	33.3	 25
736	  0	6245.0	1161.5	 25
737	  0	174.0	31.4	 25
738	  0	6270.0	991.8	 25
739	  0	181.0	29.1	 25
740	  0	6217.0	976.4	 25
741	  0	192.0	38.8	 25
742	  0	6400.0	1074.8	 25
743	  0	203.0	32.9	 25
744	  0	6291.0	1152.8	 25
745	  0	207.0	28.6	 25
746	  0	6018.0	1256.9	 25
747	  0	179.0	29.4	 25
748	  0	6242.0	1399.6	 25
749	  0	198.0	30.9	 25
750	  0	6286.0	1146.2	 25
751	  0	204.0	26.6	 25
752	  0	6342.0	1144.9	 25
753	  0	175.0	18.9	 25
754	  0	6147.0	1051.3	 25
755	  0	201.0	28.1	 25
756	  0	6284.0	1126.1	 25
757	  0	177.0	19.8	 25
758	  0	6247.0	1013.2	 25
759	  0	201.0	24.5	 25
760	  0	6184.0	1085.4	 25
761	  0	170.0	20.7	 25
762	  0	6347.0	1013.4	 25
763	  0	210.0	28.9	 25
764	  0	6153.0	959.0	 25
765	  0	193.0	43.5	 25
766	  0	6270.0	969.9	 25
767	  0	216.0	26.3	 25
768	  0	6115.0	1121.2	 25
769	  0	192.0	47.4	 25
770	  0	5991.0	1131.0	 25
771	  0	226.0	23.1	 25
772	  0	6023.0	1104.4	 25
773	  0	196.0	26.2	 25
774	  0	6264.0	1111.0	 25
775	  0	185.0	24.1	 25
776	  0	6155.0	1141.5	 25
777	  0	194.0	38.0	 25
778	  0	6321.0	1102.6	 25
779	  0	188.0	27.5	 25
780	  0	6350.0	861.6	 25
781	  0	190.0	25.0	 25
782	  0	6441.0	889.3	 25
783	  0	168.0	18.9	 25
784	  0	6177.0	821.0	 25
785	  0	202.0	23.8	 25
786	  0	6218.0	799.9	 25
787	  0	199.0	39.9	 25
788	  0	6239.0	833.4	 25
789	  0	192.0	29.0	 25
790	  0	6418.0	1016.9	 25
791	  0	199.0	18.8	 25
792	  0	6194.0	987.4	 25
793	  0	202.0	33.9	 25
794	  0	6099.0	901.8	 25
795	  0	184.0	24.5	 25
796	  0	6273.0	1118.7	 25
797	  0	192.0	29.0	 25
798	  0	6135.0	1193.5	 25
799	  0	198.0	22.9	 25
800	  0	6074.0	1140.0	 25
801	  0	200.0	20.7	 25
802	  0	6340.0	1113.3	 25
803	  0	192.0	32.5	 25
804	  0	6373.0	1070.8	 25
805	  0	170.0	24.1	 25
806	  0	6551.0	1054.5	 25
807	  0	193.0	24.9	 25
808	  0	6363.0	1180.5	 25
809	  0	178.0	23.3	 25
810	  0	6409.0	1010.6	 25
811	  0	189.0	27.6	 25
812	  0	6337.0	958.1	 25
813	  0	200.0	27.4	 25
814	  0	6206.0	1069.2	 25
815	  0	179.0	42.1	 25
816	  0	6417.0	1114.9	 25
817	  0	210.0	28.9	 25
818	  0	6375.0	1212.1	 25
819	  0	190.0	25.4	 25
820	  0	6402.0	1175.1	 25
821	  0	182.0	36.7	 25
822	  0	6280.0	1259.8	 25
823	  0	204.0	32.7	 25
824	  0	6401.0	1308.3	 25
825	  0	203.0	25.9	 25
826	  0	6199.0	1065.3	 25
827	  0	207.0	32.5	 25
828	  0	6218.0	900.3	 25
829	  0	183.0	28.9	 25
830	  0	6150.0	923.4	 25
831	  0	192.0	31.5	 25
832	  0	6324.0	869.0	 25
833	  0	201.0	22.6	 25
834	  0	6269.0	919.4	 25
835	  0	198.0	33.0	 25
836	  0	6540.0	998.3	 25
837	  0	189.0	29.6	 25
838	  0	6393.0	959.8	 25
839	  0	195.0	29.6	 25
840	  0	5941.0	1051.2	 25
841	  0	206.0	31.7	 25
842	  0	6283.0	1092.2	 25
843	  0	214.0	43.7	 25
844	  0	6363.0	1042.0	 25
845	  0	239.0	34.2	 25
846	  0	6583.0	1041.9	 25
847	  0	206.0	34.1	 25
848	  0	6354.0	951.1	 25
849	  0	202.0	33.5	 25
850	  0	6231.0	907.3	 25
851	  0	290.0	41.7	 25
852	  0	5810.0	845.3	 25
853	  0	475.0	99.9	 25
854	  0	4703.0	682.3	 25
855	  0	863.0	129.9	 25
856	  0	4036.0	590.5	 25
857	  0	770.0	146.9	 25
858	  0	5179.0	844.7	 25
859	  0	516.0	81.9	 25
860	  0	6079.0	1057.0	 25
861	  0	297.0	42.9	 25
862	  0	6413.0	1265.6	 25
863	  0	184.0	23.5	 25
864	  0	6317.0	1117.7	 25
865	  0	230.0	48.1	 25
866	  0	6221.0	1219.0	 25
867	  0	201.0	34.7	 25
868	  0	6243.0	1330.4	 25
869	  0	190.0	39.8	 25
870	  0	5976.0	1303.8	 25
871	  0	221.0	29.8	 25
872	  0	6110.0	1163.2	 25
873	  0	177.0	25.0	 25
874	  0	6314.0	1408.1	 25
875	  0	179.0	36.3	 25
876	  0	6321.0	1413.7	 25
877	  0	193.0	32.8	 25
878	  0	6207.0	1314.6	 25
879	  0	215.0	39.0	 25
880	  0	6312.0	1055.4	 25
881	  0	190.0	27.1	 25
882	  0	6249.0	1111.7	 25
883	  0	198.0	26.3	 25
884	  0	6418.0	1035.9	 25
885	  0	199.0	27.6	 25
886	  0	6402.0	875.3	 25
887	  0	209.0	30.7	 25
888	  0	6449.0	921.7	 25
889	  0	203.0	36.5	 25
890	  0	6420.0	880.9	 25
891	  0	217.0	39.8	 25
892	  0	6240.0	852.5	 25
893	  0	205.0	31.0	 25
894	  0	6236.0	907.3	 25
895	  0	184.0	28.1	 25
896	  0	6487.0	993.4	 25
897	  0	214.0	30.3	 25
898	  0	6356.0	1058.3	 25
899	  0	220.0	31.2	 25
900	  0	6506.0	1059.0	 25
901	  0	230.0	39.7	 25
902	  0	6093.0	995.1	 25
903	  0	243.0	41.5	 25
904	  0	6308.0	1116.8	 25
905	  0	203.0	26.2	 25
906	  0	6419.0	1270.6	 25
907	  0	232.0	32.5	 25
908	  0	6656.0	1069.6	 25
909	  0	203.0	21.2	 25
910	  0	6275.0	951.9	 25
911	  0	213.0	28.7	 25
912	  0	6418.0	1082.2	 25
913	  0	199.0	17.2	 25
914	  0	6492.0	1178.9	 25
915	  0	189.0	29.2	 25
916	  0	6565.0	1197.5	 25
917	  0	197.0	35.1	 25
918	  0	6500.0	1079.5	 25
919	  0	238.0	37.7	 25
920	  0	6366.0	1127.7	 25
921	  0	186.0	24.0	 25
922	  0	6315.0	1139.0	 25
923	  0	232.0	45.5	 25
924	  0	6596.0	1092.0	 25
925	  0	210.0	37.3	 25
926	  0	6351.0	1202.8	 25
927	  0	231.0	36.1	 25
928	  0	6347.0	1265.0	 25
929	  0	223.0	52.2	 25
930	  0	6248.0	1176.7	 25
931	  0	202.0	30.1	 25
932	  0	6490.0	1524.2	 25
933	  0	206.0	26.4	 25
934	  0	6338.0	1282.5	 25
935	  0	221.0	26.1	 25
936	  0	6475.0	1169.4	 25
937	  0	180.0	20.5	 25
938	  0	6426.0	981.0	 25
939	  0	200.0	34.1	 25
940	  0	6459.0	912.6	 25
941	  0	210.0	20.6	 25
942	  0	6659.0	1014.5	 25
943	  0	193.0	29.1	 25
944	  0	6647.0	862.9	 25
945	  0	204.0	22.3	 25
946	  0	6433.0	919.6	 25
947	  0	212.0	24.7	 25
948	  0	6333.0	888.8	 25
949	  0	226.0	42.9	 25
950	  0	6642.0	959.4	 25
951	  0	224.0	37.0	 25
952	  0	6301.0	1040.8	 25
953	  0	202.0	27.7	 25
954	  0	6358.0	1175.6	 25
955	  0	212.0	35.0	 25
956	  0	6454.0	1130.6	 25
957	  0	199.0	34.3	 25
958	  0	6129.0	1318.1	 25
959	  0	227.0	38.6	 25
960	  0	6434.0	1388.3	 25
961	  0	233.0	31.5	 25
962	  0	6476.0	1035.4	 25
963	  0	225.0	29.7	 25
964	  0	6459.0	1183.9	 25
965	  0	208.0	31.5	 25
966	  0	6365.0	920.1	 25
967	  0	207.0	33.2	 25
968	  0	6540.0	1203.1	 25
969	  0	234.0	24.3	 25
970	  0	6440.0	1028.7	 25
971	  0	221.0	46.7	 25
972	  0	6478.0	1014.8	 25
973	  0	226.0	31.6	 25
974	  0	6498.0	993.1	 25
975	  0	230.0	39.4	 25
976	  0	6554.0	999.1	 25
977	  0	198.0	28.2	 25
978	  0	6636.0	965.8	 25
979	  0	189.0	37.2	 25
980	  0	6380.0	1026.9	 25
981	  0	222.0	26.0	 25
982	  0	6588.0	963.0	 25
983	  0	211.0	24.1	 25
984	  0	6514.0	970.0	 25
985	  0	225.0	31.3	 25
986	  0	6587.0	1046.8	 25
987	  0	243.0	40.3	 25
988	  0	6293.0	1054.9	 25
989	  0	209.0	44.9	 25
990	  0	6422.0	1070.3	 25
991	  0	209.0	34.8	 25
992	  0	6213.0	1021.3	 25
993	  0	188.0	36.1	 25
994	  0	6470.0	1007.9	 25
995	  0	213.0	23.1	 25
996	  0	6630.0	889.1	 25
997	  0	407.0	41.2	 25
998	  0	231.0	38.0	 25
999	  0	6339.0	866.2	 25
1000	  0	205.0	36.9	 25
1001	  0	6607.0	781.1	 25
  0	  1	5366.0	818.5	 25
  1	  1	255.0	53.5	 25
  2	  1	5158.0	847.5	 25
  3	  1	209.0	21.8	 25
  4	  1	498.0	42.2	 25
  5	  1	244.0	24.7	 25
  6	  1	235.0	22.7	 25
  7	  1	172.0	20.4	 25
  8	  1	223.0	27.8	 25
  9	  1	146.0	16.1	 25
 10	  1	171.0	13.2	 25
 11	  1	162.0	17.3	 25
 12	  1	178.0	31.6	 25
 13	  1	260.0	35.6	 25
 14	  1	255.0	37.6	 25
 15	  1	404.0	58.5	 25
 16	  1	287.0	43.9	 25
 17	  1	183.0	19.0	 25
 18	  1	306.0	34.5	 25
 19	  1	265.0	36.9	 25
 20	  1	188.0	18.5	 25
 21	  1	166.0	13.1	 25
 22	  1	279.0	31.2	 25
 23	  1	215.0	24.7	 25
 24	  1	201.0	39.1	 25
 25	  1	198.0	29.8	 25
 26	  1	216.0	25.4	 25
 27	  1	274.0	33.9	 25
 28	  1	195.0	30.8	 25
 29	  1	2265.0	572.3	 25
 30	  1	2146.0	517.8	 25
 31	  1	6468.0	1489.7	 25
 32	  1	351.0	55.9	 25
 33	  1	365.0	43.0	 25
 34	  1	509.0	44.2	 25
 35	  1	500.0	56.5	 25
 36	  1	219.0	25.6	 25
 37	  1	209.0	33.2	 25
 38	  1	231.0	25.4	 25
 39	  1	2831.0	671.6	 25
 40	  1	381.0	36.1	 25
 41	  1	13099.0	2112.5	 25
 42	  1	298.0	36.1	 25
 43	  1	587.0	93.1	 25
 44	  1	257.0	36.8	 25
 45	  1	178.0	23.0	 25
 46	  1	199.0	30.6	 25
 47	  1	307.0	30.0	 25
 48	  1	201.0	22.8	 25
 49	  1	238.0	34.9	 25
 50	  1	197.0	27.3	 25
 51	  1	226.0	25.7	 25
 52	  1	276.0	45.3	 25
 53	  1	296.0	33.9	 25
 54	  1	2254.0	418.7	 25
 55	  1	172.0	20.0	 25
 56	  1	422.0	40.2	 25
 57	  1	181.0	22.9	 25
 58	  1	200.0	29.4	 25
 59	  1	197.0	21.3	 25
 60	  1	236.0	34.4	 25
 61	  1	274.0	23.9	 25
 62	  1	167.0	23.9	 25
 63	  1	271.0	24.9	 25
 64	  1	337.0	32.4	 25
 65	  1	200.0	21.1	 25
 66	  1	195.0	29.6	 25
 67	  1	232.0	29.1	 25
 68	  1	332.0	63.2	 25
 69	  1	157.0	23.1	 25
 70	  1	253.0	33.4	 25
 71	  1	264.0	28.4	 25
 72	  1	283.0	29.9	 25
 73	  1	214.0	25.0	 25
 74	  1	556.0	51.3	 25
 75	  1	2039.0	414.3	 25
 76	  1	167.0	25.1	 25
 77	  1	155.0	29.3	 25
 78	  1	158.0	17.6	 25
 79	  1	203.0	19.4	 25
 80	  1	166.0	22.5	 25
 81	  1	149.0	15.9	 25
 82	  1	185.0	22.8	 25
 83	  1	194.0	27.4	 25
 84	  1	191.0	26.3	 25
 85	  1	162.0	20.5	 25
 86	  1	300.0	47.0	 25
 87	  1	284.0	46.9	 25
 88	  1	198.0	23.0	 25
 89	  1	207.0	26.2	 25
 90	  1	211.0	34.8	 25
 91	  1	316.0	52.3	 25
 92	  1	179.0	16.8	 25
 93	  1	1254.0	255.8	 25
 94	  1	207.0	28.6	 25
 95	  1	469.0	77.4	 25
 96	  1	976.0	236.6	 25
 97	  1	248.0	29.8	 25
 98	  1	176.0	28.9	 25
 99	  1	222.0	25.7	 25
100	  1	438.0	72.0	 25
101	  1	504.0	57.3	 25
102	  1	431.0	53.5	 25
103	  1	194.0	25.8	 25
104	  1	147.0	16.7	 25
105	  1	208.0	21.4	 25
106	  1	205.0	23.9	 25
107	  1	165.0	21.4	 25
108	  1	225.0	27.7	 25
109	  1	205.0	32.4	 25
110	  1	307.0	35.4	 25
111	  1	194.0	17.9	 25
112	  1	185.0	27.6	 25
113	  1	191.0	19.7	 25
114	  1	185.0	27.2	 25
115	  1	157.0	27.2	 25
116	  1	187.0	20.5	 25
117	  1	173.0	26.4	 25
118	  1	207.0	27.8	 25
119	  1	208.0	21.8	 25
120	  1	162.0	25.2	 25
121	  1	178.0	23.1	 25
122	  1	195.0	25.0	 25
123	  1	187.0	31.0	 25
124	  1	437.0	55.1	 25
125	  1	543.0	62.7	 25
126	  1	275.0	43.2	 25
127	  1	154.0	25.7	 25
128	  1	305.0	46.8	 25
129	  1	362.0	49.0	 25
130	  1	170.0	16.0	 25
131	  1	227.0	26.0	 25
132	  1	292.0	34.3	 25
133	  1	186.0	31.7	 25
134	  1	320.0	44.9	 25
135	  1	281.0	32.7	 25
136	  1	181.0	27.2	 25
137	  1	334.0	47.7	 25
138	  1	241.0	31.2	 25
139	  1	218.0	34.8	 25
140	  1	154.0	23.2	 25
141	  1	246.0	39.3	 25
142	  1	186.0	27.7	 25
143	  1	1274.0	216.6	 25
144	  1	172.0	28.6	 25
145	  1	254.0	31.8	 25
146	  1	243.0	28.6	 25
147	  1	221.0	38.8	 25
148	  1	187.0	22.7	 25
149	  1	174.0	19.1	 25
150	  1	181.0	22.4	 25
151	  1	184.0	30.1	 25
152	  1	889.0	121.8	 25
153	  1	231.0	24.4	 25
154	  1	293.0	59.3	 25
155	  1	166.0	27.9	 25
156	  1	172.0	26.0	 25
157	  1	210.0	31.2	 25
158	  1	185.0	25.3	 25
159	  1	156.0	18.4	 25
160	  1	159.0	15.7	 25
161	  1	140.0	18.1	 25
162	  1	191.0	23.8	 25
163	  1	520.0	79.6	 25
164	  1	326.0	35.3	 25
165	  1	167.0	30.1	 25
166	  1	230.0	35.8	 25
167	  1	8742.0	1453.7	 25
168	  1	213.0	37.2	 25
169	  1	282.0	30.9	 25
170	  1	254.0	25.8	 25
171	  1	197.0	27.5	 25
172	  1	267.0	52.1	 25
173	  1	178.0	18.8	 25
174	  1	205.0	25.8	 25
175	  1	292.0	34.5	 25
176	  1	190.0	26.7	 25
177	  1	202.0	18.6	 25
178	  1	631.0	78.1	 25
179	  1	162.0	22.3	 25
180	  1	321.0	48.4	 25
181	  1	3496.0	511.6	 25
182	  1	11527.0	1235.1	 25
183	  1	533.0	99.2	 25
184	  1	156.0	18.0	 25
185	  1	187.0	19.5	 25
186	  1	212.0	20.7	 25
187	  1	156.0	15.5	 25
188	  1	233.0	35.2	 25
189	  1	176.0	22.7	 25
190	  1	278.0	31.7	 25
191	  1	150.0	23.0	 25
192	  1	162.0	25.5	 25
193	  1	560.0	75.7	 25
194	  1	543.0	76.5	 25
195	  1	320.0	51.5	 25
196	  1	245.0	26.4	 25
197	  1	159.0	16.3	 25
198	  1	266.0	37.3	 25
199	  1	160.0	24.4	 25
200	  1	193.0	27.2	 25
201	  1	206.0	28.6	 25
202	  1	534.0	50.3	 25
203	  1	512.0	52.0	 25
204	  1	279.0	27.0	 25
205	  1	184.0	18.2	 25
206	  1	294.0	38.5	 25
207	  1	387.0	66.2	 25
208	  1	217.0	22.8	 25
209	  1	428.0	51.2	 25
210	  1	710.0	115.1	 25
211	  1	185.0	26.6	 25
212	  1	197.0	31.5	 25
213	  1	271.0	26.7	 25
214	  1	230.0	29.6	 25
215	  1	10544.0	1441.5	 25
216	  1	1773.0	291.7	 25
217	  1	475.0	46.1	 25
218	  1	330.0	40.0	 25
219	  1	863.0	156.6	 25
220	  1	195.0	22.6	 25
221	  1	268.0	25.1	 25
222	  1	185.0	32.3	 25
223	  1	604.0	108.3	 25
224	  1	205.0	34.7	 25
225	  1	186.0	14.0	 25
226	  1	193.0	24.6	 25
227	  1	179.0	19.5	 25
228	  1	183.0	23.9	 25
229	  1	171.0	21.5	 25
230	  1	167.0	26.8	 25
231	  1	305.0	40.6	 25
232	  1	184.0	26.3	 25
233	  1	293.0	42.6	 25
234	  1	209.0	25.7	 25
235	  1	207.0	23.4	 25
236	  1	205.0	20.9	 25
237	  1	204.0	24.5	 25
238	  1	283.0	44.5	 25
239	  1	434.0	47.8	 25
240	  1	236.0	27.5	 25
241	  1	220.0	27.1	 25
242	  1	189.0	17.1	 25
243	  1	210.0	30.0	 25
244	  1	1134.0	150.5	 25
245	  1	272.0	33.1	 25
246	  1	381.0	48.6	 25
247	  1	355.0	43.2	 25
248	  1	383.0	52.1	 25
249	  1	478.0	59.9	 25
250	  1	169.0	22.5	 25
251	  1	177.0	17.3	 25
252	  1	182.0	27.6	 25
253	  1	194.0	24.5	 25
254	  1	356.0	27.9	 25
255	  1	168.0	23.4	 25
256	  1	196.0	18.9	 25
257	  1	296.0	53.8	 25
258	  1	329.0	37.5	 25
259	  1	180.0	21.7	 25
260	  1	185.0	24.8	 25
261	  1	179.0	28.9	 25
262	  1	479.0	76.4	 25
263	  1	392.0	40.7	 25
264	  1	1484.0	294.3	 25
265	  1	181.0	18.1	 25
266	  1	219.0	28.8	 25
267	  1	241.0	25.6	 25
268	  1	194.0	19.8	 25
269	  1	187.0	23.2	 25
270	  1	146.0	13.5	 25
271	  1	198.0	28.7	 25
272	  1	250.0	33.8	 25
273	  1	186.0	23.2	 25
274	  1	266.0	42.1	 25
275	  1	164.0	19.6	 25
276	  1	1610.0	299.1	 25
277	  1	184.0	18.6	 25
278	  1	195.0	24.9	 25
279	  1	206.0	27.4	 25
280	  1	153.0	16.8	 25
281	  1	776.0	192.3	 25
282	  1	228.0	31.3	 25
283	  1	222.0	25.3	 25
284	  1	243.0	27.3	 25
285	  1	194.0	20.5	 25
286	  1	221.0	37.0	 25
287	  1	169.0	19.3	 25
288	  1	151.0	19.8	 25
289	  1	135.0	17.4	 25
290	  1	550.0	66.6	 25
291	  1	188.0	23.1	 25
292	  1	180.0	27.6	 25
293	  1	128.0	15.0	 25
294	  1	938.0	202.1	 25
295	  1	834.0	83.0	 25
296	  1	218.0	29.6	 25
297	  1	147.0	17.8	 25
298	  1	170.0	21.8	 25
299	  1	162.0	18.0	 25
300	  1	187.0	21.2	 25
301	  1	269.0	26.7	 25
302	  1	203.0	13.8	 25
303	  1	258.0	30.4	 25
304	  1	202.0	30.7	 25
305	  1	145.0	12.7	 25
306	  1	208.0	22.1	 25
307	  1	472.0	78.2	 25
308	  1	164.0	22.9	 25
309	  1	150.0	25.0	 25
310	  1	233.0	20.7	 25
311	  1	166.0	22.9	 25
312	  1	208.0	22.8	 25
313	  1	149.0	18.2	 25
314	  1	610.0	114.2	 25
315	  1	221.0	19.8	 25
316	  1	262.0	32.9	 25
317	  1	341.0	37.7	 25
318	  1	207.0	30.6	 25
319	  1	231.0	28.7	 25
320	  1	2800.0	616.1	 25
321	  1	567.0	71.0	 25
322	  1	212.0	24.0	 25
323	  1	189.0	16.4	 25
324	  1	288.0	40.5	 25
325	  1	1010.0	217.8	 25
326	  1	268.0	29.9	 25
327	  1	551.0	49.0	 25
328	  1	894.0	138.5	 25
329	  1	1756.0	335.7	 25
330	  1	177.0	32.1	 25
331	  1	298.0	32.5	 25
332	  1	455.0	53.6	 25
333	  1	670.0	107.4	 25
334	  1	415.0	21.8	 25
335	  1	187.0	27.8	 25
336	  1	438.0	51.8	 25
337	  1	331.0	33.5	 25
338	  1	798.0	138.3	 25
339	  1	248.0	22.5	 25
340	  1	338.0	23.4	 25
341	  1	728.0	176.1	 25
342	  1	306.0	25.1	 25
343	  1	360.0	47.9	 25
344	  1	344.0	44.2	 25
345	  1	265.0	45.8	 25
346	  1	184.0	23.1	 25
347	  1	222.0	19.0	 25
348	  1	207.0	25.2	 25
349	  1	358.0	48.7	 25
350	  1	331.0	25.9	 25
351	  1	149.0	17.4	 25
352	  1	185.0	31.1	 25
353	  1	184.0	21.8	 25
354	  1	204.0	29.9	 25
355	  1	202.0	20.9	 25
356	  1	4605.0	760.1	 25
357	  1	182.0	32.1	 25
358	  1	265.0	32.3	 25
359	  1	287.0	54.1	 25
360	  1	192.0	12.9	 25
361	  1	161.0	27.5	 25
362	  1	142.0	17.5	 25
363	  1	304.0	34.2	 25
364	  1	466.0	41.8	 25
365	  1	243.0	27.3	 25
366	  1	644.0	71.5	 25
367	  1	351.0	34.6	 25
368	  1	186.0	24.5	 25
369	  1	166.0	24.3	 25
370	  1	200.0	34.0	 25
371	  1	193.0	29.0	 25
372	  1	197.0	20.1	 25
373	  1	193.0	33.5	 25
374	  1	480.0	36.3	 25
375	  1	309.0	32.9	 25
376	  1	200.0	28.1	 25
377	  1	312.0	30.4	 25
378	  1	185.0	20.0	 25
379	  1	8757.0	1497.1	 25
380	  1	167.0	25.2	 25
381	  1	193.0	29.7	 25
382	  1	311.0	36.7	 25
383	  1	274.0	16.9	 25
384	  1	5759.0	1019.3	 25
385	  1	460.0	53.3	 25
386	  1	272.0	47.8	 25
387	  1	171.0	16.5	 25
388	  1	192.0	21.2	 25
389	  1	404.0	50.7	 25
390	  1	397.0	51.4	 25
391	  1	240.0	28.8	 25
392	  1	210.0	29.7	 25
393	  1	157.0	24.1	 25
394	  1	138.0	16.5	 25
395	  1	154.0	16.0	 25
396	  1	129.0	14.5	 25
397	  1	741.0	129.3	 25
398	  1	341.0	35.0	 25
399	  1	327.0	44.8	 25
400	  1	203.0	15.1	 25
401	  1	697.0	65.7	 25
402	  1	130.0	13.9	 25
403	  1	183.0	20.9	 25
404	  1	225.0	20.6	 25
405	  1	166.0	11.7	 25
406	  1	390.0	54.3	 25
407	  1	178.0	22.9	 25
408	  1	220.0	27.1	 25
409	  1	4227.0	1054.5	 25
410	  1	230.0	32.2	 25
411	  1	793.0	104.8	 25
412	  1	307.0	42.0	 25
413	  1	163.0	23.1	 25
414	  1	157.0	21.1	 25
415	  1	162.0	20.0	 25
416	  1	152.0	13.0	 25
417	  1	151.0	25.5	 25
418	  1	214.0	27.2	 25
419	  1	177.0	21.3	 25
420	  1	244.0	23.5	 25
421	  1	187.0	23.7	 25
422	  1	163.0	18.2	 25
423	  1	398.0	49.1	 25
424	  1	274.0	26.4	 25
425	  1	159.0	19.2	 25
426	  1	2122.0	304.3	 25
427	  1	216.0	25.9	 25
428	  1	185.0	32.4	 25
429	  1	223.0	31.2	 25
430	  1	174.0	13.4	 25
431	  1	177.0	21.8	 25
432	  1	207.0	20.6	 25
433	  1	381.0	49.8	 25
434	  1	145.0	26.3	 25
435	  1	171.0	14.4	 25
436	  1	285.0	50.7	 25
437	  1	334.0	46.3	 25
438	  1	145.0	18.6	 25
439	  1	164.0	25.9	 25
440	  1	188.0	14.7	 25
441	  1	308.0	34.3	 25
442	  1	178.0	18.8	 25
443	  1	229.0	31.8	 25
444	  1	2118.0	424.9	 25
445	  1	156.0	17.0	 25
446	  1	220.0	23.3	 25
447	  1	163.0	21.9	 25
448	  1	997.0	129.9	 25
449	  1	215.0	31.3	 25
450	  1	202.0	15.6	 25
451	  1	273.0	34.9	 25
452	  1	337.0	40.9	 25
453	  1	335.0	70.5	 25
454	  1	364.0	46.3	 25
455	  1	255.0	52.9	 25
456	  1	181.0	24.6	 25
457	  1	208.0	22.7	 25
458	  1	281.0	36.1	 25
459	  1	160.0	15.1	 25
460	  1	157.0	18.8	 25
461	  1	184.0	21.2	 25
462	  1	152.0	18.2	 25
463	  1	205.0	23.0	 25
464	  1	10054.0	2285.8	 25
465	  1	144.0	14.9	 25
466	  1	145.0	17.4	 25
467	  1	135.0	19.7	 25
468	  1	170.0	21.3	 25
469	  1	392.0	65.8	 25
470	  1	193.0	23.2	 25
471	  1	125.0	20.4	 25
472	  1	157.0	23.4	 25
473	  1	166.0	22.7	 25
474	  1	275.0	31.1	 25
475	  1	131.0	16.8	 25
476	  1	144.0	19.5	 25
477	  1	166.0	26.9	 25
478	  1	355.0	54.7	 25
479	  1	122.0	13.5	 25
480	  1	155.0	15.9	 25
481	  1	434.0	65.1	 25
482	  1	172.0	14.4	 25
483	  1	149.0	17.2	 25
484	  1	193.0	28.7	 25
485	  1	241.0	26.8	 25
486	  1	223.0	14.9	 25
487	  1	159.0	23.3	 25
488	  1	154.0	21.9	 25
489	  1	17305.0	2835.8	 25
490	  1	197.0	24.1	 25
491	  1	197.0	23.4	 25
492	  1	201.0	31.8	 25
493	  1	437.0	96.0	 25
494	  1	177.0	20.6	 25
495	  1	122.0	13.4	 25
496	  1	181.0	28.6	 25
497	  1	245.0	29.4	 25
498	  1	319.0	28.3	 25
499	  1	226.0	21.7	 25
500	  1	138.0	13.1	 25
501	  1	164.0	22.5	 25
502	  1	202.0	21.4	 25
503	  1	2764.0	416.3	 25
504	  1	2061.0	275.3	 25
505	  1	146.0	15.5	 25
506	  1	196.0	32.0	 25
507	  1	174.0	23.8	 25
508	  1	168.0	39.5	 25
509	  1	156.0	19.0	 25
510	  1	194.0	22.1	 25
511	  1	269.0	26.7	 25
512	  1	290.0	36.1	 25
513	  1	2123.0	414.4	 25
514	  1	385.0	29.4	 25
515	  1	155.0	20.4	 25
516	  1	333.0	38.0	 25
517	  1	229.0	27.1	 25
518	  1	133.0	16.5	 25
519	  1	511.0	69.3	 25
520	  1	281.0	25.1	 25
521	  1	337.0	36.1	 25
522	  1	233.0	26.8	 25
523	  1	184.0	23.7	 25
524	  1	126.0	15.4	 25
525	  1	133.0	19.8	 25
526	  1	162.0	17.5	 25
527	  1	154.0	20.3	 25
528	  1	167.0	23.3	 25
529	  1	134.0	16.8	 25
530	  1	151.0	18.7	 25
531	  1	203.0	18.1	 25
532	  1	412.0	58.5	 25
533	  1	168.0	16.9	 25
534	  1	210.0	22.5	 25
535	  1	158.0	20.7	 25
536	  1	1118.0	182.6	 25
537	  1	636.0	79.6	 25
538	  1	277.0	24.8	 25
539	  1	134.0	18.2	 25
540	  1	251.0	27.4	 25
541	  1	344.0	49.9	 25
542	  1	2867.0	514.5	 25
543	  1	149.0	15.8	 25
544	  1	192.0	26.3	 25
545	  1	197.0	19.6	 25
546	  1	152.0	25.4	 25
547	  1	240.0	42.6	 25
548	  1	943.0	158.0	 25
549	  1	277.0	48.9	 25
550	  1	212.0	22.4	 25
551	  1	7806.0	1322.3	 25
552	  1	192.0	27.9	 25
553	  1	193.0	32.0	 25
554	  1	225.0	17.4	 25
555	  1	158.0	22.3	 25
556	  1	186.0	25.7	 25
557	  1	247.0	36.5	 25
558	  1	176.0	18.4	 25
559	  1	435.0	67.9	 25
560	  1	227.0	38.8	 25
561	  1	350.0	33.5	 25
562	  1	498.0	61.4	 25
563	  1	407.0	54.0	 25
564	  1	372.0	30.5	 25
565	  1	175.0	17.5	 25
566	  1	588.0	77.3	 25
567	  1	150.0	21.0	 25
568	  1	143.0	18.1	 25
569	  1	181.0	20.0	 25
570	  1	503.0	57.0	 25
571	  1	226.0	31.2	 25
572	  1	260.0	34.5	 25
573	  1	247.0	25.9	 25
574	  1	212.0	37.3	 25
575	  1	236.0	29.2	 25
576	  1	144.0	15.3	 25
577	  1	704.0	72.5	 25
578	  1	362.0	52.6	 25
579	  1	235.0	23.9	 25
580	  1	162.0	15.9	 25
581	  1	137.0	19.4	 25
582	  1	507.0	53.7	 25
583	  1	163.0	20.1	 25
584	  1	152.0	18.8	 25
585	  1	699.0	595.4	 25
586	  1	194.0	18.9	 25
587	  1	163.0	18.9	 25
588	  1	157.0	19.0	 25
589	  1	184.0	25.4	 25
590	  1	166.0	26.0	 25
591	  1	467.0	63.2	 25
592	  1	327.0	45.2	 25
593	  1	677.0	90.1	 25
594	  1	199.0	34.8	 25
595	  1	286.0	38.7	 25
596	  1	802.0	173.5	 25
597	  1	148.0	19.6	 25
598	  1	192.0	27.9	 25
599	  1	179.0	26.2	 25
600	  1	153.0	21.8	 25
601	  1	800.0	99.4	 25
602	  1	198.0	23.2	 25
603	  1	168.0	14.0	 25
604	  1	175.0	29.1	 25
605	  1	139.0	14.9	 25
606	  1	174.0	17.5	 25
607	  1	170.0	14.1	 25
608	  1	817.0	188.2	 25
609	  1	170.0	16.0	 25
610	  1	180.0	22.3	 25
611	  1	437.0	67.9	 25
612	  1	228.0	28.0	 25
613	  1	182.0	27.1	 25
614	  1	362.0	44.1	 25
615	  1	173.0	18.4	 25
616	  1	120.0	13.4	 25
617	  1	161.0	24.5	 25
618	  1	273.0	20.9	 25
619	  1	187.0	17.9	 25
620	  1	360.0	34.9	 25
621	  1	244.0	31.6	 25
622	  1	194.0	16.7	 25
623	  1	295.0	33.8	 25
624	  1	582.0	126.6	 25
625	  1	311.0	29.9	 25
626	  1	378.0	29.4	 25
627	  1	177.0	31.7	 25
628	  1	458.0	79.1	 25
629	  1	154.0	14.4	 25
630	  1	490.0	72.1	 25
631	  1	255.0	28.6	 25
632	  1	1438.0	336.2	 25
633	  1	142.0	13.7	 25
634	  1	168.0	32.1	 25
635	  1	170.0	11.8	 25
636	  1	185.0	17.8	 25
637	  1	164.0	23.6	 25
638	  1	143.0	17.8	 25
639	  1	199.0	17.5	 25
640	  1	1010.0	154.8	 25
641	  1	223.0	22.5	 25
642	  1	187.0	28.5	 25
643	  1	265.0	24.4	 25
644	  1	6737.0	1036.0	 25
645	  1	6755.0	1072.1	 25
646	  1	139.0	17.9	 25
647	  1	183.0	23.6	 25
648	  1	12029.0	1908.8	 25
649	  1	143.0	14.8	 25
650	  1	521.0	61.1	 25
651	  1	156.0	19.0	 25
652	  1	697.0	90.6	 25
653	  1	635.0	112.2	 25
654	  1	319.0	41.6	 25
655	  1	379.0	75.5	 25
656	  1	2897.0	430.7	 25
657	  1	181.0	32.7	 25
658	  1	172.0	19.8	 25
659	  1	307.0	55.4	 25
660	  1	275.0	31.2	 25
661	  1	141.0	23.5	 25
662	  1	171.0	31.9	 25
663	  1	148.0	18.9	 25
664	  1	476.0	50.2	 25
665	  1	253.0	25.5	 25
666	  1	455.0	45.2	 25
667	  1	779.0	109.5	 25
668	  1	433.0	39.8	 25
669	  1	187.0	31.1	 25
670	  1	456.0	65.3	 25
671	  1	213.0	22.9	 25
672	  1	981.0	257.6	 25
673	  1	149.0	28.2	 25
674	  1	123.0	16.0	 25
675	  1	169.0	35.0	 25
676	  1	3172.0	605.4	 25
677	  1	224.0	25.3	 25
678	  1	186.0	19.4	 25
679	  1	250.0	43.3	 25
680	  1	300.0	41.9	 25
681	  1	319.0	23.9	 25
682	  1	186.0	22.4	 25
683	  1	326.0	49.9	 25
684	  1	581.0	68.4	 25
685	  1	138.0	26.1	 25
686	  1	921.0	125.8	 25
687	  1	136.0	18.0	 25
688	  1	174.0	24.5	 25
689	  1	1130.0	745.3	 25
690	  1	277.0	34.7	 25
691	  1	149.0	25.3	 25
692	  1	208.0	18.7	 25
693	  1	412.0	73.9	 25
694	  1	165.0	19.4	 25
695	  1	155.0	21.3	 25
696	  1	162.0	19.5	 25
697	  1	263.0	33.8	 25
698	  1	219.0	26.8	 25
699	  1	748.0	138.0	 25
700	  1	510.0	60.9	 25
701	  1	185.0	20.9	 25
702	  1	421.0	58.8	 25
703	  1	229.0	20.7	 25
704	  1	167.0	20.0	 25
705	  1	202.0	28.5	 25
706	  1	157.0	20.3	 25
707	  1	115.0	13.8	 25
708	  1	146.0	17.3	 25
709	  1	178.0	19.2	 25
710	  1	181.0	21.9	 25
711	  1	297.0	29.0	 25
712	  1	192.0	24.2	 25
713	  1	156.0	15.6	 25
714	  1	129.0	13.9	 25
715	  1	166.0	12.6	 25
716	  1	8084.0	861.1	 25
717	  1	8672.0	892.5	 25
718	  1	451.0	72.9	 25
719	  1	154.0	24.2	 25
720	  1	212.0	28.1	 25
721	  1	168.0	18.0	 25
722	  1	138.0	24.1	 25
723	  1	184.0	25.5	 25
724	  1	188.0	21.7	 25
725	  1	2060.0	427.6	 25
726	  1	388.0	63.3	 25
727	  1	405.0	47.2	 25
728	  1	223.0	29.9	 25
729	  1	190.0	26.2	 25
730	  1	179.0	19.8	 25
731	  1	279.0	36.4	 25
732	  1	211.0	27.6	 25
733	  1	194.0	19.4	 25
734	  1	365.0	35.3	 25
735	  1	660.0	59.7	 25
736	  1	251.0	28.5	 25
737	  1	382.0	40.6	 25
738	  1	2960.0	409.4	 25
739	  1	201.0	35.7	 25
740	  1	193.0	32.2	 25
741	  1	195.0	19.4	 25
742	  1	357.0	38.7	 25
743	  1	114.0	22.2	 25
744	  1	289.0	46.8	 25
745	  1	137.0	17.6	 25
746	  1	185.0	36.0	 25
747	  1	181.0	19.6	 25
748	  1	196.0	27.3	 25
749	  1	5585.0	1229.2	 25
750	  1	276.0	37.5	 25
751	  1	212.0	27.7	 25
752	  1	149.0	18.1	 25
753	  1	152.0	18.1	 25
754	  1	177.0	23.8	 25
755	  1	153.0	14.7	 25
756	  1	199.0	27.6	 25
757	  1	185.0	27.3	 25
758	  1	220.0	26.7	 25
759	  1	180.0	21.1	 25
760	  1	159.0	20.6	 25
761	  1	165.0	17.3	 25
762	  1	133.0	25.2	 25
763	  1	204.0	34.1	 25
764	  1	141.0	18.2	 25
765	  1	1233.0	306.1	 25
766	  1	494.0	60.4	 25
767	  1	349.0	53.8	 25
768	  1	138.0	26.3	 25
769	  1	244.0	32.8	 25
770	  1	215.0	22.1	 25
771	  1	371.0	54.7	 25
772	  1	564.0	74.9	 25
773	  1	161.0	29.5	 25
774	  1	167.0	20.1	 25
775	  1	182.0	23.6	 25
776	  1	224.0	22.8	 25
777	  1	184.0	29.6	 25
778	  1	239.0	23.2	 25
779	  1	188.0	29.2	 25
780	  1	142.0	19.0	 25
781	  1	155.0	24.5	 25
782	  1	842.0	128.9	 25
783	  1	161.0	22.9	 25
784	  1	502.0	67.4	 25
785	  1	477.0	74.2	 25
786	  1	182.0	18.3	 25
787	  1	220.0	23.5	 25
788	  1	2482.0	392.0	 25
789	  1	177.0	22.7	 25
790	  1	610.0	115.0	 25
791	  1	192.0	26.3	 25
792	  1	481.0	85.6	 25
793	  1	1095.0	130.0	 25
794	  1	222.0	30.1	 25
795	  1	181.0	21.5	 25
796	  1	223.0	27.6	 25
797	  1	196.0	30.1	 25
798	  1	195.0	19.6	 25
799	  1	169.0	25.9	 25
800	  1	244.0	20.6	 25
801	  1	233.0	31.8	 25
802	  1	243.0	33.4	 25
803	  1	230.0	27.7	 25
804	  1	166.0	20.4	 25
805	  1	264.0	43.1	 25
806	  1	410.0	46.1	 25
807	  1	973.0	150.8	 25
808	  1	373.0	52.6	 25
809	  1	129.0	14.9	 25
810	  1	183.0	24.3	 25
811	  1	433.0	65.4	 25
812	  1	169.0	26.8	 25
813	  1	281.0	35.1	 25
814	  1	147.0	20.7	 25
815	  1	159.0	20.4	 25
816	  1	123.0	15.7	 25
817	  1	165.0	16.5	 25
818	  1	155.0	22.3	 25
819	  1	276.0	28.8	 25
820	  1	510.0	61.2	 25
821	  1	364.0	55.1	 25
822	  1	663.0	106.0	 25
823	  1	155.0	20.0	 25
824	  1	296.0	29.1	 25
825	  1	167.0	23.7	 25
826	  1	16344.0	2130.5	 25
827	  1	411.0	63.1	 25
828	  1	217.0	30.0	 25
829	  1	156.0	22.6	 25
830	  1	128.0	19.4	 25
831	  1	230.0	34.8	 25
832	  1	183.0	26.2	 25
833	  1	210.0	31.6	 25
834	  1	156.0	20.0	 25
835	  1	152.0	23.1	 25
836	  1	291.0	31.8	 25
837	  1	175.0	14.8	 25
838	  1	163.0	17.8	 25
839	  1	167.0	17.5	 25
840	  1	651.0	85.9	 25
841	  1	137.0	16.6	 25
842	  1	393.0	55.3	 25
843	  1	999.0	139.0	 25
844	  1	162.0	21.2	 25
845	  1	278.0	35.8	 25
846	  1	146.0	18.2	 25
847	  1	246.0	27.3	 25
848	  1	174.0	31.2	 25
849	  1	167.0	25.4	 25
850	  1	211.0	20.0	 25
851	  1	174.0	16.4	 25
852	  1	283.0	33.7	 25
853	  1	242.0	28.7	 25
854	  1	291.0	22.1	 25
855	  1	3305.0	454.5	 25
856	  1	828.0	234.9	 25
857	  1	310.0	37.5	 25
858	  1	299.0	37.4	 25
859	  1	335.0	37.6	 25
860	  1	953.0	106.8	 25
861	  1	255.0	25.5	 25
862	  1	491.0	46.2	 25
863	  1	184.0	24.4	 25
864	  1	4841.0	1127.2	 25
865	  1	377.0	55.9	 25
866	  1	187.0	20.8	 25
867	  1	159.0	23.0	 25
868	  1	171.0	25.6	 25
869	  1	197.0	30.9	 25
870	  1	241.0	27.9	 25
871	  1	3119.0	785.5	 25
872	  1	153.0	24.8	 25
873	  1	309.0	42.7	 25
874	  1	228.0	29.1	 25
875	  1	197.0	27.7	 25
876	  1	143.0	23.4	 25
877	  1	178.0	24.3	 25
878	  1	195.0	31.7	 25
879	  1	148.0	21.2	 25
880	  1	156.0	19.3	 25
881	  1	256.0	36.3	 25
882	  1	199.0	28.0	 25
883	  1	292.0	30.9	 25
884	  1	1560.0	215.2	 25
885	  1	262.0	33.6	 25
886	  1	157.0	26.8	 25
887	  1	265.0	37.2	 25
888	  1	213.0	20.9	 25
889	  1	516.0	94.7	 25
890	  1	178.0	14.6	 25
891	  1	282.0	39.1	 25
892	  1	248.0	45.0	 25
893	  1	331.0	38.2	 25
894	  1	178.0	23.4	 25
895	  1	489.0	119.3	 25
896	  1	167.0	21.0	 25
897	  1	153.0	19.8	 25
898	  1	175.0	23.4	 25
899	  1	580.0	93.6	 25
900	  1	998.0	115.8	 25
901	  1	194.0	33.3	 25
902	  1	274.0	33.2	 25
903	  1	321.0	42.7	 25
904	  1	1541.0	269.7	 25
905	  1	437.0	81.4	 25
906	  1	3800.0	591.2	 25
907	  1	250.0	33.4	 25
908	  1	658.0	56.6	 25
909	  1	168.0	21.3	 25
910	  1	164.0	24.0	 25
911	  1	181.0	28.0	 25
912	  1	251.0	32.5	 25
913	  1	181.0	28.0	 25
914	  1	220.0	31.4	 25
915	  1	156.0	20.4	 25
916	  1	200.0	30.1	 25
917	  1	691.0	83.4	 25
918	  1	301.0	53.8	 25
919	  1	156.0	23.8	 25
920	  1	183.0	27.7	 25
921	  1	190.0	20.9	 25
922	  1	243.0	28.2	 25
923	  1	198.0	25.3	 25
924	  1	218.0	34.3	 25
925	  1	285.0	57.0	 25
926	  1	353.0	42.9	 25
927	  1	184.0	21.2	 25
928	  1	222.0	45.1	 25
929	  1	174.0	30.3	 25
930	  1	273.0	40.0	 25
931	  1	374.0	38.5	 25
932	  1	339.0	34.1	 25
933	  1	221.0	32.7	 25
934	  1	190.0	28.0	 25
935	  1	195.0	34.9	 25
936	  1	201.0	35.0	 25
937	  1	185.0	20.0	 25
938	  1	134.0	19.1	 25
939	  1	1020.0	177.3	 25
940	  1	329.0	38.9	 25
941	  1	848.0	147.6	 25
942	  1	2094.0	309.7	 25
943	  1	256.0	33.5	 25
944	  1	354.0	35.8	 25
945	  1	358.0	40.8	 25
946	  1	579.0	94.1	 25
947	  1	205.0	35.0	 25
948	  1	494.0	59.5	 25
949	  1	225.0	26.7	 25
950	  1	277.0	34.8	 25
951	  1	255.0	41.9	 25
952	  1	382.0	58.6	 25
953	  1	236.0	46.7	 25
954	  1	185.0	34.3	 25
955	  1	225.0	39.5	 25
956	  1	210.0	37.2	 25
957	  1	252.0	28.5	 25
958	  1	257.0	34.8	 25
959	  1	1551.0	272.6	 25
960	  1	402.0	55.4	 25
961	  1	223.0	27.4	 25
962	  1	306.0	29.4	 25
963	  1	900.0	125.6	 25
964	  1	3203.0	588.3	 25
965	  1	216.0	27.7	 25
966	  1	202.0	28.5	 25
967	  1	186.0	32.0	 25
968	  1	214.0	24.8	 25
969	  1	425.0	91.4	 25
970	  1	358.0	38.7	 25
971	  1	200.0	24.2	 25
972	  1	562.0	61.9	 25
973	  1	413.0	54.8	 25
974	  1	164.0	28.8	 25
975	  1	169.0	17.0	 25
976	  1	144.0	24.8	 25
977	  1	149.0	28.6	 25
978	  1	166.0	30.7	 25
979	  1	371.0	57.9	 25
980	  1	522.0	48.7	 25
981	  1	191.0	24.9	 25
982	  1	1059.0	108.3	 25
983	  1	1040.0	122.3	 25
984	  1	2113.0	328.2	 25
985	  1	261.0	25.0	 25
986	  1	273.0	42.9	 25
987	  1	195.0	22.7	 25
988	  1	266.0	37.5	 25
989	  1	258.0	31.6	 25
990	  1	265.0	34.0	 25
991	  1	221.0	43.2	 25
992	  1	300.0	39.8	 25
993	  1	212.0	37.6	 25
994	  1	181.0	34.5	 25
995	  1	839.0	135.6	 25
996	  1	611.0	87.4	 25
997	  1	460.0	53.7	 25
998	  1	6096.0	1070.5	 25
999	  1	204.0	24.8	 25
1000	  1	6007.0	933.5	 25
1001	  1	231.0	42.6	 25
  0	  2	241.0	25.4	 25
  1	  2	5008.0	960.8	 25
  2	  2	223.0	38.7	 25
  3	  2	5341.0	868.7	 25
  4	  2	499.0	56.8	 25
  5	  2	265.0	26.8	 25
  6	  2	255.0	24.8	 25
  7	  2	164.0	12.6	 25
  8	  2	200.0	27.9	 25
  9	  2	168.0	23.9	 25
 10	  2	166.0	26.3	 25
 11	  2	139.0	24.9	 25
 12	  2	179.0	21.4	 25
 13	  2	302.0	43.7	 25
 14	  2	245.0	35.3	 25
 15	  2	442.0	44.6	 25
 16	  2	232.0	26.7	 25
 17	  2	174.0	23.4	 25
 18	  2	179.0	17.3	 25
 19	  2	224.0	29.1	 25
 20	  2	175.0	19.5	 25
 21	  2	192.0	22.7	 25
 22	  2	1550.0	237.4	 25
 23	  2	198.0	29.3	 25
 24	  2	203.0	22.1	 25
 25	  2	160.0	16.1	 25
 26	  2	308.0	48.1	 25
 27	  2	238.0	24.5	 25
 28	  2	159.0	18.7	 25
 29	  2	273.0	44.8	 25
 30	  2	267.0	46.2	 25
 31	  2	616.0	135.7	 25
 32	  2	172.0	18.8	 25
 33	  2	221.0	27.0	 25
 34	  2	404.0	64.7	 25
 35	  2	394.0	43.2	 25
 36	  2	151.0	12.9	 25
 37	  2	161.0	22.6	 25
 38	  2	190.0	27.5	 25
 39	  2	464.0	68.0	 25
 40	  2	330.0	42.1	 25
 41	  2	252.0	32.1	 25
 42	  2	203.0	18.4	 25
 43	  2	324.0	54.3	 25
 44	  2	295.0	27.7	 25
 45	  2	169.0	26.0	 25
 46	  2	164.0	23.3	 25
 47	  2	321.0	19.9	 25
 48	  2	181.0	22.5	 25
 49	  2	188.0	18.4	 25
 50	  2	195.0	23.2	 25
 51	  2	229.0	25.4	 25
 52	  2	477.0	42.2	 25
 53	  2	371.0	63.9	 25
 54	  2	598.0	74.9	 25
 55	  2	185.0	15.0	 25
 56	  2	178.0	21.8	 25
 57	  2	188.0	20.8	 25
 58	  2	157.0	20.7	 25
 59	  2	164.0	28.2	 25
 60	  2	183.0	16.3	 25
 61	  2	269.0	30.1	 25
 62	  2	190.0	20.0	 25
 63	  2	219.0	18.1	 25
 64	  2	404.0	38.4	 25
 65	  2	189.0	27.1	 25
 66	  2	213.0	27.8	 25
 67	  2	159.0	19.8	 25
 68	  2	202.0	24.1	 25
 69	  2	168.0	17.1	 25
 70	  2	215.0	17.4	 25
 71	  2	194.0	29.0	 25
 72	  2	236.0	27.4	 25
 73	  2	226.0	29.4	 25
 74	  2	514.0	70.7	 25
 75	  2	359.0	65.2	 25
 76	  2	166.0	27.5	 25
 77	  2	154.0	22.4	 25
 78	  2	135.0	16.9	 25
 79	  2	168.0	19.5	 25
 80	  2	155.0	16.9	 25
 81	  2	126.0	14.4	 25
 82	  2	152.0	14.6	 25
 83	  2	228.0	39.0	 25
 84	  2	275.0	40.3	 25
 85	  2	166.0	21.7	 25
 86	  2	170.0	23.9	 25
 87	  2	306.0	33.0	 25
 88	  2	213.0	17.7	 25
 89	  2	187.0	23.6	 25
 90	  2	176.0	29.7	 25
 91	  2	122.0	12.1	 25
 92	  2	148.0	30.9	 25
 93	  2	223.0	20.1	 25
 94	  2	296.0	52.8	 25
 95	  2	223.0	33.2	 25
 96	  2	191.0	25.5	 25
 97	  2	277.0	22.2	 25
 98	  2	219.0	16.9	 25
 99	  2	163.0	15.4	 25
100	  2	344.0	31.8	 25
101	  2	416.0	53.1	 25
102	  2	365.0	31.0	 25
103	  2	185.0	18.6	 25
104	  2	136.0	15.5	 25
105	  2	197.0	24.0	 25
106	  2	182.0	17.5	 25
107	  2	174.0	25.2	 25
108	  2	215.0	18.3	 25
109	  2	167.0	14.5	 25
110	  2	240.0	31.0	 25
111	  2	179.0	20.0	 25
112	  2	155.0	17.5	 25
113	  2	187.0	22.7	 25
114	  2	170.0	24.5	 25
115	  2	167.0	13.9	 25
116	  2	176.0	22.9	 25
117	  2	163.0	24.4	 25
118	  2	231.0	24.9	 25
119	  2	154.0	19.3	 25
120	  2	174.0	24.4	 25
121	  2	161.0	17.7	 25
122	  2	172.0	25.2	 25
123	  2	158.0	18.1	 25
124	  2	253.0	14.6	 25
125	  2	413.0	51.7	 25
126	  2	194.0	17.2	 25
127	  2	193.0	23.2	 25
128	  2	345.0	26.6	 25
129	  2	353.0	44.5	 25
130	  2	216.0	25.4	 25
131	  2	288.0	27.7	 25
132	  2	181.0	23.1	 25
133	  2	141.0	18.0	 25
134	  2	264.0	24.0	 25
135	  2	182.0	13.8	 25
136	  2	183.0	24.1	 25
137	  2	361.0	39.8	 25
138	  2	193.0	16.0	 25
139	  2	206.0	22.5	 25
140	  2	176.0	25.5	 25
141	  2	326.0	37.2	 25
142	  2	194.0	20.5	 25
143	  2	1295.0	409.0	 25
144	  2	161.0	17.0	 25
145	  2	231.0	30.9	 25
146	  2	232.0	24.5	 25
147	  2	246.0	28.8	 25
148	  2	213.0	23.1	 25
149	  2	225.0	29.8	 25
150	  2	181.0	17.2	 25
151	  2	162.0	20.6	 25
152	  2	633.0	75.5	 25
153	  2	193.0	19.1	 25
154	  2	284.0	36.4	 25
155	  2	177.0	24.9	 25
156	  2	276.0	46.2	 25
157	  2	172.0	16.4	 25
158	  2	190.0	23.4	 25
159	  2	168.0	21.7	 25
160	  2	144.0	10.2	 25
161	  2	145.0	17.9	 25
162	  2	152.0	21.0	 25
163	  2	362.0	41.8	 25
164	  2	284.0	24.0	 25
165	  2	151.0	15.7	 25
166	  2	326.0	32.9	 25
167	  2	3405.0	600.6	 25
168	  2	155.0	17.5	 25
169	  2	347.0	27.0	 25
170	  2	213.0	25.4	 25
171	  2	300.0	38.9	 25
172	  2	288.0	23.5	 25
173	  2	150.0	13.0	 25
174	  2	164.0	27.6	 25
175	  2	193.0	30.5	 25
176	  2	162.0	17.8	 25
177	  2	189.0	30.9	 25
178	  2	555.0	70.6	 25
179	  2	181.0	19.0	 25
180	  2	8317.0	1325.7	 25
181	  2	1324.0	240.8	 25
182	  2	456.0	72.7	 25
183	  2	363.0	46.2	 25
184	  2	209.0	22.2	 25
185	  2	182.0	28.2	 25
186	  2	193.0	12.5	 25
187	  2	154.0	14.6	 25
188	  2	193.0	17.9	 25
189	  2	185.0	20.8	 25
190	  2	268.0	29.1	 25
191	  2	174.0	28.2	 25
192	  2	132.0	17.0	 25
193	  2	221.0	22.5	 25
194	  2	252.0	23.6	 25
195	  2	169.0	11.8	 25
196	  2	243.0	32.6	 25
197	  2	134.0	13.3	 25
198	  2	139.0	16.8	 25
199	  2	127.0	12.2	 25
200	  2	152.0	18.3	 25
201	  2	177.0	27.9	 25
202	  2	568.0	53.2	 25
203	  2	394.0	37.9	 25
204	  2	179.0	23.0	 25
205	  2	129.0	12.3	 25
206	  2	161.0	20.4	 25
207	  2	224.0	22.2	 25
208	  2	188.0	18.1	 25
209	  2	200.0	23.2	 25
210	  2	404.0	48.4	 25
211	  2	172.0	18.5	 25
212	  2	128.0	15.5	 25
213	  2	165.0	16.0	 25
214	  2	195.0	29.5	 25
215	  2	312.0	40.0	 25
216	  2	603.0	73.4	 25
217	  2	180.0	29.2	 25
218	  2	260.0	27.2	 25
219	  2	249.0	34.1	 25
220	  2	189.0	20.5	 25
221	  2	230.0	35.0	 25
222	  2	131.0	12.8	 25
223	  2	208.0	37.0	 25
224	  2	138.0	14.8	 25
225	  2	207.0	21.4	 25
226	  2	189.0	20.5	 25
227	  2	200.0	25.1	 25
228	  2	171.0	17.1	 25
229	  2	169.0	21.6	 25
230	  2	128.0	22.3	 25
231	  2	243.0	32.3	 25
232	  2	216.0	30.1	 25
233	  2	231.0	22.5	 25
234	  2	263.0	35.7	 25
235	  2	217.0	20.8	 25
236	  2	192.0	18.1	 25
237	  2	214.0	25.6	 25
238	  2	187.0	24.1	 25
239	  2	702.0	92.8	 25
240	  2	145.0	27.6	 25
241	  2	209.0	32.5	 25
242	  2	161.0	18.4	 25
243	  2	262.0	22.9	 25
244	  2	281.0	30.7	 25
245	  2	938.0	262.9	 25
246	  2	186.0	21.3	 25
247	  2	184.0	22.0	 25
248	  2	222.0	29.8	 25
249	  2	675.0	62.9	 25
250	  2	162.0	15.9	 25
251	  2	155.0	14.1	 25
252	  2	151.0	11.7	 25
253	  2	183.0	20.8	 25
254	  2	325.0	24.0	 25
255	  2	161.0	20.8	 25
256	  2	153.0	20.0	 25
257	  2	233.0	32.0	 25
258	  2	377.0	50.9	 25
259	  2	171.0	23.1	 25
260	  2	174.0	19.9	 25
261	  2	138.0	16.5	 25
262	  2	213.0	27.6	 25
263	  2	192.0	16.5	 25
264	  2	311.0	43.1	 25
265	  2	132.0	17.9	 25
266	  2	168.0	25.3	 25
267	  2	157.0	19.9	 25
268	  2	155.0	20.4	 25
269	  2	221.0	22.0	 25
270	  2	135.0	16.5	 25
271	  2	164.0	16.4	 25
272	  2	332.0	37.9	 25
273	  2	175.0	19.3	 25
274	  2	232.0	30.2	 25
275	  2	173.0	25.9	 25
276	  2	886.0	154.3	 25
277	  2	200.0	32.7	 25
278	  2	231.0	26.1	 25
279	  2	404.0	40.8	 25
280	  2	172.0	15.4	 25
281	  2	230.0	25.1	 25
282	  2	215.0	31.0	 25
283	  2	260.0	33.1	 25
284	  2	251.0	27.0	 25
285	  2	149.0	22.9	 25
286	  2	162.0	21.7	 25
287	  2	150.0	10.6	 25
288	  2	153.0	15.8	 25
289	  2	184.0	18.3	 25
290	  2	219.0	24.2	 25
291	  2	178.0	18.7	 25
292	  2	138.0	14.1	 25
293	  2	136.0	19.8	 25
294	  2	372.0	66.4	 25
295	  2	406.0	51.0	 25
296	  2	152.0	18.2	 25
297	  2	142.0	15.2	 25
298	  2	148.0	11.6	 25
299	  2	230.0	26.7	 25
300	  2	167.0	19.2	 25
301	  2	220.0	24.8	 25
302	  2	189.0	22.3	 25
303	  2	225.0	26.5	 25
304	  2	237.0	28.6	 25
305	  2	141.0	14.5	 25
306	  2	178.0	20.2	 25
307	  2	231.0	20.2	 25
308	  2	157.0	22.8	 25
309	  2	163.0	22.7	 25
310	  2	160.0	20.0	 25
311	  2	204.0	17.7	 25
312	  2	153.0	16.5	 25
313	  2	157.0	19.2	 25
314	  2	420.0	65.5	 25
315	  2	223.0	26.5	 25
316	  2	167.0	13.1	 25
317	  2	268.0	21.2	 25
318	  2	354.0	32.8	 25
319	  2	191.0	30.5	 25
320	  2	851.0	186.7	 25
321	  2	274.0	29.9	 25
322	  2	208.0	18.4	 25
323	  2	338.0	46.9	 25
324	  2	202.0	24.0	 25
325	  2	344.0	42.3	 25
326	  2	146.0	18.2	 25
327	  2	3602.0	607.5	 25
328	  2	306.0	28.7	 25
329	  2	838.0	161.3	 25
330	  2	139.0	21.1	 25
331	  2	267.0	21.4	 25
332	  2	445.0	52.8	 25
333	  2	306.0	41.1	 25
334	  2	441.0	55.8	 25
335	  2	179.0	27.8	 25
336	  2	458.0	56.9	 25
337	  2	314.0	33.6	 25
338	  2	347.0	41.2	 25
339	  2	182.0	21.3	 25
340	  2	288.0	39.5	 25
341	  2	228.0	28.4	 25
342	  2	288.0	31.4	 25
343	  2	177.0	21.0	 25
344	  2	298.0	34.3	 25
345	  2	180.0	24.8	 25
346	  2	281.0	26.7	 25
347	  2	271.0	36.1	 25
348	  2	158.0	22.0	 25
349	  2	181.0	28.6	 25
350	  2	304.0	40.5	 25
351	  2	149.0	22.1	 25
352	  2	132.0	15.9	 25
353	  2	164.0	17.8	 25
354	  2	148.0	15.4	 25
355	  2	188.0	20.2	 25
356	  2	1488.0	279.1	 25
357	  2	148.0	20.0	 25
358	  2	312.0	42.4	 25
359	  2	206.0	29.1	 25
360	  2	155.0	17.9	 25
361	  2	147.0	17.4	 25
362	  2	147.0	19.2	 25
363	  2	218.0	28.9	 25
364	  2	973.0	142.4	 25
365	  2	234.0	25.3	 25
366	  2	196.0	29.0	 25
367	  2	330.0	36.5	 25
368	  2	201.0	22.0	 25
369	  2	228.0	33.6	 25
370	  2	887.0	122.4	 25
371	  2	406.0	67.6	 25
372	  2	213.0	33.8	 25
373	  2	209.0	27.5	 25
374	  2	269.0	34.3	 25
375	  2	279.0	37.0	 25
376	  2	156.0	24.5	 25
377	  2	165.0	19.6	 25
378	  2	188.0	23.8	 25
379	  2	7978.0	1020.1	 25
380	  2	165.0	22.1	 25
381	  2	179.0	28.3	 25
382	  2	2186.0	560.7	 25
383	  2	175.0	14.8	 25
384	  2	775.0	135.5	 25
385	  2	160.0	21.7	 25
386	  2	157.0	15.1	 25
387	  2	195.0	21.1	 25
388	  2	174.0	22.1	 25
389	  2	175.0	33.3	 25
390	  2	252.0	45.0	 25
391	  2	200.0	19.6	 25
392	  2	158.0	30.8	 25
393	  2	111.0	18.7	 25
394	  2	135.0	23.4	 25
395	  2	149.0	16.4	 25
396	  2	136.0	17.5	 25
397	  2	251.0	24.3	 25
398	  2	211.0	36.3	 25
399	  2	172.0	17.5	 25
400	  2	221.0	29.9	 25
401	  2	487.0	57.2	 25
402	  2	143.0	22.3	 25
403	  2	158.0	15.6	 25
404	  2	420.0	73.6	 25
405	  2	200.0	44.8	 25
406	  2	309.0	39.3	 25
407	  2	181.0	32.3	 25
408	  2	230.0	29.2	 25
409	  2	300.0	67.1	 25
410	  2	478.0	55.5	 25
411	  2	1213.0	180.1	 25
412	  2	271.0	43.5	 25
413	  2	160.0	20.3	 25
414	  2	124.0	10.7	 25
415	  2	143.0	16.6	 25
416	  2	199.0	30.4	 25
417	  2	141.0	25.9	 25
418	  2	181.0	19.5	 25
419	  2	175.0	34.9	 25
420	  2	133.0	18.1	 25
421	  2	166.0	35.7	 25
422	  2	126.0	14.2	 25
423	  2	451.0	53.9	 25
424	  2	1042.0	121.4	 25
425	  2	150.0	23.1	 25
426	  2	201.0	21.6	 25
427	  2	162.0	15.2	 25
428	  2	156.0	25.3	 25
429	  2	213.0	26.9	 25
430	  2	143.0	17.3	 25
431	  2	157.0	15.1	 25
432	  2	235.0	29.8	 25
433	  2	209.0	30.1	 25
434	  2	242.0	35.1	 25
435	  2	183.0	26.5	 25
436	  2	147.0	22.1	 25
437	  2	162.0	22.7	 25
438	  2	121.0	14.3	 25
439	  2	155.0	15.7	 25
440	  2	167.0	19.1	 25
441	  2	307.0	34.2	 25
442	  2	207.0	24.9	 25
443	  2	200.0	24.7	 25
444	  2	278.0	51.7	 25
445	  2	132.0	19.7	 25
446	  2	224.0	43.5	 25
447	  2	150.0	27.8	 25
448	  2	338.0	48.0	 25
449	  2	242.0	25.7	 25
450	  2	162.0	23.7	 25
451	  2	154.0	21.4	 25
452	  2	162.0	24.0	 25
453	  2	178.0	24.1	 25
454	  2	171.0	20.0	 25
455	  2	212.0	24.8	 25
456	  2	160.0	26.1	 25
457	  2	147.0	16.6	 25
458	  2	177.0	18.5	 25
459	  2	153.0	21.3	 25
460	  2	140.0	16.9	 25
461	  2	340.0	56.4	 25
462	  2	163.0	21.5	 25
463	  2	172.0	28.0	 25
464	  2	2561.0	504.7	 25
465	  2	154.0	22.7	 25
466	  2	121.0	17.3	 25
467	  2	145.0	17.7	 25
468	  2	133.0	18.8	 25
469	  2	132.0	22.6	 25
470	  2	211.0	17.9	 25
471	  2	134.0	30.4	 25
472	  2	153.0	18.3	 25
473	  2	151.0	30.9	 25
474	  2	165.0	21.8	 25
475	  2	117.0	18.4	 25
476	  2	142.0	23.3	 25
477	  2	134.0	24.4	 25
478	  2	153.0	18.1	 25
479	  2	166.0	21.6	 25
480	  2	151.0	28.1	 25
481	  2	295.0	42.0	 25
482	  2	199.0	19.6	 25
483	  2	153.0	28.4	 25
484	  2	179.0	19.3	 25
485	  2	197.0	28.2	 25
486	  2	232.0	23.2	 25
487	  2	143.0	17.6	 25
488	  2	133.0	17.5	 25
489	  2	9757.0	1969.4	 25
490	  2	268.0	49.0	 25
491	  2	177.0	26.4	 25
492	  2	252.0	23.6	 25
493	  2	152.0	26.2	 25
494	  2	171.0	19.8	 25
495	  2	121.0	19.9	 25
496	  2	157.0	20.1	 25
497	  2	236.0	33.6	 25
498	  2	203.0	28.7	 25
499	  2	264.0	24.9	 25
500	  2	146.0	23.6	 25
501	  2	156.0	25.5	 25
502	  2	155.0	25.3	 25
503	  2	872.0	116.0	 25
504	  2	795.0	147.0	 25
505	  2	179.0	23.3	 25
506	  2	128.0	19.8	 25
507	  2	184.0	34.9	 25
508	  2	201.0	34.6	 25
509	  2	144.0	25.5	 25
510	  2	180.0	28.7	 25
511	  2	166.0	24.7	 25
512	  2	258.0	31.7	 25
513	  2	771.0	217.0	 25
514	  2	337.0	38.7	 25
515	  2	140.0	17.8	 25
516	  2	393.0	59.5	 25
517	  2	350.0	73.4	 25
518	  2	181.0	35.2	 25
519	  2	1245.0	192.7	 25
520	  2	214.0	29.9	 25
521	  2	157.0	21.8	 25
522	  2	212.0	31.0	 25
523	  2	134.0	21.7	 25
524	  2	111.0	16.8	 25
525	  2	125.0	19.3	 25
526	  2	152.0	23.8	 25
527	  2	119.0	13.9	 25
528	  2	140.0	17.6	 25
529	  2	138.0	20.1	 25
530	  2	135.0	20.9	 25
531	  2	194.0	47.9	 25
532	  2	232.0	26.7	 25
533	  2	144.0	15.8	 25
534	  2	129.0	16.5	 25
535	  2	114.0	19.0	 25
536	  2	164.0	18.8	 25
537	  2	208.0	19.5	 25
538	  2	200.0	33.4	 25
539	  2	168.0	26.9	 25
540	  2	253.0	32.3	 25
541	  2	207.0	28.7	 25
542	  2	862.0	173.0	 25
543	  2	151.0	25.1	 25
544	  2	173.0	27.1	 25
545	  2	199.0	33.7	 25
546	  2	136.0	12.9	 25
547	  2	166.0	18.0	 25
548	  2	307.0	39.0	 25
549	  2	175.0	28.2	 25
550	  2	203.0	26.5	 25
551	  2	4727.0	625.5	 25
552	  2	227.0	29.5	 25
553	  2	146.0	22.6	 25
554	  2	174.0	23.7	 25
555	  2	171.0	22.7	 25
556	  2	119.0	14.8	 25
557	  2	147.0	23.2	 25
558	  2	176.0	30.8	 25
559	  2	139.0	22.5	 25
560	  2	231.0	31.3	 25
561	  2	369.0	44.3	 25
562	  2	214.0	30.3	 25
563	  2	258.0	35.6	 25
564	  2	364.0	54.0	 25
565	  2	144.0	23.9	 25
566	  2	342.0	45.5	 25
567	  2	189.0	29.2	 25
568	  2	145.0	20.5	 25
569	  2	163.0	23.9	 25
570	  2	267.0	42.8	 25
571	  2	180.0	28.0	 25
572	  2	167.0	21.2	 25
573	  2	203.0	28.0	 25
574	  2	175.0	27.4	 25
575	  2	196.0	35.0	 25
576	  2	129.0	21.6	 25
577	  2	313.0	36.8	 25
578	  2	266.0	27.5	 25
579	  2	175.0	20.0	 25
580	  2	138.0	26.8	 25
581	  2	118.0	17.1	 25
582	  2	207.0	30.2	 25
583	  2	166.0	21.7	 25
584	  2	110.0	20.2	 25
585	  2	130.0	21.0	 25
586	  2	151.0	23.3	 25
587	  2	178.0	26.1	 25
588	  2	127.0	19.3	 25
589	  2	150.0	24.1	 25
590	  2	143.0	19.8	 25
591	  2	217.0	36.3	 25
592	  2	188.0	28.2	 25
593	  2	304.0	56.7	 25
594	  2	173.0	28.9	 25
595	  2	196.0	23.7	 25
596	  2	283.0	48.9	 25
597	  2	136.0	16.7	 25
598	  2	132.0	17.8	 25
599	  2	117.0	18.0	 25
600	  2	154.0	24.8	 25
601	  2	810.0	89.2	 25
602	  2	274.0	39.9	 25
603	  2	192.0	29.8	 25
604	  2	135.0	19.0	 25
605	  2	137.0	20.5	 25
606	  2	146.0	23.6	 25
607	  2	183.0	22.0	 25
608	  2	166.0	24.1	 25
609	  2	143.0	20.6	 25
610	  2	190.0	26.7	 25
611	  2	225.0	31.7	 25
612	  2	324.0	42.1	 25
613	  2	198.0	23.0	 25
614	  2	308.0	59.0	 25
615	  2	123.0	23.6	 25
616	  2	131.0	18.7	 25
617	  2	218.0	31.9	 25
618	  2	313.0	49.2	 25
619	  2	206.0	25.0	 25
620	  2	171.0	23.7	 25
621	  2	2163.0	436.3	 25
622	  2	173.0	17.9	 25
623	  2	263.0	43.5	 25
624	  2	479.0	92.9	 25
625	  2	1298.0	220.5	 25
626	  2	244.0	34.1	 25
627	  2	172.0	28.3	 25
628	  2	188.0	34.7	 25
629	  2	133.0	16.7	 25
630	  2	345.0	57.2	 25
631	  2	132.0	19.6	 25
632	  2	380.0	59.4	 25
633	  2	172.0	26.3	 25
634	  2	159.0	26.5	 25
635	  2	165.0	24.1	 25
636	  2	175.0	23.4	 25
637	  2	119.0	16.4	 25
638	  2	120.0	17.3	 25
639	  2	163.0	22.6	 25
640	  2	277.0	36.9	 25
641	  2	139.0	19.5	 25
642	  2	199.0	33.3	 25
643	  2	275.0	52.0	 25
644	  2	343.0	79.4	 25
645	  2	331.0	96.7	 25
646	  2	176.0	30.7	 25
647	  2	216.0	39.1	 25
648	  2	425.0	88.5	 25
649	  2	162.0	20.7	 25
650	  2	223.0	30.7	 25
651	  2	204.0	32.7	 25
652	  2	295.0	37.7	 25
653	  2	503.0	55.5	 25
654	  2	297.0	38.7	 25
655	  2	278.0	45.2	 25
656	  2	1057.0	256.8	 25
657	  2	160.0	22.3	 25
658	  2	205.0	29.0	 25
659	  2	300.0	47.7	 25
660	  2	230.0	25.7	 25
661	  2	123.0	15.9	 25
662	  2	155.0	24.3	 25
663	  2	170.0	20.0	 25
664	  2	616.0	104.0	 25
665	  2	277.0	39.5	 25
666	  2	409.0	66.1	 25
667	  2	289.0	38.0	 25
668	  2	377.0	42.4	 25
669	  2	177.0	32.1	 25
670	  2	416.0	39.8	 25
671	  2	253.0	49.8	 25
672	  2	387.0	85.5	 25
673	  2	134.0	21.5	 25
674	  2	123.0	15.1	 25
675	  2	136.0	15.3	 25
676	  2	215.0	35.8	 25
677	  2	216.0	20.8	 25
678	  2	141.0	28.0	 25
679	  2	244.0	30.3	 25
680	  2	476.0	60.6	 25
681	  2	420.0	43.6	 25
682	  2	199.0	19.2	 25
683	  2	193.0	28.4	 25
684	  2	237.0	25.3	 25
685	  2	161.0	26.5	 25
686	  2	462.0	42.8	 25
687	  2	125.0	14.2	 25
688	  2	123.0	20.2	 25
689	  2	188.0	22.6	 25
690	  2	136.0	16.7	 25
691	  2	143.0	23.9	 25
692	  2	190.0	25.2	 25
693	  2	203.0	26.6	 25
694	  2	160.0	19.8	 25
695	  2	154.0	21.9	 25
696	  2	150.0	22.2	 25
697	  2	506.0	76.4	 25
698	  2	156.0	25.2	 25
699	  2	391.0	59.7	 25
700	  2	271.0	47.0	 25
701	  2	126.0	15.7	 25
702	  2	147.0	18.4	 25
703	  2	129.0	24.0	 25
704	  2	146.0	21.7	 25
705	  2	185.0	25.6	 25
706	  2	128.0	16.9	 25
707	  2	127.0	20.6	 25
708	  2	126.0	15.7	 25
709	  2	206.0	26.7	 25
710	  2	147.0	23.9	 25
711	  2	261.0	24.9	 25
712	  2	228.0	29.8	 25
713	  2	153.0	26.5	 25
714	  2	134.0	21.8	 25
715	  2	168.0	26.8	 25
716	  2	292.0	35.5	 25
717	  2	342.0	50.2	 25
718	  2	404.0	92.4	 25
719	  2	158.0	23.6	 25
720	  2	141.0	20.4	 25
721	  2	157.0	21.2	 25
722	  2	151.0	25.8	 25
723	  2	137.0	21.6	 25
724	  2	136.0	21.4	 25
725	  2	187.0	21.8	 25
726	  2	164.0	21.9	 25
727	  2	300.0	39.7	 25
728	  2	197.0	26.5	 25
729	  2	161.0	23.7	 25
730	  2	118.0	15.7	 25
731	  2	174.0	27.7	 25
732	  2	225.0	31.0	 25
733	  2	178.0	16.7	 25
734	  2	273.0	41.6	 25
735	  2	312.0	29.0	 25
736	  2	219.0	32.2	 25
737	  2	249.0	36.4	 25
738	  2	1064.0	186.6	 25
739	  2	160.0	25.8	 25
740	  2	188.0	22.6	 25
741	  2	253.0	35.6	 25
742	  2	162.0	20.3	 25
743	  2	116.0	14.8	 25
744	  2	139.0	21.3	 25
745	  2	153.0	21.7	 25
746	  2	149.0	22.5	 25
747	  2	117.0	22.6	 25
748	  2	170.0	17.2	 25
749	  2	652.0	137.2	 25
750	  2	248.0	23.6	 25
751	  2	155.0	24.2	 25
752	  2	130.0	18.8	 25
753	  2	136.0	14.3	 25
754	  2	218.0	34.0	 25
755	  2	159.0	20.8	 25
756	  2	182.0	25.5	 25
757	  2	192.0	20.1	 25
758	  2	193.0	33.4	 25
759	  2	425.0	61.2	 25
760	  2	182.0	26.2	 25
761	  2	173.0	25.9	 25
762	  2	113.0	18.0	 25
763	  2	156.0	22.5	 25
764	  2	162.0	29.0	 25
765	  2	243.0	37.7	 25
766	  2	214.0	24.0	 25
767	  2	238.0	24.0	 25
768	  2	124.0	20.1	 25
769	  2	249.0	26.9	 25
770	  2	146.0	25.1	 25
771	  2	172.0	22.2	 25
772	  2	313.0	40.6	 25
773	  2	143.0	22.5	 25
774	  2	189.0	27.4	 25
775	  2	208.0	22.3	 25
776	  2	238.0	25.6	 25
777	  2	168.0	23.2	 25
778	  2	244.0	45.3	 25
779	  2	157.0	26.0	 25
780	  2	180.0	29.7	 25
781	  2	153.0	17.2	 25
782	  2	1388.0	225.9	 25
783	  2	145.0	19.4	 25
784	  2	133.0	30.1	 25
785	  2	213.0	25.1	 25
786	  2	183.0	21.5	 25
787	  2	181.0	27.2	 25
788	  2	724.0	137.7	 25
789	  2	152.0	20.2	 25
790	  2	208.0	31.1	 25
791	  2	187.0	27.6	 25
792	  2	336.0	49.4	 25
793	  2	548.0	85.2	 25
794	  2	187.0	19.0	 25
795	  2	181.0	23.0	 25
796	  2	186.0	12.2	 25
797	  2	288.0	33.5	 25
798	  2	218.0	36.9	 25
799	  2	158.0	19.0	 25
800	  2	229.0	23.3	 25
801	  2	251.0	23.6	 25
802	  2	147.0	20.9	 25
803	  2	151.0	15.1	 25
804	  2	159.0	22.6	 25
805	  2	197.0	31.2	 25
806	  2	200.0	27.5	 25
807	  2	868.0	135.7	 25
808	  2	279.0	33.6	 25
809	  2	105.0	16.3	 25
810	  2	140.0	25.3	 25
811	  2	226.0	29.6	 25
812	  2	202.0	24.8	 25
813	  2	261.0	30.6	 25
814	  2	172.0	27.4	 25
815	  2	134.0	20.0	 25
816	  2	135.0	34.3	 25
817	  2	152.0	19.3	 25
818	  2	148.0	20.5	 25
819	  2	178.0	28.5	 25
820	  2	354.0	63.3	 25
821	  2	148.0	22.6	 25
822	  2	235.0	29.5	 25
823	  2	152.0	28.2	 25
824	  2	192.0	25.1	 25
825	  2	169.0	22.5	 25
826	  2	19125.0	1929.6	 25
827	  2	246.0	49.1	 25
828	  2	183.0	26.5	 25
829	  2	152.0	21.7	 25
830	  2	135.0	22.4	 25
831	  2	158.0	27.2	 25
832	  2	192.0	27.1	 25
833	  2	155.0	23.1	 25
834	  2	117.0	15.9	 25
835	  2	143.0	20.7	 25
836	  2	190.0	26.3	 25
837	  2	194.0	28.6	 25
838	  2	193.0	30.6	 25
839	  2	163.0	30.5	 25
840	  2	692.0	88.8	 25
841	  2	143.0	24.6	 25
842	  2	215.0	25.8	 25
843	  2	494.0	79.3	 25
844	  2	142.0	26.4	 25
845	  2	218.0	29.0	 25
846	  2	160.0	31.5	 25
847	  2	185.0	34.8	 25
848	  2	200.0	26.9	 25
849	  2	160.0	14.0	 25
850	  2	386.0	50.2	 25
851	  2	171.0	20.4	 25
852	  2	272.0	31.3	 25
853	  2	193.0	23.8	 25
854	  2	306.0	27.5	 25
855	  2	1944.0	262.5	 25
856	  2	268.0	37.2	 25
857	  2	199.0	24.4	 25
858	  2	189.0	17.5	 25
859	  2	709.0	91.7	 25
860	  2	3050.0	509.1	 25
861	  2	310.0	31.3	 25
862	  2	198.0	21.4	 25
863	  2	163.0	19.6	 25
864	  2	7333.0	923.4	 25
865	  2	241.0	32.9	 25
866	  2	154.0	22.9	 25
867	  2	180.0	26.7	 25
868	  2	165.0	23.1	 25
869	  2	179.0	18.3	 25
870	  2	234.0	24.4	 25
871	  2	1532.0	357.0	 25
872	  2	146.0	27.9	 25
873	  2	2071.0	304.1	 25
874	  2	195.0	24.3	 25
875	  2	184.0	35.4	 25
876	  2	143.0	22.7	 25
877	  2	157.0	22.9	 25
878	  2	373.0	42.5	 25
879	  2	174.0	19.2	 25
880	  2	149.0	24.2	 25
881	  2	169.0	18.5	 25
882	  2	271.0	32.3	 25
883	  2	192.0	22.9	 25
884	  2	2996.0	747.1	 25
885	  2	201.0	29.0	 25
886	  2	131.0	21.8	 25
887	  2	250.0	43.7	 25
888	  2	184.0	29.9	 25
889	  2	208.0	31.0	 25
890	  2	156.0	26.3	 25
891	  2	284.0	36.2	 25
892	  2	223.0	33.6	 25
893	  2	235.0	23.7	 25
894	  2	149.0	16.8	 25
895	  2	144.0	26.3	 25
896	  2	187.0	20.1	 25
897	  2	131.0	21.2	 25
898	  2	155.0	19.7	 25
899	  2	676.0	93.3	 25
900	  2	366.0	34.0	 25
901	  2	146.0	18.5	 25
902	  2	298.0	33.8	 25
903	  2	147.0	27.0	 25
904	  2	264.0	28.5	 25
905	  2	157.0	22.4	 25
906	  2	627.0	99.3	 25
907	  2	237.0	38.1	 25
908	  2	283.0	48.6	 25
909	  2	176.0	21.9	 25
910	  2	184.0	32.2	 25
911	  2	156.0	23.6	 25
912	  2	304.0	36.4	 25
913	  2	147.0	23.9	 25
914	  2	163.0	26.8	 25
915	  2	187.0	27.2	 25
916	  2	169.0	23.6	 25
917	  2	320.0	41.4	 25
918	  2	235.0	31.8	 25
919	  2	164.0	34.3	 25
920	  2	144.0	18.0	 25
921	  2	144.0	20.9	 25
922	  2	210.0	27.5	 25
923	  2	279.0	35.2	 25
924	  2	366.0	39.8	 25
925	  2	193.0	21.8	 25
926	  2	262.0	38.7	 25
927	  2	616.0	98.5	 25
928	  2	195.0	38.7	 25
929	  2	216.0	25.7	 25
930	  2	177.0	23.0	 25
931	  2	223.0	24.7	 25
932	  2	455.0	54.8	 25
933	  2	258.0	34.7	 25
934	  2	192.0	26.2	 25
935	  2	157.0	27.2	 25
936	  2	163.0	26.3	 25
937	  2	191.0	30.4	 25
938	  2	152.0	21.3	 25
939	  2	648.0	75.9	 25
940	  2	278.0	33.6	 25
941	  2	384.0	47.9	 25
942	  2	398.0	77.1	 25
943	  2	218.0	29.5	 25
944	  2	220.0	21.2	 25
945	  2	368.0	41.2	 25
946	  2	258.0	29.7	 25
947	  2	184.0	24.3	 25
948	  2	499.0	58.2	 25
949	  2	277.0	31.9	 25
950	  2	248.0	33.7	 25
951	  2	190.0	16.4	 25
952	  2	204.0	28.9	 25
953	  2	186.0	22.9	 25
954	  2	145.0	18.2	 25
955	  2	185.0	24.2	 25
956	  2	182.0	23.2	 25
957	  2	160.0	20.5	 25
958	  2	425.0	65.8	 25
959	  2	1006.0	155.9	 25
960	  2	254.0	45.6	 25
961	  2	199.0	25.9	 25
962	  2	269.0	50.6	 25
963	  2	245.0	40.1	 25
964	  2	631.0	134.9	 25
965	  2	337.0	45.5	 25
966	  2	171.0	25.9	 25
967	  2	157.0	19.2	 25
968	  2	175.0	20.3	 25
969	  2	160.0	23.4	 25
970	  2	189.0	18.6	 25
971	  2	250.0	26.5	 25
972	  2	306.0	38.4	 25
973	  2	245.0	33.7	 25
974	  2	138.0	20.9	 25
975	  2	199.0	31.3	 25
976	  2	146.0	18.2	 25
977	  2	167.0	24.1	 25
978	  2	196.0	23.8	 25
979	  2	200.0	20.8	 25
980	  2	420.0	51.2	 25
981	  2	178.0	25.0	 25
982	  2	276.0	27.8	 25
983	  2	290.0	39.5	 25
984	  2	684.0	113.9	 25
985	  2	245.0	27.4	 25
986	  2	212.0	25.7	 25
987	  2	233.0	38.3	 25
988	  2	1437.0	258.2	 25
989	  2	259.0	25.9	 25
990	  2	167.0	19.8	 25
991	  2	219.0	33.0	 25
992	  2	401.0	36.3	 25
993	  2	215.0	35.2	 25
994	  2	172.0	23.1	 25
995	  2	334.0	42.7	 25
996	  2	153.0	25.3	 25
997	  2	477.0	58.3	 25
998	  2	243.0	28.6	 25
999	  2	5684.0	972.1	 25
1000	  2	260.0	46.1	 25
1001	  2	6196.0	921.8	 25
  0	  3	5550.0	980.1	 25
  1	  3	224.0	33.2	 25
  2	  3	5346.0	1069.1	 25
  3	  3	216.0	22.7	 25
  4	  3	525.0	59.5	 25
  5	  3	199.0	24.8	 25
  6	  3	359.0	53.7	 25
  7	  3	470.0	61.4	 25
  8	  3	261.0	40.4	 25
  9	  3	196.0	22.2	 25
 10	  3	184.0	19.3	 25
 11	  3	173.0	22.2	 25
 12	  3	207.0	24.7	 25
 13	  3	174.0	22.4	 25
 14	  3	231.0	28.8	 25
 15	  3	941.0	128.9	 25
 16	  3	274.0	34.6	 25
 17	  3	161.0	21.3	 25
 18	  3	178.0	29.0	 25
 19	  3	208.0	20.9	 25
 20	  3	211.0	24.0	 25
 21	  3	202.0	28.5	 25
 22	  3	230.0	23.6	 25
 23	  3	307.0	20.9	 25
 24	  3	227.0	30.6	 25
 25	  3	259.0	25.1	 25
 26	  3	292.0	23.1	 25
 27	  3	293.0	23.6	 25
 28	  3	215.0	24.0	 25
 29	  3	253.0	29.4	 25
 30	  3	202.0	28.8	 25
 31	  3	882.0	143.6	 25
 32	  3	1378.0	432.1	 25
 33	  3	187.0	14.1	 25
 34	  3	230.0	34.1	 25
 35	  3	611.0	94.5	 25
 36	  3	436.0	39.3	 25
 37	  3	163.0	19.1	 25
 38	  3	235.0	39.6	 25
 39	  3	939.0	146.1	 25
 40	  3	374.0	30.9	 25
 41	  3	171.0	17.0	 25
 42	  3	195.0	22.4	 25
 43	  3	285.0	44.1	 25
 44	  3	210.0	20.7	 25
 45	  3	128.0	13.6	 25
 46	  3	156.0	14.9	 25
 47	  3	235.0	31.7	 25
 48	  3	331.0	51.8	 25
 49	  3	202.0	18.8	 25
 50	  3	296.0	23.7	 25
 51	  3	299.0	36.8	 25
 52	  3	417.0	57.0	 25
 53	  3	178.0	22.0	 25
 54	  3	221.0	25.5	 25
 55	  3	183.0	27.7	 25
 56	  3	157.0	14.1	 25
 57	  3	132.0	18.1	 25
 58	  3	225.0	19.5	 25
 59	  3	193.0	21.6	 25
 60	  3	231.0	29.3	 25
 61	  3	247.0	38.9	 25
 62	  3	285.0	22.4	 25
 63	  3	194.0	27.1	 25
 64	  3	184.0	23.3	 25
 65	  3	177.0	26.2	 25
 66	  3	196.0	28.6	 25
 67	  3	163.0	18.4	 25
 68	  3	138.0	20.9	 25
 69	  3	121.0	13.1	 25
 70	  3	246.0	27.4	 25
 71	  3	2712.0	418.1	 25
 72	  3	210.0	31.5	 25
 73	  3	239.0	29.0	 25
 74	  3	224.0	23.4	 25
 75	  3	233.0	30.7	 25
 76	  3	298.0	37.7	 25
 77	  3	333.0	53.4	 25
 78	  3	245.0	30.7	 25
 79	  3	190.0	20.6	 25
 80	  3	261.0	41.3	 25
 81	  3	523.0	80.6	 25
 82	  3	267.0	41.6	 25
 83	  3	313.0	41.3	 25
 84	  3	156.0	17.6	 25
 85	  3	3882.0	790.4	 25
 86	  3	172.0	21.8	 25
 87	  3	173.0	20.5	 25
 88	  3	210.0	22.6	 25
 89	  3	189.0	25.5	 25
 90	  3	302.0	28.3	 25
 91	  3	449.0	71.3	 25
 92	  3	168.0	18.3	 25
 93	  3	191.0	27.0	 25
 94	  3	521.0	63.9	 25
 95	  3	1261.0	234.1	 25
 96	  3	144.0	13.9	 25
 97	  3	141.0	15.2	 25
 98	  3	182.0	19.0	 25
 99	  3	318.0	30.3	 25
100	  3	178.0	33.4	 25
101	  3	248.0	27.4	 25
102	  3	148.0	21.9	 25
103	  3	162.0	26.2	 25
104	  3	2872.0	498.7	 25
105	  3	2904.0	458.5	 25
106	  3	4785.0	694.9	 25
107	  3	303.0	33.7	 25
108	  3	223.0	23.5	 25
109	  3	158.0	18.3	 25
110	  3	221.0	27.5	 25
111	  3	158.0	24.5	 25
112	  3	269.0	41.8	 25
113	  3	227.0	27.4	 25
114	  3	184.0	28.7	 25
115	  3	1077.0	213.6	 25
116	  3	171.0	16.6	 25
117	  3	193.0	27.9	 25
118	  3	289.0	25.1	 25
119	  3	311.0	52.7	 25
120	  3	171.0	13.7	 25
121	  3	158.0	19.6	 25
122	  3	207.0	21.8	 25
123	  3	791.0	116.4	 25
124	  3	298.0	27.1	 25
125	  3	224.0	20.8	 25
126	  3	163.0	17.8	 25
127	  3	188.0	15.1	 25
128	  3	1735.0	321.6	 25
129	  3	213.0	24.6	 25
130	  3	566.0	109.7	 25
131	  3	498.0	65.0	 25
132	  3	1144.0	206.8	 25
133	  3	358.0	36.2	 25
134	  3	466.0	42.1	 25
135	  3	173.0	15.0	 25
136	  3	196.0	23.7	 25
137	  3	162.0	18.9	 25
138	  3	192.0	28.4	 25
139	  3	255.0	38.8	 25
140	  3	540.0	118.1	 25
141	  3	202.0	20.6	 25
142	  3	344.0	55.9	 25
143	  3	339.0	48.9	 25
144	  3	243.0	34.1	 25
145	  3	209.0	38.2	 25
146	  3	161.0	24.1	 25
147	  3	410.0	68.5	 25
148	  3	202.0	21.0	 25
149	  3	1253.0	228.4	 25
150	  3	199.0	29.2	 25
151	  3	186.0	25.7	 25
152	  3	213.0	21.5	 25
153	  3	262.0	35.5	 25
154	  3	4881.0	1003.8	 25
155	  3	810.0	141.7	 25
156	  3	194.0	27.1	 25
157	  3	271.0	25.9	 25
158	  3	383.0	50.8	 25
159	  3	175.0	31.4	 25
160	  3	140.0	22.1	 25
161	  3	150.0	21.1	 25
162	  3	216.0	29.3	 25
163	  3	169.0	21.9	 25
164	  3	581.0	87.6	 25
165	  3	413.0	70.9	 25
166	  3	330.0	37.5	 25
167	  3	183.0	18.1	 25
168	  3	172.0	31.9	 25
169	  3	207.0	26.8	 25
170	  3	221.0	23.2	 25
171	  3	302.0	25.5	 25
172	  3	321.0	48.5	 25
173	  3	188.0	24.0	 25
174	  3	194.0	14.0	 25
175	  3	164.0	20.0	 25
176	  3	157.0	25.0	 25
177	  3	183.0	20.3	 25
178	  3	159.0	25.8	 25
179	  3	267.0	32.9	 25
180	  3	164.0	19.1	 25
181	  3	1351.0	255.3	 25
182	  3	186.0	22.6	 25
183	  3	182.0	24.7	 25
184	  3	304.0	30.5	 25
185	  3	278.0	21.6	 25
186	  3	208.0	21.3	 25
187	  3	511.0	48.0	 25
188	  3	421.0	39.2	 25
189	  3	130.0	16.9	 25
190	  3	189.0	16.5	 25
191	  3	9913.0	1794.0	 25
192	  3	182.0	26.7	 25
193	  3	177.0	22.2	 25
194	  3	817.0	155.0	 25
195	  3	186.0	24.4	 25
196	  3	162.0	31.4	 25
197	  3	277.0	38.3	 25
198	  3	185.0	27.9	 25
199	  3	148.0	21.4	 25
200	  3	174.0	27.6	 25
201	  3	248.0	32.0	 25
202	  3	2087.0	239.9	 25
203	  3	264.0	29.5	 25
204	  3	337.0	54.2	 25
205	  3	1225.0	303.3	 25
206	  3	179.0	20.4	 25
207	  3	196.0	29.8	 25
208	  3	487.0	77.6	 25
209	  3	224.0	23.0	 25
210	  3	694.0	92.7	 25
211	  3	6863.0	1156.2	 25
212	  3	631.0	103.7	 25
213	  3	294.0	44.0	 25
214	  3	316.0	43.4	 25
215	  3	346.0	41.1	 25
216	  3	553.0	95.9	 25
217	  3	350.0	40.2	 25
218	  3	216.0	27.3	 25
219	  3	155.0	23.0	 25
220	  3	203.0	26.1	 25
221	  3	197.0	30.6	 25
222	  3	162.0	22.6	 25
223	  3	157.0	17.8	 25
224	  3	734.0	100.2	 25
225	  3	618.0	107.8	 25
226	  3	171.0	16.2	 25
227	  3	265.0	38.1	 25
228	  3	311.0	34.5	 25
229	  3	166.0	30.5	 25
230	  3	262.0	25.6	 25
231	  3	233.0	31.2	 25
232	  3	130.0	20.4	 25
233	  3	142.0	20.1	 25
234	  3	320.0	40.3	 25
235	  3	180.0	19.3	 25
236	  3	130.0	19.3	 25
237	  3	154.0	19.7	 25
238	  3	236.0	30.8	 25
239	  3	257.0	41.7	 25
240	  3	208.0	25.6	 25
241	  3	175.0	18.7	 25
242	  3	272.0	48.7	 25
243	  3	596.0	77.3	 25
244	  3	7242.0	1824.6	 25
245	  3	175.0	30.2	 25
246	  3	917.0	136.9	 25
247	  3	197.0	41.2	 25
248	  3	227.0	28.1	 25
249	  3	234.0	42.2	 25
250	  3	163.0	30.1	 25
251	  3	193.0	29.0	 25
252	  3	199.0	25.4	 25
253	  3	206.0	21.5	 25
254	  3	187.0	29.1	 25
255	  3	360.0	43.6	 25
256	  3	198.0	28.3	 25
257	  3	168.0	26.6	 25
258	  3	237.0	27.4	 25
259	  3	152.0	21.9	 25
260	  3	240.0	36.3	 25
261	  3	346.0	57.0	 25
262	  3	224.0	40.8	 25
263	  3	222.0	35.1	 25
264	  3	603.0	63.9	 25
265	  3	284.0	42.8	 25
266	  3	11230.0	850.3	 25
267	  3	372.0	51.5	 25
268	  3	211.0	29.0	 25
269	  3	277.0	33.4	 25
270	  3	246.0	25.8	 25
271	  3	193.0	23.4	 25
272	  3	1231.0	187.9	 25
273	  3	1360.0	302.3	 25
274	  3	300.0	98.3	 25
275	  3	9716.0	1665.6	 25
276	  3	9927.0	1731.7	 25
277	  3	156.0	27.8	 25
278	  3	430.0	71.4	 25
279	  3	167.0	16.9	 25
280	  3	320.0	41.8	 25
281	  3	612.0	81.5	 25
282	  3	198.0	22.8	 25
283	  3	165.0	24.6	 25
284	  3	335.0	39.9	 25
285	  3	292.0	31.7	 25
286	  3	180.0	20.9	 25
287	  3	141.0	16.7	 25
288	  3	135.0	13.7	 25
289	  3	134.0	24.3	 25
290	  3	176.0	24.2	 25
291	  3	361.0	66.7	 25
292	  3	6771.0	1179.0	 25
293	  3	356.0	45.6	 25
294	  3	1381.0	225.8	 25
295	  3	764.0	94.8	 25
296	  3	1966.0	303.8	 25
297	  3	932.0	137.5	 25
298	  3	171.0	25.7	 25
299	  3	226.0	32.7	 25
300	  3	957.0	176.5	 25
301	  3	299.0	37.1	 25
302	  3	274.0	35.3	 25
303	  3	306.0	43.0	 25
304	  3	220.0	25.4	 25
305	  3	252.0	23.6	 25
306	  3	364.0	51.0	 25
307	  3	152.0	17.8	 25
308	  3	144.0	18.0	 25
309	  3	148.0	16.2	 25
310	  3	160.0	17.1	 25
311	  3	164.0	25.8	 25
312	  3	222.0	28.3	 25
313	  3	1866.0	332.4	 25
314	  3	162.0	23.2	 25
315	  3	436.0	63.0	 25
316	  3	202.0	36.4	 25
317	  3	150.0	18.3	 25
318	  3	190.0	29.4	 25
319	  3	334.0	35.7	 25
320	  3	189.0	26.2	 25
321	  3	3980.0	864.0	 25
322	  3	653.0	115.3	 25
323	  3	180.0	29.2	 25
324	  3	271.0	42.2	 25
325	  3	170.0	31.7	 25
326	  3	176.0	27.3	 25
327	  3	143.0	17.8	 25
328	  3	164.0	16.2	 25
329	  3	174.0	27.9	 25
330	  3	159.0	21.5	 25
331	  3	207.0	31.3	 25
332	  3	383.0	42.3	 25
333	  3	442.0	46.6	 25
334	  3	468.0	51.8	 25
335	  3	491.0	35.9	 25
336	  3	626.0	54.6	 25
337	  3	187.0	23.7	 25
338	  3	247.0	42.6	 25
339	  3	188.0	33.1	 25
340	  3	41362.0	4692.4	 25
341	  3	420.0	95.4	 25
342	  3	139.0	15.9	 25
343	  3	1190.0	199.3	 25
344	  3	198.0	23.1	 25
345	  3	142.0	19.0	 25
346	  3	147.0	25.6	 25
347	  3	303.0	37.2	 25
348	  3	266.0	39.3	 25
349	  3	365.0	48.2	 25
350	  3	650.0	165.5	 25
351	  3	202.0	33.3	 25
352	  3	157.0	23.6	 25
353	  3	162.0	24.0	 25
354	  3	196.0	25.4	 25
355	  3	263.0	31.7	 25
356	  3	238.0	25.9	 25
357	  3	175.0	21.1	 25
358	  3	144.0	24.5	 25
359	  3	314.0	34.1	 25
360	  3	163.0	25.9	 25
361	  3	237.0	36.9	 25
362	  3	254.0	34.6	 25
363	  3	156.0	22.5	 25
364	  3	220.0	30.3	 25
365	  3	707.0	78.2	 25
366	  3	6681.0	1232.0	 25
367	  3	181.0	23.7	 25
368	  3	207.0	25.5	 25
369	  3	311.0	60.5	 25
370	  3	139.0	22.4	 25
371	  3	147.0	24.2	 25
372	  3	608.0	84.7	 25
373	  3	559.0	125.4	 25
374	  3	346.0	50.7	 25
375	  3	170.0	25.7	 25
376	  3	297.0	30.5	 25
377	  3	453.0	49.4	 25
378	  3	440.0	42.7	 25
379	  3	7184.0	1681.3	 25
380	  3	223.0	29.3	 25
381	  3	292.0	37.9	 25
382	  3	335.0	40.6	 25
383	  3	1100.0	140.3	 25
384	  3	767.0	99.2	 25
385	  3	999.0	156.0	 25
386	  3	227.0	30.0	 25
387	  3	357.0	50.4	 25
388	  3	298.0	54.0	 25
389	  3	246.0	27.6	 25
390	  3	276.0	28.5	 25
391	  3	408.0	45.5	 25
392	  3	202.0	34.3	 25
393	  3	1780.0	179.5	 25
394	  3	289.0	29.0	 25
395	  3	242.0	19.2	 25
396	  3	524.0	82.3	 25
397	  3	150.0	24.1	 25
398	  3	162.0	20.5	 25
399	  3	158.0	19.8	 25
400	  3	8364.0	1329.8	 25
401	  3	262.0	41.6	 25
402	  3	170.0	27.4	 25
403	  3	179.0	17.3	 25
404	  3	343.0	65.9	 25
405	  3	151.0	18.9	 25
406	  3	236.0	33.0	 25
407	  3	213.0	20.9	 25
408	  3	470.0	68.5	 25
409	  3	5449.0	678.2	 25
410	  3	1293.0	441.6	 25
411	  3	225.0	31.4	 25
412	  3	269.0	30.7	 25
413	  3	309.0	33.1	 25
414	  3	156.0	23.5	 25
415	  3	194.0	23.5	 25
416	  3	916.0	158.6	 25
417	  3	190.0	26.4	 25
418	  3	260.0	40.8	 25
419	  3	260.0	30.8	 25
420	  3	414.0	56.3	 25
421	  3	211.0	26.3	 25
422	  3	216.0	19.0	 25
423	  3	421.0	37.0	 25
424	  3	327.0	48.8	 25
425	  3	352.0	37.9	 25
426	  3	286.0	34.3	 25
427	  3	267.0	23.9	 25
428	  3	229.0	38.6	 25
429	  3	254.0	30.0	 25
430	  3	173.0	25.2	 25
431	  3	217.0	22.1	 25
432	  3	377.0	42.6	 25
433	  3	6168.0	1093.9	 25
434	  3	188.0	28.1	 25
435	  3	319.0	57.0	 25
436	  3	493.0	57.6	 25
437	  3	210.0	22.6	 25
438	  3	169.0	20.0	 25
439	  3	878.0	95.3	 25
440	  3	346.0	56.1	 25
441	  3	200.0	30.2	 25
442	  3	377.0	53.4	 25
443	  3	902.0	167.3	 25
444	  3	199.0	28.9	 25
445	  3	202.0	25.5	 25
446	  3	136.0	26.1	 25
447	  3	152.0	24.0	 25
448	  3	162.0	23.7	 25
449	  3	235.0	25.8	 25
450	  3	225.0	31.0	 25
451	  3	403.0	34.1	 25
452	  3	194.0	31.0	 25
453	  3	370.0	62.6	 25
454	  3	389.0	41.5	 25
455	  3	1216.0	177.8	 25
456	  3	155.0	26.7	 25
457	  3	151.0	20.7	 25
458	  3	175.0	19.4	 25
459	  3	649.0	103.8	 25
460	  3	154.0	23.9	 25
461	  3	137.0	16.4	 25
462	  3	116.0	13.9	 25
463	  3	162.0	24.7	 25
464	  3	164.0	20.0	 25
465	  3	173.0	18.2	 25
466	  3	159.0	23.9	 25
467	  3	331.0	39.3	 25
468	  3	946.0	174.7	 25
469	  3	214.0	20.8	 25
470	  3	2117.0	441.0	 25
471	  3	129.0	16.4	 25
472	  3	131.0	18.3	 25
473	  3	198.0	25.5	 25
474	  3	215.0	36.0	 25
475	  3	171.0	28.2	 25
476	  3	127.0	13.4	 25
477	  3	144.0	19.7	 25
478	  3	138.0	17.4	 25
479	  3	199.0	23.4	 25
480	  3	2471.0	499.3	 25
481	  3	200.0	25.8	 25
482	  3	277.0	30.7	 25
483	  3	539.0	97.9	 25
484	  3	202.0	25.6	 25
485	  3	145.0	30.8	 25
486	  3	163.0	21.7	 25
487	  3	350.0	51.4	 25
488	  3	166.0	20.3	 25
489	  3	167.0	17.4	 25
490	  3	312.0	50.4	 25
491	  3	135.0	22.2	 25
492	  3	274.0	34.3	 25
493	  3	227.0	31.1	 25
494	  3	165.0	17.2	 25
495	  3	359.0	38.3	 25
496	  3	280.0	33.6	 25
497	  3	179.0	21.9	 25
498	  3	185.0	27.0	 25
499	  3	399.0	64.5	 25
500	  3	240.0	33.8	 25
501	  3	175.0	20.7	 25
502	  3	159.0	12.3	 25
503	  3	176.0	22.4	 25
504	  3	149.0	19.6	 25
505	  3	185.0	21.2	 25
506	  3	155.0	18.0	 25
507	  3	10800.0	2001.7	 25
508	  3	143.0	17.3	 25
509	  3	177.0	16.4	 25
510	  3	294.0	35.0	 25
511	  3	164.0	23.6	 25
512	  3	248.0	21.1	 25
513	  3	233.0	39.5	 25
514	  3	173.0	21.3	 25
515	  3	151.0	18.1	 25
516	  3	184.0	14.5	 25
517	  3	217.0	22.3	 25
518	  3	188.0	30.7	 25
519	  3	163.0	21.8	 25
520	  3	162.0	20.3	 25
521	  3	388.0	44.1	 25
522	  3	658.0	127.5	 25
523	  3	155.0	19.1	 25
524	  3	128.0	15.8	 25
525	  3	231.0	30.6	 25
526	  3	131.0	19.9	 25
527	  3	181.0	18.2	 25
528	  3	392.0	70.8	 25
529	  3	157.0	22.1	 25
530	  3	129.0	21.4	 25
531	  3	655.0	68.4	 25
532	  3	690.0	64.4	 25
533	  3	241.0	23.1	 25
534	  3	187.0	25.6	 25
535	  3	176.0	20.4	 25
536	  3	166.0	21.9	 25
537	  3	123.0	22.0	 25
538	  3	574.0	72.1	 25
539	  3	549.0	61.2	 25
540	  3	234.0	23.7	 25
541	  3	214.0	27.9	 25
542	  3	212.0	21.3	 25
543	  3	410.0	35.3	 25
544	  3	178.0	22.1	 25
545	  3	132.0	15.6	 25
546	  3	266.0	27.6	 25
547	  3	1468.0	158.2	 25
548	  3	8254.0	3009.7	 25
549	  3	328.0	46.5	 25
550	  3	174.0	24.1	 25
551	  3	977.0	95.9	 25
552	  3	1071.0	151.7	 25
553	  3	183.0	21.8	 25
554	  3	314.0	23.5	 25
555	  3	227.0	20.3	 25
556	  3	202.0	25.1	 25
557	  3	410.0	54.7	 25
558	  3	140.0	18.3	 25
559	  3	118.0	19.6	 25
560	  3	151.0	21.3	 25
561	  3	199.0	21.5	 25
562	  3	882.0	105.2	 25
563	  3	917.0	146.6	 25
564	  3	239.0	32.0	 25
565	  3	288.0	50.1	 25
566	  3	2961.0	365.6	 25
567	  3	153.0	13.5	 25
568	  3	176.0	26.9	 25
569	  3	1237.0	241.0	 25
570	  3	267.0	38.5	 25
571	  3	215.0	34.2	 25
572	  3	161.0	32.3	 25
573	  3	181.0	27.3	 25
574	  3	142.0	18.4	 25
575	  3	1039.0	222.5	 25
576	  3	569.0	94.3	 25
577	  3	143.0	19.8	 25
578	  3	167.0	17.3	 25
579	  3	816.0	166.1	 25
580	  3	166.0	16.7	 25
581	  3	322.0	39.8	 25
582	  3	191.0	20.8	 25
583	  3	363.0	51.5	 25
584	  3	148.0	17.0	 25
585	  3	163.0	28.1	 25
586	  3	218.0	27.6	 25
587	  3	132.0	23.6	 25
588	  3	141.0	22.0	 25
589	  3	190.0	24.3	 25
590	  3	157.0	16.8	 25
591	  3	772.0	71.6	 25
592	  3	191.0	38.5	 25
593	  3	677.0	103.9	 25
594	  3	183.0	29.0	 25
595	  3	432.0	69.0	 25
596	  3	464.0	65.6	 25
597	  3	165.0	26.4	 25
598	  3	130.0	17.1	 25
599	  3	149.0	22.3	 25
600	  3	117.0	14.8	 25
601	  3	156.0	21.0	 25
602	  3	419.0	40.9	 25
603	  3	591.0	61.2	 25
604	  3	176.0	24.3	 25
605	  3	219.0	25.9	 25
606	  3	144.0	12.4	 25
607	  3	162.0	22.2	 25
608	  3	420.0	36.7	 25
609	  3	242.0	24.9	 25
610	  3	1403.0	293.8	 25
611	  3	166.0	16.1	 25
612	  3	232.0	31.1	 25
613	  3	259.0	27.8	 25
614	  3	128.0	23.1	 25
615	  3	197.0	25.9	 25
616	  3	238.0	36.0	 25
617	  3	614.0	90.8	 25
618	  3	147.0	25.6	 25
619	  3	448.0	54.8	 25
620	  3	307.0	28.6	 25
621	  3	255.0	41.7	 25
622	  3	171.0	18.3	 25
623	  3	185.0	23.6	 25
624	  3	236.0	28.4	 25
625	  3	293.0	35.7	 25
626	  3	1018.0	161.3	 25
627	  3	283.0	26.3	 25
628	  3	267.0	31.3	 25
629	  3	256.0	34.3	 25
630	  3	193.0	34.1	 25
631	  3	212.0	26.3	 25
632	  3	262.0	40.5	 25
633	  3	193.0	24.7	 25
634	  3	179.0	26.6	 25
635	  3	261.0	40.4	 25
636	  3	177.0	16.1	 25
637	  3	690.0	130.7	 25
638	  3	146.0	17.0	 25
639	  3	145.0	21.0	 25
640	  3	790.0	121.5	 25
641	  3	172.0	21.7	 25
642	  3	188.0	14.5	 25
643	  3	1314.0	231.0	 25
644	  3	146.0	32.1	 25
645	  3	406.0	84.9	 25
646	  3	382.0	73.0	 25
647	  3	207.0	22.3	 25
648	  3	280.0	34.5	 25
649	  3	197.0	23.1	 25
650	  3	265.0	20.6	 25
651	  3	314.0	50.0	 25
652	  3	150.0	26.7	 25
653	  3	578.0	96.7	 25
654	  3	215.0	22.8	 25
655	  3	261.0	31.4	 25
656	  3	233.0	31.3	 25
657	  3	149.0	17.0	 25
658	  3	203.0	23.2	 25
659	  3	146.0	16.8	 25
660	  3	262.0	27.7	 25
661	  3	139.0	17.3	 25
662	  3	2217.0	417.7	 25
663	  3	302.0	38.5	 25
664	  3	150.0	23.5	 25
665	  3	191.0	23.7	 25
666	  3	426.0	44.4	 25
667	  3	401.0	47.0	 25
668	  3	375.0	34.1	 25
669	  3	420.0	57.5	 25
670	  3	419.0	34.0	 25
671	  3	550.0	63.6	 25
672	  3	2550.0	265.6	 25
673	  3	414.0	44.1	 25
674	  3	172.0	17.4	 25
675	  3	439.0	73.6	 25
676	  3	222.0	28.2	 25
677	  3	324.0	47.1	 25
678	  3	5704.0	1169.1	 25
679	  3	162.0	20.3	 25
680	  3	224.0	26.6	 25
681	  3	224.0	24.3	 25
682	  3	156.0	14.8	 25
683	  3	124.0	15.7	 25
684	  3	193.0	23.4	 25
685	  3	167.0	24.3	 25
686	  3	194.0	25.7	 25
687	  3	334.0	44.4	 25
688	  3	571.0	102.0	 25
689	  3	196.0	21.2	 25
690	  3	1184.0	127.7	 25
691	  3	277.0	40.4	 25
692	  3	405.0	28.3	 25
693	  3	176.0	13.0	 25
694	  3	138.0	18.3	 25
695	  3	280.0	35.0	 25
696	  3	168.0	20.1	 25
697	  3	204.0	25.1	 25
698	  3	135.0	19.4	 25
699	  3	379.0	37.7	 25
700	  3	234.0	27.5	 25
701	  3	133.0	15.8	 25
702	  3	163.0	23.5	 25
703	  3	986.0	125.2	 25
704	  3	3173.0	466.8	 25
705	  3	576.0	78.6	 25
706	  3	264.0	45.5	 25
707	  3	543.0	86.9	 25
708	  3	155.0	23.7	 25
709	  3	184.0	26.5	 25
710	  3	191.0	28.4	 25
711	  3	388.0	41.3	 25
712	  3	534.0	77.3	 25
713	  3	450.0	61.5	 25
714	  3	247.0	26.2	 25
715	  3	544.0	82.2	 25
716	  3	180.0	24.2	 25
717	  3	287.0	36.1	 25
718	  3	360.0	45.0	 25
719	  3	262.0	28.2	 25
720	  3	657.0	87.8	 25
721	  3	181.0	30.4	 25
722	  3	175.0	20.0	 25
723	  3	248.0	30.2	 25
724	  3	126.0	16.3	 25
725	  3	341.0	56.9	 25
726	  3	289.0	40.9	 25
727	  3	565.0	74.7	 25
728	  3	191.0	30.0	 25
729	  3	198.0	19.6	 25
730	  3	453.0	43.9	 25
731	  3	264.0	28.6	 25
732	  3	150.0	28.4	 25
733	  3	332.0	57.5	 25
734	  3	338.0	42.7	 25
735	  3	243.0	40.2	 25
736	  3	953.0	140.0	 25
737	  3	178.0	31.4	 25
738	  3	907.0	81.0	 25
739	  3	176.0	19.9	 25
740	  3	195.0	28.6	 25
741	  3	326.0	46.1	 25
742	  3	313.0	49.7	 25
743	  3	491.0	50.3	 25
744	  3	174.0	21.3	 25
745	  3	729.0	145.3	 25
746	  3	240.0	25.8	 25
747	  3	213.0	22.3	 25
748	  3	421.0	68.5	 25
749	  3	233.0	23.4	 25
750	  3	296.0	40.5	 25
751	  3	251.0	38.1	 25
752	  3	131.0	19.9	 25
753	  3	164.0	19.5	 25
754	  3	2366.0	262.6	 25
755	  3	2518.0	350.9	 25
756	  3	335.0	32.7	 25
757	  3	143.0	28.9	 25
758	  3	150.0	22.3	 25
759	  3	250.0	33.6	 25
760	  3	139.0	19.4	 25
761	  3	290.0	39.9	 25
762	  3	231.0	31.8	 25
763	  3	6505.0	927.3	 25
764	  3	261.0	26.3	 25
765	  3	127.0	20.2	 25
766	  3	242.0	32.8	 25
767	  3	204.0	23.3	 25
768	  3	267.0	28.0	 25
769	  3	274.0	34.2	 25
770	  3	159.0	21.0	 25
771	  3	230.0	21.7	 25
772	  3	252.0	26.9	 25
773	  3	188.0	37.7	 25
774	  3	326.0	47.8	 25
775	  3	2991.0	656.9	 25
776	  3	214.0	25.9	 25
777	  3	1210.0	178.7	 25
778	  3	152.0	21.7	 25
779	  3	189.0	27.0	 25
780	  3	189.0	18.3	 25
781	  3	2668.0	628.3	 25
782	  3	135.0	15.1	 25
783	  3	172.0	28.3	 25
784	  3	150.0	24.3	 25
785	  3	14337.0	2178.4	 25
786	  3	2012.0	533.6	 25
787	  3	144.0	19.0	 25
788	  3	206.0	24.4	 25
789	  3	2116.0	461.9	 25
790	  3	184.0	34.8	 25
791	  3	851.0	164.1	 25
792	  3	170.0	25.0	 25
793	  3	157.0	17.4	 25
794	  3	251.0	23.1	 25
795	  3	293.0	29.0	 25
796	  3	207.0	19.2	 25
797	  3	6040.0	1230.4	 25
798	  3	132.0	18.1	 25
799	  3	135.0	15.0	 25
800	  3	854.0	196.6	 25
801	  3	183.0	19.7	 25
802	  3	873.0	197.3	 25
803	  3	828.0	156.4	 25
804	  3	813.0	150.9	 25
805	  3	822.0	152.7	 25
806	  3	266.0	38.4	 25
807	  3	179.0	20.4	 25
808	  3	200.0	25.1	 25
809	  3	217.0	24.6	 25
810	  3	457.0	49.4	 25
811	  3	244.0	23.5	 25
812	  3	242.0	27.5	 25
813	  3	589.0	85.1	 25
814	  3	400.0	50.7	 25
815	  3	328.0	44.7	 25
816	  3	386.0	59.0	 25
817	  3	205.0	25.0	 25
818	  3	244.0	32.5	 25
819	  3	4445.0	812.3	 25
820	  3	526.0	62.9	 25
821	  3	391.0	48.8	 25
822	  3	153.0	22.3	 25
823	  3	214.0	26.7	 25
824	  3	1190.0	240.4	 25
825	  3	281.0	36.2	 25
826	  3	168.0	28.2	 25
827	  3	256.0	23.5	 25
828	  3	233.0	23.3	 25
829	  3	509.0	74.9	 25
830	  3	554.0	57.8	 25
831	  3	496.0	127.3	 25
832	  3	163.0	23.2	 25
833	  3	198.0	18.4	 25
834	  3	719.0	133.9	 25
835	  3	141.0	15.4	 25
836	  3	266.0	54.2	 25
837	  3	192.0	25.9	 25
838	  3	6538.0	507.5	 25
839	  3	251.0	22.5	 25
840	  3	1855.0	216.5	 25
841	  3	207.0	31.5	 25
842	  3	167.0	11.9	 25
843	  3	154.0	15.0	 25
844	  3	364.0	68.7	 25
845	  3	137.0	17.1	 25
846	  3	155.0	18.6	 25
847	  3	195.0	28.2	 25
848	  3	136.0	18.9	 25
849	  3	123.0	17.6	 25
850	  3	183.0	32.6	 25
851	  3	188.0	20.3	 25
852	  3	187.0	18.5	 25
853	  3	7888.0	1400.5	 25
854	  3	464.0	89.0	 25
855	  3	204.0	30.1	 25
856	  3	284.0	40.2	 25
857	  3	239.0	21.7	 25
858	  3	192.0	17.2	 25
859	  3	559.0	65.6	 25
860	  3	355.0	49.7	 25
861	  3	179.0	22.6	 25
862	  3	189.0	28.7	 25
863	  3	290.0	52.9	 25
864	  3	343.0	42.9	 25
865	  3	376.0	45.6	 25
866	  3	247.0	37.3	 25
867	  3	783.0	131.1	 25
868	  3	524.0	82.5	 25
869	  3	209.0	27.5	 25
870	  3	378.0	30.5	 25
871	  3	258.0	25.0	 25
872	  3	262.0	42.7	 25
873	  3	820.0	114.7	 25
874	  3	206.0	25.3	 25
875	  3	599.0	121.8	 25
876	  3	277.0	27.0	 25
877	  3	226.0	24.5	 25
878	  3	146.0	19.6	 25
879	  3	471.0	65.5	 25
880	  3	557.0	81.8	 25
881	  3	205.0	26.9	 25
882	  3	255.0	22.8	 25
883	  3	235.0	23.1	 25
884	  3	5273.0	1118.1	 25
885	  3	380.0	51.2	 25
886	  3	188.0	18.2	 25
887	  3	183.0	17.9	 25
888	  3	164.0	16.3	 25
889	  3	152.0	21.8	 25
890	  3	184.0	32.3	 25
891	  3	1419.0	217.3	 25
892	  3	359.0	67.0	 25
893	  3	152.0	18.7	 25
894	  3	314.0	35.3	 25
895	  3	169.0	23.7	 25
896	  3	673.0	100.0	 25
897	  3	358.0	62.6	 25
898	  3	152.0	19.0	 25
899	  3	734.0	124.7	 25
900	  3	415.0	47.1	 25
901	  3	317.0	35.1	 25
902	  3	1860.0	277.7	 25
903	  3	270.0	29.1	 25
904	  3	290.0	27.2	 25
905	  3	2598.0	475.6	 25
906	  3	142.0	18.8	 25
907	  3	463.0	62.5	 25
908	  3	2963.0	460.0	 25
909	  3	1325.0	242.1	 25
910	  3	540.0	73.1	 25
911	  3	990.0	111.6	 25
912	  3	484.0	57.6	 25
913	  3	253.0	24.6	 25
914	  3	1019.0	163.7	 25
915	  3	287.0	23.6	 25
916	  3	491.0	51.1	 25
917	  3	288.0	30.5	 25
918	  3	4168.0	652.8	 25
919	  3	169.0	19.0	 25
920	  3	121.0	21.6	 25
921	  3	167.0	24.1	 25
922	  3	200.0	25.9	 25
923	  3	251.0	25.1	 25
924	  3	393.0	53.7	 25
925	  3	224.0	25.1	 25
926	  3	541.0	50.4	 25
927	  3	1671.0	276.4	 25
928	  3	263.0	39.2	 25
929	  3	187.0	24.3	 25
930	  3	187.0	19.9	 25
931	  3	214.0	20.6	 25
932	  3	1078.0	181.0	 25
933	  3	143.0	17.4	 25
934	  3	172.0	13.3	 25
935	  3	139.0	25.4	 25
936	  3	387.0	49.2	 25
937	  3	258.0	28.3	 25
938	  3	390.0	33.3	 25
939	  3	335.0	24.9	 25
940	  3	404.0	47.9	 25
941	  3	296.0	30.0	 25
942	  3	3603.0	687.3	 25
943	  3	188.0	30.7	 25
944	  3	290.0	38.4	 25
945	  3	278.0	31.1	 25
946	  3	306.0	31.6	 25
947	  3	209.0	22.8	 25
948	  3	280.0	36.6	 25
949	  3	238.0	29.3	 25
950	  3	248.0	43.6	 25
951	  3	301.0	34.0	 25
952	  3	256.0	44.1	 25
953	  3	201.0	25.5	 25
954	  3	292.0	31.5	 25
955	  3	245.0	26.5	 25
956	  3	184.0	26.2	 25
957	  3	132.0	17.2	 25
958	  3	617.0	59.8	 25
959	  3	849.0	91.2	 25
960	  3	369.0	38.3	 25
961	  3	216.0	32.1	 25
962	  3	546.0	62.0	 25
963	  3	2140.0	429.0	 25
964	  3	161.0	25.3	 25
965	  3	141.0	19.4	 25
966	  3	288.0	36.5	 25
967	  3	369.0	46.5	 25
968	  3	171.0	20.6	 25
969	  3	222.0	26.6	 25
970	  3	268.0	23.3	 25
971	  3	174.0	24.5	 25
972	  3	237.0	22.8	 25
973	  3	815.0	123.0	 25
974	  3	302.0	35.0	 25
975	  3	131.0	14.3	 25
976	  3	115.0	17.6	 25
977	  3	175.0	23.3	 25
978	  3	209.0	24.4	 25
979	  3	192.0	27.4	 25
980	  3	244.0	23.8	 25
981	  3	315.0	33.6	 25
982	  3	2898.0	401.9	 25
983	  3	239.0	32.8	 25
984	  3	204.0	40.3	 25
985	  3	160.0	18.9	 25
986	  3	286.0	45.1	 25
987	  3	8976.0	1502.8	 25
988	  3	497.0	147.7	 25
989	  3	523.0	92.7	 25
990	  3	162.0	25.2	 25
991	  3	1211.0	222.7	 25
992	  3	709.0	102.7	 25
993	  3	423.0	53.6	 25
994	  3	252.0	42.1	 25
995	  3	5785.0	1196.9	 25
996	  3	201.0	31.2	 25
997	  3	398.0	42.5	 25
998	  3	6182.0	990.2	 25
999	  3	195.0	21.9	 25
1000	  3	6246.0	1033.3	 25
1001	  3	213.0	30.6	 25
  0	  4	478.0	71.7	 25
  1	  4	453.0	51.6	 25
  2	  4	470.0	45.8	 25
  3	  4	481.0	50.1	 25
  4	  4	482.0	44.7	 25
  5	  4	223.0	33.5	 25
  6	  4	307.0	35.0	 25
  7	  4	292.0	38.0	 25
  8	  4	201.0	21.5	 25
  9	  4	209.0	27.8	 25
 10	  4	189.0	21.2	 25
 11	  4	165.0	22.7	 25
 12	  4	252.0	31.0	 25
 13	  4	160.0	24.6	 25
 14	  4	237.0	28.0	 25
 15	  4	356.0	43.5	 25
 16	  4	359.0	56.9	 25
 17	  4	190.0	31.8	 25
 18	  4	163.0	20.8	 25
 19	  4	184.0	24.6	 25
 20	  4	184.0	19.1	 25
 21	  4	178.0	28.5	 25
 22	  4	209.0	26.0	 25
 23	  4	325.0	43.2	 25
 24	  4	147.0	22.6	 25
 25	  4	168.0	15.9	 25
 26	  4	303.0	48.3	 25
 27	  4	223.0	35.4	 25
 28	  4	213.0	27.7	 25
 29	  4	258.0	32.7	 25
 30	  4	176.0	34.8	 25
 31	  4	410.0	53.9	 25
 32	  4	7094.0	1102.5	 25
 33	  4	177.0	25.2	 25
 34	  4	165.0	26.6	 25
 35	  4	311.0	30.9	 25
 36	  4	237.0	27.3	 25
 37	  4	161.0	32.0	 25
 38	  4	196.0	27.1	 25
 39	  4	298.0	49.0	 25
 40	  4	267.0	25.5	 25
 41	  4	194.0	23.6	 25
 42	  4	171.0	19.5	 25
 43	  4	213.0	21.6	 25
 44	  4	164.0	21.5	 25
 45	  4	159.0	19.1	 25
 46	  4	139.0	16.9	 25
 47	  4	176.0	23.7	 25
 48	  4	181.0	21.0	 25
 49	  4	224.0	21.1	 25
 50	  4	311.0	52.5	 25
 51	  4	451.0	48.1	 25
 52	  4	224.0	26.2	 25
 53	  4	168.0	28.8	 25
 54	  4	167.0	27.7	 25
 55	  4	152.0	20.5	 25
 56	  4	159.0	26.2	 25
 57	  4	187.0	23.1	 25
 58	  4	192.0	17.0	 25
 59	  4	194.0	26.2	 25
 60	  4	221.0	21.6	 25
 61	  4	189.0	28.0	 25
 62	  4	195.0	26.9	 25
 63	  4	185.0	29.4	 25
 64	  4	152.0	24.9	 25
 65	  4	172.0	25.1	 25
 66	  4	162.0	31.7	 25
 67	  4	172.0	21.6	 25
 68	  4	127.0	14.0	 25
 69	  4	143.0	20.1	 25
 70	  4	191.0	32.4	 25
 71	  4	280.0	35.4	 25
 72	  4	191.0	28.4	 25
 73	  4	270.0	29.7	 25
 74	  4	194.0	28.6	 25
 75	  4	206.0	23.3	 25
 76	  4	178.0	21.7	 25
 77	  4	217.0	26.8	 25
 78	  4	283.0	38.1	 25
 79	  4	201.0	19.8	 25
 80	  4	187.0	27.4	 25
 81	  4	267.0	37.2	 25
 82	  4	363.0	42.4	 25
 83	  4	203.0	25.1	 25
 84	  4	123.0	14.8	 25
 85	  4	386.0	42.7	 25
 86	  4	195.0	22.0	 25
 87	  4	173.0	25.7	 25
 88	  4	190.0	25.5	 25
 89	  4	414.0	31.7	 25
 90	  4	389.0	30.8	 25
 91	  4	367.0	38.2	 25
 92	  4	193.0	38.4	 25
 93	  4	192.0	31.4	 25
 94	  4	303.0	37.4	 25
 95	  4	556.0	96.7	 25
 96	  4	172.0	22.9	 25
 97	  4	173.0	16.6	 25
 98	  4	223.0	21.0	 25
 99	  4	166.0	32.4	 25
100	  4	162.0	21.2	 25
101	  4	149.0	20.5	 25
102	  4	124.0	10.4	 25
103	  4	145.0	18.5	 25
104	  4	395.0	68.5	 25
105	  4	446.0	69.0	 25
106	  4	1666.0	314.0	 25
107	  4	218.0	23.9	 25
108	  4	284.0	40.7	 25
109	  4	162.0	23.4	 25
110	  4	199.0	18.7	 25
111	  4	156.0	22.0	 25
112	  4	179.0	22.6	 25
113	  4	154.0	28.7	 25
114	  4	252.0	33.3	 25
115	  4	259.0	25.0	 25
116	  4	250.0	39.2	 25
117	  4	350.0	44.9	 25
118	  4	243.0	24.3	 25
119	  4	198.0	24.1	 25
120	  4	137.0	13.7	 25
121	  4	179.0	23.6	 25
122	  4	18503.0	2676.4	 25
123	  4	2653.0	547.7	 25
124	  4	202.0	25.0	 25
125	  4	265.0	27.0	 25
126	  4	156.0	27.7	 25
127	  4	194.0	20.8	 25
128	  4	891.0	160.3	 25
129	  4	259.0	21.7	 25
130	  4	412.0	55.9	 25
131	  4	446.0	41.4	 25
132	  4	518.0	80.9	 25
133	  4	195.0	31.3	 25
134	  4	246.0	34.0	 25
135	  4	164.0	16.1	 25
136	  4	171.0	28.2	 25
137	  4	173.0	25.7	 25
138	  4	199.0	20.6	 25
139	  4	282.0	34.6	 25
140	  4	263.0	40.4	 25
141	  4	190.0	31.5	 25
142	  4	335.0	45.4	 25
143	  4	691.0	116.9	 25
144	  4	232.0	36.9	 25
145	  4	159.0	21.5	 25
146	  4	171.0	19.8	 25
147	  4	345.0	34.9	 25
148	  4	150.0	17.7	 25
149	  4	804.0	157.0	 25
150	  4	143.0	17.3	 25
151	  4	174.0	21.9	 25
152	  4	246.0	25.6	 25
153	  4	189.0	19.2	 25
154	  4	1153.0	232.5	 25
155	  4	224.0	25.8	 25
156	  4	176.0	19.9	 25
157	  4	201.0	28.9	 25
158	  4	321.0	45.2	 25
159	  4	170.0	21.3	 25
160	  4	151.0	19.2	 25
161	  4	157.0	28.4	 25
162	  4	265.0	42.8	 25
163	  4	216.0	20.4	 25
164	  4	448.0	49.3	 25
165	  4	1136.0	187.7	 25
166	  4	224.0	45.9	 25
167	  4	1259.0	120.0	 25
168	  4	2524.0	275.2	 25
169	  4	196.0	19.3	 25
170	  4	215.0	16.6	 25
171	  4	264.0	31.3	 25
172	  4	461.0	56.7	 25
173	  4	199.0	19.2	 25
174	  4	189.0	17.9	 25
175	  4	155.0	18.2	 25
176	  4	173.0	24.8	 25
177	  4	163.0	25.6	 25
178	  4	194.0	23.0	 25
179	  4	190.0	28.7	 25
180	  4	158.0	19.0	 25
181	  4	357.0	73.4	 25
182	  4	133.0	19.1	 25
183	  4	191.0	21.5	 25
184	  4	172.0	20.2	 25
185	  4	200.0	25.4	 25
186	  4	159.0	24.3	 25
187	  4	504.0	80.0	 25
188	  4	301.0	44.7	 25
189	  4	139.0	15.7	 25
190	  4	151.0	18.9	 25
191	  4	3030.0	534.9	 25
192	  4	166.0	26.3	 25
193	  4	170.0	24.9	 25
194	  4	328.0	58.5	 25
195	  4	179.0	27.7	 25
196	  4	167.0	25.2	 25
197	  4	152.0	21.1	 25
198	  4	183.0	22.0	 25
199	  4	155.0	16.6	 25
200	  4	175.0	24.3	 25
201	  4	155.0	17.3	 25
202	  4	1489.0	259.8	 25
203	  4	196.0	21.6	 25
204	  4	159.0	17.7	 25
205	  4	228.0	28.7	 25
206	  4	151.0	13.1	 25
207	  4	168.0	23.4	 25
208	  4	225.0	28.7	 25
209	  4	166.0	15.6	 25
210	  4	690.0	89.7	 25
211	  4	2514.0	448.5	 25
212	  4	241.0	33.1	 25
213	  4	423.0	42.2	 25
214	  4	280.0	30.6	 25
215	  4	531.0	55.8	 25
216	  4	262.0	30.6	 25
217	  4	219.0	20.7	 25
218	  4	198.0	24.0	 25
219	  4	137.0	13.1	 25
220	  4	150.0	23.8	 25
221	  4	238.0	39.4	 25
222	  4	205.0	21.9	 25
223	  4	186.0	24.2	 25
224	  4	354.0	65.0	 25
225	  4	325.0	37.8	 25
226	  4	310.0	35.7	 25
227	  4	181.0	20.6	 25
228	  4	224.0	20.6	 25
229	  4	157.0	15.4	 25
230	  4	187.0	25.9	 25
231	  4	188.0	19.3	 25
232	  4	134.0	18.9	 25
233	  4	187.0	15.8	 25
234	  4	218.0	26.5	 25
235	  4	155.0	14.1	 25
236	  4	160.0	22.1	 25
237	  4	156.0	16.9	 25
238	  4	217.0	26.5	 25
239	  4	187.0	23.8	 25
240	  4	157.0	17.0	 25
241	  4	152.0	9.4	 25
242	  4	195.0	25.2	 25
243	  4	344.0	43.3	 25
244	  4	10966.0	2391.9	 25
245	  4	171.0	22.6	 25
246	  4	252.0	34.0	 25
247	  4	238.0	28.8	 25
248	  4	185.0	31.0	 25
249	  4	194.0	20.1	 25
250	  4	180.0	9.1	 25
251	  4	170.0	17.6	 25
252	  4	151.0	18.1	 25
253	  4	163.0	29.0	 25
254	  4	180.0	16.8	 25
255	  4	385.0	45.6	 25
256	  4	308.0	22.7	 25
257	  4	154.0	23.2	 25
258	  4	193.0	25.5	 25
259	  4	150.0	22.4	 25
260	  4	187.0	27.0	 25
261	  4	582.0	81.2	 25
262	  4	195.0	25.6	 25
263	  4	162.0	14.7	 25
264	  4	524.0	70.5	 25
265	  4	184.0	37.6	 25
266	  4	9834.0	961.2	 25
267	  4	554.0	80.9	 25
268	  4	158.0	20.0	 25
269	  4	333.0	29.8	 25
270	  4	249.0	20.6	 25
271	  4	189.0	23.3	 25
272	  4	436.0	53.1	 25
273	  4	982.0	181.8	 25
274	  4	503.0	82.6	 25
275	  4	1418.0	226.9	 25
276	  4	1478.0	267.2	 25
277	  4	193.0	23.6	 25
278	  4	233.0	26.3	 25
279	  4	136.0	18.6	 25
280	  4	214.0	24.3	 25
281	  4	211.0	16.1	 25
282	  4	170.0	19.6	 25
283	  4	164.0	22.3	 25
284	  4	202.0	27.6	 25
285	  4	160.0	18.6	 25
286	  4	135.0	18.0	 25
287	  4	135.0	22.4	 25
288	  4	150.0	17.6	 25
289	  4	132.0	14.3	 25
290	  4	151.0	21.1	 25
291	  4	247.0	28.2	 25
292	  4	1923.0	298.0	 25
293	  4	387.0	106.1	 25
294	  4	299.0	42.1	 25
295	  4	418.0	37.0	 25
296	  4	947.0	109.3	 25
297	  4	695.0	87.6	 25
298	  4	159.0	20.9	 25
299	  4	151.0	15.7	 25
300	  4	273.0	34.2	 25
301	  4	194.0	26.3	 25
302	  4	268.0	25.0	 25
303	  4	217.0	24.0	 25
304	  4	222.0	23.3	 25
305	  4	212.0	39.4	 25
306	  4	237.0	29.8	 25
307	  4	150.0	16.5	 25
308	  4	141.0	16.2	 25
309	  4	175.0	24.1	 25
310	  4	159.0	25.5	 25
311	  4	158.0	13.9	 25
312	  4	225.0	29.3	 25
313	  4	979.0	182.5	 25
314	  4	203.0	22.9	 25
315	  4	240.0	27.1	 25
316	  4	166.0	19.0	 25
317	  4	233.0	39.3	 25
318	  4	142.0	18.6	 25
319	  4	199.0	27.7	 25
320	  4	148.0	23.5	 25
321	  4	492.0	54.1	 25
322	  4	233.0	44.3	 25
323	  4	166.0	32.4	 25
324	  4	739.0	120.1	 25
325	  4	167.0	30.4	 25
326	  4	172.0	14.3	 25
327	  4	138.0	14.6	 25
328	  4	154.0	19.1	 25
329	  4	167.0	17.3	 25
330	  4	154.0	23.3	 25
331	  4	216.0	23.2	 25
332	  4	451.0	49.0	 25
333	  4	380.0	48.1	 25
334	  4	484.0	44.1	 25
335	  4	507.0	43.4	 25
336	  4	641.0	58.2	 25
337	  4	155.0	23.6	 25
338	  4	228.0	31.3	 25
339	  4	725.0	116.7	 25
340	  4	31791.0	3917.3	 25
341	  4	473.0	95.6	 25
342	  4	143.0	15.6	 25
343	  4	450.0	64.9	 25
344	  4	211.0	23.0	 25
345	  4	145.0	20.4	 25
346	  4	121.0	21.5	 25
347	  4	216.0	24.8	 25
348	  4	315.0	41.4	 25
349	  4	271.0	38.5	 25
350	  4	211.0	30.6	 25
351	  4	170.0	16.9	 25
352	  4	149.0	16.7	 25
353	  4	149.0	21.2	 25
354	  4	197.0	29.1	 25
355	  4	324.0	32.4	 25
356	  4	208.0	21.7	 25
357	  4	182.0	21.7	 25
358	  4	162.0	23.7	 25
359	  4	861.0	186.0	 25
360	  4	264.0	40.5	 25
361	  4	201.0	28.9	 25
362	  4	228.0	29.9	 25
363	  4	131.0	18.8	 25
364	  4	177.0	23.8	 25
365	  4	649.0	81.9	 25
366	  4	1598.0	258.6	 25
367	  4	153.0	18.1	 25
368	  4	180.0	24.4	 25
369	  4	245.0	40.9	 25
370	  4	138.0	13.2	 25
371	  4	159.0	15.2	 25
372	  4	185.0	24.8	 25
373	  4	470.0	209.9	 25
374	  4	216.0	24.7	 25
375	  4	217.0	24.8	 25
376	  4	252.0	25.6	 25
377	  4	631.0	74.2	 25
378	  4	370.0	43.1	 25
379	  4	1784.0	399.6	 25
380	  4	222.0	29.0	 25
381	  4	244.0	27.4	 25
382	  4	282.0	38.5	 25
383	  4	671.0	85.4	 25
384	  4	658.0	79.2	 25
385	  4	324.0	39.8	 25
386	  4	280.0	24.4	 25
387	  4	246.0	22.8	 25
388	  4	236.0	32.5	 25
389	  4	201.0	24.9	 25
390	  4	401.0	35.3	 25
391	  4	485.0	47.9	 25
392	  4	256.0	34.8	 25
393	  4	215.0	33.6	 25
394	  4	273.0	43.7	 25
395	  4	158.0	27.1	 25
396	  4	355.0	55.6	 25
397	  4	133.0	20.8	 25
398	  4	137.0	19.1	 25
399	  4	167.0	21.3	 25
400	  4	1851.0	313.4	 25
401	  4	196.0	24.7	 25
402	  4	151.0	17.6	 25
403	  4	150.0	20.3	 25
404	  4	176.0	23.8	 25
405	  4	160.0	12.5	 25
406	  4	584.0	103.5	 25
407	  4	326.0	31.3	 25
408	  4	198.0	16.3	 25
409	  4	9105.0	1315.3	 25
410	  4	1749.0	522.2	 25
411	  4	209.0	25.4	 25
412	  4	235.0	25.4	 25
413	  4	370.0	54.4	 25
414	  4	186.0	22.3	 25
415	  4	256.0	41.3	 25
416	  4	514.0	72.3	 25
417	  4	421.0	51.7	 25
418	  4	179.0	17.1	 25
419	  4	193.0	33.1	 25
420	  4	302.0	44.4	 25
421	  4	144.0	14.6	 25
422	  4	141.0	27.6	 25
423	  4	228.0	24.3	 25
424	  4	224.0	31.9	 25
425	  4	240.0	52.3	 25
426	  4	173.0	20.8	 25
427	  4	171.0	28.9	 25
428	  4	167.0	15.5	 25
429	  4	148.0	16.7	 25
430	  4	243.0	18.3	 25
431	  4	236.0	29.5	 25
432	  4	451.0	50.3	 25
433	  4	3476.0	707.5	 25
434	  4	203.0	34.3	 25
435	  4	148.0	16.0	 25
436	  4	231.0	30.0	 25
437	  4	163.0	22.5	 25
438	  4	128.0	12.9	 25
439	  4	398.0	46.1	 25
440	  4	237.0	31.8	 25
441	  4	187.0	21.4	 25
442	  4	200.0	27.7	 25
443	  4	198.0	24.3	 25
444	  4	163.0	15.1	 25
445	  4	173.0	20.8	 25
446	  4	135.0	17.7	 25
447	  4	125.0	17.4	 25
448	  4	140.0	21.7	 25
449	  4	198.0	31.0	 25
450	  4	178.0	28.8	 25
451	  4	447.0	51.8	 25
452	  4	200.0	24.6	 25
453	  4	406.0	55.1	 25
454	  4	264.0	29.9	 25
455	  4	637.0	80.4	 25
456	  4	112.0	11.8	 25
457	  4	180.0	23.7	 25
458	  4	133.0	18.2	 25
459	  4	271.0	35.0	 25
460	  4	168.0	19.8	 25
461	  4	126.0	12.7	 25
462	  4	168.0	26.0	 25
463	  4	194.0	26.5	 25
464	  4	201.0	30.5	 25
465	  4	158.0	13.6	 25
466	  4	143.0	18.9	 25
467	  4	215.0	28.0	 25
468	  4	498.0	46.4	 25
469	  4	145.0	11.5	 25
470	  4	366.0	59.0	 25
471	  4	141.0	17.6	 25
472	  4	157.0	21.1	 25
473	  4	214.0	29.5	 25
474	  4	207.0	18.2	 25
475	  4	144.0	12.5	 25
476	  4	137.0	21.3	 25
477	  4	130.0	15.2	 25
478	  4	137.0	14.2	 25
479	  4	151.0	23.0	 25
480	  4	364.0	51.1	 25
481	  4	155.0	14.9	 25
482	  4	268.0	32.5	 25
483	  4	219.0	33.2	 25
484	  4	162.0	20.8	 25
485	  4	158.0	16.0	 25
486	  4	145.0	24.6	 25
487	  4	157.0	23.3	 25
488	  4	155.0	21.8	 25
489	  4	142.0	24.2	 25
490	  4	139.0	15.4	 25
491	  4	143.0	28.7	 25
492	  4	230.0	20.6	 25
493	  4	158.0	15.4	 25
494	  4	176.0	20.9	 25
495	  4	289.0	37.8	 25
496	  4	368.0	42.8	 25
497	  4	165.0	26.0	 25
498	  4	182.0	24.7	 25
499	  4	258.0	33.2	 25
500	  4	194.0	25.9	 25
501	  4	176.0	18.3	 25
502	  4	156.0	17.5	 25
503	  4	302.0	77.1	 25
504	  4	161.0	19.3	 25
505	  4	150.0	21.2	 25
506	  4	141.0	15.4	 25
507	  4	630.0	118.5	 25
508	  4	140.0	20.5	 25
509	  4	177.0	24.9	 25
510	  4	343.0	41.1	 25
511	  4	156.0	16.0	 25
512	  4	179.0	31.4	 25
513	  4	149.0	17.4	 25
514	  4	187.0	24.9	 25
515	  4	162.0	14.5	 25
516	  4	169.0	28.1	 25
517	  4	191.0	14.2	 25
518	  4	243.0	38.1	 25
519	  4	133.0	16.1	 25
520	  4	202.0	25.5	 25
521	  4	241.0	23.4	 25
522	  4	512.0	103.6	 25
523	  4	148.0	24.4	 25
524	  4	126.0	18.0	 25
525	  4	169.0	23.2	 25
526	  4	133.0	24.1	 25
527	  4	144.0	14.1	 25
528	  4	154.0	11.1	 25
529	  4	174.0	29.7	 25
530	  4	130.0	21.0	 25
531	  4	428.0	79.6	 25
532	  4	1834.0	222.6	 25
533	  4	343.0	56.6	 25
534	  4	189.0	22.4	 25
535	  4	143.0	12.7	 25
536	  4	153.0	27.4	 25
537	  4	162.0	21.0	 25
538	  4	286.0	34.5	 25
539	  4	218.0	27.9	 25
540	  4	257.0	22.5	 25
541	  4	298.0	33.6	 25
542	  4	185.0	30.3	 25
543	  4	452.0	53.8	 25
544	  4	146.0	14.2	 25
545	  4	135.0	22.3	 25
546	  4	164.0	15.0	 25
547	  4	471.0	29.8	 25
548	  4	639.0	97.4	 25
549	  4	247.0	36.1	 25
550	  4	161.0	22.2	 25
551	  4	838.0	95.7	 25
552	  4	734.0	187.6	 25
553	  4	292.0	26.8	 25
554	  4	212.0	26.5	 25
555	  4	156.0	19.5	 25
556	  4	147.0	13.7	 25
557	  4	218.0	31.5	 25
558	  4	133.0	13.8	 25
559	  4	123.0	11.1	 25
560	  4	136.0	19.8	 25
561	  4	144.0	20.5	 25
562	  4	283.0	21.8	 25
563	  4	529.0	68.7	 25
564	  4	252.0	28.3	 25
565	  4	196.0	19.1	 25
566	  4	755.0	84.4	 25
567	  4	137.0	11.9	 25
568	  4	166.0	18.7	 25
569	  4	333.0	38.0	 25
570	  4	204.0	29.5	 25
571	  4	307.0	34.1	 25
572	  4	160.0	19.8	 25
573	  4	154.0	19.1	 25
574	  4	138.0	14.6	 25
575	  4	472.0	82.2	 25
576	  4	243.0	30.7	 25
577	  4	169.0	27.4	 25
578	  4	177.0	29.9	 25
579	  4	243.0	42.1	 25
580	  4	136.0	20.1	 25
581	  4	200.0	30.7	 25
582	  4	171.0	21.8	 25
583	  4	284.0	34.4	 25
584	  4	143.0	16.7	 25
585	  4	126.0	15.0	 25
586	  4	252.0	37.2	 25
587	  4	125.0	20.0	 25
588	  4	212.0	24.6	 25
589	  4	213.0	27.1	 25
590	  4	227.0	31.2	 25
591	  4	677.0	65.3	 25
592	  4	217.0	33.3	 25
593	  4	270.0	38.7	 25
594	  4	171.0	22.3	 25
595	  4	124.0	16.8	 25
596	  4	166.0	19.8	 25
597	  4	181.0	20.1	 25
598	  4	133.0	17.3	 25
599	  4	175.0	17.4	 25
600	  4	128.0	18.1	 25
601	  4	144.0	17.5	 25
602	  4	637.0	48.8	 25
603	  4	263.0	40.7	 25
604	  4	155.0	14.3	 25
605	  4	146.0	18.5	 25
606	  4	149.0	15.0	 25
607	  4	141.0	20.1	 25
608	  4	276.0	44.2	 25
609	  4	242.0	31.1	 25
610	  4	282.0	37.1	 25
611	  4	145.0	13.6	 25
612	  4	111.0	18.9	 25
613	  4	172.0	17.8	 25
614	  4	142.0	22.7	 25
615	  4	140.0	9.4	 25
616	  4	153.0	18.5	 25
617	  4	175.0	21.6	 25
618	  4	127.0	14.7	 25
619	  4	441.0	48.4	 25
620	  4	309.0	31.7	 25
621	  4	210.0	21.4	 25
622	  4	206.0	26.7	 25
623	  4	202.0	29.2	 25
624	  4	221.0	18.6	 25
625	  4	288.0	23.0	 25
626	  4	679.0	106.2	 25
627	  4	257.0	31.7	 25
628	  4	189.0	24.4	 25
629	  4	226.0	27.9	 25
630	  4	183.0	21.2	 25
631	  4	263.0	26.2	 25
632	  4	253.0	40.5	 25
633	  4	200.0	23.7	 25
634	  4	153.0	16.9	 25
635	  4	176.0	24.0	 25
636	  4	147.0	20.6	 25
637	  4	125.0	24.6	 25
638	  4	123.0	13.2	 25
639	  4	164.0	22.6	 25
640	  4	267.0	37.1	 25
641	  4	182.0	19.3	 25
642	  4	201.0	20.7	 25
643	  4	638.0	91.6	 25
644	  4	145.0	17.1	 25
645	  4	358.0	52.7	 25
646	  4	181.0	21.8	 25
647	  4	124.0	16.9	 25
648	  4	175.0	19.4	 25
649	  4	189.0	25.9	 25
650	  4	397.0	49.3	 25
651	  4	172.0	19.8	 25
652	  4	123.0	17.9	 25
653	  4	199.0	21.6	 25
654	  4	160.0	19.9	 25
655	  4	158.0	12.1	 25
656	  4	199.0	25.0	 25
657	  4	158.0	27.4	 25
658	  4	178.0	22.7	 25
659	  4	137.0	15.0	 25
660	  4	182.0	29.4	 25
661	  4	123.0	14.9	 25
662	  4	303.0	47.5	 25
663	  4	175.0	29.3	 25
664	  4	137.0	23.0	 25
665	  4	247.0	28.7	 25
666	  4	435.0	43.6	 25
667	  4	420.0	34.6	 25
668	  4	408.0	47.5	 25
669	  4	373.0	23.6	 25
670	  4	437.0	65.2	 25
671	  4	300.0	31.7	 25
672	  4	1499.0	121.6	 25
673	  4	282.0	28.6	 25
674	  4	261.0	39.5	 25
675	  4	268.0	26.9	 25
676	  4	208.0	31.9	 25
677	  4	243.0	21.4	 25
678	  4	1442.0	248.5	 25
679	  4	175.0	22.1	 25
680	  4	251.0	32.9	 25
681	  4	124.0	18.2	 25
682	  4	202.0	19.5	 25
683	  4	138.0	18.7	 25
684	  4	154.0	20.8	 25
685	  4	167.0	17.0	 25
686	  4	249.0	39.2	 25
687	  4	256.0	26.7	 25
688	  4	168.0	35.7	 25
689	  4	212.0	31.4	 25
690	  4	1110.0	181.8	 25
691	  4	308.0	33.5	 25
692	  4	330.0	29.5	 25
693	  4	141.0	18.6	 25
694	  4	155.0	19.5	 25
695	  4	168.0	20.4	 25
696	  4	116.0	12.4	 25
697	  4	199.0	19.3	 25
698	  4	179.0	21.1	 25
699	  4	230.0	20.8	 25
700	  4	238.0	27.7	 25
701	  4	153.0	17.0	 25
702	  4	270.0	36.9	 25
703	  4	356.0	52.9	 25
704	  4	794.0	124.8	 25
705	  4	387.0	38.5	 25
706	  4	405.0	72.3	 25
707	  4	247.0	34.7	 25
708	  4	141.0	24.9	 25
709	  4	169.0	18.5	 25
710	  4	221.0	22.4	 25
711	  4	507.0	49.4	 25
712	  4	1010.0	101.0	 25
713	  4	284.0	44.5	 25
714	  4	309.0	36.2	 25
715	  4	575.0	74.2	 25
716	  4	125.0	18.2	 25
717	  4	178.0	23.9	 25
718	  4	294.0	32.2	 25
719	  4	172.0	17.5	 25
720	  4	1774.0	653.5	 25
721	  4	138.0	13.3	 25
722	  4	178.0	38.2	 25
723	  4	221.0	24.4	 25
724	  4	230.0	29.1	 25
725	  4	265.0	49.3	 25
726	  4	255.0	34.6	 25
727	  4	491.0	59.1	 25
728	  4	169.0	23.2	 25
729	  4	169.0	25.1	 25
730	  4	273.0	28.4	 25
731	  4	2689.0	547.7	 25
732	  4	214.0	30.9	 25
733	  4	197.0	33.3	 25
734	  4	366.0	41.2	 25
735	  4	167.0	11.0	 25
736	  4	312.0	50.8	 25
737	  4	204.0	21.5	 25
738	  4	356.0	49.7	 25
739	  4	173.0	23.0	 25
740	  4	201.0	18.9	 25
741	  4	349.0	27.3	 25
742	  4	427.0	50.2	 25
743	  4	227.0	18.9	 25
744	  4	309.0	39.9	 25
745	  4	279.0	32.9	 25
746	  4	178.0	23.4	 25
747	  4	247.0	22.1	 25
748	  4	223.0	32.5	 25
749	  4	176.0	20.9	 25
750	  4	278.0	33.0	 25
751	  4	230.0	24.5	 25
752	  4	155.0	23.8	 25
753	  4	164.0	21.7	 25
754	  4	733.0	117.2	 25
755	  4	776.0	129.0	 25
756	  4	217.0	28.5	 25
757	  4	139.0	16.8	 25
758	  4	102.0	15.0	 25
759	  4	260.0	42.6	 25
760	  4	141.0	20.4	 25
761	  4	128.0	21.7	 25
762	  4	220.0	24.3	 25
763	  4	2405.0	374.5	 25
764	  4	222.0	24.2	 25
765	  4	118.0	18.4	 25
766	  4	188.0	29.8	 25
767	  4	191.0	28.7	 25
768	  4	227.0	35.0	 25
769	  4	252.0	33.9	 25
770	  4	154.0	22.7	 25
771	  4	225.0	36.4	 25
772	  4	271.0	28.9	 25
773	  4	149.0	18.7	 25
774	  4	195.0	22.2	 25
775	  4	519.0	95.1	 25
776	  4	146.0	20.1	 25
777	  4	449.0	60.0	 25
778	  4	169.0	29.0	 25
779	  4	130.0	22.8	 25
780	  4	154.0	21.1	 25
781	  4	772.0	131.5	 25
782	  4	144.0	19.3	 25
783	  4	154.0	14.7	 25
784	  4	162.0	24.1	 25
785	  4	14632.0	1625.7	 25
786	  4	297.0	61.5	 25
787	  4	142.0	18.5	 25
788	  4	184.0	18.2	 25
789	  4	284.0	27.4	 25
790	  4	140.0	15.4	 25
791	  4	144.0	17.3	 25
792	  4	155.0	12.5	 25
793	  4	136.0	29.1	 25
794	  4	165.0	18.9	 25
795	  4	229.0	21.4	 25
796	  4	272.0	38.3	 25
797	  4	1354.0	215.1	 25
798	  4	157.0	19.6	 25
799	  4	122.0	21.3	 25
800	  4	146.0	20.7	 25
801	  4	156.0	20.7	 25
802	  4	144.0	27.1	 25
803	  4	169.0	24.6	 25
804	  4	243.0	51.4	 25
805	  4	204.0	20.5	 25
806	  4	194.0	19.8	 25
807	  4	355.0	49.4	 25
808	  4	209.0	15.4	 25
809	  4	180.0	20.0	 25
810	  4	382.0	53.3	 25
811	  4	152.0	20.3	 25
812	  4	149.0	19.8	 25
813	  4	494.0	46.8	 25
814	  4	252.0	45.6	 25
815	  4	335.0	40.1	 25
816	  4	156.0	15.0	 25
817	  4	231.0	28.2	 25
818	  4	302.0	57.3	 25
819	  4	633.0	105.1	 25
820	  4	222.0	19.4	 25
821	  4	137.0	14.7	 25
822	  4	172.0	24.1	 25
823	  4	158.0	23.9	 25
824	  4	374.0	54.3	 25
825	  4	155.0	11.4	 25
826	  4	161.0	26.6	 25
827	  4	151.0	16.2	 25
828	  4	334.0	29.4	 25
829	  4	358.0	57.6	 25
830	  4	309.0	38.5	 25
831	  4	282.0	27.0	 25
832	  4	135.0	22.7	 25
833	  4	200.0	27.7	 25
834	  4	159.0	22.5	 25
835	  4	147.0	17.5	 25
836	  4	270.0	33.2	 25
837	  4	177.0	34.1	 25
838	  4	5024.0	466.1	 25
839	  4	207.0	30.5	 25
840	  4	752.0	138.7	 25
841	  4	696.0	212.2	 25
842	  4	142.0	21.6	 25
843	  4	128.0	18.5	 25
844	  4	191.0	22.6	 25
845	  4	140.0	14.9	 25
846	  4	136.0	18.4	 25
847	  4	250.0	28.7	 25
848	  4	146.0	22.4	 25
849	  4	120.0	18.8	 25
850	  4	148.0	21.3	 25
851	  4	186.0	19.0	 25
852	  4	184.0	31.3	 25
853	  4	724.0	144.5	 25
854	  4	177.0	25.6	 25
855	  4	168.0	24.3	 25
856	  4	187.0	25.9	 25
857	  4	255.0	23.8	 25
858	  4	177.0	14.3	 25
859	  4	394.0	47.7	 25
860	  4	273.0	32.2	 25
861	  4	146.0	17.8	 25
862	  4	183.0	22.0	 25
863	  4	150.0	21.7	 25
864	  4	298.0	28.0	 25
865	  4	419.0	43.6	 25
866	  4	239.0	29.0	 25
867	  4	481.0	64.3	 25
868	  4	1769.0	715.4	 25
869	  4	209.0	25.0	 25
870	  4	315.0	62.2	 25
871	  4	220.0	32.1	 25
872	  4	415.0	47.4	 25
873	  4	1836.0	234.8	 25
874	  4	213.0	34.4	 25
875	  4	211.0	23.9	 25
876	  4	185.0	16.8	 25
877	  4	170.0	25.4	 25
878	  4	154.0	21.2	 25
879	  4	244.0	27.3	 25
880	  4	433.0	75.6	 25
881	  4	206.0	21.4	 25
882	  4	257.0	31.1	 25
883	  4	196.0	19.0	 25
884	  4	856.0	124.3	 25
885	  4	165.0	28.6	 25
886	  4	195.0	20.8	 25
887	  4	168.0	22.0	 25
888	  4	243.0	27.9	 25
889	  4	150.0	22.1	 25
890	  4	167.0	19.1	 25
891	  4	571.0	79.6	 25
892	  4	214.0	28.9	 25
893	  4	178.0	25.7	 25
894	  4	458.0	69.3	 25
895	  4	138.0	22.7	 25
896	  4	552.0	69.5	 25
897	  4	491.0	49.8	 25
898	  4	219.0	27.4	 25
899	  4	411.0	56.1	 25
900	  4	478.0	67.8	 25
901	  4	257.0	31.5	 25
902	  4	1298.0	146.5	 25
903	  4	223.0	46.3	 25
904	  4	265.0	27.0	 25
905	  4	2133.0	440.5	 25
906	  4	176.0	17.9	 25
907	  4	199.0	24.2	 25
908	  4	794.0	150.1	 25
909	  4	250.0	41.5	 25
910	  4	256.0	27.1	 25
911	  4	275.0	36.7	 25
912	  4	283.0	22.1	 25
913	  4	269.0	34.6	 25
914	  4	282.0	38.7	 25
915	  4	497.0	52.7	 25
916	  4	855.0	128.5	 25
917	  4	296.0	40.3	 25
918	  4	877.0	100.0	 25
919	  4	187.0	22.2	 25
920	  4	124.0	17.2	 25
921	  4	156.0	26.9	 25
922	  4	169.0	27.3	 25
923	  4	167.0	25.3	 25
924	  4	159.0	16.5	 25
925	  4	168.0	29.3	 25
926	  4	776.0	90.2	 25
927	  4	607.0	55.4	 25
928	  4	582.0	94.3	 25
929	  4	133.0	19.2	 25
930	  4	152.0	15.6	 25
931	  4	195.0	36.3	 25
932	  4	242.0	28.3	 25
933	  4	155.0	23.7	 25
934	  4	162.0	23.7	 25
935	  4	162.0	22.0	 25
936	  4	185.0	25.7	 25
937	  4	181.0	32.4	 25
938	  4	338.0	35.5	 25
939	  4	253.0	26.2	 25
940	  4	381.0	41.7	 25
941	  4	210.0	39.0	 25
942	  4	1169.0	171.8	 25
943	  4	202.0	26.3	 25
944	  4	316.0	43.6	 25
945	  4	230.0	30.4	 25
946	  4	354.0	49.8	 25
947	  4	273.0	49.9	 25
948	  4	195.0	32.1	 25
949	  4	176.0	31.4	 25
950	  4	186.0	22.1	 25
951	  4	226.0	25.4	 25
952	  4	176.0	20.2	 25
953	  4	221.0	34.5	 25
954	  4	314.0	45.2	 25
955	  4	196.0	23.6	 25
956	  4	170.0	28.7	 25
957	  4	120.0	15.3	 25
958	  4	474.0	58.6	 25
959	  4	471.0	55.4	 25
960	  4	214.0	23.3	 25
961	  4	181.0	31.1	 25
962	  4	359.0	60.4	 25
963	  4	334.0	38.5	 25
964	  4	161.0	26.8	 25
965	  4	165.0	31.8	 25
966	  4	235.0	32.9	 25
967	  4	271.0	45.8	 25
968	  4	150.0	26.4	 25
969	  4	195.0	23.1	 25
970	  4	193.0	27.6	 25
971	  4	251.0	29.4	 25
972	  4	273.0	40.8	 25
973	  4	253.0	34.7	 25
974	  4	189.0	34.2	 25
975	  4	156.0	23.5	 25
976	  4	139.0	25.2	 25
977	  4	170.0	25.1	 25
978	  4	204.0	32.9	 25
979	  4	296.0	40.7	 25
980	  4	295.0	44.0	 25
981	  4	175.0	29.3	 25
982	  4	690.0	105.8	 25
983	  4	296.0	54.5	 25
984	  4	133.0	22.4	 25
985	  4	161.0	23.4	 25
986	  4	292.0	38.0	 25
987	  4	8812.0	1371.0	 25
988	  4	566.0	109.7	 25
989	  4	301.0	30.3	 25
990	  4	156.0	25.4	 25
991	  4	344.0	67.0	 25
992	  4	459.0	60.2	 25
993	  4	278.0	37.0	 25
994	  4	301.0	42.2	 25
995	  4	2463.0	528.5	 25
996	  4	136.0	19.5	 25
997	  4	393.0	51.4	 25
998	  4	417.0	52.3	 25
999	  4	435.0	70.8	 25
1000	  4	380.0	39.6	 25
1001	  4	442.0	52.1	 25
  0	  5	236.0	37.9	 25
  1	  5	259.0	41.7	 25
  2	  5	601.0	160.8	 25
  3	  5	261.0	36.8	 25
  4	  5	225.0	34.8	 25
  5	  5	463.0	50.1	 25
  6	  5	184.0	17.4	 25
  7	  5	307.0	38.2	 25
  8	  5	208.0	22.0	 25
  9	  5	179.0	10.1	 25
 10	  5	207.0	22.2	 25
 11	  5	444.0	41.1	 25
 12	  5	167.0	15.5	 25
 13	  5	5191.0	923.4	 25
 14	  5	5453.0	891.4	 25
 15	  5	5463.0	914.8	 25
 16	  5	217.0	22.8	 25
 17	  5	408.0	42.2	 25
 18	  5	187.0	23.0	 25
 19	  5	204.0	29.9	 25
 20	  5	203.0	25.8	 25
 21	  5	171.0	13.9	 25
 22	  5	189.0	22.8	 25
 23	  5	392.0	30.7	 25
 24	  5	175.0	20.4	 25
 25	  5	170.0	19.6	 25
 26	  5	191.0	31.9	 25
 27	  5	181.0	17.2	 25
 28	  5	168.0	15.5	 25
 29	  5	414.0	36.2	 25
 30	  5	209.0	34.7	 25
 31	  5	179.0	13.5	 25
 32	  5	179.0	24.8	 25
 33	  5	187.0	25.8	 25
 34	  5	184.0	32.3	 25
 35	  5	418.0	45.7	 25
 36	  5	186.0	19.9	 25
 37	  5	5128.0	978.9	 25
 38	  5	5540.0	952.6	 25
 39	  5	5427.0	905.5	 25
 40	  5	224.0	32.8	 25
 41	  5	415.0	27.3	 25
 42	  5	5597.0	1100.2	 25
 43	  5	186.0	22.4	 25
 44	  5	199.0	21.1	 25
 45	  5	195.0	29.9	 25
 46	  5	194.0	21.1	 25
 47	  5	396.0	38.4	 25
 48	  5	204.0	24.2	 25
 49	  5	181.0	21.6	 25
 50	  5	168.0	20.4	 25
 51	  5	167.0	17.1	 25
 52	  5	193.0	18.0	 25
 53	  5	389.0	31.5	 25
 54	  5	197.0	18.3	 25
 55	  5	188.0	29.8	 25
 56	  5	211.0	33.6	 25
 57	  5	188.0	30.6	 25
 58	  5	176.0	25.8	 25
 59	  5	413.0	32.1	 25
 60	  5	406.0	40.5	 25
 61	  5	410.0	36.5	 25
 62	  5	5695.0	848.3	 25
 63	  5	177.0	23.6	 25
 64	  5	198.0	27.6	 25
 65	  5	192.0	19.6	 25
 66	  5	5946.0	1171.9	 25
 67	  5	500.0	53.6	 25
 68	  5	186.0	20.7	 25
 69	  5	170.0	23.1	 25
 70	  5	167.0	15.0	 25
 71	  5	171.0	26.1	 25
 72	  5	177.0	18.0	 25
 73	  5	440.0	40.4	 25
 74	  5	155.0	19.9	 25
 75	  5	178.0	27.4	 25
 76	  5	188.0	14.8	 25
 77	  5	199.0	24.2	 25
 78	  5	184.0	18.1	 25
 79	  5	367.0	30.4	 25
 80	  5	169.0	21.0	 25
 81	  5	161.0	17.0	 25
 82	  5	179.0	19.3	 25
 83	  5	178.0	11.6	 25
 84	  5	172.0	17.9	 25
 85	  5	471.0	46.3	 25
 86	  5	194.0	17.1	 25
 87	  5	172.0	21.9	 25
 88	  5	171.0	21.2	 25
 89	  5	189.0	29.8	 25
 90	  5	168.0	15.9	 25
 91	  5	414.0	37.7	 25
 92	  5	417.0	42.3	 25
 93	  5	423.0	49.3	 25
 94	  5	188.0	18.8	 25
 95	  5	213.0	20.6	 25
 96	  5	5501.0	968.7	 25
 97	  5	5530.0	1192.0	 25
 98	  5	215.0	25.6	 25
 99	  5	392.0	45.2	 25
100	  5	180.0	15.3	 25
101	  5	5057.0	927.3	 25
102	  5	5313.0	1122.0	 25
103	  5	185.0	18.7	 25
104	  5	182.0	16.4	 25
105	  5	420.0	50.8	 25
106	  5	197.0	22.8	 25
107	  5	5068.0	998.4	 25
108	  5	5234.0	989.7	 25
109	  5	177.0	17.0	 25
110	  5	167.0	23.9	 25
111	  5	385.0	25.6	 25
112	  5	370.0	29.9	 25
113	  5	392.0	33.1	 25
114	  5	188.0	19.0	 25
115	  5	5316.0	992.2	 25
116	  5	5492.0	1040.8	 25
117	  5	5574.0	1042.0	 25
118	  5	184.0	14.3	 25
119	  5	424.0	56.4	 25
120	  5	456.0	41.0	 25
121	  5	413.0	66.5	 25
122	  5	174.0	24.6	 25
123	  5	139.0	11.2	 25
124	  5	259.0	34.0	 25
125	  5	332.0	33.5	 25
126	  5	239.0	32.2	 25
127	  5	243.0	30.7	 25
128	  5	516.0	59.2	 25
129	  5	235.0	29.4	 25
130	  5	295.0	36.4	 25
131	  5	257.0	43.6	 25
132	  5	844.0	140.1	 25
133	  5	262.0	29.6	 25
134	  5	1336.0	196.8	 25
135	  5	183.0	19.5	 25
136	  5	240.0	20.7	 25
137	  5	227.0	35.1	 25
138	  5	296.0	34.5	 25
139	  5	174.0	22.6	 25
140	  5	218.0	25.4	 25
141	  5	169.0	19.3	 25
142	  5	194.0	23.7	 25
143	  5	213.0	27.3	 25
144	  5	7582.0	923.1	 25
145	  5	158.0	20.4	 25
146	  5	571.0	84.4	 25
147	  5	1780.0	349.5	 25
148	  5	3195.0	566.8	 25
149	  5	1800.0	362.4	 25
150	  5	601.0	113.0	 25
151	  5	471.0	61.5	 25
152	  5	530.0	69.1	 25
153	  5	407.0	62.4	 25
154	  5	177.0	17.0	 25
155	  5	150.0	18.8	 25
156	  5	114.0	13.8	 25
157	  5	285.0	55.6	 25
158	  5	1152.0	154.3	 25
159	  5	443.0	49.0	 25
160	  5	147.0	17.0	 25
161	  5	179.0	15.7	 25
162	  5	160.0	26.5	 25
163	  5	272.0	24.6	 25
164	  5	169.0	18.6	 25
165	  5	2938.0	441.8	 25
166	  5	210.0	23.7	 25
167	  5	312.0	34.1	 25
168	  5	240.0	28.1	 25
169	  5	248.0	30.9	 25
170	  5	157.0	20.5	 25
171	  5	150.0	20.3	 25
172	  5	253.0	46.3	 25
173	  5	155.0	17.9	 25
174	  5	282.0	33.4	 25
175	  5	186.0	20.8	 25
176	  5	209.0	22.7	 25
177	  5	167.0	24.6	 25
178	  5	164.0	16.0	 25
179	  5	185.0	22.1	 25
180	  5	199.0	25.6	 25
181	  5	173.0	15.5	 25
182	  5	250.0	35.9	 25
183	  5	665.0	90.0	 25
184	  5	628.0	76.9	 25
185	  5	1601.0	318.8	 25
186	  5	228.0	27.0	 25
187	  5	142.0	17.5	 25
188	  5	242.0	40.0	 25
189	  5	170.0	27.3	 25
190	  5	287.0	41.9	 25
191	  5	171.0	16.0	 25
192	  5	411.0	44.4	 25
193	  5	195.0	16.9	 25
194	  5	222.0	27.3	 25
195	  5	352.0	30.4	 25
196	  5	257.0	24.8	 25
197	  5	181.0	19.9	 25
198	  5	208.0	21.2	 25
199	  5	227.0	26.9	 25
200	  5	131.0	18.4	 25
201	  5	134.0	18.0	 25
202	  5	247.0	33.5	 25
203	  5	214.0	19.9	 25
204	  5	242.0	34.0	 25
205	  5	154.0	22.7	 25
206	  5	155.0	14.5	 25
207	  5	183.0	24.4	 25
208	  5	1350.0	330.0	 25
209	  5	186.0	24.6	 25
210	  5	183.0	24.0	 25
211	  5	495.0	86.1	 25
212	  5	150.0	15.3	 25
213	  5	398.0	38.1	 25
214	  5	375.0	29.2	 25
215	  5	620.0	97.9	 25
216	  5	174.0	18.3	 25
217	  5	351.0	48.1	 25
218	  5	184.0	27.0	 25
219	  5	260.0	22.4	 25
220	  5	219.0	28.9	 25
221	  5	887.0	98.7	 25
222	  5	418.0	39.3	 25
223	  5	368.0	41.0	 25
224	  5	249.0	32.2	 25
225	  5	239.0	34.6	 25
226	  5	245.0	18.1	 25
227	  5	192.0	21.2	 25
228	  5	4485.0	757.5	 25
229	  5	132.0	17.8	 25
230	  5	137.0	18.2	 25
231	  5	340.0	40.8	 25
232	  5	167.0	15.6	 25
233	  5	421.0	45.9	 25
234	  5	295.0	46.5	 25
235	  5	172.0	21.7	 25
236	  5	201.0	25.6	 25
237	  5	299.0	52.9	 25
238	  5	9907.0	865.2	 25
239	  5	312.0	46.6	 25
240	  5	167.0	13.0	 25
241	  5	153.0	15.7	 25
242	  5	140.0	16.5	 25
243	  5	292.0	37.5	 25
244	  5	361.0	54.1	 25
245	  5	238.0	27.2	 25
246	  5	872.0	157.8	 25
247	  5	384.0	43.4	 25
248	  5	577.0	96.2	 25
249	  5	316.0	47.4	 25
250	  5	2649.0	484.5	 25
251	  5	262.0	38.2	 25
252	  5	194.0	17.9	 25
253	  5	822.0	150.1	 25
254	  5	141.0	16.7	 25
255	  5	190.0	30.4	 25
256	  5	365.0	55.2	 25
257	  5	158.0	18.7	 25
258	  5	252.0	30.0	 25
259	  5	190.0	29.5	 25
260	  5	139.0	16.3	 25
261	  5	236.0	26.0	 25
262	  5	298.0	32.4	 25
263	  5	302.0	44.0	 25
264	  5	229.0	30.2	 25
265	  5	221.0	28.0	 25
266	  5	147.0	21.3	 25
267	  5	659.0	72.1	 25
268	  5	236.0	28.5	 25
269	  5	161.0	22.5	 25
270	  5	154.0	17.9	 25
271	  5	555.0	73.0	 25
272	  5	125.0	14.5	 25
273	  5	1783.0	353.1	 25
274	  5	331.0	41.0	 25
275	  5	587.0	101.3	 25
276	  5	179.0	20.8	 25
277	  5	170.0	19.5	 25
278	  5	158.0	22.0	 25
279	  5	204.0	26.3	 25
280	  5	159.0	29.3	 25
281	  5	265.0	38.5	 25
282	  5	155.0	17.7	 25
283	  5	1559.0	255.5	 25
284	  5	146.0	14.7	 25
285	  5	151.0	21.3	 25
286	  5	520.0	65.0	 25
287	  5	127.0	16.0	 25
288	  5	174.0	20.8	 25
289	  5	152.0	24.8	 25
290	  5	236.0	25.9	 25
291	  5	279.0	28.6	 25
292	  5	464.0	75.3	 25
293	  5	828.0	97.7	 25
294	  5	425.0	66.6	 25
295	  5	167.0	25.1	 25
296	  5	107.0	12.4	 25
297	  5	142.0	10.5	 25
298	  5	1323.0	203.8	 25
299	  5	171.0	22.5	 25
300	  5	188.0	21.3	 25
301	  5	170.0	26.3	 25
302	  5	251.0	48.4	 25
303	  5	195.0	20.6	 25
304	  5	242.0	28.3	 25
305	  5	198.0	29.9	 25
306	  5	412.0	40.3	 25
307	  5	235.0	21.7	 25
308	  5	243.0	37.1	 25
309	  5	154.0	20.9	 25
310	  5	191.0	19.0	 25
311	  5	538.0	69.7	 25
312	  5	253.0	26.1	 25
313	  5	297.0	34.2	 25
314	  5	151.0	18.1	 25
315	  5	168.0	22.9	 25
316	  5	128.0	12.2	 25
317	  5	187.0	30.4	 25
318	  5	186.0	14.7	 25
319	  5	286.0	38.1	 25
320	  5	306.0	36.0	 25
321	  5	2295.0	488.6	 25
322	  5	895.0	163.4	 25
323	  5	186.0	18.2	 25
324	  5	312.0	53.1	 25
325	  5	215.0	28.3	 25
326	  5	253.0	36.6	 25
327	  5	6815.0	1062.2	 25
328	  5	183.0	20.7	 25
329	  5	170.0	16.4	 25
330	  5	154.0	21.2	 25
331	  5	2056.0	328.4	 25
332	  5	189.0	15.4	 25
333	  5	11169.0	1693.1	 25
334	  5	338.0	69.0	 25
335	  5	202.0	31.6	 25
336	  5	183.0	23.7	 25
337	  5	202.0	22.2	 25
338	  5	571.0	50.1	 25
339	  5	168.0	26.8	 25
340	  5	258.0	32.3	 25
341	  5	196.0	29.0	 25
342	  5	163.0	15.8	 25
343	  5	161.0	17.9	 25
344	  5	219.0	25.6	 25
345	  5	177.0	32.2	 25
346	  5	263.0	33.5	 25
347	  5	226.0	30.3	 25
348	  5	303.0	25.4	 25
349	  5	419.0	33.8	 25
350	  5	827.0	79.8	 25
351	  5	299.0	37.1	 25
352	  5	181.0	22.2	 25
353	  5	139.0	14.8	 25
354	  5	257.0	26.5	 25
355	  5	397.0	50.8	 25
356	  5	251.0	31.3	 25
357	  5	322.0	49.8	 25
358	  5	176.0	22.6	 25
359	  5	555.0	66.0	 25
360	  5	1798.0	327.0	 25
361	  5	1993.0	317.0	 25
362	  5	134.0	21.1	 25
363	  5	202.0	33.4	 25
364	  5	851.0	126.9	 25
365	  5	475.0	48.7	 25
366	  5	171.0	20.6	 25
367	  5	170.0	17.7	 25
368	  5	246.0	32.0	 25
369	  5	1509.0	281.9	 25
370	  5	176.0	17.3	 25
371	  5	168.0	16.1	 25
372	  5	167.0	30.0	 25
373	  5	252.0	33.4	 25
374	  5	176.0	29.8	 25
375	  5	159.0	12.7	 25
376	  5	2934.0	439.4	 25
377	  5	226.0	26.8	 25
378	  5	229.0	20.4	 25
379	  5	239.0	26.6	 25
380	  5	152.0	20.9	 25
381	  5	140.0	16.2	 25
382	  5	359.0	63.8	 25
383	  5	310.0	32.9	 25
384	  5	283.0	34.2	 25
385	  5	271.0	36.8	 25
386	  5	1144.0	282.5	 25
387	  5	252.0	24.6	 25
388	  5	140.0	21.0	 25
389	  5	222.0	34.2	 25
390	  5	292.0	41.7	 25
391	  5	144.0	25.5	 25
392	  5	1481.0	391.5	 25
393	  5	223.0	55.2	 25
394	  5	586.0	91.7	 25
395	  5	181.0	26.3	 25
396	  5	17035.0	2728.0	 25
397	  5	349.0	81.9	 25
398	  5	291.0	29.7	 25
399	  5	327.0	45.7	 25
400	  5	7332.0	1401.9	 25
401	  5	219.0	26.6	 25
402	  5	126.0	23.5	 25
403	  5	217.0	29.8	 25
404	  5	160.0	23.2	 25
405	  5	138.0	26.9	 25
406	  5	324.0	35.3	 25
407	  5	299.0	38.9	 25
408	  5	658.0	103.6	 25
409	  5	11005.0	1197.6	 25
410	  5	540.0	58.5	 25
411	  5	162.0	24.8	 25
412	  5	511.0	100.4	 25
413	  5	199.0	25.2	 25
414	  5	277.0	38.3	 25
415	  5	291.0	42.2	 25
416	  5	13245.0	1867.4	 25
417	  5	1809.0	392.5	 25
418	  5	472.0	55.8	 25
419	  5	1341.0	196.6	 25
420	  5	299.0	43.0	 25
421	  5	160.0	31.1	 25
422	  5	3004.0	525.9	 25
423	  5	1020.0	79.1	 25
424	  5	10456.0	1195.1	 25
425	  5	276.0	42.4	 25
426	  5	1019.0	114.9	 25
427	  5	1034.0	146.0	 25
428	  5	405.0	69.6	 25
429	  5	138.0	15.1	 25
430	  5	165.0	21.6	 25
431	  5	464.0	59.7	 25
432	  5	145.0	17.1	 25
433	  5	378.0	41.7	 25
434	  5	238.0	37.6	 25
435	  5	293.0	29.8	 25
436	  5	153.0	25.2	 25
437	  5	168.0	21.5	 25
438	  5	264.0	44.4	 25
439	  5	3904.0	805.0	 25
440	  5	368.0	39.9	 25
441	  5	191.0	31.8	 25
442	  5	3257.0	575.9	 25
443	  5	138.0	17.6	 25
444	  5	1598.0	236.4	 25
445	  5	1161.0	151.8	 25
446	  5	172.0	23.1	 25
447	  5	858.0	136.9	 25
448	  5	232.0	31.6	 25
449	  5	198.0	25.5	 25
450	  5	174.0	22.3	 25
451	  5	769.0	162.9	 25
452	  5	150.0	23.9	 25
453	  5	1363.0	201.7	 25
454	  5	314.0	51.8	 25
455	  5	201.0	25.9	 25
456	  5	266.0	30.2	 25
457	  5	172.0	23.2	 25
458	  5	175.0	23.3	 25
459	  5	146.0	23.0	 25
460	  5	183.0	26.5	 25
461	  5	299.0	50.7	 25
462	  5	121.0	25.7	 25
463	  5	129.0	19.4	 25
464	  5	138.0	21.5	 25
465	  5	307.0	44.1	 25
466	  5	172.0	25.0	 25
467	  5	323.0	38.2	 25
468	  5	135.0	18.2	 25
469	  5	146.0	26.4	 25
470	  5	162.0	21.4	 25
471	  5	120.0	13.1	 25
472	  5	148.0	24.2	 25
473	  5	3736.0	607.6	 25
474	  5	201.0	22.7	 25
475	  5	406.0	39.8	 25
476	  5	213.0	31.4	 25
477	  5	138.0	18.8	 25
478	  5	142.0	15.3	 25
479	  5	243.0	47.2	 25
480	  5	212.0	26.3	 25
481	  5	155.0	19.2	 25
482	  5	167.0	21.0	 25
483	  5	143.0	14.5	 25
484	  5	140.0	17.0	 25
485	  5	248.0	27.1	 25
486	  5	333.0	35.9	 25
487	  5	143.0	20.7	 25
488	  5	159.0	21.4	 25
489	  5	2926.0	559.8	 25
490	  5	451.0	63.5	 25
491	  5	3078.0	557.9	 25
492	  5	424.0	68.7	 25
493	  5	148.0	23.5	 25
494	  5	214.0	24.6	 25
495	  5	247.0	34.6	 25
496	  5	902.0	91.7	 25
497	  5	310.0	68.3	 25
498	  5	190.0	23.0	 25
499	  5	185.0	22.8	 25
500	  5	183.0	28.8	 25
501	  5	275.0	52.0	 25
502	  5	642.0	72.0	 25
503	  5	189.0	24.7	 25
504	  5	192.0	24.6	 25
505	  5	165.0	23.4	 25
506	  5	192.0	25.5	 25
507	  5	224.0	39.9	 25
508	  5	143.0	22.9	 25
509	  5	179.0	31.1	 25
510	  5	1530.0	303.5	 25
511	  5	145.0	17.9	 25
512	  5	187.0	19.9	 25
513	  5	144.0	19.8	 25
514	  5	839.0	153.9	 25
515	  5	225.0	29.8	 25
516	  5	167.0	21.7	 25
517	  5	228.0	43.0	 25
518	  5	206.0	23.7	 25
519	  5	177.0	29.1	 25
520	  5	238.0	42.6	 25
521	  5	184.0	31.4	 25
522	  5	362.0	61.8	 25
523	  5	166.0	33.0	 25
524	  5	150.0	21.4	 25
525	  5	146.0	19.6	 25
526	  5	166.0	23.8	 25
527	  5	265.0	38.2	 25
528	  5	1353.0	141.4	 25
529	  5	19157.0	1940.5	 25
530	  5	194.0	28.2	 25
531	  5	260.0	40.1	 25
532	  5	1028.0	76.1	 25
533	  5	398.0	48.0	 25
534	  5	164.0	25.8	 25
535	  5	159.0	27.3	 25
536	  5	444.0	71.1	 25
537	  5	143.0	16.3	 25
538	  5	144.0	22.8	 25
539	  5	153.0	25.6	 25
540	  5	144.0	30.2	 25
541	  5	143.0	19.9	 25
542	  5	150.0	34.1	 25
543	  5	239.0	29.5	 25
544	  5	121.0	18.5	 25
545	  5	582.0	95.2	 25
546	  5	1790.0	347.8	 25
547	  5	206.0	30.0	 25
548	  5	976.0	157.7	 25
549	  5	353.0	60.9	 25
550	  5	299.0	43.6	 25
551	  5	1639.0	286.7	 25
552	  5	155.0	20.8	 25
553	  5	2844.0	582.2	 25
554	  5	189.0	32.7	 25
555	  5	181.0	31.5	 25
556	  5	167.0	25.7	 25
557	  5	1895.0	425.9	 25
558	  5	241.0	26.9	 25
559	  5	138.0	19.7	 25
560	  5	156.0	28.3	 25
561	  5	683.0	146.8	 25
562	  5	148.0	22.9	 25
563	  5	150.0	20.0	 25
564	  5	295.0	47.7	 25
565	  5	264.0	25.3	 25
566	  5	142.0	20.7	 25
567	  5	605.0	89.3	 25
568	  5	219.0	32.7	 25
569	  5	248.0	38.6	 25
570	  5	368.0	59.2	 25
571	  5	288.0	33.4	 25
572	  5	616.0	96.3	 25
573	  5	309.0	36.9	 25
574	  5	191.0	22.6	 25
575	  5	148.0	23.1	 25
576	  5	150.0	15.9	 25
577	  5	233.0	25.1	 25
578	  5	205.0	24.4	 25
579	  5	1085.0	170.7	 25
580	  5	191.0	25.9	 25
581	  5	176.0	17.8	 25
582	  5	221.0	30.4	 25
583	  5	202.0	30.7	 25
584	  5	535.0	84.9	 25
585	  5	569.0	100.0	 25
586	  5	190.0	27.0	 25
587	  5	200.0	31.3	 25
588	  5	229.0	24.4	 25
589	  5	151.0	18.8	 25
590	  5	164.0	19.9	 25
591	  5	262.0	29.0	 25
592	  5	214.0	34.3	 25
593	  5	164.0	28.8	 25
594	  5	217.0	37.0	 25
595	  5	268.0	28.5	 25
596	  5	184.0	21.9	 25
597	  5	195.0	27.1	 25
598	  5	137.0	18.8	 25
599	  5	248.0	37.1	 25
600	  5	238.0	44.7	 25
601	  5	164.0	24.6	 25
602	  5	274.0	36.7	 25
603	  5	3466.0	905.8	 25
604	  5	188.0	25.5	 25
605	  5	150.0	26.9	 25
606	  5	138.0	22.3	 25
607	  5	160.0	24.3	 25
608	  5	293.0	43.5	 25
609	  5	181.0	25.0	 25
610	  5	224.0	26.1	 25
611	  5	155.0	26.4	 25
612	  5	487.0	71.6	 25
613	  5	372.0	50.9	 25
614	  5	346.0	47.7	 25
615	  5	653.0	115.1	 25
616	  5	189.0	35.2	 25
617	  5	184.0	26.8	 25
618	  5	392.0	52.7	 25
619	  5	229.0	37.9	 25
620	  5	825.0	233.9	 25
621	  5	10318.0	1595.8	 25
622	  5	988.0	107.5	 25
623	  5	318.0	52.2	 25
624	  5	543.0	72.9	 25
625	  5	153.0	22.7	 25
626	  5	137.0	22.1	 25
627	  5	332.0	38.7	 25
628	  5	152.0	16.4	 25
629	  5	315.0	40.6	 25
630	  5	1411.0	1194.9	 25
631	  5	206.0	27.7	 25
632	  5	237.0	29.3	 25
633	  5	190.0	27.4	 25
634	  5	160.0	17.1	 25
635	  5	148.0	22.8	 25
636	  5	5650.0	1024.1	 25
637	  5	163.0	23.2	 25
638	  5	187.0	31.4	 25
639	  5	450.0	65.2	 25
640	  5	255.0	27.7	 25
641	  5	133.0	17.9	 25
642	  5	232.0	29.9	 25
643	  5	250.0	35.4	 25
644	  5	221.0	37.5	 25
645	  5	249.0	41.9	 25
646	  5	804.0	107.7	 25
647	  5	161.0	21.2	 25
648	  5	201.0	21.2	 25
649	  5	875.0	112.5	 25
650	  5	232.0	27.4	 25
651	  5	164.0	20.0	 25
652	  5	208.0	27.8	 25
653	  5	171.0	31.9	 25
654	  5	169.0	20.8	 25
655	  5	157.0	23.1	 25
656	  5	146.0	22.6	 25
657	  5	220.0	26.9	 25
658	  5	194.0	29.3	 25
659	  5	359.0	59.6	 25
660	  5	162.0	22.4	 25
661	  5	205.0	21.0	 25
662	  5	374.0	59.9	 25
663	  5	135.0	18.1	 25
664	  5	126.0	17.1	 25
665	  5	170.0	24.1	 25
666	  5	158.0	24.4	 25
667	  5	165.0	25.8	 25
668	  5	221.0	38.3	 25
669	  5	166.0	24.7	 25
670	  5	151.0	25.9	 25
671	  5	357.0	34.2	 25
672	  5	1310.0	149.9	 25
673	  5	108.0	16.8	 25
674	  5	380.0	67.2	 25
675	  5	169.0	19.8	 25
676	  5	139.0	16.1	 25
677	  5	182.0	25.7	 25
678	  5	1874.0	309.6	 25
679	  5	283.0	41.4	 25
680	  5	154.0	19.6	 25
681	  5	159.0	24.8	 25
682	  5	154.0	22.4	 25
683	  5	174.0	22.6	 25
684	  5	144.0	27.9	 25
685	  5	164.0	29.3	 25
686	  5	242.0	38.9	 25
687	  5	162.0	25.0	 25
688	  5	518.0	84.2	 25
689	  5	133.0	20.4	 25
690	  5	445.0	52.3	 25
691	  5	315.0	44.6	 25
692	  5	194.0	14.5	 25
693	  5	173.0	17.0	 25
694	  5	307.0	58.8	 25
695	  5	172.0	28.3	 25
696	  5	212.0	22.7	 25
697	  5	172.0	21.5	 25
698	  5	191.0	24.3	 25
699	  5	159.0	20.5	 25
700	  5	342.0	48.7	 25
701	  5	783.0	140.3	 25
702	  5	134.0	25.0	 25
703	  5	242.0	33.6	 25
704	  5	170.0	23.4	 25
705	  5	212.0	24.7	 25
706	  5	196.0	29.3	 25
707	  5	193.0	30.0	 25
708	  5	262.0	48.5	 25
709	  5	533.0	63.4	 25
710	  5	482.0	94.6	 25
711	  5	263.0	47.2	 25
712	  5	143.0	26.6	 25
713	  5	146.0	23.4	 25
714	  5	415.0	49.4	 25
715	  5	330.0	37.0	 25
716	  5	663.0	75.5	 25
717	  5	222.0	26.1	 25
718	  5	6011.0	873.7	 25
719	  5	614.0	91.3	 25
720	  5	144.0	31.4	 25
721	  5	153.0	24.3	 25
722	  5	162.0	30.7	 25
723	  5	446.0	61.7	 25
724	  5	143.0	16.5	 25
725	  5	251.0	32.4	 25
726	  5	264.0	44.2	 25
727	  5	1395.0	197.1	 25
728	  5	119.0	17.0	 25
729	  5	305.0	43.5	 25
730	  5	157.0	24.3	 25
731	  5	179.0	25.4	 25
732	  5	8167.0	1392.5	 25
733	  5	141.0	26.6	 25
734	  5	174.0	25.4	 25
735	  5	145.0	16.6	 25
736	  5	160.0	26.8	 25
737	  5	166.0	25.2	 25
738	  5	327.0	50.6	 25
739	  5	290.0	46.2	 25
740	  5	182.0	24.2	 25
741	  5	189.0	30.0	 25
742	  5	134.0	16.7	 25
743	  5	873.0	144.2	 25
744	  5	885.0	141.3	 25
745	  5	225.0	27.7	 25
746	  5	235.0	29.0	 25
747	  5	130.0	21.3	 25
748	  5	258.0	37.6	 25
749	  5	151.0	22.5	 25
750	  5	167.0	25.5	 25
751	  5	603.0	85.9	 25
752	  5	268.0	35.4	 25
753	  5	193.0	28.2	 25
754	  5	224.0	25.9	 25
755	  5	301.0	53.0	 25
756	  5	141.0	20.9	 25
757	  5	151.0	16.0	 25
758	  5	194.0	34.1	 25
759	  5	314.0	27.8	 25
760	  5	1855.0	259.5	 25
761	  5	610.0	68.7	 25
762	  5	1713.0	242.3	 25
763	  5	414.0	63.0	 25
764	  5	315.0	54.9	 25
765	  5	416.0	77.9	 25
766	  5	197.0	34.7	 25
767	  5	198.0	30.8	 25
768	  5	228.0	39.7	 25
769	  5	131.0	20.8	 25
770	  5	163.0	29.0	 25
771	  5	258.0	36.2	 25
772	  5	163.0	19.8	 25
773	  5	194.0	32.9	 25
774	  5	162.0	21.6	 25
775	  5	240.0	41.4	 25
776	  5	454.0	108.1	 25
777	  5	2610.0	724.5	 25
778	  5	370.0	49.4	 25
779	  5	202.0	25.7	 25
780	  5	1313.0	227.0	 25
781	  5	165.0	24.1	 25
782	  5	8256.0	1481.3	 25
783	  5	8559.0	1845.1	 25
784	  5	186.0	27.5	 25
785	  5	179.0	23.9	 25
786	  5	397.0	64.6	 25
787	  5	222.0	27.9	 25
788	  5	133.0	18.0	 25
789	  5	191.0	27.8	 25
790	  5	189.0	27.0	 25
791	  5	929.0	188.1	 25
792	  5	110.0	21.4	 25
793	  5	149.0	22.6	 25
794	  5	203.0	23.3	 25
795	  5	169.0	27.6	 25
796	  5	158.0	22.1	 25
797	  5	247.0	47.5	 25
798	  5	1904.0	422.0	 25
799	  5	261.0	46.4	 25
800	  5	233.0	36.0	 25
801	  5	143.0	25.6	 25
802	  5	163.0	26.0	 25
803	  5	333.0	47.8	 25
804	  5	158.0	23.9	 25
805	  5	415.0	55.5	 25
806	  5	395.0	51.8	 25
807	  5	332.0	57.6	 25
808	  5	561.0	97.1	 25
809	  5	181.0	34.3	 25
810	  5	207.0	34.5	 25
811	  5	276.0	44.4	 25
812	  5	648.0	85.9	 25
813	  5	430.0	64.4	 25
814	  5	9656.0	1444.2	 25
815	  5	572.0	57.9	 25
816	  5	133.0	28.9	 25
817	  5	153.0	25.1	 25
818	  5	977.0	74.8	 25
819	  5	206.0	31.8	 25
820	  5	489.0	68.1	 25
821	  5	151.0	24.2	 25
822	  5	436.0	57.2	 25
823	  5	186.0	27.8	 25
824	  5	250.0	31.1	 25
825	  5	200.0	35.0	 25
826	  5	270.0	32.3	 25
827	  5	203.0	35.5	 25
828	  5	278.0	36.3	 25
829	  5	291.0	42.7	 25
830	  5	137.0	18.1	 25
831	  5	854.0	102.9	 25
832	  5	1259.0	188.2	 25
833	  5	199.0	25.2	 25
834	  5	132.0	19.5	 25
835	  5	164.0	22.3	 25
836	  5	150.0	25.1	 25
837	  5	169.0	23.7	 25
838	  5	168.0	25.9	 25
839	  5	776.0	148.4	 25
840	  5	183.0	32.9	 25
841	  5	188.0	22.2	 25
842	  5	172.0	23.5	 25
843	  5	192.0	29.9	 25
844	  5	158.0	26.4	 25
845	  5	298.0	31.5	 25
846	  5	197.0	29.7	 25
847	  5	200.0	25.6	 25
848	  5	401.0	63.6	 25
849	  5	166.0	32.3	 25
850	  5	324.0	53.9	 25
851	  5	167.0	33.0	 25
852	  5	1506.0	239.2	 25
853	  5	180.0	20.1	 25
854	  5	179.0	24.4	 25
855	  5	200.0	24.9	 25
856	  5	180.0	16.5	 25
857	  5	265.0	35.1	 25
858	  5	211.0	31.4	 25
859	  5	216.0	32.4	 25
860	  5	186.0	35.2	 25
861	  5	192.0	34.0	 25
862	  5	157.0	18.1	 25
863	  5	187.0	20.1	 25
864	  5	196.0	19.9	 25
865	  5	219.0	21.1	 25
866	  5	162.0	21.7	 25
867	  5	199.0	29.8	 25
868	  5	221.0	35.5	 25
869	  5	157.0	23.3	 25
870	  5	154.0	30.1	 25
871	  5	171.0	22.7	 25
872	  5	3324.0	576.8	 25
873	  5	138.0	22.3	 25
874	  5	129.0	22.3	 25
875	  5	287.0	34.5	 25
876	  5	232.0	41.1	 25
877	  5	155.0	21.7	 25
878	  5	223.0	27.1	 25
879	  5	1785.0	322.7	 25
880	  5	425.0	52.9	 25
881	  5	957.0	141.7	 25
882	  5	268.0	37.0	 25
883	  5	205.0	27.1	 25
884	  5	214.0	32.8	 25
885	  5	1228.0	274.2	 25
886	  5	1372.0	188.9	 25
887	  5	2015.0	301.4	 25
888	  5	115.0	15.7	 25
889	  5	246.0	41.4	 25
890	  5	3214.0	661.4	 25
891	  5	655.0	116.4	 25
892	  5	158.0	24.8	 25
893	  5	282.0	34.6	 25
894	  5	204.0	28.1	 25
895	  5	141.0	20.5	 25
896	  5	285.0	37.4	 25
897	  5	193.0	25.6	 25
898	  5	233.0	28.7	 25
899	  5	147.0	20.2	 25
900	  5	145.0	25.1	 25
901	  5	488.0	64.4	 25
902	  5	172.0	29.1	 25
903	  5	234.0	32.2	 25
904	  5	180.0	24.3	 25
905	  5	148.0	12.9	 25
906	  5	220.0	25.7	 25
907	  5	481.0	88.7	 25
908	  5	204.0	33.2	 25
909	  5	208.0	19.3	 25
910	  5	1185.0	204.5	 25
911	  5	169.0	32.3	 25
912	  5	7933.0	1380.1	 25
913	  5	248.0	30.3	 25
914	  5	422.0	44.5	 25
915	  5	1094.0	147.0	 25
916	  5	2300.0	337.1	 25
917	  5	155.0	32.4	 25
918	  5	149.0	19.0	 25
919	  5	157.0	25.1	 25
920	  5	218.0	39.6	 25
921	  5	225.0	25.0	 25
922	  5	324.0	43.1	 25
923	  5	279.0	42.9	 25
924	  5	540.0	52.1	 25
925	  5	780.0	104.8	 25
926	  5	728.0	124.9	 25
927	  5	173.0	19.5	 25
928	  5	300.0	33.8	 25
929	  5	136.0	18.2	 25
930	  5	175.0	32.4	 25
931	  5	138.0	15.4	 25
932	  5	585.0	61.9	 25
933	  5	173.0	25.4	 25
934	  5	269.0	30.4	 25
935	  5	253.0	38.4	 25
936	  5	291.0	37.2	 25
937	  5	277.0	31.0	 25
938	  5	228.0	33.1	 25
939	  5	2452.0	439.0	 25
940	  5	275.0	37.7	 25
941	  5	203.0	25.3	 25
942	  5	321.0	41.5	 25
943	  5	191.0	22.6	 25
944	  5	217.0	31.1	 25
945	  5	447.0	42.0	 25
946	  5	323.0	38.4	 25
947	  5	249.0	40.6	 25
948	  5	330.0	49.5	 25
949	  5	212.0	33.2	 25
950	  5	181.0	19.1	 25
951	  5	260.0	32.1	 25
952	  5	250.0	29.3	 25
953	  5	140.0	12.0	 25
954	  5	241.0	27.2	 25
955	  5	256.0	46.7	 25
956	  5	3421.0	686.8	 25
957	  5	153.0	21.2	 25
958	  5	230.0	17.6	 25
959	  5	160.0	23.8	 25
960	  5	5344.0	1218.4	 25
961	  5	184.0	18.8	 25
962	  5	193.0	22.0	 25
963	  5	218.0	32.5	 25
964	  5	152.0	18.9	 25
965	  5	453.0	63.0	 25
966	  5	145.0	21.3	 25
967	  5	156.0	18.2	 25
968	  5	137.0	13.6	 25
969	  5	313.0	47.1	 25
970	  5	215.0	26.3	 25
971	  5	261.0	32.6	 25
972	  5	185.0	30.1	 25
973	  5	235.0	33.9	 25
974	  5	187.0	26.9	 25
975	  5	195.0	16.6	 25
976	  5	190.0	29.7	 25
977	  5	4142.0	595.2	 25
978	  5	202.0	17.5	 25
979	  5	1165.0	224.9	 25
980	  5	1427.0	135.1	 25
981	  5	283.0	35.5	 25
982	  5	458.0	71.8	 25
983	  5	268.0	34.3	 25
984	  5	152.0	19.6	 25
985	  5	150.0	20.6	 25
986	  5	157.0	26.6	 25
987	  5	137.0	15.7	 25
988	  5	186.0	30.2	 25
989	  5	197.0	38.0	 25
990	  5	233.0	28.4	 25
991	  5	167.0	17.6	 25
992	  5	129.0	18.0	 25
993	  5	168.0	18.9	 25
994	  5	224.0	21.8	 25
995	  5	169.0	15.7	 25
996	  5	195.0	18.5	 25
997	  5	192.0	19.7	 25
998	  5	1392.0	176.7	 25
999	  5	779.0	102.6	 25
1000	  5	188.0	18.0	 25
1001	  5	184.0	22.7	 25
  0	  6	5758.0	869.4	 25
  1	  6	365.0	49.8	 25
  2	  6	256.0	32.2	 25
  3	  6	204.0	27.8	 25
  4	  6	199.0	24.2	 25
  5	  6	333.0	39.6	 25
  6	  6	167.0	19.2	 25
  7	  6	220.0	15.8	 25
  8	  6	239.0	27.6	 25
  9	  6	173.0	21.6	 25
 10	  6	261.0	28.9	 25
 11	  6	439.0	48.7	 25
 12	  6	5437.0	777.2	 25
 13	  6	203.0	16.9	 25
 14	  6	191.0	26.0	 25
 15	  6	188.0	27.2	 25
 16	  6	5388.0	912.5	 25
 17	  6	427.0	52.5	 25
 18	  6	209.0	29.0	 25
 19	  6	172.0	18.3	 25
 20	  6	191.0	21.1	 25
 21	  6	157.0	14.5	 25
 22	  6	178.0	25.2	 25
 23	  6	482.0	43.4	 25
 24	  6	174.0	19.9	 25
 25	  6	173.0	17.8	 25
 26	  6	184.0	19.3	 25
 27	  6	185.0	22.7	 25
 28	  6	164.0	17.6	 25
 29	  6	438.0	41.9	 25
 30	  6	201.0	24.6	 25
 31	  6	168.0	14.4	 25
 32	  6	170.0	18.9	 25
 33	  6	192.0	27.2	 25
 34	  6	172.0	22.8	 25
 35	  6	437.0	44.5	 25
 36	  6	5488.0	909.3	 25
 37	  6	228.0	35.9	 25
 38	  6	188.0	19.7	 25
 39	  6	203.0	24.7	 25
 40	  6	5293.0	973.1	 25
 41	  6	397.0	30.5	 25
 42	  6	5838.0	1256.3	 25
 43	  6	185.0	25.8	 25
 44	  6	190.0	25.2	 25
 45	  6	206.0	35.9	 25
 46	  6	159.0	23.4	 25
 47	  6	418.0	55.6	 25
 48	  6	164.0	20.9	 25
 49	  6	156.0	18.4	 25
 50	  6	142.0	17.6	 25
 51	  6	187.0	33.8	 25
 52	  6	165.0	27.3	 25
 53	  6	404.0	38.1	 25
 54	  6	161.0	26.0	 25
 55	  6	193.0	20.4	 25
 56	  6	166.0	17.7	 25
 57	  6	169.0	24.8	 25
 58	  6	204.0	36.3	 25
 59	  6	413.0	39.8	 25
 60	  6	358.0	24.8	 25
 61	  6	452.0	35.3	 25
 62	  6	5739.0	722.6	 25
 63	  6	5279.0	753.9	 25
 64	  6	218.0	34.0	 25
 65	  6	5194.0	889.1	 25
 66	  6	5886.0	938.2	 25
 67	  6	397.0	28.2	 25
 68	  6	159.0	24.9	 25
 69	  6	203.0	26.3	 25
 70	  6	179.0	28.8	 25
 71	  6	167.0	25.7	 25
 72	  6	186.0	28.0	 25
 73	  6	457.0	56.8	 25
 74	  6	181.0	18.5	 25
 75	  6	176.0	18.4	 25
 76	  6	192.0	27.3	 25
 77	  6	181.0	23.5	 25
 78	  6	195.0	32.1	 25
 79	  6	479.0	49.2	 25
 80	  6	183.0	28.9	 25
 81	  6	206.0	28.8	 25
 82	  6	161.0	20.3	 25
 83	  6	173.0	19.0	 25
 84	  6	196.0	19.6	 25
 85	  6	387.0	39.4	 25
 86	  6	174.0	22.1	 25
 87	  6	189.0	24.0	 25
 88	  6	177.0	24.0	 25
 89	  6	161.0	17.8	 25
 90	  6	181.0	27.4	 25
 91	  6	403.0	48.5	 25
 92	  6	382.0	46.1	 25
 93	  6	424.0	30.1	 25
 94	  6	185.0	17.5	 25
 95	  6	4944.0	1180.9	 25
 96	  6	186.0	30.3	 25
 97	  6	5510.0	1127.3	 25
 98	  6	201.0	26.1	 25
 99	  6	420.0	30.6	 25
100	  6	5402.0	1076.5	 25
101	  6	182.0	21.0	 25
102	  6	192.0	24.5	 25
103	  6	5397.0	770.9	 25
104	  6	169.0	15.1	 25
105	  6	443.0	44.8	 25
106	  6	5628.0	906.7	 25
107	  6	185.0	22.8	 25
108	  6	190.0	28.0	 25
109	  6	5327.0	885.4	 25
110	  6	173.0	29.9	 25
111	  6	426.0	36.0	 25
112	  6	395.0	31.8	 25
113	  6	417.0	30.5	 25
114	  6	5408.0	780.0	 25
115	  6	175.0	22.7	 25
116	  6	170.0	22.9	 25
117	  6	183.0	18.9	 25
118	  6	6113.0	893.7	 25
119	  6	484.0	66.8	 25
120	  6	399.0	44.5	 25
121	  6	266.0	33.4	 25
122	  6	201.0	21.4	 25
123	  6	153.0	24.6	 25
124	  6	175.0	21.3	 25
125	  6	357.0	34.8	 25
126	  6	132.0	17.7	 25
127	  6	165.0	18.3	 25
128	  6	593.0	69.5	 25
129	  6	213.0	30.8	 25
130	  6	363.0	37.8	 25
131	  6	310.0	40.4	 25
132	  6	223.0	34.4	 25
133	  6	312.0	42.4	 25
134	  6	346.0	30.4	 25
135	  6	149.0	27.2	 25
136	  6	160.0	20.9	 25
137	  6	174.0	22.5	 25
138	  6	220.0	35.3	 25
139	  6	173.0	24.0	 25
140	  6	187.0	29.1	 25
141	  6	170.0	18.6	 25
142	  6	227.0	33.7	 25
143	  6	223.0	34.9	 25
144	  6	6540.0	925.5	 25
145	  6	179.0	33.5	 25
146	  6	273.0	49.8	 25
147	  6	1374.0	330.4	 25
148	  6	1141.0	97.2	 25
149	  6	282.0	53.9	 25
150	  6	254.0	37.3	 25
151	  6	195.0	23.0	 25
152	  6	238.0	31.0	 25
153	  6	203.0	39.2	 25
154	  6	259.0	31.3	 25
155	  6	242.0	33.0	 25
156	  6	126.0	17.8	 25
157	  6	191.0	30.6	 25
158	  6	455.0	56.7	 25
159	  6	355.0	41.5	 25
160	  6	142.0	23.9	 25
161	  6	158.0	25.9	 25
162	  6	164.0	24.5	 25
163	  6	141.0	17.6	 25
164	  6	148.0	25.6	 25
165	  6	656.0	120.8	 25
166	  6	170.0	24.1	 25
167	  6	183.0	23.3	 25
168	  6	173.0	19.4	 25
169	  6	167.0	15.8	 25
170	  6	142.0	19.6	 25
171	  6	148.0	22.1	 25
172	  6	168.0	22.3	 25
173	  6	154.0	25.9	 25
174	  6	374.0	52.9	 25
175	  6	227.0	32.1	 25
176	  6	181.0	24.6	 25
177	  6	180.0	26.4	 25
178	  6	249.0	28.5	 25
179	  6	189.0	19.9	 25
180	  6	190.0	21.0	 25
181	  6	183.0	18.0	 25
182	  6	283.0	34.3	 25
183	  6	326.0	31.2	 25
184	  6	455.0	66.5	 25
185	  6	730.0	132.4	 25
186	  6	209.0	34.4	 25
187	  6	129.0	16.2	 25
188	  6	225.0	28.1	 25
189	  6	173.0	22.0	 25
190	  6	214.0	30.7	 25
191	  6	159.0	19.3	 25
192	  6	299.0	25.9	 25
193	  6	222.0	25.4	 25
194	  6	185.0	27.4	 25
195	  6	235.0	35.1	 25
196	  6	322.0	43.2	 25
197	  6	168.0	22.9	 25
198	  6	320.0	48.1	 25
199	  6	263.0	39.3	 25
200	  6	149.0	22.9	 25
201	  6	138.0	16.2	 25
202	  6	152.0	17.2	 25
203	  6	159.0	21.7	 25
204	  6	169.0	25.8	 25
205	  6	140.0	23.4	 25
206	  6	132.0	15.3	 25
207	  6	159.0	23.9	 25
208	  6	167.0	22.6	 25
209	  6	229.0	20.9	 25
210	  6	200.0	24.0	 25
211	  6	151.0	23.9	 25
212	  6	128.0	17.2	 25
213	  6	272.0	27.3	 25
214	  6	272.0	34.7	 25
215	  6	253.0	37.6	 25
216	  6	200.0	25.0	 25
217	  6	227.0	23.7	 25
218	  6	184.0	24.3	 25
219	  6	179.0	21.7	 25
220	  6	156.0	27.8	 25
221	  6	151.0	21.1	 25
222	  6	183.0	25.2	 25
223	  6	324.0	30.6	 25
224	  6	239.0	28.7	 25
225	  6	353.0	38.8	 25
226	  6	715.0	102.7	 25
227	  6	294.0	33.9	 25
228	  6	1693.0	330.1	 25
229	  6	177.0	23.7	 25
230	  6	189.0	25.5	 25
231	  6	221.0	32.2	 25
232	  6	238.0	39.5	 25
233	  6	327.0	44.2	 25
234	  6	120.0	12.6	 25
235	  6	196.0	25.8	 25
236	  6	169.0	24.6	 25
237	  6	314.0	49.7	 25
238	  6	9896.0	1068.8	 25
239	  6	260.0	56.5	 25
240	  6	129.0	19.0	 25
241	  6	159.0	21.3	 25
242	  6	157.0	22.6	 25
243	  6	159.0	24.9	 25
244	  6	345.0	53.7	 25
245	  6	256.0	37.2	 25
246	  6	390.0	56.7	 25
247	  6	216.0	31.5	 25
248	  6	203.0	33.0	 25
249	  6	191.0	24.1	 25
250	  6	1296.0	230.5	 25
251	  6	196.0	21.5	 25
252	  6	159.0	25.0	 25
253	  6	245.0	35.8	 25
254	  6	152.0	22.1	 25
255	  6	144.0	20.5	 25
256	  6	6153.0	908.5	 25
257	  6	158.0	20.4	 25
258	  6	158.0	31.9	 25
259	  6	151.0	17.8	 25
260	  6	123.0	10.7	 25
261	  6	218.0	41.1	 25
262	  6	146.0	20.7	 25
263	  6	369.0	43.7	 25
264	  6	190.0	25.3	 25
265	  6	157.0	22.0	 25
266	  6	138.0	16.7	 25
267	  6	217.0	34.1	 25
268	  6	163.0	27.2	 25
269	  6	166.0	15.2	 25
270	  6	136.0	16.6	 25
271	  6	200.0	28.0	 25
272	  6	107.0	14.2	 25
273	  6	340.0	54.6	 25
274	  6	327.0	31.8	 25
275	  6	550.0	74.8	 25
276	  6	194.0	23.1	 25
277	  6	151.0	16.2	 25
278	  6	144.0	15.1	 25
279	  6	171.0	24.8	 25
280	  6	152.0	20.7	 25
281	  6	187.0	23.0	 25
282	  6	165.0	20.4	 25
283	  6	232.0	33.7	 25
284	  6	160.0	16.3	 25
285	  6	136.0	21.9	 25
286	  6	205.0	37.2	 25
287	  6	154.0	17.3	 25
288	  6	168.0	24.2	 25
289	  6	162.0	23.0	 25
290	  6	186.0	16.5	 25
291	  6	153.0	15.2	 25
292	  6	202.0	17.3	 25
293	  6	281.0	28.7	 25
294	  6	204.0	15.9	 25
295	  6	178.0	24.4	 25
296	  6	114.0	17.2	 25
297	  6	140.0	22.9	 25
298	  6	233.0	27.4	 25
299	  6	175.0	37.9	 25
300	  6	140.0	13.1	 25
301	  6	223.0	41.5	 25
302	  6	850.0	210.7	 25
303	  6	170.0	13.5	 25
304	  6	193.0	24.5	 25
305	  6	879.0	190.8	 25
306	  6	335.0	36.2	 25
307	  6	594.0	81.1	 25
308	  6	367.0	41.7	 25
309	  6	170.0	27.1	 25
310	  6	170.0	31.6	 25
311	  6	383.0	50.1	 25
312	  6	168.0	14.7	 25
313	  6	235.0	26.4	 25
314	  6	172.0	19.5	 25
315	  6	193.0	29.2	 25
316	  6	126.0	15.3	 25
317	  6	158.0	22.6	 25
318	  6	178.0	18.4	 25
319	  6	202.0	33.9	 25
320	  6	180.0	24.8	 25
321	  6	738.0	108.2	 25
322	  6	412.0	41.6	 25
323	  6	153.0	16.6	 25
324	  6	153.0	16.0	 25
325	  6	211.0	22.6	 25
326	  6	237.0	27.0	 25
327	  6	501.0	87.3	 25
328	  6	150.0	29.4	 25
329	  6	149.0	14.7	 25
330	  6	138.0	18.9	 25
331	  6	667.0	104.9	 25
332	  6	157.0	25.0	 25
333	  6	7406.0	1284.1	 25
334	  6	151.0	18.1	 25
335	  6	189.0	26.5	 25
336	  6	299.0	43.8	 25
337	  6	124.0	18.6	 25
338	  6	958.0	129.5	 25
339	  6	153.0	22.4	 25
340	  6	328.0	31.4	 25
341	  6	200.0	36.4	 25
342	  6	143.0	21.1	 25
343	  6	182.0	27.5	 25
344	  6	314.0	31.9	 25
345	  6	129.0	24.5	 25
346	  6	202.0	28.8	 25
347	  6	471.0	73.5	 25
348	  6	204.0	20.8	 25
349	  6	351.0	40.3	 25
350	  6	314.0	38.7	 25
351	  6	236.0	31.0	 25
352	  6	146.0	19.1	 25
353	  6	134.0	20.8	 25
354	  6	177.0	25.1	 25
355	  6	179.0	24.7	 25
356	  6	182.0	21.3	 25
357	  6	379.0	47.2	 25
358	  6	148.0	24.3	 25
359	  6	292.0	45.5	 25
360	  6	441.0	70.2	 25
361	  6	448.0	64.1	 25
362	  6	175.0	20.6	 25
363	  6	158.0	25.2	 25
364	  6	198.0	27.3	 25
365	  6	235.0	34.8	 25
366	  6	151.0	21.3	 25
367	  6	141.0	23.3	 25
368	  6	222.0	27.1	 25
369	  6	747.0	137.0	 25
370	  6	147.0	20.3	 25
371	  6	172.0	18.2	 25
372	  6	146.0	18.0	 25
373	  6	488.0	59.6	 25
374	  6	189.0	36.3	 25
375	  6	251.0	31.0	 25
376	  6	1540.0	180.8	 25
377	  6	164.0	19.2	 25
378	  6	224.0	35.0	 25
379	  6	337.0	50.5	 25
380	  6	139.0	22.6	 25
381	  6	154.0	19.4	 25
382	  6	318.0	36.5	 25
383	  6	267.0	32.6	 25
384	  6	763.0	121.9	 25
385	  6	640.0	79.2	 25
386	  6	261.0	34.1	 25
387	  6	149.0	19.2	 25
388	  6	148.0	15.6	 25
389	  6	181.0	25.0	 25
390	  6	311.0	51.5	 25
391	  6	135.0	18.9	 25
392	  6	128.0	18.2	 25
393	  6	152.0	21.4	 25
394	  6	163.0	32.0	 25
395	  6	157.0	21.2	 25
396	  6	3527.0	470.9	 25
397	  6	175.0	19.0	 25
398	  6	246.0	27.2	 25
399	  6	214.0	29.9	 25
400	  6	2042.0	325.7	 25
401	  6	154.0	18.9	 25
402	  6	178.0	29.6	 25
403	  6	209.0	29.0	 25
404	  6	148.0	25.1	 25
405	  6	171.0	22.3	 25
406	  6	339.0	51.7	 25
407	  6	210.0	24.6	 25
408	  6	319.0	58.6	 25
409	  6	11299.0	1414.6	 25
410	  6	239.0	38.0	 25
411	  6	149.0	26.2	 25
412	  6	239.0	26.3	 25
413	  6	161.0	19.8	 25
414	  6	229.0	28.2	 25
415	  6	373.0	48.3	 25
416	  6	14718.0	2683.8	 25
417	  6	554.0	130.4	 25
418	  6	321.0	33.0	 25
419	  6	302.0	42.0	 25
420	  6	198.0	19.1	 25
421	  6	147.0	21.4	 25
422	  6	175.0	23.2	 25
423	  6	462.0	75.4	 25
424	  6	11948.0	1797.4	 25
425	  6	210.0	23.8	 25
426	  6	266.0	38.2	 25
427	  6	581.0	97.9	 25
428	  6	18581.0	2272.6	 25
429	  6	156.0	13.6	 25
430	  6	155.0	15.2	 25
431	  6	148.0	18.8	 25
432	  6	155.0	21.9	 25
433	  6	254.0	33.6	 25
434	  6	252.0	37.5	 25
435	  6	193.0	22.1	 25
436	  6	152.0	24.7	 25
437	  6	148.0	19.5	 25
438	  6	156.0	15.9	 25
439	  6	6946.0	1243.8	 25
440	  6	188.0	19.9	 25
441	  6	176.0	28.1	 25
442	  6	654.0	180.4	 25
443	  6	156.0	17.3	 25
444	  6	286.0	46.4	 25
445	  6	432.0	66.0	 25
446	  6	164.0	28.3	 25
447	  6	229.0	29.9	 25
448	  6	172.0	26.5	 25
449	  6	222.0	36.9	 25
450	  6	147.0	18.8	 25
451	  6	231.0	19.9	 25
452	  6	148.0	23.0	 25
453	  6	954.0	106.7	 25
454	  6	311.0	53.3	 25
455	  6	227.0	34.4	 25
456	  6	315.0	78.7	 25
457	  6	139.0	16.1	 25
458	  6	172.0	22.6	 25
459	  6	141.0	23.7	 25
460	  6	188.0	32.7	 25
461	  6	1094.0	188.0	 25
462	  6	136.0	19.0	 25
463	  6	151.0	20.9	 25
464	  6	122.0	18.0	 25
465	  6	226.0	33.1	 25
466	  6	164.0	23.8	 25
467	  6	239.0	28.7	 25
468	  6	142.0	30.1	 25
469	  6	140.0	15.8	 25
470	  6	162.0	21.6	 25
471	  6	154.0	25.2	 25
472	  6	126.0	14.9	 25
473	  6	446.0	85.7	 25
474	  6	157.0	17.8	 25
475	  6	162.0	20.9	 25
476	  6	136.0	14.4	 25
477	  6	181.0	23.2	 25
478	  6	148.0	13.7	 25
479	  6	205.0	25.0	 25
480	  6	164.0	19.0	 25
481	  6	130.0	18.5	 25
482	  6	127.0	20.7	 25
483	  6	135.0	12.5	 25
484	  6	131.0	21.7	 25
485	  6	217.0	24.5	 25
486	  6	281.0	27.6	 25
487	  6	176.0	20.9	 25
488	  6	14635.0	1699.1	 25
489	  6	403.0	74.9	 25
490	  6	138.0	14.9	 25
491	  6	145.0	20.7	 25
492	  6	225.0	28.3	 25
493	  6	150.0	22.2	 25
494	  6	221.0	40.9	 25
495	  6	213.0	32.5	 25
496	  6	353.0	44.6	 25
497	  6	161.0	31.7	 25
498	  6	174.0	23.8	 25
499	  6	114.0	18.6	 25
500	  6	174.0	26.2	 25
501	  6	249.0	34.1	 25
502	  6	335.0	32.4	 25
503	  6	175.0	15.6	 25
504	  6	177.0	33.2	 25
505	  6	156.0	27.5	 25
506	  6	181.0	24.5	 25
507	  6	207.0	16.9	 25
508	  6	127.0	20.9	 25
509	  6	144.0	27.3	 25
510	  6	528.0	71.1	 25
511	  6	140.0	13.8	 25
512	  6	136.0	22.1	 25
513	  6	135.0	25.5	 25
514	  6	394.0	43.6	 25
515	  6	178.0	20.4	 25
516	  6	128.0	20.3	 25
517	  6	147.0	19.8	 25
518	  6	137.0	18.8	 25
519	  6	142.0	19.2	 25
520	  6	156.0	19.2	 25
521	  6	159.0	19.3	 25
522	  6	204.0	24.5	 25
523	  6	144.0	18.0	 25
524	  6	137.0	13.6	 25
525	  6	118.0	17.5	 25
526	  6	166.0	17.1	 25
527	  6	188.0	25.4	 25
528	  6	507.0	69.4	 25
529	  6	429.0	67.3	 25
530	  6	298.0	62.0	 25
531	  6	442.0	44.0	 25
532	  6	8052.0	1218.6	 25
533	  6	307.0	36.8	 25
534	  6	151.0	21.1	 25
535	  6	159.0	21.3	 25
536	  6	230.0	31.7	 25
537	  6	148.0	22.6	 25
538	  6	155.0	21.1	 25
539	  6	190.0	31.4	 25
540	  6	152.0	17.9	 25
541	  6	140.0	17.7	 25
542	  6	136.0	18.9	 25
543	  6	208.0	19.9	 25
544	  6	131.0	15.6	 25
545	  6	160.0	24.0	 25
546	  6	645.0	109.8	 25
547	  6	162.0	20.6	 25
548	  6	514.0	63.9	 25
549	  6	145.0	16.2	 25
550	  6	200.0	27.1	 25
551	  6	950.0	145.6	 25
552	  6	150.0	29.0	 25
553	  6	268.0	43.7	 25
554	  6	125.0	14.1	 25
555	  6	181.0	21.0	 25
556	  6	120.0	18.0	 25
557	  6	270.0	36.7	 25
558	  6	207.0	27.6	 25
559	  6	148.0	16.2	 25
560	  6	119.0	19.0	 25
561	  6	166.0	28.0	 25
562	  6	171.0	25.0	 25
563	  6	166.0	26.5	 25
564	  6	220.0	30.1	 25
565	  6	190.0	31.9	 25
566	  6	149.0	13.6	 25
567	  6	282.0	35.6	 25
568	  6	195.0	18.4	 25
569	  6	136.0	17.2	 25
570	  6	183.0	28.4	 25
571	  6	251.0	30.2	 25
572	  6	235.0	41.8	 25
573	  6	300.0	23.2	 25
574	  6	156.0	14.3	 25
575	  6	157.0	18.7	 25
576	  6	154.0	21.8	 25
577	  6	195.0	26.2	 25
578	  6	240.0	31.3	 25
579	  6	438.0	61.0	 25
580	  6	147.0	17.0	 25
581	  6	177.0	17.9	 25
582	  6	279.0	36.6	 25
583	  6	168.0	15.7	 25
584	  6	438.0	35.6	 25
585	  6	479.0	68.6	 25
586	  6	190.0	22.0	 25
587	  6	152.0	14.7	 25
588	  6	169.0	22.5	 25
589	  6	123.0	10.5	 25
590	  6	182.0	23.7	 25
591	  6	164.0	29.2	 25
592	  6	142.0	15.2	 25
593	  6	169.0	26.7	 25
594	  6	196.0	20.1	 25
595	  6	195.0	16.6	 25
596	  6	219.0	32.5	 25
597	  6	297.0	55.7	 25
598	  6	148.0	15.8	 25
599	  6	144.0	14.1	 25
600	  6	158.0	22.9	 25
601	  6	186.0	15.5	 25
602	  6	148.0	17.4	 25
603	  6	633.0	116.4	 25
604	  6	120.0	12.2	 25
605	  6	163.0	20.0	 25
606	  6	130.0	13.7	 25
607	  6	127.0	15.1	 25
608	  6	201.0	26.7	 25
609	  6	184.0	22.3	 25
610	  6	175.0	19.3	 25
611	  6	131.0	15.5	 25
612	  6	183.0	21.4	 25
613	  6	492.0	38.5	 25
614	  6	197.0	18.9	 25
615	  6	272.0	37.7	 25
616	  6	266.0	22.3	 25
617	  6	269.0	33.6	 25
618	  6	292.0	40.3	 25
619	  6	143.0	17.2	 25
620	  6	419.0	68.8	 25
621	  6	255.0	39.1	 25
622	  6	6754.0	946.7	 25
623	  6	258.0	23.9	 25
624	  6	442.0	45.3	 25
625	  6	130.0	18.0	 25
626	  6	123.0	15.5	 25
627	  6	260.0	26.6	 25
628	  6	185.0	26.1	 25
629	  6	239.0	30.5	 25
630	  6	565.0	100.6	 25
631	  6	172.0	20.0	 25
632	  6	171.0	16.4	 25
633	  6	135.0	12.4	 25
634	  6	136.0	19.4	 25
635	  6	184.0	20.1	 25
636	  6	218.0	28.4	 25
637	  6	187.0	23.7	 25
638	  6	273.0	31.0	 25
639	  6	896.0	190.0	 25
640	  6	132.0	18.4	 25
641	  6	120.0	13.3	 25
642	  6	168.0	23.1	 25
643	  6	145.0	15.4	 25
644	  6	125.0	16.6	 25
645	  6	148.0	18.0	 25
646	  6	398.0	39.4	 25
647	  6	216.0	23.2	 25
648	  6	178.0	19.9	 25
649	  6	472.0	63.4	 25
650	  6	561.0	92.9	 25
651	  6	173.0	23.9	 25
652	  6	158.0	15.1	 25
653	  6	176.0	19.1	 25
654	  6	148.0	16.3	 25
655	  6	163.0	20.4	 25
656	  6	171.0	23.8	 25
657	  6	267.0	39.2	 25
658	  6	208.0	33.9	 25
659	  6	206.0	21.0	 25
660	  6	173.0	33.1	 25
661	  6	167.0	12.3	 25
662	  6	184.0	18.9	 25
663	  6	138.0	14.9	 25
664	  6	118.0	16.3	 25
665	  6	138.0	20.1	 25
666	  6	143.0	16.2	 25
667	  6	217.0	36.3	 25
668	  6	168.0	23.4	 25
669	  6	232.0	25.2	 25
670	  6	117.0	12.1	 25
671	  6	320.0	19.6	 25
672	  6	439.0	68.7	 25
673	  6	123.0	22.9	 25
674	  6	150.0	17.0	 25
675	  6	158.0	13.4	 25
676	  6	141.0	15.5	 25
677	  6	156.0	11.7	 25
678	  6	496.0	75.7	 25
679	  6	158.0	21.8	 25
680	  6	121.0	9.7	 25
681	  6	140.0	13.1	 25
682	  6	152.0	29.0	 25
683	  6	256.0	29.4	 25
684	  6	159.0	17.2	 25
685	  6	131.0	22.5	 25
686	  6	193.0	15.7	 25
687	  6	151.0	21.5	 25
688	  6	307.0	37.5	 25
689	  6	132.0	16.1	 25
690	  6	259.0	35.6	 25
691	  6	201.0	30.2	 25
692	  6	205.0	19.5	 25
693	  6	139.0	26.0	 25
694	  6	436.0	54.8	 25
695	  6	306.0	44.9	 25
696	  6	146.0	20.3	 25
697	  6	171.0	18.5	 25
698	  6	201.0	24.4	 25
699	  6	188.0	16.5	 25
700	  6	173.0	29.1	 25
701	  6	440.0	68.0	 25
702	  6	141.0	16.9	 25
703	  6	217.0	31.2	 25
704	  6	170.0	21.0	 25
705	  6	193.0	19.5	 25
706	  6	185.0	22.9	 25
707	  6	156.0	21.0	 25
708	  6	203.0	20.4	 25
709	  6	161.0	22.9	 25
710	  6	151.0	19.2	 25
711	  6	250.0	29.7	 25
712	  6	153.0	18.4	 25
713	  6	148.0	18.7	 25
714	  6	230.0	29.1	 25
715	  6	216.0	30.2	 25
716	  6	1236.0	109.0	 25
717	  6	158.0	19.6	 25
718	  6	944.0	137.8	 25
719	  6	197.0	29.5	 25
720	  6	138.0	21.5	 25
721	  6	160.0	25.4	 25
722	  6	130.0	18.1	 25
723	  6	1230.0	271.8	 25
724	  6	182.0	19.4	 25
725	  6	192.0	30.0	 25
726	  6	181.0	42.5	 25
727	  6	197.0	25.1	 25
728	  6	131.0	21.5	 25
729	  6	182.0	20.0	 25
730	  6	176.0	21.7	 25
731	  6	164.0	22.7	 25
732	  6	2776.0	551.4	 25
733	  6	143.0	18.4	 25
734	  6	150.0	18.6	 25
735	  6	143.0	16.7	 25
736	  6	117.0	18.6	 25
737	  6	174.0	20.9	 25
738	  6	217.0	28.9	 25
739	  6	190.0	26.7	 25
740	  6	190.0	39.5	 25
741	  6	147.0	18.2	 25
742	  6	131.0	19.5	 25
743	  6	251.0	34.0	 25
744	  6	242.0	31.6	 25
745	  6	181.0	20.1	 25
746	  6	170.0	17.8	 25
747	  6	193.0	19.2	 25
748	  6	240.0	28.5	 25
749	  6	115.0	13.6	 25
750	  6	136.0	12.2	 25
751	  6	288.0	31.9	 25
752	  6	180.0	24.2	 25
753	  6	137.0	16.8	 25
754	  6	185.0	20.2	 25
755	  6	207.0	45.3	 25
756	  6	109.0	17.9	 25
757	  6	142.0	22.2	 25
758	  6	167.0	20.7	 25
759	  6	287.0	25.4	 25
760	  6	391.0	64.0	 25
761	  6	195.0	28.2	 25
762	  6	1070.0	155.1	 25
763	  6	171.0	17.5	 25
764	  6	247.0	28.2	 25
765	  6	206.0	18.6	 25
766	  6	237.0	31.4	 25
767	  6	212.0	22.7	 25
768	  6	187.0	18.7	 25
769	  6	137.0	17.4	 25
770	  6	249.0	39.6	 25
771	  6	200.0	31.8	 25
772	  6	140.0	19.8	 25
773	  6	169.0	23.1	 25
774	  6	267.0	45.8	 25
775	  6	178.0	31.6	 25
776	  6	329.0	46.0	 25
777	  6	4723.0	883.6	 25
778	  6	261.0	28.4	 25
779	  6	158.0	19.7	 25
780	  6	204.0	26.2	 25
781	  6	133.0	18.8	 25
782	  6	511.0	105.4	 25
783	  6	457.0	63.2	 25
784	  6	158.0	25.2	 25
785	  6	157.0	23.6	 25
786	  6	248.0	31.7	 25
787	  6	295.0	43.5	 25
788	  6	142.0	25.2	 25
789	  6	171.0	18.3	 25
790	  6	150.0	16.3	 25
791	  6	232.0	25.8	 25
792	  6	120.0	16.6	 25
793	  6	147.0	16.5	 25
794	  6	148.0	21.4	 25
795	  6	143.0	20.3	 25
796	  6	189.0	14.4	 25
797	  6	179.0	18.5	 25
798	  6	579.0	91.5	 25
799	  6	355.0	49.1	 25
800	  6	440.0	69.8	 25
801	  6	136.0	17.0	 25
802	  6	134.0	17.3	 25
803	  6	138.0	16.3	 25
804	  6	154.0	19.3	 25
805	  6	184.0	21.3	 25
806	  6	208.0	17.7	 25
807	  6	267.0	52.8	 25
808	  6	245.0	19.6	 25
809	  6	173.0	28.7	 25
810	  6	196.0	26.1	 25
811	  6	148.0	18.3	 25
812	  6	445.0	68.5	 25
813	  6	380.0	51.1	 25
814	  6	1902.0	267.6	 25
815	  6	193.0	24.0	 25
816	  6	135.0	25.6	 25
817	  6	132.0	24.0	 25
818	  6	403.0	43.0	 25
819	  6	137.0	21.0	 25
820	  6	537.0	60.2	 25
821	  6	138.0	20.6	 25
822	  6	252.0	32.3	 25
823	  6	168.0	18.9	 25
824	  6	221.0	31.9	 25
825	  6	134.0	22.5	 25
826	  6	171.0	23.7	 25
827	  6	169.0	26.2	 25
828	  6	196.0	33.7	 25
829	  6	232.0	33.0	 25
830	  6	171.0	24.6	 25
831	  6	193.0	37.9	 25
832	  6	672.0	118.2	 25
833	  6	137.0	15.9	 25
834	  6	124.0	19.1	 25
835	  6	115.0	20.0	 25
836	  6	169.0	27.4	 25
837	  6	149.0	16.3	 25
838	  6	176.0	17.0	 25
839	  6	306.0	34.0	 25
840	  6	134.0	17.6	 25
841	  6	172.0	23.0	 25
842	  6	164.0	23.9	 25
843	  6	198.0	30.9	 25
844	  6	119.0	20.9	 25
845	  6	191.0	32.2	 25
846	  6	179.0	18.7	 25
847	  6	149.0	26.8	 25
848	  6	338.0	47.9	 25
849	  6	226.0	37.1	 25
850	  6	179.0	18.6	 25
851	  6	138.0	11.0	 25
852	  6	487.0	75.8	 25
853	  6	150.0	19.8	 25
854	  6	151.0	19.1	 25
855	  6	197.0	25.3	 25
856	  6	164.0	18.1	 25
857	  6	218.0	25.9	 25
858	  6	209.0	21.5	 25
859	  6	362.0	40.4	 25
860	  6	144.0	22.7	 25
861	  6	137.0	22.4	 25
862	  6	167.0	26.8	 25
863	  6	184.0	32.6	 25
864	  6	254.0	26.8	 25
865	  6	274.0	48.2	 25
866	  6	132.0	18.5	 25
867	  6	146.0	25.3	 25
868	  6	164.0	16.2	 25
869	  6	120.0	16.3	 25
870	  6	142.0	19.7	 25
871	  6	138.0	16.9	 25
872	  6	2992.0	598.3	 25
873	  6	120.0	19.6	 25
874	  6	148.0	24.4	 25
875	  6	419.0	63.4	 25
876	  6	218.0	25.9	 25
877	  6	150.0	20.0	 25
878	  6	249.0	32.5	 25
879	  6	934.0	189.2	 25
880	  6	185.0	13.9	 25
881	  6	370.0	96.1	 25
882	  6	182.0	16.4	 25
883	  6	286.0	35.2	 25
884	  6	212.0	27.9	 25
885	  6	2851.0	848.0	 25
886	  6	879.0	117.9	 25
887	  6	681.0	108.0	 25
888	  6	146.0	19.9	 25
889	  6	164.0	22.2	 25
890	  6	903.0	114.6	 25
891	  6	283.0	27.9	 25
892	  6	140.0	12.6	 25
893	  6	224.0	24.4	 25
894	  6	361.0	42.1	 25
895	  6	180.0	23.8	 25
896	  6	334.0	56.6	 25
897	  6	149.0	13.4	 25
898	  6	162.0	14.9	 25
899	  6	135.0	13.3	 25
900	  6	178.0	23.4	 25
901	  6	191.0	25.9	 25
902	  6	1189.0	194.9	 25
903	  6	148.0	12.4	 25
904	  6	154.0	24.6	 25
905	  6	133.0	15.1	 25
906	  6	137.0	16.5	 25
907	  6	224.0	35.5	 25
908	  6	137.0	14.4	 25
909	  6	233.0	29.0	 25
910	  6	435.0	68.2	 25
911	  6	149.0	29.0	 25
912	  6	3690.0	820.8	 25
913	  6	196.0	29.5	 25
914	  6	204.0	33.7	 25
915	  6	248.0	45.5	 25
916	  6	380.0	52.0	 25
917	  6	141.0	14.0	 25
918	  6	171.0	23.4	 25
919	  6	139.0	29.0	 25
920	  6	268.0	34.2	 25
921	  6	202.0	45.8	 25
922	  6	197.0	14.3	 25
923	  6	257.0	39.2	 25
924	  6	572.0	71.7	 25
925	  6	214.0	24.6	 25
926	  6	514.0	86.1	 25
927	  6	187.0	26.0	 25
928	  6	238.0	25.4	 25
929	  6	164.0	18.6	 25
930	  6	153.0	13.7	 25
931	  6	173.0	22.9	 25
932	  6	309.0	40.1	 25
933	  6	227.0	22.0	 25
934	  6	222.0	26.1	 25
935	  6	264.0	29.8	 25
936	  6	207.0	21.8	 25
937	  6	182.0	25.5	 25
938	  6	242.0	34.0	 25
939	  6	207.0	30.2	 25
940	  6	262.0	35.4	 25
941	  6	199.0	23.8	 25
942	  6	205.0	25.0	 25
943	  6	189.0	22.8	 25
944	  6	283.0	18.4	 25
945	  6	288.0	59.0	 25
946	  6	182.0	22.7	 25
947	  6	354.0	46.0	 25
948	  6	182.0	19.7	 25
949	  6	254.0	28.5	 25
950	  6	246.0	26.3	 25
951	  6	444.0	45.0	 25
952	  6	251.0	31.0	 25
953	  6	160.0	23.0	 25
954	  6	154.0	17.6	 25
955	  6	168.0	21.3	 25
956	  6	1315.0	258.9	 25
957	  6	173.0	25.3	 25
958	  6	203.0	21.3	 25
959	  6	145.0	21.8	 25
960	  6	950.0	215.2	 25
961	  6	156.0	15.7	 25
962	  6	178.0	18.7	 25
963	  6	187.0	21.5	 25
964	  6	195.0	26.5	 25
965	  6	215.0	26.0	 25
966	  6	170.0	18.2	 25
967	  6	150.0	20.7	 25
968	  6	127.0	16.4	 25
969	  6	225.0	27.5	 25
970	  6	163.0	13.9	 25
971	  6	655.0	79.7	 25
972	  6	133.0	12.4	 25
973	  6	182.0	23.1	 25
974	  6	154.0	16.7	 25
975	  6	141.0	20.3	 25
976	  6	183.0	27.9	 25
977	  6	4330.0	630.9	 25
978	  6	178.0	37.5	 25
979	  6	1115.0	423.0	 25
980	  6	781.0	150.6	 25
981	  6	248.0	36.0	 25
982	  6	144.0	21.0	 25
983	  6	143.0	20.2	 25
984	  6	160.0	21.2	 25
985	  6	143.0	21.1	 25
986	  6	192.0	22.5	 25
987	  6	146.0	22.3	 25
988	  6	183.0	43.9	 25
989	  6	181.0	17.6	 25
990	  6	206.0	27.6	 25
991	  6	168.0	16.6	 25
992	  6	134.0	23.2	 25
993	  6	170.0	22.0	 25
994	  6	1739.0	304.6	 25
995	  6	179.0	17.4	 25
996	  6	245.0	36.8	 25
997	  6	184.0	18.6	 25
998	  6	931.0	112.4	 25
999	  6	541.0	91.5	 25
1000	  6	142.0	23.1	 25
1001	  6	6489.0	1076.1	 25
  0	  7	233.0	37.5	 25
  1	  7	331.0	47.9	 25
  2	  7	395.0	46.8	 25
  3	  7	245.0	30.4	 25
  4	  7	192.0	21.9	 25
  5	  7	175.0	22.6	 25
  6	  7	296.0	38.2	 25
  7	  7	212.0	16.9	 25
  8	  7	226.0	28.2	 25
  9	  7	213.0	27.4	 25
 10	  7	253.0	23.3	 25
 11	  7	448.0	39.9	 25
 12	  7	5520.0	695.0	 25
 13	  7	213.0	24.2	 25
 14	  7	173.0	15.5	 25
 15	  7	171.0	27.2	 25
 16	  7	189.0	25.1	 25
 17	  7	454.0	61.2	 25
 18	  7	203.0	28.9	 25
 19	  7	5130.0	857.5	 25
 20	  7	5404.0	903.9	 25
 21	  7	5155.0	996.6	 25
 22	  7	189.0	21.8	 25
 23	  7	472.0	52.7	 25
 24	  7	5450.0	1087.4	 25
 25	  7	205.0	48.2	 25
 26	  7	5126.0	825.8	 25
 27	  7	5151.0	777.2	 25
 28	  7	198.0	27.4	 25
 29	  7	381.0	31.3	 25
 30	  7	197.0	25.6	 25
 31	  7	5192.0	894.8	 25
 32	  7	5466.0	903.4	 25
 33	  7	5399.0	999.4	 25
 34	  7	185.0	29.6	 25
 35	  7	412.0	42.3	 25
 36	  7	5486.0	942.0	 25
 37	  7	175.0	29.8	 25
 38	  7	163.0	18.5	 25
 39	  7	170.0	21.8	 25
 40	  7	201.0	27.8	 25
 41	  7	459.0	52.9	 25
 42	  7	5579.0	1179.6	 25
 43	  7	239.0	39.3	 25
 44	  7	5156.0	1032.3	 25
 45	  7	5236.0	1200.7	 25
 46	  7	211.0	28.5	 25
 47	  7	432.0	47.8	 25
 48	  7	152.0	17.3	 25
 49	  7	206.0	29.0	 25
 50	  7	5085.0	982.0	 25
 51	  7	182.0	24.3	 25
 52	  7	168.0	21.7	 25
 53	  7	467.0	60.1	 25
 54	  7	5745.0	736.4	 25
 55	  7	5255.0	917.1	 25
 56	  7	5082.0	899.8	 25
 57	  7	196.0	34.0	 25
 58	  7	200.0	25.9	 25
 59	  7	438.0	64.5	 25
 60	  7	391.0	38.8	 25
 61	  7	415.0	58.1	 25
 62	  7	5692.0	751.9	 25
 63	  7	185.0	33.5	 25
 64	  7	4859.0	870.8	 25
 65	  7	193.0	25.0	 25
 66	  7	5702.0	1054.6	 25
 67	  7	435.0	50.1	 25
 68	  7	212.0	31.8	 25
 69	  7	5253.0	816.6	 25
 70	  7	5417.0	834.0	 25
 71	  7	5347.0	940.2	 25
 72	  7	193.0	39.3	 25
 73	  7	478.0	66.3	 25
 74	  7	5468.0	971.8	 25
 75	  7	181.0	30.2	 25
 76	  7	185.0	31.3	 25
 77	  7	202.0	26.3	 25
 78	  7	5442.0	745.9	 25
 79	  7	432.0	43.2	 25
 80	  7	212.0	25.4	 25
 81	  7	5389.0	784.2	 25
 82	  7	5552.0	769.1	 25
 83	  7	5409.0	805.1	 25
 84	  7	195.0	26.5	 25
 85	  7	424.0	46.2	 25
 86	  7	208.0	33.5	 25
 87	  7	5229.0	814.8	 25
 88	  7	5432.0	786.3	 25
 89	  7	5472.0	1027.4	 25
 90	  7	191.0	32.4	 25
 91	  7	455.0	60.6	 25
 92	  7	369.0	34.3	 25
 93	  7	415.0	45.3	 25
 94	  7	5438.0	952.1	 25
 95	  7	227.0	43.4	 25
 96	  7	229.0	28.7	 25
 97	  7	5436.0	1082.0	 25
 98	  7	196.0	33.1	 25
 99	  7	383.0	37.7	 25
100	  7	198.0	26.4	 25
101	  7	175.0	24.3	 25
102	  7	190.0	29.9	 25
103	  7	5381.0	1036.4	 25
104	  7	177.0	27.8	 25
105	  7	469.0	48.3	 25
106	  7	5643.0	855.5	 25
107	  7	192.0	26.3	 25
108	  7	177.0	23.0	 25
109	  7	5584.0	813.5	 25
110	  7	191.0	25.8	 25
111	  7	415.0	47.4	 25
112	  7	390.0	41.6	 25
113	  7	455.0	48.0	 25
114	  7	214.0	30.1	 25
115	  7	204.0	19.6	 25
116	  7	181.0	19.4	 25
117	  7	190.0	19.5	 25
118	  7	5880.0	848.0	 25
119	  7	382.0	42.4	 25
120	  7	445.0	52.8	 25
121	  7	229.0	25.1	 25
122	  7	12097.0	1882.8	 25
123	  7	485.0	56.4	 25
124	  7	174.0	22.8	 25
125	  7	224.0	17.5	 25
126	  7	173.0	20.9	 25
127	  7	197.0	20.6	 25
128	  7	3575.0	519.2	 25
129	  7	1098.0	127.4	 25
130	  7	352.0	42.3	 25
131	  7	2317.0	421.0	 25
132	  7	167.0	24.5	 25
133	  7	163.0	17.2	 25
134	  7	1101.0	156.2	 25
135	  7	273.0	35.8	 25
136	  7	1069.0	146.5	 25
137	  7	176.0	18.7	 25
138	  7	168.0	23.0	 25
139	  7	164.0	22.5	 25
140	  7	337.0	45.8	 25
141	  7	148.0	24.1	 25
142	  7	1254.0	293.3	 25
143	  7	178.0	15.0	 25
144	  7	236.0	29.1	 25
145	  7	208.0	28.7	 25
146	  7	463.0	48.3	 25
147	  7	314.0	41.5	 25
148	  7	217.0	25.2	 25
149	  7	160.0	25.2	 25
150	  7	887.0	160.4	 25
151	  7	474.0	75.7	 25
152	  7	633.0	104.7	 25
153	  7	736.0	115.6	 25
154	  7	4019.0	476.5	 25
155	  7	212.0	29.7	 25
156	  7	274.0	37.2	 25
157	  7	457.0	147.6	 25
158	  7	522.0	48.2	 25
159	  7	154.0	13.7	 25
160	  7	238.0	37.6	 25
161	  7	440.0	75.4	 25
162	  7	156.0	22.1	 25
163	  7	148.0	15.5	 25
164	  7	142.0	13.7	 25
165	  7	215.0	16.4	 25
166	  7	219.0	34.7	 25
167	  7	138.0	11.7	 25
168	  7	212.0	26.9	 25
169	  7	155.0	15.9	 25
170	  7	150.0	16.7	 25
171	  7	281.0	41.6	 25
172	  7	242.0	34.1	 25
173	  7	135.0	24.3	 25
174	  7	313.0	43.4	 25
175	  7	10934.0	2004.5	 25
176	  7	169.0	14.9	 25
177	  7	547.0	88.3	 25
178	  7	321.0	33.9	 25
179	  7	200.0	33.2	 25
180	  7	454.0	72.5	 25
181	  7	186.0	18.0	 25
182	  7	387.0	43.6	 25
183	  7	157.0	19.4	 25
184	  7	193.0	22.3	 25
185	  7	171.0	24.5	 25
186	  7	322.0	41.5	 25
187	  7	182.0	23.2	 25
188	  7	7759.0	1168.9	 25
189	  7	293.0	59.6	 25
190	  7	239.0	32.5	 25
191	  7	1764.0	305.7	 25
192	  7	175.0	21.4	 25
193	  7	173.0	24.4	 25
194	  7	147.0	14.0	 25
195	  7	213.0	24.9	 25
196	  7	347.0	74.9	 25
197	  7	214.0	28.0	 25
198	  7	592.0	74.4	 25
199	  7	347.0	53.4	 25
200	  7	193.0	37.0	 25
201	  7	167.0	11.7	 25
202	  7	195.0	27.3	 25
203	  7	151.0	19.1	 25
204	  7	203.0	28.6	 25
205	  7	137.0	19.1	 25
206	  7	127.0	11.2	 25
207	  7	195.0	27.8	 25
208	  7	172.0	22.8	 25
209	  7	218.0	20.0	 25
210	  7	248.0	26.8	 25
211	  7	213.0	29.8	 25
212	  7	191.0	24.9	 25
213	  7	431.0	38.9	 25
214	  7	202.0	18.7	 25
215	  7	327.0	35.3	 25
216	  7	154.0	10.9	 25
217	  7	192.0	20.7	 25
218	  7	295.0	37.3	 25
219	  7	13588.0	1845.7	 25
220	  7	1187.0	153.6	 25
221	  7	144.0	9.4	 25
222	  7	194.0	21.0	 25
223	  7	2471.0	395.9	 25
224	  7	226.0	19.2	 25
225	  7	350.0	31.9	 25
226	  7	163.0	20.9	 25
227	  7	500.0	52.4	 25
228	  7	153.0	15.9	 25
229	  7	690.0	135.0	 25
230	  7	286.0	32.6	 25
231	  7	665.0	50.3	 25
232	  7	542.0	41.0	 25
233	  7	16399.0	3406.9	 25
234	  7	193.0	21.3	 25
235	  7	333.0	30.3	 25
236	  7	179.0	14.8	 25
237	  7	241.0	21.8	 25
238	  7	147.0	18.6	 25
239	  7	235.0	36.6	 25
240	  7	157.0	31.9	 25
241	  7	189.0	21.2	 25
242	  7	205.0	26.0	 25
243	  7	223.0	38.9	 25
244	  7	219.0	23.3	 25
245	  7	210.0	26.4	 25
246	  7	150.0	14.6	 25
247	  7	189.0	18.0	 25
248	  7	238.0	28.8	 25
249	  7	134.0	22.0	 25
250	  7	198.0	14.3	 25
251	  7	249.0	27.3	 25
252	  7	151.0	15.9	 25
253	  7	210.0	20.0	 25
254	  7	583.0	104.9	 25
255	  7	189.0	19.2	 25
256	  7	437.0	50.7	 25
257	  7	159.0	21.0	 25
258	  7	300.0	44.5	 25
259	  7	219.0	22.7	 25
260	  7	143.0	15.8	 25
261	  7	185.0	20.1	 25
262	  7	200.0	23.0	 25
263	  7	237.0	21.6	 25
264	  7	215.0	27.0	 25
265	  7	180.0	20.7	 25
266	  7	1522.0	303.0	 25
267	  7	200.0	26.3	 25
268	  7	174.0	25.4	 25
269	  7	601.0	96.3	 25
270	  7	117.0	16.1	 25
271	  7	131.0	14.2	 25
272	  7	129.0	16.1	 25
273	  7	197.0	32.7	 25
274	  7	311.0	20.0	 25
275	  7	744.0	62.6	 25
276	  7	479.0	78.9	 25
277	  7	228.0	34.5	 25
278	  7	188.0	19.7	 25
279	  7	2752.0	423.3	 25
280	  7	171.0	27.4	 25
281	  7	153.0	20.9	 25
282	  7	216.0	15.6	 25
283	  7	360.0	44.9	 25
284	  7	170.0	13.9	 25
285	  7	3830.0	725.3	 25
286	  7	177.0	20.4	 25
287	  7	385.0	56.2	 25
288	  7	139.0	17.1	 25
289	  7	333.0	40.3	 25
290	  7	286.0	44.0	 25
291	  7	173.0	25.2	 25
292	  7	181.0	21.8	 25
293	  7	194.0	18.6	 25
294	  7	199.0	25.4	 25
295	  7	1054.0	233.1	 25
296	  7	153.0	16.3	 25
297	  7	3695.0	523.0	 25
298	  7	204.0	22.7	 25
299	  7	2953.0	439.8	 25
300	  7	370.0	44.8	 25
301	  7	414.0	57.8	 25
302	  7	1110.0	196.6	 25
303	  7	130.0	14.6	 25
304	  7	193.0	21.7	 25
305	  7	190.0	20.8	 25
306	  7	278.0	35.3	 25
307	  7	249.0	24.9	 25
308	  7	480.0	58.5	 25
309	  7	682.0	124.9	 25
310	  7	392.0	62.6	 25
311	  7	160.0	15.3	 25
312	  7	167.0	12.7	 25
313	  7	177.0	20.9	 25
314	  7	164.0	22.3	 25
315	  7	566.0	85.8	 25
316	  7	154.0	21.1	 25
317	  7	143.0	14.4	 25
318	  7	220.0	24.5	 25
319	  7	955.0	200.6	 25
320	  7	231.0	27.4	 25
321	  7	402.0	87.6	 25
322	  7	254.0	23.4	 25
323	  7	152.0	25.9	 25
324	  7	190.0	21.8	 25
325	  7	148.0	18.4	 25
326	  7	232.0	24.6	 25
327	  7	10410.0	1804.6	 25
328	  7	10645.0	1789.3	 25
329	  7	235.0	40.4	 25
330	  7	602.0	61.6	 25
331	  7	240.0	26.9	 25
332	  7	219.0	28.3	 25
333	  7	1027.0	163.8	 25
334	  7	251.0	25.4	 25
335	  7	298.0	40.2	 25
336	  7	267.0	28.1	 25
337	  7	282.0	28.8	 25
338	  7	175.0	14.2	 25
339	  7	200.0	24.9	 25
340	  7	291.0	27.0	 25
341	  7	191.0	26.3	 25
342	  7	293.0	31.2	 25
343	  7	278.0	22.5	 25
344	  7	326.0	42.7	 25
345	  7	501.0	90.9	 25
346	  7	447.0	64.9	 25
347	  7	248.0	22.2	 25
348	  7	270.0	32.0	 25
349	  7	288.0	37.6	 25
350	  7	394.0	38.2	 25
351	  7	361.0	50.3	 25
352	  7	197.0	27.2	 25
353	  7	165.0	13.0	 25
354	  7	159.0	15.1	 25
355	  7	166.0	24.9	 25
356	  7	171.0	21.3	 25
357	  7	163.0	16.0	 25
358	  7	678.0	100.6	 25
359	  7	497.0	44.8	 25
360	  7	236.0	31.7	 25
361	  7	2123.0	316.4	 25
362	  7	155.0	14.1	 25
363	  7	155.0	20.9	 25
364	  7	174.0	20.5	 25
365	  7	259.0	35.2	 25
366	  7	121.0	10.8	 25
367	  7	154.0	19.0	 25
368	  7	212.0	25.3	 25
369	  7	156.0	17.4	 25
370	  7	165.0	21.3	 25
371	  7	210.0	33.3	 25
372	  7	383.0	46.9	 25
373	  7	255.0	18.9	 25
374	  7	170.0	26.9	 25
375	  7	144.0	23.0	 25
376	  7	156.0	20.8	 25
377	  7	130.0	12.5	 25
378	  7	181.0	19.3	 25
379	  7	165.0	36.0	 25
380	  7	186.0	16.4	 25
381	  7	228.0	20.2	 25
382	  7	264.0	40.4	 25
383	  7	175.0	23.5	 25
384	  7	132.0	12.3	 25
385	  7	178.0	21.6	 25
386	  7	1316.0	258.5	 25
387	  7	173.0	22.6	 25
388	  7	1460.0	266.3	 25
389	  7	169.0	20.0	 25
390	  7	199.0	27.4	 25
391	  7	219.0	47.7	 25
392	  7	138.0	21.9	 25
393	  7	117.0	16.1	 25
394	  7	873.0	154.7	 25
395	  7	808.0	129.2	 25
396	  7	144.0	18.0	 25
397	  7	153.0	25.2	 25
398	  7	330.0	55.0	 25
399	  7	236.0	24.7	 25
400	  7	859.0	121.8	 25
401	  7	128.0	13.8	 25
402	  7	4202.0	821.2	 25
403	  7	4472.0	1005.6	 25
404	  7	226.0	27.0	 25
405	  7	1053.0	191.2	 25
406	  7	178.0	28.7	 25
407	  7	171.0	19.6	 25
408	  7	282.0	24.5	 25
409	  7	228.0	29.9	 25
410	  7	228.0	40.0	 25
411	  7	131.0	18.0	 25
412	  7	109.0	10.7	 25
413	  7	326.0	34.3	 25
414	  7	169.0	18.1	 25
415	  7	4575.0	772.1	 25
416	  7	190.0	23.8	 25
417	  7	130.0	18.2	 25
418	  7	176.0	19.4	 25
419	  7	315.0	41.1	 25
420	  7	669.0	64.9	 25
421	  7	399.0	63.0	 25
422	  7	657.0	85.4	 25
423	  7	187.0	13.3	 25
424	  7	205.0	17.7	 25
425	  7	147.0	23.2	 25
426	  7	176.0	16.4	 25
427	  7	196.0	24.8	 25
428	  7	161.0	23.0	 25
429	  7	144.0	19.0	 25
430	  7	428.0	58.9	 25
431	  7	140.0	14.5	 25
432	  7	142.0	19.3	 25
433	  7	139.0	11.1	 25
434	  7	152.0	16.1	 25
435	  7	160.0	18.7	 25
436	  7	418.0	57.7	 25
437	  7	185.0	23.4	 25
438	  7	185.0	23.3	 25
439	  7	145.0	16.7	 25
440	  7	206.0	16.2	 25
441	  7	723.0	109.1	 25
442	  7	414.0	49.5	 25
443	  7	207.0	25.1	 25
444	  7	294.0	45.6	 25
445	  7	142.0	21.6	 25
446	  7	930.0	199.6	 25
447	  7	231.0	35.2	 25
448	  7	184.0	29.1	 25
449	  7	247.0	21.9	 25
450	  7	167.0	17.8	 25
451	  7	212.0	18.2	 25
452	  7	476.0	65.6	 25
453	  7	1143.0	201.7	 25
454	  7	160.0	18.4	 25
455	  7	153.0	15.3	 25
456	  7	132.0	19.0	 25
457	  7	110.0	12.5	 25
458	  7	132.0	15.1	 25
459	  7	147.0	12.0	 25
460	  7	885.0	140.5	 25
461	  7	194.0	17.8	 25
462	  7	162.0	23.0	 25
463	  7	154.0	18.4	 25
464	  7	201.0	28.5	 25
465	  7	335.0	45.7	 25
466	  7	157.0	19.7	 25
467	  7	214.0	26.2	 25
468	  7	348.0	40.7	 25
469	  7	261.0	37.1	 25
470	  7	157.0	22.6	 25
471	  7	135.0	20.7	 25
472	  7	132.0	15.9	 25
473	  7	206.0	35.2	 25
474	  7	373.0	44.8	 25
475	  7	179.0	16.6	 25
476	  7	385.0	40.7	 25
477	  7	236.0	24.6	 25
478	  7	213.0	37.1	 25
479	  7	265.0	42.3	 25
480	  7	172.0	23.1	 25
481	  7	565.0	90.7	 25
482	  7	628.0	117.6	 25
483	  7	606.0	107.5	 25
484	  7	515.0	76.3	 25
485	  7	231.0	32.1	 25
486	  7	170.0	26.3	 25
487	  7	147.0	11.1	 25
488	  7	551.0	82.2	 25
489	  7	303.0	39.9	 25
490	  7	235.0	28.2	 25
491	  7	164.0	19.5	 25
492	  7	411.0	44.8	 25
493	  7	277.0	35.2	 25
494	  7	231.0	26.5	 25
495	  7	193.0	27.1	 25
496	  7	542.0	74.7	 25
497	  7	5855.0	1453.8	 25
498	  7	347.0	49.2	 25
499	  7	204.0	18.1	 25
500	  7	139.0	18.3	 25
501	  7	1833.0	275.8	 25
502	  7	177.0	25.7	 25
503	  7	151.0	21.6	 25
504	  7	608.0	77.8	 25
505	  7	200.0	16.9	 25
506	  7	2743.0	512.0	 25
507	  7	333.0	38.8	 25
508	  7	188.0	21.9	 25
509	  7	309.0	31.9	 25
510	  7	152.0	20.7	 25
511	  7	199.0	34.5	 25
512	  7	465.0	66.4	 25
513	  7	1368.0	207.8	 25
514	  7	356.0	48.4	 25
515	  7	162.0	27.4	 25
516	  7	208.0	19.5	 25
517	  7	383.0	54.0	 25
518	  7	367.0	54.9	 25
519	  7	375.0	39.5	 25
520	  7	198.0	21.5	 25
521	  7	463.0	80.3	 25
522	  7	182.0	28.5	 25
523	  7	1148.0	205.2	 25
524	  7	142.0	15.7	 25
525	  7	199.0	24.8	 25
526	  7	168.0	16.2	 25
527	  7	178.0	26.8	 25
528	  7	223.0	27.3	 25
529	  7	325.0	34.6	 25
530	  7	368.0	40.3	 25
531	  7	606.0	72.1	 25
532	  7	7230.0	1093.3	 25
533	  7	634.0	42.5	 25
534	  7	337.0	47.9	 25
535	  7	126.0	14.3	 25
536	  7	123.0	16.9	 25
537	  7	219.0	37.8	 25
538	  7	1607.0	195.3	 25
539	  7	238.0	25.8	 25
540	  7	141.0	21.6	 25
541	  7	146.0	27.8	 25
542	  7	294.0	41.6	 25
543	  7	158.0	27.5	 25
544	  7	236.0	20.4	 25
545	  7	687.0	87.5	 25
546	  7	173.0	20.5	 25
547	  7	166.0	17.9	 25
548	  7	249.0	27.0	 25
549	  7	580.0	103.0	 25
550	  7	650.0	108.7	 25
551	  7	269.0	46.1	 25
552	  7	143.0	14.4	 25
553	  7	5244.0	997.6	 25
554	  7	359.0	49.9	 25
555	  7	218.0	32.8	 25
556	  7	201.0	21.1	 25
557	  7	168.0	19.3	 25
558	  7	5527.0	948.2	 25
559	  7	241.0	26.5	 25
560	  7	206.0	30.2	 25
561	  7	162.0	19.5	 25
562	  7	162.0	34.1	 25
563	  7	146.0	31.5	 25
564	  7	292.0	31.0	 25
565	  7	3294.0	543.8	 25
566	  7	3524.0	633.5	 25
567	  7	321.0	30.9	 25
568	  7	2193.0	349.8	 25
569	  7	13967.0	2314.0	 25
570	  7	255.0	37.9	 25
571	  7	436.0	62.2	 25
572	  7	2393.0	443.7	 25
573	  7	174.0	23.1	 25
574	  7	137.0	17.6	 25
575	  7	163.0	19.4	 25
576	  7	783.0	128.1	 25
577	  7	278.0	23.3	 25
578	  7	437.0	41.0	 25
579	  7	191.0	25.4	 25
580	  7	312.0	42.1	 25
581	  7	1001.0	149.9	 25
582	  7	161.0	18.4	 25
583	  7	673.0	77.9	 25
584	  7	296.0	35.0	 25
585	  7	176.0	18.8	 25
586	  7	3704.0	618.9	 25
587	  7	336.0	35.9	 25
588	  7	243.0	37.4	 25
589	  7	188.0	22.5	 25
590	  7	145.0	22.0	 25
591	  7	3870.0	694.7	 25
592	  7	135.0	18.6	 25
593	  7	135.0	15.1	 25
594	  7	130.0	19.8	 25
595	  7	141.0	21.6	 25
596	  7	245.0	38.8	 25
597	  7	153.0	17.8	 25
598	  7	411.0	63.7	 25
599	  7	21355.0	1751.5	 25
600	  7	228.0	29.6	 25
601	  7	180.0	19.2	 25
602	  7	166.0	21.8	 25
603	  7	290.0	37.9	 25
604	  7	178.0	33.1	 25
605	  7	143.0	16.1	 25
606	  7	124.0	18.9	 25
607	  7	140.0	25.5	 25
608	  7	523.0	92.9	 25
609	  7	200.0	24.6	 25
610	  7	194.0	29.3	 25
611	  7	201.0	28.5	 25
612	  7	246.0	44.2	 25
613	  7	11989.0	4827.6	 25
614	  7	3932.0	664.1	 25
615	  7	411.0	67.9	 25
616	  7	205.0	18.4	 25
617	  7	189.0	22.9	 25
618	  7	262.0	39.1	 25
619	  7	238.0	35.7	 25
620	  7	338.0	36.1	 25
621	  7	228.0	43.1	 25
622	  7	253.0	38.3	 25
623	  7	352.0	45.0	 25
624	  7	876.0	276.9	 25
625	  7	214.0	31.8	 25
626	  7	749.0	131.2	 25
627	  7	144.0	26.5	 25
628	  7	315.0	45.2	 25
629	  7	394.0	59.0	 25
630	  7	350.0	48.3	 25
631	  7	198.0	24.0	 25
632	  7	242.0	46.3	 25
633	  7	153.0	20.6	 25
634	  7	296.0	37.1	 25
635	  7	289.0	53.2	 25
636	  7	375.0	54.0	 25
637	  7	378.0	59.4	 25
638	  7	148.0	21.7	 25
639	  7	464.0	77.1	 25
640	  7	361.0	40.4	 25
641	  7	195.0	27.3	 25
642	  7	468.0	71.4	 25
643	  7	819.0	116.9	 25
644	  7	175.0	27.5	 25
645	  7	172.0	19.0	 25
646	  7	213.0	26.0	 25
647	  7	248.0	31.8	 25
648	  7	149.0	19.3	 25
649	  7	135.0	21.6	 25
650	  7	156.0	23.7	 25
651	  7	3923.0	539.9	 25
652	  7	729.0	104.0	 25
653	  7	215.0	19.7	 25
654	  7	305.0	57.1	 25
655	  7	192.0	20.2	 25
656	  7	145.0	20.4	 25
657	  7	284.0	45.3	 25
658	  7	195.0	26.6	 25
659	  7	275.0	25.4	 25
660	  7	2317.0	319.4	 25
661	  7	2426.0	349.2	 25
662	  7	2421.0	425.8	 25
663	  7	367.0	63.4	 25
664	  7	161.0	29.8	 25
665	  7	180.0	16.3	 25
666	  7	190.0	27.2	 25
667	  7	162.0	26.0	 25
668	  7	285.0	36.9	 25
669	  7	456.0	67.0	 25
670	  7	169.0	24.4	 25
671	  7	174.0	25.5	 25
672	  7	348.0	37.4	 25
673	  7	213.0	18.2	 25
674	  7	179.0	25.2	 25
675	  7	290.0	31.4	 25
676	  7	303.0	50.0	 25
677	  7	336.0	47.6	 25
678	  7	268.0	32.9	 25
679	  7	180.0	20.1	 25
680	  7	174.0	21.2	 25
681	  7	133.0	16.5	 25
682	  7	188.0	20.5	 25
683	  7	449.0	90.8	 25
684	  7	179.0	12.5	 25
685	  7	243.0	46.2	 25
686	  7	157.0	16.7	 25
687	  7	177.0	23.8	 25
688	  7	139.0	20.4	 25
689	  7	232.0	34.5	 25
690	  7	214.0	47.3	 25
691	  7	359.0	46.4	 25
692	  7	176.0	27.8	 25
693	  7	179.0	18.2	 25
694	  7	2232.0	1906.0	 25
695	  7	244.0	37.5	 25
696	  7	304.0	37.4	 25
697	  7	720.0	67.0	 25
698	  7	280.0	47.8	 25
699	  7	1371.0	244.0	 25
700	  7	249.0	31.5	 25
701	  7	1015.0	124.5	 25
702	  7	198.0	25.8	 25
703	  7	156.0	21.1	 25
704	  7	170.0	19.0	 25
705	  7	604.0	110.5	 25
706	  7	423.0	34.6	 25
707	  7	136.0	12.2	 25
708	  7	136.0	27.2	 25
709	  7	236.0	29.4	 25
710	  7	206.0	27.1	 25
711	  7	182.0	17.8	 25
712	  7	225.0	27.9	 25
713	  7	248.0	32.9	 25
714	  7	957.0	165.8	 25
715	  7	427.0	61.7	 25
716	  7	704.0	183.9	 25
717	  7	484.0	58.9	 25
718	  7	279.0	32.4	 25
719	  7	4462.0	766.3	 25
720	  7	159.0	20.5	 25
721	  7	162.0	14.1	 25
722	  7	181.0	19.3	 25
723	  7	205.0	24.1	 25
724	  7	538.0	70.1	 25
725	  7	299.0	32.4	 25
726	  7	332.0	35.2	 25
727	  7	141.0	18.8	 25
728	  7	137.0	20.8	 25
729	  7	157.0	24.3	 25
730	  7	256.0	28.7	 25
731	  7	171.0	27.8	 25
732	  7	148.0	21.2	 25
733	  7	335.0	44.7	 25
734	  7	455.0	45.8	 25
735	  7	175.0	22.1	 25
736	  7	210.0	24.6	 25
737	  7	204.0	27.9	 25
738	  7	2715.0	530.9	 25
739	  7	211.0	27.6	 25
740	  7	633.0	96.0	 25
741	  7	286.0	40.5	 25
742	  7	301.0	39.5	 25
743	  7	345.0	65.0	 25
744	  7	718.0	90.1	 25
745	  7	192.0	21.7	 25
746	  7	265.0	33.1	 25
747	  7	158.0	24.7	 25
748	  7	145.0	22.1	 25
749	  7	133.0	23.4	 25
750	  7	198.0	34.9	 25
751	  7	2633.0	512.5	 25
752	  7	229.0	34.8	 25
753	  7	154.0	22.4	 25
754	  7	149.0	26.6	 25
755	  7	148.0	21.4	 25
756	  7	770.0	127.4	 25
757	  7	244.0	27.6	 25
758	  7	108.0	14.4	 25
759	  7	207.0	32.8	 25
760	  7	264.0	32.7	 25
761	  7	759.0	94.0	 25
762	  7	366.0	37.2	 25
763	  7	364.0	46.9	 25
764	  7	187.0	33.8	 25
765	  7	126.0	19.9	 25
766	  7	157.0	22.7	 25
767	  7	4386.0	914.6	 25
768	  7	4703.0	910.7	 25
769	  7	210.0	25.4	 25
770	  7	809.0	335.5	 25
771	  7	508.0	79.9	 25
772	  7	225.0	36.2	 25
773	  7	191.0	23.8	 25
774	  7	156.0	25.3	 25
775	  7	191.0	27.1	 25
776	  7	132.0	15.2	 25
777	  7	1600.0	324.2	 25
778	  7	152.0	27.2	 25
779	  7	1511.0	283.2	 25
780	  7	141.0	16.5	 25
781	  7	197.0	20.5	 25
782	  7	217.0	18.5	 25
783	  7	136.0	25.0	 25
784	  7	129.0	20.5	 25
785	  7	184.0	24.5	 25
786	  7	3001.0	546.3	 25
787	  7	180.0	29.4	 25
788	  7	320.0	49.7	 25
789	  7	261.0	34.4	 25
790	  7	285.0	41.1	 25
791	  7	198.0	22.9	 25
792	  7	568.0	98.4	 25
793	  7	482.0	83.0	 25
794	  7	228.0	32.3	 25
795	  7	180.0	21.9	 25
796	  7	146.0	27.3	 25
797	  7	1256.0	307.0	 25
798	  7	180.0	53.0	 25
799	  7	115.0	13.1	 25
800	  7	124.0	18.0	 25
801	  7	143.0	24.9	 25
802	  7	419.0	64.9	 25
803	  7	158.0	31.6	 25
804	  7	577.0	87.4	 25
805	  7	324.0	51.1	 25
806	  7	7315.0	1213.2	 25
807	  7	319.0	43.5	 25
808	  7	289.0	44.3	 25
809	  7	323.0	31.8	 25
810	  7	138.0	15.7	 25
811	  7	152.0	20.0	 25
812	  7	158.0	18.3	 25
813	  7	116.0	15.6	 25
814	  7	209.0	23.6	 25
815	  7	261.0	41.6	 25
816	  7	589.0	86.5	 25
817	  7	643.0	75.3	 25
818	  7	418.0	63.4	 25
819	  7	629.0	72.1	 25
820	  7	147.0	25.7	 25
821	  7	138.0	16.7	 25
822	  7	154.0	27.3	 25
823	  7	4631.0	982.7	 25
824	  7	195.0	38.7	 25
825	  7	202.0	31.4	 25
826	  7	964.0	168.0	 25
827	  7	749.0	107.2	 25
828	  7	168.0	19.7	 25
829	  7	111.0	21.7	 25
830	  7	142.0	15.5	 25
831	  7	272.0	34.5	 25
832	  7	145.0	21.2	 25
833	  7	147.0	22.4	 25
834	  7	227.0	40.0	 25
835	  7	124.0	19.4	 25
836	  7	135.0	14.9	 25
837	  7	146.0	22.9	 25
838	  7	233.0	29.5	 25
839	  7	233.0	38.9	 25
840	  7	196.0	28.4	 25
841	  7	230.0	36.8	 25
842	  7	219.0	25.7	 25
843	  7	224.0	31.0	 25
844	  7	193.0	35.1	 25
845	  7	414.0	51.4	 25
846	  7	265.0	27.5	 25
847	  7	486.0	92.7	 25
848	  7	622.0	91.2	 25
849	  7	162.0	28.6	 25
850	  7	255.0	32.5	 25
851	  7	164.0	27.6	 25
852	  7	212.0	22.5	 25
853	  7	175.0	32.5	 25
854	  7	443.0	61.4	 25
855	  7	117.0	15.4	 25
856	  7	128.0	24.9	 25
857	  7	134.0	18.0	 25
858	  7	783.0	107.9	 25
859	  7	685.0	74.8	 25
860	  7	189.0	21.4	 25
861	  7	356.0	36.8	 25
862	  7	152.0	19.2	 25
863	  7	160.0	22.3	 25
864	  7	139.0	22.3	 25
865	  7	121.0	24.7	 25
866	  7	430.0	67.1	 25
867	  7	149.0	30.9	 25
868	  7	233.0	41.9	 25
869	  7	337.0	50.8	 25
870	  7	215.0	27.1	 25
871	  7	157.0	25.9	 25
872	  7	159.0	24.1	 25
873	  7	215.0	40.7	 25
874	  7	237.0	27.4	 25
875	  7	224.0	21.6	 25
876	  7	141.0	16.8	 25
877	  7	131.0	16.8	 25
878	  7	715.0	152.4	 25
879	  7	154.0	18.3	 25
880	  7	191.0	22.0	 25
881	  7	156.0	20.9	 25
882	  7	227.0	30.6	 25
883	  7	260.0	30.0	 25
884	  7	192.0	22.8	 25
885	  7	608.0	120.7	 25
886	  7	279.0	32.7	 25
887	  7	1017.0	224.1	 25
888	  7	238.0	36.3	 25
889	  7	156.0	14.8	 25
890	  7	200.0	30.0	 25
891	  7	238.0	49.9	 25
892	  7	150.0	22.3	 25
893	  7	128.0	12.7	 25
894	  7	142.0	27.2	 25
895	  7	238.0	40.7	 25
896	  7	157.0	24.0	 25
897	  7	230.0	25.8	 25
898	  7	374.0	71.9	 25
899	  7	525.0	96.6	 25
900	  7	183.0	34.1	 25
901	  7	184.0	31.4	 25
902	  7	139.0	22.4	 25
903	  7	281.0	45.9	 25
904	  7	611.0	72.0	 25
905	  7	8607.0	1708.8	 25
906	  7	885.0	118.4	 25
907	  7	374.0	57.4	 25
908	  7	183.0	23.1	 25
909	  7	174.0	20.8	 25
910	  7	154.0	19.6	 25
911	  7	222.0	31.5	 25
912	  7	148.0	21.7	 25
913	  7	113.0	18.8	 25
914	  7	157.0	28.5	 25
915	  7	202.0	25.7	 25
916	  7	185.0	26.6	 25
917	  7	122.0	18.5	 25
918	  7	341.0	49.8	 25
919	  7	344.0	48.0	 25
920	  7	892.0	133.2	 25
921	  7	190.0	27.9	 25
922	  7	414.0	46.7	 25
923	  7	166.0	20.1	 25
924	  7	378.0	54.2	 25
925	  7	662.0	98.0	 25
926	  7	247.0	48.9	 25
927	  7	248.0	33.6	 25
928	  7	184.0	21.7	 25
929	  7	279.0	38.3	 25
930	  7	225.0	29.8	 25
931	  7	420.0	60.6	 25
932	  7	877.0	148.0	 25
933	  7	283.0	27.1	 25
934	  7	380.0	37.3	 25
935	  7	575.0	45.7	 25
936	  7	188.0	21.6	 25
937	  7	160.0	14.3	 25
938	  7	213.0	33.2	 25
939	  7	194.0	27.7	 25
940	  7	138.0	19.0	 25
941	  7	172.0	19.5	 25
942	  7	144.0	22.4	 25
943	  7	723.0	119.9	 25
944	  7	795.0	99.2	 25
945	  7	124.0	20.3	 25
946	  7	148.0	25.1	 25
947	  7	179.0	26.8	 25
948	  7	168.0	21.1	 25
949	  7	281.0	35.8	 25
950	  7	182.0	24.3	 25
951	  7	220.0	39.5	 25
952	  7	145.0	18.8	 25
953	  7	276.0	40.6	 25
954	  7	251.0	40.8	 25
955	  7	16248.0	3021.7	 25
956	  7	16499.0	2963.1	 25
957	  7	219.0	25.1	 25
958	  7	192.0	18.7	 25
959	  7	130.0	16.0	 25
960	  7	113.0	12.0	 25
961	  7	200.0	34.5	 25
962	  7	406.0	61.7	 25
963	  7	3250.0	569.4	 25
964	  7	157.0	17.6	 25
965	  7	617.0	68.7	 25
966	  7	642.0	90.8	 25
967	  7	334.0	36.4	 25
968	  7	173.0	22.0	 25
969	  7	254.0	30.7	 25
970	  7	392.0	39.0	 25
971	  7	141.0	28.8	 25
972	  7	413.0	58.6	 25
973	  7	144.0	22.6	 25
974	  7	303.0	36.5	 25
975	  7	181.0	34.5	 25
976	  7	146.0	18.5	 25
977	  7	440.0	47.6	 25
978	  7	253.0	37.0	 25
979	  7	185.0	30.3	 25
980	  7	216.0	24.1	 25
981	  7	175.0	21.8	 25
982	  7	150.0	20.3	 25
983	  7	176.0	24.6	 25
984	  7	205.0	26.3	 25
985	  7	240.0	53.0	 25
986	  7	251.0	29.1	 25
987	  7	147.0	20.4	 25
988	  7	160.0	15.9	 25
989	  7	246.0	36.3	 25
990	  7	165.0	20.2	 25
991	  7	200.0	25.9	 25
992	  7	580.0	112.2	 25
993	  7	166.0	32.2	 25
994	  7	213.0	28.2	 25
995	  7	789.0	99.3	 25
996	  7	209.0	29.1	 25
997	  7	907.0	148.7	 25
998	  7	1008.0	153.9	 25
999	  7	167.0	22.5	 25
1000	  7	253.0	37.3	 25
1001	  7	221.0	29.0	 25
  0	  8	5635.0	925.8	 25
  1	  8	419.0	41.4	 25
  2	  8	433.0	54.3	 25
  3	  8	309.0	31.7	 25
  4	  8	159.0	18.4	 25
  5	  8	200.0	23.3	 25
  6	  8	440.0	54.8	 25
  7	  8	164.0	20.6	 25
  8	  8	181.0	30.6	 25
  9	  8	194.0	23.7	 25
 10	  8	272.0	40.5	 25
 11	  8	424.0	41.7	 25
 12	  8	5458.0	900.4	 25
 13	  8	211.0	27.7	 25
 14	  8	204.0	37.5	 25
 15	  8	4830.0	908.6	 25
 16	  8	5362.0	949.4	 25
 17	  8	506.0	45.4	 25
 18	  8	5216.0	925.5	 25
 19	  8	192.0	26.3	 25
 20	  8	197.0	21.3	 25
 21	  8	206.0	30.6	 25
 22	  8	5163.0	814.9	 25
 23	  8	502.0	61.8	 25
 24	  8	5628.0	935.1	 25
 25	  8	4891.0	931.2	 25
 26	  8	169.0	14.7	 25
 27	  8	192.0	22.3	 25
 28	  8	5156.0	855.4	 25
 29	  8	427.0	42.0	 25
 30	  8	5234.0	861.7	 25
 31	  8	215.0	33.5	 25
 32	  8	215.0	25.9	 25
 33	  8	172.0	51.3	 25
 34	  8	4888.0	1007.4	 25
 35	  8	395.0	39.8	 25
 36	  8	5525.0	873.1	 25
 37	  8	212.0	20.1	 25
 38	  8	180.0	14.1	 25
 39	  8	201.0	31.8	 25
 40	  8	165.0	25.9	 25
 41	  8	479.0	59.8	 25
 42	  8	5443.0	941.3	 25
 43	  8	4900.0	1072.1	 25
 44	  8	195.0	20.7	 25
 45	  8	216.0	28.0	 25
 46	  8	5483.0	751.1	 25
 47	  8	419.0	46.7	 25
 48	  8	197.0	31.3	 25
 49	  8	187.0	24.2	 25
 50	  8	228.0	41.9	 25
 51	  8	174.0	16.7	 25
 52	  8	188.0	20.1	 25
 53	  8	456.0	47.8	 25
 54	  8	5501.0	758.8	 25
 55	  8	200.0	35.5	 25
 56	  8	178.0	35.9	 25
 57	  8	4856.0	817.0	 25
 58	  8	183.0	24.0	 25
 59	  8	415.0	38.4	 25
 60	  8	359.0	24.2	 25
 61	  8	415.0	36.1	 25
 62	  8	5519.0	700.0	 25
 63	  8	203.0	30.3	 25
 64	  8	183.0	27.7	 25
 65	  8	191.0	15.2	 25
 66	  8	5506.0	967.0	 25
 67	  8	430.0	48.7	 25
 68	  8	5450.0	922.8	 25
 69	  8	176.0	22.5	 25
 70	  8	167.0	17.7	 25
 71	  8	194.0	28.3	 25
 72	  8	5295.0	888.9	 25
 73	  8	419.0	27.8	 25
 74	  8	5367.0	941.9	 25
 75	  8	215.0	29.4	 25
 76	  8	193.0	25.6	 25
 77	  8	177.0	22.7	 25
 78	  8	5671.0	769.9	 25
 79	  8	434.0	47.1	 25
 80	  8	5184.0	825.5	 25
 81	  8	195.0	26.7	 25
 82	  8	212.0	33.6	 25
 83	  8	155.0	23.6	 25
 84	  8	173.0	34.2	 25
 85	  8	452.0	47.6	 25
 86	  8	5499.0	949.8	 25
 87	  8	209.0	31.0	 25
 88	  8	199.0	24.4	 25
 89	  8	213.0	33.3	 25
 90	  8	5271.0	1136.5	 25
 91	  8	418.0	40.8	 25
 92	  8	359.0	48.2	 25
 93	  8	391.0	25.1	 25
 94	  8	5438.0	897.1	 25
 95	  8	5201.0	958.1	 25
 96	  8	5132.0	935.0	 25
 97	  8	5601.0	989.0	 25
 98	  8	5522.0	954.5	 25
 99	  8	463.0	59.1	 25
100	  8	174.0	16.1	 25
101	  8	4932.0	827.5	 25
102	  8	5067.0	909.6	 25
103	  8	188.0	34.2	 25
104	  8	174.0	31.3	 25
105	  8	432.0	57.6	 25
106	  8	5721.0	758.3	 25
107	  8	188.0	23.3	 25
108	  8	203.0	29.0	 25
109	  8	5577.0	809.8	 25
110	  8	193.0	26.0	 25
111	  8	398.0	36.2	 25
112	  8	376.0	30.1	 25
113	  8	405.0	52.8	 25
114	  8	177.0	23.1	 25
115	  8	165.0	19.1	 25
116	  8	176.0	15.0	 25
117	  8	5229.0	1104.7	 25
118	  8	180.0	20.7	 25
119	  8	416.0	41.1	 25
120	  8	409.0	50.3	 25
121	  8	185.0	25.1	 25
122	  8	3409.0	665.4	 25
123	  8	190.0	24.2	 25
124	  8	151.0	34.8	 25
125	  8	345.0	47.1	 25
126	  8	144.0	19.8	 25
127	  8	175.0	18.2	 25
128	  8	1479.0	240.9	 25
129	  8	564.0	79.5	 25
130	  8	357.0	46.3	 25
131	  8	208.0	22.3	 25
132	  8	144.0	13.7	 25
133	  8	194.0	25.9	 25
134	  8	175.0	22.8	 25
135	  8	393.0	43.3	 25
136	  8	367.0	43.7	 25
137	  8	171.0	22.0	 25
138	  8	173.0	15.8	 25
139	  8	155.0	12.9	 25
140	  8	179.0	19.9	 25
141	  8	166.0	24.0	 25
142	  8	286.0	40.6	 25
143	  8	180.0	24.5	 25
144	  8	151.0	20.9	 25
145	  8	169.0	24.9	 25
146	  8	721.0	88.9	 25
147	  8	409.0	45.5	 25
148	  8	215.0	29.2	 25
149	  8	151.0	19.9	 25
150	  8	449.0	77.0	 25
151	  8	423.0	77.1	 25
152	  8	312.0	43.7	 25
153	  8	225.0	25.1	 25
154	  8	10337.0	1509.9	 25
155	  8	218.0	24.6	 25
156	  8	172.0	21.0	 25
157	  8	461.0	83.0	 25
158	  8	329.0	49.2	 25
159	  8	179.0	16.7	 25
160	  8	194.0	19.5	 25
161	  8	177.0	29.9	 25
162	  8	185.0	29.5	 25
163	  8	155.0	17.8	 25
164	  8	148.0	21.0	 25
165	  8	242.0	27.0	 25
166	  8	228.0	22.7	 25
167	  8	153.0	17.9	 25
168	  8	151.0	14.5	 25
169	  8	163.0	29.5	 25
170	  8	163.0	14.6	 25
171	  8	345.0	53.2	 25
172	  8	206.0	25.3	 25
173	  8	149.0	21.4	 25
174	  8	289.0	33.2	 25
175	  8	6307.0	905.8	 25
176	  8	194.0	31.2	 25
177	  8	320.0	33.3	 25
178	  8	213.0	29.1	 25
179	  8	227.0	31.6	 25
180	  8	304.0	41.3	 25
181	  8	160.0	12.5	 25
182	  8	185.0	19.9	 25
183	  8	131.0	18.2	 25
184	  8	166.0	19.4	 25
185	  8	147.0	17.1	 25
186	  8	260.0	35.7	 25
187	  8	245.0	26.6	 25
188	  8	7109.0	891.3	 25
189	  8	253.0	32.3	 25
190	  8	167.0	15.9	 25
191	  8	489.0	87.2	 25
192	  8	149.0	19.4	 25
193	  8	150.0	20.2	 25
194	  8	179.0	21.7	 25
195	  8	180.0	23.8	 25
196	  8	138.0	15.2	 25
197	  8	142.0	14.0	 25
198	  8	220.0	26.0	 25
199	  8	170.0	18.1	 25
200	  8	181.0	29.6	 25
201	  8	177.0	26.4	 25
202	  8	148.0	17.2	 25
203	  8	164.0	19.6	 25
204	  8	236.0	29.9	 25
205	  8	173.0	30.0	 25
206	  8	151.0	27.4	 25
207	  8	218.0	36.3	 25
208	  8	169.0	17.9	 25
209	  8	181.0	21.2	 25
210	  8	199.0	31.6	 25
211	  8	211.0	20.7	 25
212	  8	179.0	25.0	 25
213	  8	271.0	35.4	 25
214	  8	276.0	26.7	 25
215	  8	471.0	43.0	 25
216	  8	341.0	30.1	 25
217	  8	377.0	51.0	 25
218	  8	244.0	20.4	 25
219	  8	10660.0	1951.5	 25
220	  8	313.0	45.6	 25
221	  8	143.0	20.3	 25
222	  8	134.0	18.9	 25
223	  8	381.0	71.8	 25
224	  8	166.0	19.8	 25
225	  8	240.0	33.7	 25
226	  8	162.0	24.2	 25
227	  8	319.0	51.3	 25
228	  8	225.0	32.4	 25
229	  8	303.0	48.3	 25
230	  8	666.0	145.9	 25
231	  8	584.0	58.9	 25
232	  8	307.0	35.5	 25
233	  8	8864.0	1448.2	 25
234	  8	171.0	25.2	 25
235	  8	369.0	54.6	 25
236	  8	248.0	32.7	 25
237	  8	193.0	32.6	 25
238	  8	153.0	16.1	 25
239	  8	231.0	22.4	 25
240	  8	144.0	18.7	 25
241	  8	136.0	19.4	 25
242	  8	271.0	45.1	 25
243	  8	298.0	44.7	 25
244	  8	200.0	26.1	 25
245	  8	205.0	29.7	 25
246	  8	240.0	53.4	 25
247	  8	163.0	29.1	 25
248	  8	175.0	24.8	 25
249	  8	173.0	29.0	 25
250	  8	362.0	45.9	 25
251	  8	233.0	21.4	 25
252	  8	172.0	28.8	 25
253	  8	187.0	27.6	 25
254	  8	282.0	27.8	 25
255	  8	193.0	19.7	 25
256	  8	225.0	33.8	 25
257	  8	144.0	21.3	 25
258	  8	245.0	32.1	 25
259	  8	255.0	37.6	 25
260	  8	172.0	29.7	 25
261	  8	119.0	20.8	 25
262	  8	138.0	16.2	 25
263	  8	265.0	44.7	 25
264	  8	184.0	28.1	 25
265	  8	177.0	29.3	 25
266	  8	311.0	39.3	 25
267	  8	196.0	37.5	 25
268	  8	184.0	24.4	 25
269	  8	199.0	30.2	 25
270	  8	134.0	21.4	 25
271	  8	164.0	25.1	 25
272	  8	117.0	17.4	 25
273	  8	144.0	18.5	 25
274	  8	1634.0	302.5	 25
275	  8	859.0	129.1	 25
276	  8	224.0	35.0	 25
277	  8	151.0	25.6	 25
278	  8	125.0	12.9	 25
279	  8	594.0	110.2	 25
280	  8	196.0	26.3	 25
281	  8	173.0	24.3	 25
282	  8	270.0	35.8	 25
283	  8	178.0	18.8	 25
284	  8	193.0	21.8	 25
285	  8	1160.0	207.2	 25
286	  8	189.0	27.7	 25
287	  8	255.0	27.1	 25
288	  8	145.0	17.4	 25
289	  8	278.0	46.1	 25
290	  8	325.0	51.3	 25
291	  8	195.0	26.1	 25
292	  8	209.0	29.4	 25
293	  8	229.0	28.3	 25
294	  8	163.0	27.1	 25
295	  8	203.0	31.4	 25
296	  8	181.0	23.9	 25
297	  8	3060.0	449.7	 25
298	  8	249.0	43.5	 25
299	  8	698.0	110.8	 25
300	  8	184.0	33.9	 25
301	  8	184.0	25.5	 25
302	  8	224.0	28.5	 25
303	  8	139.0	14.8	 25
304	  8	148.0	17.8	 25
305	  8	146.0	21.4	 25
306	  8	228.0	28.0	 25
307	  8	320.0	50.5	 25
308	  8	261.0	28.6	 25
309	  8	385.0	67.5	 25
310	  8	344.0	25.5	 25
311	  8	209.0	30.7	 25
312	  8	269.0	33.2	 25
313	  8	175.0	26.8	 25
314	  8	172.0	23.3	 25
315	  8	225.0	35.0	 25
316	  8	150.0	16.7	 25
317	  8	155.0	24.6	 25
318	  8	229.0	35.9	 25
319	  8	209.0	24.0	 25
320	  8	189.0	24.3	 25
321	  8	501.0	95.0	 25
322	  8	182.0	32.0	 25
323	  8	132.0	19.6	 25
324	  8	230.0	25.3	 25
325	  8	221.0	30.2	 25
326	  8	192.0	27.3	 25
327	  8	2670.0	576.3	 25
328	  8	2749.0	529.8	 25
329	  8	214.0	33.1	 25
330	  8	540.0	54.2	 25
331	  8	153.0	23.5	 25
332	  8	170.0	30.3	 25
333	  8	462.0	83.0	 25
334	  8	227.0	33.4	 25
335	  8	243.0	38.8	 25
336	  8	262.0	33.0	 25
337	  8	186.0	28.6	 25
338	  8	183.0	24.4	 25
339	  8	267.0	36.2	 25
340	  8	271.0	37.1	 25
341	  8	165.0	27.6	 25
342	  8	231.0	26.3	 25
343	  8	247.0	28.3	 25
344	  8	203.0	23.4	 25
345	  8	138.0	24.3	 25
346	  8	205.0	20.2	 25
347	  8	191.0	24.9	 25
348	  8	412.0	54.4	 25
349	  8	194.0	16.8	 25
350	  8	1144.0	221.6	 25
351	  8	266.0	51.9	 25
352	  8	173.0	23.9	 25
353	  8	180.0	20.1	 25
354	  8	271.0	47.8	 25
355	  8	156.0	21.4	 25
356	  8	207.0	31.8	 25
357	  8	174.0	28.7	 25
358	  8	226.0	32.6	 25
359	  8	179.0	25.2	 25
360	  8	302.0	39.4	 25
361	  8	721.0	119.7	 25
362	  8	140.0	17.4	 25
363	  8	131.0	19.9	 25
364	  8	145.0	15.8	 25
365	  8	443.0	56.5	 25
366	  8	122.0	23.3	 25
367	  8	146.0	23.0	 25
368	  8	201.0	32.7	 25
369	  8	176.0	21.6	 25
370	  8	184.0	24.5	 25
371	  8	227.0	31.2	 25
372	  8	428.0	52.2	 25
373	  8	265.0	34.6	 25
374	  8	160.0	18.8	 25
375	  8	125.0	18.6	 25
376	  8	174.0	23.2	 25
377	  8	107.0	15.4	 25
378	  8	171.0	26.2	 25
379	  8	147.0	19.3	 25
380	  8	181.0	27.4	 25
381	  8	172.0	23.4	 25
382	  8	200.0	20.3	 25
383	  8	176.0	25.9	 25
384	  8	166.0	24.6	 25
385	  8	179.0	33.6	 25
386	  8	560.0	84.0	 25
387	  8	164.0	23.1	 25
388	  8	539.0	74.8	 25
389	  8	283.0	50.1	 25
390	  8	172.0	21.5	 25
391	  8	183.0	28.6	 25
392	  8	151.0	29.0	 25
393	  8	99.0	18.9	 25
394	  8	289.0	46.8	 25
395	  8	343.0	57.6	 25
396	  8	166.0	24.0	 25
397	  8	135.0	21.2	 25
398	  8	186.0	23.5	 25
399	  8	251.0	40.0	 25
400	  8	362.0	42.7	 25
401	  8	150.0	19.6	 25
402	  8	1063.0	190.6	 25
403	  8	218.0	36.8	 25
404	  8	239.0	28.8	 25
405	  8	419.0	75.4	 25
406	  8	147.0	20.5	 25
407	  8	140.0	26.8	 25
408	  8	180.0	25.5	 25
409	  8	198.0	27.2	 25
410	  8	210.0	21.3	 25
411	  8	161.0	22.7	 25
412	  8	173.0	25.6	 25
413	  8	268.0	34.9	 25
414	  8	206.0	22.5	 25
415	  8	1353.0	266.1	 25
416	  8	173.0	16.4	 25
417	  8	134.0	15.3	 25
418	  8	166.0	15.1	 25
419	  8	196.0	29.5	 25
420	  8	376.0	43.8	 25
421	  8	181.0	28.0	 25
422	  8	383.0	62.4	 25
423	  8	262.0	30.9	 25
424	  8	171.0	29.0	 25
425	  8	148.0	17.5	 25
426	  8	6077.0	769.5	 25
427	  8	258.0	43.0	 25
428	  8	188.0	25.8	 25
429	  8	139.0	23.3	 25
430	  8	167.0	17.5	 25
431	  8	128.0	20.8	 25
432	  8	112.0	18.8	 25
433	  8	146.0	21.7	 25
434	  8	160.0	27.0	 25
435	  8	145.0	22.7	 25
436	  8	268.0	41.6	 25
437	  8	165.0	16.3	 25
438	  8	200.0	30.6	 25
439	  8	140.0	19.2	 25
440	  8	195.0	25.9	 25
441	  8	843.0	155.1	 25
442	  8	283.0	31.2	 25
443	  8	209.0	29.4	 25
444	  8	226.0	30.2	 25
445	  8	141.0	24.0	 25
446	  8	164.0	20.9	 25
447	  8	129.0	17.8	 25
448	  8	152.0	15.6	 25
449	  8	276.0	39.9	 25
450	  8	167.0	21.2	 25
451	  8	189.0	26.5	 25
452	  8	296.0	40.1	 25
453	  8	696.0	83.8	 25
454	  8	168.0	23.6	 25
455	  8	139.0	17.1	 25
456	  8	130.0	19.0	 25
457	  8	130.0	33.3	 25
458	  8	127.0	18.5	 25
459	  8	132.0	18.2	 25
460	  8	376.0	49.2	 25
461	  8	179.0	25.1	 25
462	  8	143.0	17.5	 25
463	  8	153.0	22.4	 25
464	  8	124.0	18.7	 25
465	  8	276.0	42.6	 25
466	  8	155.0	24.4	 25
467	  8	175.0	26.0	 25
468	  8	287.0	41.1	 25
469	  8	137.0	24.5	 25
470	  8	144.0	17.4	 25
471	  8	163.0	20.9	 25
472	  8	164.0	24.1	 25
473	  8	201.0	21.4	 25
474	  8	270.0	24.0	 25
475	  8	345.0	47.1	 25
476	  8	310.0	36.8	 25
477	  8	312.0	34.1	 25
478	  8	186.0	36.2	 25
479	  8	158.0	17.8	 25
480	  8	180.0	26.2	 25
481	  8	144.0	22.8	 25
482	  8	150.0	30.6	 25
483	  8	141.0	19.3	 25
484	  8	127.0	15.4	 25
485	  8	154.0	27.2	 25
486	  8	207.0	29.0	 25
487	  8	140.0	21.3	 25
488	  8	142.0	26.7	 25
489	  8	191.0	33.9	 25
490	  8	387.0	60.4	 25
491	  8	146.0	22.7	 25
492	  8	384.0	43.9	 25
493	  8	248.0	33.8	 25
494	  8	568.0	79.7	 25
495	  8	265.0	28.7	 25
496	  8	188.0	18.6	 25
497	  8	492.0	81.4	 25
498	  8	1408.0	287.8	 25
499	  8	169.0	30.2	 25
500	  8	187.0	18.8	 25
501	  8	494.0	82.8	 25
502	  8	144.0	24.7	 25
503	  8	190.0	28.1	 25
504	  8	193.0	31.2	 25
505	  8	231.0	32.5	 25
506	  8	476.0	75.8	 25
507	  8	899.0	135.0	 25
508	  8	186.0	21.7	 25
509	  8	347.0	46.5	 25
510	  8	173.0	21.3	 25
511	  8	141.0	19.1	 25
512	  8	201.0	18.4	 25
513	  8	1115.0	201.8	 25
514	  8	190.0	27.3	 25
515	  8	174.0	26.0	 25
516	  8	138.0	20.0	 25
517	  8	192.0	24.0	 25
518	  8	216.0	38.6	 25
519	  8	205.0	20.5	 25
520	  8	161.0	31.4	 25
521	  8	159.0	19.9	 25
522	  8	200.0	36.8	 25
523	  8	458.0	84.0	 25
524	  8	180.0	32.9	 25
525	  8	188.0	29.4	 25
526	  8	169.0	25.9	 25
527	  8	169.0	31.2	 25
528	  8	177.0	18.8	 25
529	  8	187.0	21.3	 25
530	  8	206.0	26.1	 25
531	  8	230.0	28.8	 25
532	  8	314.0	37.8	 25
533	  8	269.0	30.7	 25
534	  8	217.0	24.6	 25
535	  8	149.0	23.0	 25
536	  8	137.0	28.2	 25
537	  8	166.0	20.0	 25
538	  8	525.0	56.7	 25
539	  8	182.0	24.2	 25
540	  8	138.0	18.0	 25
541	  8	116.0	14.2	 25
542	  8	191.0	42.2	 25
543	  8	155.0	26.3	 25
544	  8	195.0	31.7	 25
545	  8	786.0	95.3	 25
546	  8	198.0	31.6	 25
547	  8	161.0	26.6	 25
548	  8	213.0	32.1	 25
549	  8	1224.0	491.7	 25
550	  8	796.0	270.5	 25
551	  8	427.0	126.6	 25
552	  8	129.0	19.6	 25
553	  8	757.0	117.5	 25
554	  8	352.0	31.3	 25
555	  8	214.0	30.2	 25
556	  8	225.0	26.3	 25
557	  8	159.0	19.0	 25
558	  8	319.0	59.5	 25
559	  8	189.0	23.4	 25
560	  8	177.0	21.4	 25
561	  8	115.0	20.5	 25
562	  8	149.0	19.7	 25
563	  8	137.0	16.7	 25
564	  8	267.0	35.0	 25
565	  8	1615.0	227.6	 25
566	  8	717.0	92.5	 25
567	  8	398.0	44.0	 25
568	  8	283.0	35.6	 25
569	  8	1952.0	299.7	 25
570	  8	149.0	26.2	 25
571	  8	301.0	27.6	 25
572	  8	567.0	52.7	 25
573	  8	166.0	22.4	 25
574	  8	159.0	24.0	 25
575	  8	249.0	21.4	 25
576	  8	251.0	25.9	 25
577	  8	230.0	30.9	 25
578	  8	4357.0	1015.4	 25
579	  8	169.0	24.4	 25
580	  8	166.0	26.3	 25
581	  8	155.0	22.0	 25
582	  8	244.0	40.8	 25
583	  8	305.0	33.3	 25
584	  8	222.0	25.9	 25
585	  8	138.0	23.5	 25
586	  8	1044.0	184.6	 25
587	  8	190.0	27.0	 25
588	  8	260.0	38.5	 25
589	  8	254.0	26.4	 25
590	  8	166.0	16.5	 25
591	  8	264.0	36.2	 25
592	  8	165.0	19.6	 25
593	  8	135.0	20.9	 25
594	  8	130.0	13.0	 25
595	  8	138.0	23.1	 25
596	  8	440.0	58.2	 25
597	  8	134.0	21.0	 25
598	  8	182.0	34.1	 25
599	  8	21712.0	1818.2	 25
600	  8	203.0	27.3	 25
601	  8	248.0	38.2	 25
602	  8	153.0	25.6	 25
603	  8	137.0	11.5	 25
604	  8	142.0	16.3	 25
605	  8	136.0	18.3	 25
606	  8	110.0	15.5	 25
607	  8	178.0	23.4	 25
608	  8	305.0	44.7	 25
609	  8	141.0	16.5	 25
610	  8	170.0	24.1	 25
611	  8	136.0	18.0	 25
612	  8	355.0	88.0	 25
613	  8	5758.0	791.6	 25
614	  8	1788.0	267.3	 25
615	  8	309.0	34.7	 25
616	  8	203.0	29.9	 25
617	  8	174.0	22.0	 25
618	  8	152.0	25.1	 25
619	  8	160.0	22.0	 25
620	  8	353.0	46.2	 25
621	  8	198.0	19.2	 25
622	  8	138.0	23.4	 25
623	  8	503.0	49.9	 25
624	  8	229.0	34.2	 25
625	  8	259.0	25.2	 25
626	  8	208.0	38.6	 25
627	  8	137.0	18.8	 25
628	  8	185.0	29.1	 25
629	  8	220.0	24.0	 25
630	  8	224.0	20.7	 25
631	  8	247.0	37.2	 25
632	  8	157.0	18.4	 25
633	  8	145.0	28.6	 25
634	  8	144.0	21.8	 25
635	  8	307.0	37.0	 25
636	  8	547.0	85.7	 25
637	  8	261.0	31.4	 25
638	  8	137.0	23.0	 25
639	  8	230.0	24.3	 25
640	  8	169.0	17.1	 25
641	  8	144.0	22.5	 25
642	  8	247.0	30.2	 25
643	  8	799.0	171.3	 25
644	  8	211.0	26.4	 25
645	  8	188.0	21.8	 25
646	  8	178.0	20.8	 25
647	  8	195.0	20.0	 25
648	  8	115.0	18.3	 25
649	  8	163.0	26.9	 25
650	  8	131.0	20.8	 25
651	  8	2766.0	497.4	 25
652	  8	2786.0	312.9	 25
653	  8	159.0	14.7	 25
654	  8	249.0	19.8	 25
655	  8	167.0	13.8	 25
656	  8	154.0	31.2	 25
657	  8	277.0	28.0	 25
658	  8	194.0	18.5	 25
659	  8	163.0	22.6	 25
660	  8	1233.0	175.5	 25
661	  8	1275.0	141.2	 25
662	  8	1236.0	175.3	 25
663	  8	212.0	19.2	 25
664	  8	145.0	19.3	 25
665	  8	146.0	22.1	 25
666	  8	253.0	27.7	 25
667	  8	177.0	24.7	 25
668	  8	216.0	22.5	 25
669	  8	665.0	73.4	 25
670	  8	167.0	21.1	 25
671	  8	153.0	18.7	 25
672	  8	371.0	40.3	 25
673	  8	167.0	29.4	 25
674	  8	209.0	27.1	 25
675	  8	151.0	21.8	 25
676	  8	270.0	28.2	 25
677	  8	247.0	29.6	 25
678	  8	161.0	27.5	 25
679	  8	173.0	13.1	 25
680	  8	131.0	19.3	 25
681	  8	130.0	13.8	 25
682	  8	152.0	20.2	 25
683	  8	197.0	33.7	 25
684	  8	153.0	22.7	 25
685	  8	141.0	19.5	 25
686	  8	156.0	18.6	 25
687	  8	173.0	22.6	 25
688	  8	117.0	12.6	 25
689	  8	198.0	26.8	 25
690	  8	200.0	30.2	 25
691	  8	246.0	36.5	 25
692	  8	208.0	20.5	 25
693	  8	141.0	18.0	 25
694	  8	278.0	45.0	 25
695	  8	182.0	25.8	 25
696	  8	224.0	27.8	 25
697	  8	284.0	25.8	 25
698	  8	155.0	20.6	 25
699	  8	327.0	37.3	 25
700	  8	507.0	97.6	 25
701	  8	719.0	118.8	 25
702	  8	146.0	23.8	 25
703	  8	146.0	14.4	 25
704	  8	162.0	22.9	 25
705	  8	844.0	129.9	 25
706	  8	210.0	33.9	 25
707	  8	129.0	15.1	 25
708	  8	168.0	26.5	 25
709	  8	181.0	25.2	 25
710	  8	145.0	20.4	 25
711	  8	177.0	24.1	 25
712	  8	198.0	28.9	 25
713	  8	175.0	26.0	 25
714	  8	227.0	29.4	 25
715	  8	838.0	163.1	 25
716	  8	695.0	137.8	 25
717	  8	164.0	17.7	 25
718	  8	172.0	25.4	 25
719	  8	503.0	67.8	 25
720	  8	180.0	29.9	 25
721	  8	155.0	17.4	 25
722	  8	148.0	21.9	 25
723	  8	179.0	19.2	 25
724	  8	459.0	41.2	 25
725	  8	229.0	30.4	 25
726	  8	221.0	24.8	 25
727	  8	129.0	12.9	 25
728	  8	139.0	17.4	 25
729	  8	149.0	17.3	 25
730	  8	176.0	26.3	 25
731	  8	135.0	18.9	 25
732	  8	168.0	21.4	 25
733	  8	240.0	27.0	 25
734	  8	185.0	25.9	 25
735	  8	163.0	27.9	 25
736	  8	161.0	28.5	 25
737	  8	164.0	25.0	 25
738	  8	1091.0	173.4	 25
739	  8	279.0	26.5	 25
740	  8	271.0	34.7	 25
741	  8	214.0	30.1	 25
742	  8	195.0	37.7	 25
743	  8	249.0	43.0	 25
744	  8	239.0	31.5	 25
745	  8	434.0	43.0	 25
746	  8	246.0	37.7	 25
747	  8	184.0	20.7	 25
748	  8	261.0	43.1	 25
749	  8	127.0	16.2	 25
750	  8	248.0	36.8	 25
751	  8	1499.0	265.7	 25
752	  8	172.0	21.5	 25
753	  8	168.0	25.3	 25
754	  8	166.0	21.2	 25
755	  8	156.0	13.8	 25
756	  8	156.0	16.0	 25
757	  8	180.0	22.4	 25
758	  8	131.0	25.4	 25
759	  8	151.0	14.7	 25
760	  8	196.0	26.0	 25
761	  8	292.0	31.7	 25
762	  8	184.0	21.6	 25
763	  8	217.0	25.0	 25
764	  8	174.0	22.8	 25
765	  8	123.0	17.4	 25
766	  8	157.0	24.3	 25
767	  8	830.0	154.5	 25
768	  8	901.0	154.9	 25
769	  8	195.0	34.0	 25
770	  8	601.0	83.7	 25
771	  8	134.0	21.2	 25
772	  8	149.0	22.2	 25
773	  8	147.0	21.3	 25
774	  8	133.0	17.3	 25
775	  8	127.0	14.3	 25
776	  8	131.0	24.3	 25
777	  8	537.0	84.1	 25
778	  8	182.0	20.6	 25
779	  8	1190.0	268.5	 25
780	  8	161.0	30.1	 25
781	  8	160.0	28.0	 25
782	  8	197.0	31.1	 25
783	  8	126.0	21.0	 25
784	  8	136.0	17.5	 25
785	  8	206.0	21.9	 25
786	  8	1322.0	213.3	 25
787	  8	168.0	24.1	 25
788	  8	148.0	19.1	 25
789	  8	425.0	58.8	 25
790	  8	516.0	74.6	 25
791	  8	234.0	29.5	 25
792	  8	188.0	21.7	 25
793	  8	186.0	35.9	 25
794	  8	124.0	15.0	 25
795	  8	337.0	69.6	 25
796	  8	181.0	23.6	 25
797	  8	291.0	32.7	 25
798	  8	167.0	22.2	 25
799	  8	110.0	15.6	 25
800	  8	154.0	26.2	 25
801	  8	138.0	23.8	 25
802	  8	193.0	20.6	 25
803	  8	139.0	18.9	 25
804	  8	226.0	24.3	 25
805	  8	225.0	26.6	 25
806	  8	7899.0	1156.9	 25
807	  8	328.0	43.9	 25
808	  8	362.0	28.7	 25
809	  8	215.0	28.5	 25
810	  8	154.0	17.6	 25
811	  8	153.0	16.6	 25
812	  8	145.0	22.5	 25
813	  8	135.0	23.5	 25
814	  8	190.0	18.8	 25
815	  8	120.0	14.9	 25
816	  8	377.0	69.8	 25
817	  8	1739.0	220.6	 25
818	  8	531.0	36.1	 25
819	  8	736.0	98.1	 25
820	  8	132.0	20.6	 25
821	  8	215.0	25.2	 25
822	  8	167.0	24.9	 25
823	  8	2607.0	507.0	 25
824	  8	197.0	21.4	 25
825	  8	262.0	38.1	 25
826	  8	645.0	114.7	 25
827	  8	488.0	67.4	 25
828	  8	197.0	31.1	 25
829	  8	138.0	17.3	 25
830	  8	322.0	46.9	 25
831	  8	320.0	44.0	 25
832	  8	136.0	19.0	 25
833	  8	137.0	21.1	 25
834	  8	148.0	21.3	 25
835	  8	138.0	24.0	 25
836	  8	161.0	28.0	 25
837	  8	142.0	25.0	 25
838	  8	141.0	20.6	 25
839	  8	145.0	25.9	 25
840	  8	141.0	18.3	 25
841	  8	185.0	35.5	 25
842	  8	179.0	19.9	 25
843	  8	219.0	22.6	 25
844	  8	191.0	21.2	 25
845	  8	254.0	40.8	 25
846	  8	272.0	29.5	 25
847	  8	156.0	20.8	 25
848	  8	191.0	23.9	 25
849	  8	170.0	20.9	 25
850	  8	298.0	25.5	 25
851	  8	168.0	23.1	 25
852	  8	144.0	29.7	 25
853	  8	132.0	16.0	 25
854	  8	324.0	57.6	 25
855	  8	139.0	20.7	 25
856	  8	153.0	22.3	 25
857	  8	149.0	21.4	 25
858	  8	605.0	86.9	 25
859	  8	733.0	78.4	 25
860	  8	166.0	23.5	 25
861	  8	196.0	30.7	 25
862	  8	189.0	17.3	 25
863	  8	136.0	12.4	 25
864	  8	136.0	11.7	 25
865	  8	135.0	20.0	 25
866	  8	208.0	31.9	 25
867	  8	159.0	15.1	 25
868	  8	188.0	22.0	 25
869	  8	203.0	32.0	 25
870	  8	147.0	20.6	 25
871	  8	125.0	13.2	 25
872	  8	152.0	14.6	 25
873	  8	221.0	28.3	 25
874	  8	209.0	30.8	 25
875	  8	244.0	36.3	 25
876	  8	163.0	21.9	 25
877	  8	159.0	24.8	 25
878	  8	247.0	33.4	 25
879	  8	162.0	18.2	 25
880	  8	153.0	13.6	 25
881	  8	434.0	81.6	 25
882	  8	297.0	34.7	 25
883	  8	204.0	24.0	 25
884	  8	366.0	45.9	 25
885	  8	290.0	33.8	 25
886	  8	314.0	37.6	 25
887	  8	240.0	33.5	 25
888	  8	139.0	13.6	 25
889	  8	223.0	25.4	 25
890	  8	284.0	81.1	 25
891	  8	267.0	36.6	 25
892	  8	158.0	14.0	 25
893	  8	133.0	16.4	 25
894	  8	125.0	17.7	 25
895	  8	326.0	47.9	 25
896	  8	168.0	23.3	 25
897	  8	174.0	18.3	 25
898	  8	295.0	48.7	 25
899	  8	222.0	32.8	 25
900	  8	156.0	27.8	 25
901	  8	146.0	16.7	 25
902	  8	138.0	24.8	 25
903	  8	142.0	17.3	 25
904	  8	1434.0	280.8	 25
905	  8	4675.0	1029.2	 25
906	  8	411.0	61.1	 25
907	  8	157.0	21.3	 25
908	  8	221.0	28.7	 25
909	  8	162.0	25.3	 25
910	  8	135.0	19.9	 25
911	  8	173.0	24.8	 25
912	  8	136.0	13.7	 25
913	  8	131.0	20.2	 25
914	  8	150.0	22.7	 25
915	  8	178.0	26.5	 25
916	  8	151.0	21.9	 25
917	  8	151.0	22.2	 25
918	  8	331.0	34.5	 25
919	  8	198.0	29.9	 25
920	  8	509.0	69.9	 25
921	  8	143.0	17.8	 25
922	  8	232.0	28.6	 25
923	  8	130.0	21.0	 25
924	  8	189.0	16.1	 25
925	  8	187.0	27.6	 25
926	  8	145.0	19.1	 25
927	  8	197.0	24.4	 25
928	  8	158.0	15.4	 25
929	  8	963.0	230.7	 25
930	  8	308.0	26.6	 25
931	  8	194.0	24.7	 25
932	  8	651.0	56.6	 25
933	  8	221.0	22.3	 25
934	  8	297.0	29.8	 25
935	  8	1133.0	87.8	 25
936	  8	241.0	26.1	 25
937	  8	149.0	13.8	 25
938	  8	190.0	22.7	 25
939	  8	144.0	16.7	 25
940	  8	129.0	15.3	 25
941	  8	196.0	25.2	 25
942	  8	140.0	20.1	 25
943	  8	270.0	40.9	 25
944	  8	274.0	36.8	 25
945	  8	120.0	20.9	 25
946	  8	167.0	26.6	 25
947	  8	198.0	23.1	 25
948	  8	173.0	16.6	 25
949	  8	231.0	21.2	 25
950	  8	150.0	12.2	 25
951	  8	285.0	39.8	 25
952	  8	122.0	18.7	 25
953	  8	278.0	29.5	 25
954	  8	305.0	41.1	 25
955	  8	8083.0	1515.7	 25
956	  8	8289.0	1717.3	 25
957	  8	186.0	23.5	 25
958	  8	167.0	15.9	 25
959	  8	110.0	15.9	 25
960	  8	145.0	13.7	 25
961	  8	149.0	24.0	 25
962	  8	215.0	32.2	 25
963	  8	402.0	59.6	 25
964	  8	227.0	33.6	 25
965	  8	493.0	48.6	 25
966	  8	429.0	49.6	 25
967	  8	216.0	34.0	 25
968	  8	156.0	22.8	 25
969	  8	181.0	24.4	 25
970	  8	239.0	33.2	 25
971	  8	151.0	19.2	 25
972	  8	195.0	18.0	 25
973	  8	151.0	19.1	 25
974	  8	229.0	20.0	 25
975	  8	133.0	15.1	 25
976	  8	149.0	13.9	 25
977	  8	166.0	17.7	 25
978	  8	280.0	31.9	 25
979	  8	133.0	16.0	 25
980	  8	274.0	24.7	 25
981	  8	161.0	29.5	 25
982	  8	148.0	22.8	 25
983	  8	137.0	17.7	 25
984	  8	276.0	39.0	 25
985	  8	217.0	30.6	 25
986	  8	191.0	22.6	 25
987	  8	138.0	23.8	 25
988	  8	186.0	26.3	 25
989	  8	186.0	31.6	 25
990	  8	159.0	17.4	 25
991	  8	166.0	13.0	 25
992	  8	519.0	72.0	 25
993	  8	165.0	14.9	 25
994	  8	223.0	37.9	 25
995	  8	934.0	110.0	 25
996	  8	145.0	19.0	 25
997	  8	503.0	75.4	 25
998	  8	555.0	62.2	 25
999	  8	243.0	27.7	 25
1000	  8	204.0	26.2	 25
1001	  8	6053.0	946.8	 25
  0	  9	235.0	27.1	 25
  1	  9	5710.0	1152.4	 25
  2	  9	319.0	37.5	 25
  3	  9	197.0	32.4	 25
  4	  9	150.0	21.0	 25
  5	  9	309.0	44.8	 25
  6	  9	223.0	23.4	 25
  7	  9	199.0	24.9	 25
  8	  9	333.0	53.7	 25
  9	  9	553.0	91.5	 25
 10	  9	300.0	35.0	 25
 11	  9	441.0	46.8	 25
 12	  9	5568.0	842.1	 25
 13	  9	199.0	34.3	 25
 14	  9	204.0	33.7	 25
 15	  9	170.0	15.2	 25
 16	  9	5385.0	1020.0	 25
 17	  9	429.0	57.7	 25
 18	  9	5332.0	915.8	 25
 19	  9	5155.0	961.4	 25
 20	  9	5068.0	798.7	 25
 21	  9	4973.0	992.1	 25
 22	  9	205.0	22.9	 25
 23	  9	440.0	46.9	 25
 24	  9	5411.0	806.5	 25
 25	  9	202.0	26.1	 25
 26	  9	179.0	25.0	 25
 27	  9	227.0	37.0	 25
 28	  9	5294.0	926.6	 25
 29	  9	451.0	51.6	 25
 30	  9	5352.0	877.9	 25
 31	  9	5095.0	1047.6	 25
 32	  9	4816.0	856.4	 25
 33	  9	5062.0	1062.7	 25
 34	  9	206.0	38.7	 25
 35	  9	421.0	53.3	 25
 36	  9	5595.0	933.8	 25
 37	  9	209.0	31.3	 25
 38	  9	170.0	22.7	 25
 39	  9	157.0	16.7	 25
 40	  9	166.0	17.3	 25
 41	  9	427.0	53.8	 25
 42	  9	5428.0	924.6	 25
 43	  9	189.0	28.9	 25
 44	  9	170.0	17.1	 25
 45	  9	177.0	27.7	 25
 46	  9	5412.0	849.9	 25
 47	  9	473.0	62.4	 25
 48	  9	189.0	22.1	 25
 49	  9	176.0	19.0	 25
 50	  9	5102.0	811.0	 25
 51	  9	185.0	14.4	 25
 52	  9	184.0	22.9	 25
 53	  9	436.0	46.7	 25
 54	  9	5528.0	743.7	 25
 55	  9	5243.0	842.6	 25
 56	  9	5179.0	875.2	 25
 57	  9	187.0	16.7	 25
 58	  9	204.0	30.8	 25
 59	  9	418.0	47.9	 25
 60	  9	343.0	35.1	 25
 61	  9	413.0	41.5	 25
 62	  9	5440.0	611.4	 25
 63	  9	210.0	39.8	 25
 64	  9	213.0	35.9	 25
 65	  9	171.0	25.9	 25
 66	  9	5295.0	849.6	 25
 67	  9	429.0	47.4	 25
 68	  9	5596.0	952.8	 25
 69	  9	198.0	28.8	 25
 70	  9	165.0	19.1	 25
 71	  9	207.0	28.3	 25
 72	  9	5464.0	855.4	 25
 73	  9	452.0	60.9	 25
 74	  9	5562.0	992.9	 25
 75	  9	187.0	35.1	 25
 76	  9	167.0	27.1	 25
 77	  9	174.0	30.1	 25
 78	  9	5605.0	717.5	 25
 79	  9	459.0	45.3	 25
 80	  9	186.0	33.4	 25
 81	  9	4934.0	852.6	 25
 82	  9	5169.0	818.0	 25
 83	  9	192.0	25.2	 25
 84	  9	186.0	24.0	 25
 85	  9	443.0	53.6	 25
 86	  9	5470.0	698.2	 25
 87	  9	5194.0	876.9	 25
 88	  9	5139.0	874.2	 25
 89	  9	5386.0	985.9	 25
 90	  9	196.0	32.7	 25
 91	  9	391.0	40.9	 25
 92	  9	363.0	42.4	 25
 93	  9	405.0	46.7	 25
 94	  9	170.0	29.4	 25
 95	  9	164.0	21.5	 25
 96	  9	190.0	31.6	 25
 97	  9	5164.0	945.9	 25
 98	  9	204.0	33.1	 25
 99	  9	425.0	49.3	 25
100	  9	180.0	21.1	 25
101	  9	178.0	22.3	 25
102	  9	211.0	34.5	 25
103	  9	4999.0	873.4	 25
104	  9	200.0	27.6	 25
105	  9	442.0	34.9	 25
106	  9	5510.0	755.8	 25
107	  9	172.0	22.7	 25
108	  9	184.0	28.1	 25
109	  9	5522.0	706.2	 25
110	  9	179.0	34.7	 25
111	  9	361.0	25.7	 25
112	  9	396.0	33.1	 25
113	  9	432.0	48.8	 25
114	  9	170.0	17.8	 25
115	  9	205.0	21.6	 25
116	  9	4916.0	954.9	 25
117	  9	241.0	32.5	 25
118	  9	153.0	17.4	 25
119	  9	390.0	38.8	 25
120	  9	411.0	43.9	 25
121	  9	453.0	60.8	 25
122	  9	247.0	29.3	 25
123	  9	189.0	25.0	 25
124	  9	482.0	43.6	 25
125	  9	214.0	20.5	 25
126	  9	568.0	71.4	 25
127	  9	154.0	23.5	 25
128	  9	500.0	62.6	 25
129	  9	206.0	30.5	 25
130	  9	153.0	20.9	 25
131	  9	1598.0	346.2	 25
132	  9	219.0	23.2	 25
133	  9	151.0	18.7	 25
134	  9	199.0	26.7	 25
135	  9	198.0	21.0	 25
136	  9	228.0	23.2	 25
137	  9	157.0	25.2	 25
138	  9	195.0	24.3	 25
139	  9	283.0	52.5	 25
140	  9	207.0	31.1	 25
141	  9	462.0	45.7	 25
142	  9	135.0	17.9	 25
143	  9	183.0	24.7	 25
144	  9	297.0	26.6	 25
145	  9	454.0	56.5	 25
146	  9	593.0	63.7	 25
147	  9	157.0	21.3	 25
148	  9	152.0	28.3	 25
149	  9	959.0	168.1	 25
150	  9	202.0	25.9	 25
151	  9	170.0	28.2	 25
152	  9	302.0	45.1	 25
153	  9	819.0	89.1	 25
154	  9	393.0	54.3	 25
155	  9	254.0	30.8	 25
156	  9	152.0	14.0	 25
157	  9	210.0	24.3	 25
158	  9	223.0	31.8	 25
159	  9	612.0	91.7	 25
160	  9	236.0	29.1	 25
161	  9	537.0	78.9	 25
162	  9	171.0	21.6	 25
163	  9	474.0	73.3	 25
164	  9	143.0	18.2	 25
165	  9	1307.0	403.0	 25
166	  9	170.0	32.4	 25
167	  9	218.0	27.7	 25
168	  9	174.0	19.6	 25
169	  9	1243.0	244.4	 25
170	  9	232.0	28.2	 25
171	  9	269.0	24.1	 25
172	  9	235.0	31.7	 25
173	  9	347.0	30.2	 25
174	  9	559.0	61.2	 25
175	  9	575.0	68.2	 25
176	  9	222.0	31.6	 25
177	  9	164.0	20.3	 25
178	  9	308.0	41.2	 25
179	  9	196.0	19.5	 25
180	  9	152.0	19.8	 25
181	  9	446.0	62.2	 25
182	  9	121.0	14.7	 25
183	  9	220.0	17.9	 25
184	  9	1154.0	211.7	 25
185	  9	160.0	18.4	 25
186	  9	155.0	15.9	 25
187	  9	277.0	41.7	 25
188	  9	317.0	39.7	 25
189	  9	459.0	68.8	 25
190	  9	234.0	24.5	 25
191	  9	362.0	44.6	 25
192	  9	169.0	22.1	 25
193	  9	152.0	17.4	 25
194	  9	686.0	97.8	 25
195	  9	559.0	68.2	 25
196	  9	172.0	22.2	 25
197	  9	168.0	24.6	 25
198	  9	238.0	28.1	 25
199	  9	132.0	21.8	 25
200	  9	126.0	13.3	 25
201	  9	356.0	58.9	 25
202	  9	2064.0	355.2	 25
203	  9	1161.0	229.1	 25
204	  9	554.0	77.7	 25
205	  9	365.0	26.5	 25
206	  9	149.0	19.2	 25
207	  9	178.0	29.8	 25
208	  9	309.0	33.3	 25
209	  9	207.0	29.9	 25
210	  9	214.0	22.9	 25
211	  9	239.0	28.0	 25
212	  9	166.0	21.3	 25
213	  9	153.0	15.1	 25
214	  9	134.0	14.5	 25
215	  9	24059.0	3349.3	 25
216	  9	346.0	54.0	 25
217	  9	131.0	13.6	 25
218	  9	309.0	26.6	 25
219	  9	527.0	84.3	 25
220	  9	324.0	26.7	 25
221	  9	224.0	35.2	 25
222	  9	189.0	25.1	 25
223	  9	212.0	30.5	 25
224	  9	191.0	32.7	 25
225	  9	205.0	27.8	 25
226	  9	190.0	20.0	 25
227	  9	602.0	66.8	 25
228	  9	293.0	25.8	 25
229	  9	243.0	41.8	 25
230	  9	324.0	42.5	 25
231	  9	246.0	24.7	 25
232	  9	224.0	25.7	 25
233	  9	164.0	12.1	 25
234	  9	141.0	15.4	 25
235	  9	177.0	22.2	 25
236	  9	246.0	33.2	 25
237	  9	186.0	13.0	 25
238	  9	197.0	33.6	 25
239	  9	181.0	26.6	 25
240	  9	167.0	25.3	 25
241	  9	251.0	28.3	 25
242	  9	221.0	20.0	 25
243	  9	222.0	24.2	 25
244	  9	228.0	22.4	 25
245	  9	2093.0	444.0	 25
246	  9	1659.0	284.9	 25
247	  9	174.0	18.8	 25
248	  9	1197.0	187.9	 25
249	  9	289.0	28.3	 25
250	  9	190.0	21.9	 25
251	  9	172.0	20.6	 25
252	  9	198.0	23.1	 25
253	  9	1246.0	160.3	 25
254	  9	220.0	24.5	 25
255	  9	374.0	66.9	 25
256	  9	941.0	163.9	 25
257	  9	164.0	15.7	 25
258	  9	287.0	41.5	 25
259	  9	286.0	28.2	 25
260	  9	156.0	14.6	 25
261	  9	350.0	58.7	 25
262	  9	144.0	17.1	 25
263	  9	132.0	15.4	 25
264	  9	818.0	168.5	 25
265	  9	2804.0	467.8	 25
266	  9	236.0	34.4	 25
267	  9	165.0	20.4	 25
268	  9	159.0	25.2	 25
269	  9	113.0	15.7	 25
270	  9	147.0	20.5	 25
271	  9	181.0	19.1	 25
272	  9	377.0	69.8	 25
273	  9	223.0	21.5	 25
274	  9	157.0	23.7	 25
275	  9	252.0	26.3	 25
276	  9	156.0	14.9	 25
277	  9	231.0	19.3	 25
278	  9	167.0	14.3	 25
279	  9	249.0	23.5	 25
280	  9	134.0	17.0	 25
281	  9	243.0	30.7	 25
282	  9	210.0	19.1	 25
283	  9	143.0	13.0	 25
284	  9	590.0	106.4	 25
285	  9	283.0	36.8	 25
286	  9	304.0	32.3	 25
287	  9	255.0	22.7	 25
288	  9	170.0	17.8	 25
289	  9	179.0	28.6	 25
290	  9	222.0	19.1	 25
291	  9	743.0	113.5	 25
292	  9	241.0	39.7	 25
293	  9	183.0	26.7	 25
294	  9	816.0	110.8	 25
295	  9	7782.0	2418.5	 25
296	  9	226.0	28.4	 25
297	  9	263.0	37.0	 25
298	  9	150.0	27.6	 25
299	  9	1569.0	270.3	 25
300	  9	553.0	65.6	 25
301	  9	138.0	20.8	 25
302	  9	197.0	24.6	 25
303	  9	207.0	28.3	 25
304	  9	188.0	26.7	 25
305	  9	175.0	30.4	 25
306	  9	207.0	27.4	 25
307	  9	148.0	18.8	 25
308	  9	201.0	15.0	 25
309	  9	251.0	30.1	 25
310	  9	184.0	21.0	 25
311	  9	684.0	107.5	 25
312	  9	173.0	19.0	 25
313	  9	357.0	115.1	 25
314	  9	4921.0	958.4	 25
315	  9	239.0	21.1	 25
316	  9	162.0	21.5	 25
317	  9	164.0	26.4	 25
318	  9	2764.0	534.3	 25
319	  9	192.0	18.9	 25
320	  9	183.0	20.1	 25
321	  9	239.0	24.9	 25
322	  9	327.0	38.3	 25
323	  9	159.0	18.3	 25
324	  9	195.0	34.2	 25
325	  9	1213.0	194.7	 25
326	  9	224.0	27.8	 25
327	  9	190.0	17.7	 25
328	  9	175.0	18.7	 25
329	  9	182.0	25.3	 25
330	  9	349.0	33.8	 25
331	  9	321.0	38.6	 25
332	  9	324.0	24.7	 25
333	  9	772.0	97.0	 25
334	  9	2760.0	368.5	 25
335	  9	5743.0	694.4	 25
336	  9	238.0	24.0	 25
337	  9	299.0	39.1	 25
338	  9	170.0	21.0	 25
339	  9	152.0	16.8	 25
340	  9	158.0	21.6	 25
341	  9	300.0	33.2	 25
342	  9	180.0	18.0	 25
343	  9	550.0	65.7	 25
344	  9	515.0	73.9	 25
345	  9	199.0	21.0	 25
346	  9	3136.0	682.2	 25
347	  9	281.0	39.2	 25
348	  9	310.0	41.2	 25
349	  9	259.0	28.2	 25
350	  9	445.0	46.5	 25
351	  9	876.0	167.1	 25
352	  9	203.0	16.4	 25
353	  9	1255.0	190.9	 25
354	  9	11256.0	1674.8	 25
355	  9	946.0	132.5	 25
356	  9	1171.0	184.1	 25
357	  9	345.0	41.6	 25
358	  9	200.0	33.0	 25
359	  9	556.0	84.4	 25
360	  9	220.0	24.6	 25
361	  9	249.0	28.6	 25
362	  9	223.0	25.8	 25
363	  9	239.0	21.6	 25
364	  9	497.0	56.7	 25
365	  9	240.0	41.2	 25
366	  9	164.0	22.5	 25
367	  9	164.0	15.9	 25
368	  9	147.0	19.0	 25
369	  9	205.0	26.2	 25
370	  9	164.0	16.1	 25
371	  9	304.0	31.9	 25
372	  9	227.0	26.9	 25
373	  9	393.0	54.2	 25
374	  9	4489.0	614.7	 25
375	  9	240.0	32.4	 25
376	  9	141.0	23.6	 25
377	  9	217.0	21.2	 25
378	  9	390.0	58.8	 25
379	  9	157.0	17.6	 25
380	  9	1636.0	300.5	 25
381	  9	1423.0	215.3	 25
382	  9	160.0	19.6	 25
383	  9	180.0	25.7	 25
384	  9	136.0	12.7	 25
385	  9	221.0	37.0	 25
386	  9	136.0	19.3	 25
387	  9	1147.0	211.7	 25
388	  9	1128.0	248.7	 25
389	  9	361.0	55.2	 25
390	  9	184.0	26.8	 25
391	  9	169.0	21.1	 25
392	  9	120.0	10.4	 25
393	  9	142.0	24.9	 25
394	  9	151.0	19.4	 25
395	  9	144.0	23.8	 25
396	  9	171.0	25.9	 25
397	  9	483.0	86.5	 25
398	  9	14485.0	1575.9	 25
399	  9	4087.0	367.5	 25
400	  9	580.0	86.5	 25
401	  9	7822.0	1136.8	 25
402	  9	7616.0	540.0	 25
403	  9	8001.0	658.9	 25
404	  9	14870.0	1666.6	 25
405	  9	214.0	28.6	 25
406	  9	203.0	27.8	 25
407	  9	130.0	12.1	 25
408	  9	137.0	27.2	 25
409	  9	5654.0	988.6	 25
410	  9	204.0	27.0	 25
411	  9	202.0	26.1	 25
412	  9	1683.0	512.6	 25
413	  9	343.0	29.6	 25
414	  9	220.0	24.1	 25
415	  9	1130.0	278.3	 25
416	  9	150.0	19.9	 25
417	  9	244.0	33.4	 25
418	  9	2355.0	339.9	 25
419	  9	268.0	51.9	 25
420	  9	3892.0	390.7	 25
421	  9	439.0	98.0	 25
422	  9	196.0	18.9	 25
423	  9	238.0	23.1	 25
424	  9	286.0	41.7	 25
425	  9	210.0	27.6	 25
426	  9	346.0	35.1	 25
427	  9	198.0	33.3	 25
428	  9	363.0	41.6	 25
429	  9	256.0	26.6	 25
430	  9	138.0	13.2	 25
431	  9	199.0	28.1	 25
432	  9	230.0	25.0	 25
433	  9	147.0	22.6	 25
434	  9	1925.0	341.8	 25
435	  9	442.0	58.6	 25
436	  9	985.0	131.7	 25
437	  9	165.0	18.7	 25
438	  9	186.0	33.5	 25
439	  9	1955.0	331.5	 25
440	  9	326.0	40.0	 25
441	  9	297.0	27.3	 25
442	  9	446.0	43.2	 25
443	  9	496.0	62.4	 25
444	  9	181.0	14.5	 25
445	  9	582.0	164.3	 25
446	  9	297.0	34.8	 25
447	  9	168.0	21.9	 25
448	  9	164.0	24.2	 25
449	  9	193.0	21.6	 25
450	  9	246.0	50.2	 25
451	  9	203.0	20.8	 25
452	  9	552.0	92.6	 25
453	  9	207.0	28.9	 25
454	  9	494.0	51.6	 25
455	  9	413.0	52.8	 25
456	  9	1034.0	160.7	 25
457	  9	131.0	18.7	 25
458	  9	126.0	19.8	 25
459	  9	133.0	19.1	 25
460	  9	137.0	24.4	 25
461	  9	279.0	33.8	 25
462	  9	169.0	28.9	 25
463	  9	174.0	21.5	 25
464	  9	155.0	25.4	 25
465	  9	672.0	121.5	 25
466	  9	186.0	19.3	 25
467	  9	572.0	164.2	 25
468	  9	150.0	20.2	 25
469	  9	256.0	30.3	 25
470	  9	213.0	24.0	 25
471	  9	143.0	14.3	 25
472	  9	243.0	36.6	 25
473	  9	209.0	25.3	 25
474	  9	2382.0	415.5	 25
475	  9	352.0	40.1	 25
476	  9	246.0	30.2	 25
477	  9	202.0	21.9	 25
478	  9	391.0	62.7	 25
479	  9	159.0	10.0	 25
480	  9	433.0	60.2	 25
481	  9	150.0	23.5	 25
482	  9	168.0	21.8	 25
483	  9	558.0	86.5	 25
484	  9	318.0	34.9	 25
485	  9	474.0	61.2	 25
486	  9	298.0	19.6	 25
487	  9	198.0	25.1	 25
488	  9	181.0	15.4	 25
489	  9	169.0	19.1	 25
490	  9	150.0	14.2	 25
491	  9	165.0	18.5	 25
492	  9	145.0	21.3	 25
493	  9	158.0	14.5	 25
494	  9	260.0	26.7	 25
495	  9	662.0	76.4	 25
496	  9	158.0	22.3	 25
497	  9	202.0	19.8	 25
498	  9	530.0	84.8	 25
499	  9	510.0	63.3	 25
500	  9	195.0	15.2	 25
501	  9	320.0	27.5	 25
502	  9	148.0	23.1	 25
503	  9	642.0	84.8	 25
504	  9	119.0	17.9	 25
505	  9	714.0	117.1	 25
506	  9	264.0	30.7	 25
507	  9	158.0	20.8	 25
508	  9	428.0	52.1	 25
509	  9	134.0	16.8	 25
510	  9	225.0	33.9	 25
511	  9	1904.0	797.7	 25
512	  9	203.0	29.5	 25
513	  9	223.0	30.6	 25
514	  9	246.0	24.0	 25
515	  9	135.0	18.4	 25
516	  9	155.0	27.8	 25
517	  9	159.0	17.8	 25
518	  9	300.0	42.1	 25
519	  9	272.0	33.2	 25
520	  9	291.0	32.4	 25
521	  9	224.0	32.7	 25
522	  9	176.0	25.6	 25
523	  9	158.0	16.2	 25
524	  9	157.0	18.4	 25
525	  9	135.0	17.3	 25
526	  9	1467.0	262.1	 25
527	  9	974.0	117.3	 25
528	  9	11550.0	3505.8	 25
529	  9	194.0	19.3	 25
530	  9	216.0	30.0	 25
531	  9	147.0	16.5	 25
532	  9	639.0	66.1	 25
533	  9	342.0	49.2	 25
534	  9	7952.0	1145.5	 25
535	  9	169.0	23.1	 25
536	  9	201.0	26.9	 25
537	  9	184.0	23.0	 25
538	  9	2634.0	537.8	 25
539	  9	1276.0	189.7	 25
540	  9	189.0	22.6	 25
541	  9	274.0	42.8	 25
542	  9	219.0	30.4	 25
543	  9	132.0	13.4	 25
544	  9	510.0	89.1	 25
545	  9	688.0	140.6	 25
546	  9	159.0	30.7	 25
547	  9	825.0	172.4	 25
548	  9	220.0	21.0	 25
549	  9	362.0	57.0	 25
550	  9	140.0	16.6	 25
551	  9	146.0	17.4	 25
552	  9	146.0	14.6	 25
553	  9	309.0	33.8	 25
554	  9	153.0	18.2	 25
555	  9	375.0	48.0	 25
556	  9	238.0	28.9	 25
557	  9	299.0	40.8	 25
558	  9	322.0	47.3	 25
559	  9	193.0	25.3	 25
560	  9	115.0	13.7	 25
561	  9	120.0	23.1	 25
562	  9	321.0	38.9	 25
563	  9	189.0	24.8	 25
564	  9	185.0	25.3	 25
565	  9	275.0	26.0	 25
566	  9	174.0	19.6	 25
567	  9	235.0	15.9	 25
568	  9	5282.0	864.9	 25
569	  9	1404.0	205.9	 25
570	  9	157.0	17.1	 25
571	  9	161.0	23.5	 25
572	  9	199.0	19.3	 25
573	  9	268.0	28.9	 25
574	  9	159.0	16.4	 25
575	  9	375.0	40.9	 25
576	  9	295.0	55.6	 25
577	  9	299.0	43.4	 25
578	  9	257.0	39.4	 25
579	  9	5369.0	918.3	 25
580	  9	237.0	33.8	 25
581	  9	167.0	28.9	 25
582	  9	137.0	13.9	 25
583	  9	136.0	15.1	 25
584	  9	230.0	33.0	 25
585	  9	143.0	12.3	 25
586	  9	339.0	36.5	 25
587	  9	176.0	24.5	 25
588	  9	145.0	15.1	 25
589	  9	274.0	36.1	 25
590	  9	215.0	25.1	 25
591	  9	195.0	30.9	 25
592	  9	687.0	161.0	 25
593	  9	225.0	28.1	 25
594	  9	174.0	13.3	 25
595	  9	145.0	27.1	 25
596	  9	2661.0	448.7	 25
597	  9	3259.0	621.3	 25
598	  9	579.0	114.5	 25
599	  9	9581.0	1331.8	 25
600	  9	154.0	17.6	 25
601	  9	203.0	25.6	 25
602	  9	173.0	28.1	 25
603	  9	285.0	37.2	 25
604	  9	172.0	21.7	 25
605	  9	117.0	14.1	 25
606	  9	174.0	17.9	 25
607	  9	220.0	20.4	 25
608	  9	222.0	30.8	 25
609	  9	199.0	24.0	 25
610	  9	181.0	21.0	 25
611	  9	142.0	24.0	 25
612	  9	1316.0	210.9	 25
613	  9	146.0	19.9	 25
614	  9	151.0	26.3	 25
615	  9	185.0	28.1	 25
616	  9	137.0	11.6	 25
617	  9	325.0	35.6	 25
618	  9	197.0	21.9	 25
619	  9	671.0	168.5	 25
620	  9	209.0	24.4	 25
621	  9	279.0	27.4	 25
622	  9	220.0	21.1	 25
623	  9	172.0	11.5	 25
624	  9	182.0	23.9	 25
625	  9	319.0	18.3	 25
626	  9	171.0	17.5	 25
627	  9	356.0	32.5	 25
628	  9	126.0	11.8	 25
629	  9	776.0	147.7	 25
630	  9	582.0	65.4	 25
631	  9	632.0	94.5	 25
632	  9	174.0	26.1	 25
633	  9	193.0	19.3	 25
634	  9	214.0	23.5	 25
635	  9	256.0	31.3	 25
636	  9	181.0	31.6	 25
637	  9	736.0	125.9	 25
638	  9	172.0	23.3	 25
639	  9	201.0	24.3	 25
640	  9	129.0	17.3	 25
641	  9	183.0	16.9	 25
642	  9	181.0	21.0	 25
643	  9	984.0	106.4	 25
644	  9	148.0	27.0	 25
645	  9	137.0	18.1	 25
646	  9	193.0	21.6	 25
647	  9	127.0	20.6	 25
648	  9	229.0	25.4	 25
649	  9	433.0	33.3	 25
650	  9	208.0	22.9	 25
651	  9	145.0	16.5	 25
652	  9	217.0	30.9	 25
653	  9	288.0	26.7	 25
654	  9	133.0	25.1	 25
655	  9	252.0	37.7	 25
656	  9	127.0	17.2	 25
657	  9	278.0	37.4	 25
658	  9	495.0	123.5	 25
659	  9	260.0	38.2	 25
660	  9	305.0	28.6	 25
661	  9	212.0	33.4	 25
662	  9	160.0	19.1	 25
663	  9	230.0	23.7	 25
664	  9	5632.0	867.1	 25
665	  9	2490.0	435.5	 25
666	  9	618.0	72.6	 25
667	  9	1037.0	93.0	 25
668	  9	277.0	47.0	 25
669	  9	370.0	47.2	 25
670	  9	145.0	28.8	 25
671	  9	180.0	20.5	 25
672	  9	168.0	20.9	 25
673	  9	261.0	38.2	 25
674	  9	170.0	14.7	 25
675	  9	191.0	26.9	 25
676	  9	265.0	33.1	 25
677	  9	168.0	20.1	 25
678	  9	583.0	99.8	 25
679	  9	223.0	30.3	 25
680	  9	153.0	15.7	 25
681	  9	209.0	31.5	 25
682	  9	249.0	32.8	 25
683	  9	164.0	19.9	 25
684	  9	163.0	20.5	 25
685	  9	170.0	25.0	 25
686	  9	234.0	30.0	 25
687	  9	131.0	13.7	 25
688	  9	156.0	31.1	 25
689	  9	271.0	26.8	 25
690	  9	147.0	21.1	 25
691	  9	177.0	29.7	 25
692	  9	1179.0	226.5	 25
693	  9	187.0	25.7	 25
694	  9	194.0	31.3	 25
695	  9	471.0	37.9	 25
696	  9	2111.0	291.5	 25
697	  9	252.0	26.9	 25
698	  9	159.0	22.2	 25
699	  9	152.0	27.2	 25
700	  9	227.0	31.3	 25
701	  9	281.0	37.9	 25
702	  9	526.0	88.1	 25
703	  9	268.0	30.8	 25
704	  9	159.0	21.2	 25
705	  9	128.0	17.8	 25
706	  9	316.0	34.2	 25
707	  9	118.0	19.7	 25
708	  9	269.0	28.3	 25
709	  9	213.0	18.5	 25
710	  9	146.0	18.5	 25
711	  9	274.0	40.0	 25
712	  9	205.0	25.7	 25
713	  9	276.0	44.8	 25
714	  9	454.0	62.0	 25
715	  9	9952.0	1629.5	 25
716	  9	283.0	48.8	 25
717	  9	201.0	18.2	 25
718	  9	166.0	17.9	 25
719	  9	175.0	18.0	 25
720	  9	220.0	24.8	 25
721	  9	168.0	25.5	 25
722	  9	136.0	20.0	 25
723	  9	156.0	21.6	 25
724	  9	2553.0	427.9	 25
725	  9	194.0	15.6	 25
726	  9	438.0	58.2	 25
727	  9	267.0	25.8	 25
728	  9	498.0	62.2	 25
729	  9	194.0	27.5	 25
730	  9	332.0	59.0	 25
731	  9	355.0	67.2	 25
732	  9	132.0	17.3	 25
733	  9	214.0	23.0	 25
734	  9	262.0	36.9	 25
735	  9	6598.0	1152.4	 25
736	  9	1701.0	285.6	 25
737	  9	269.0	37.2	 25
738	  9	159.0	14.8	 25
739	  9	474.0	79.6	 25
740	  9	322.0	40.7	 25
741	  9	164.0	22.2	 25
742	  9	172.0	20.0	 25
743	  9	120.0	17.3	 25
744	  9	389.0	68.0	 25
745	  9	209.0	21.1	 25
746	  9	164.0	25.7	 25
747	  9	171.0	20.0	 25
748	  9	172.0	18.6	 25
749	  9	135.0	18.5	 25
750	  9	664.0	111.2	 25
751	  9	292.0	43.5	 25
752	  9	226.0	34.6	 25
753	  9	319.0	49.1	 25
754	  9	241.0	39.5	 25
755	  9	195.0	28.0	 25
756	  9	150.0	22.5	 25
757	  9	279.0	35.8	 25
758	  9	205.0	28.0	 25
759	  9	128.0	15.9	 25
760	  9	134.0	18.1	 25
761	  9	282.0	18.5	 25
762	  9	203.0	26.6	 25
763	  9	328.0	52.9	 25
764	  9	184.0	25.3	 25
765	  9	155.0	20.1	 25
766	  9	178.0	30.1	 25
767	  9	2330.0	413.1	 25
768	  9	157.0	15.5	 25
769	  9	154.0	25.9	 25
770	  9	433.0	42.3	 25
771	  9	164.0	19.5	 25
772	  9	466.0	97.4	 25
773	  9	2520.0	527.2	 25
774	  9	334.0	52.0	 25
775	  9	167.0	27.2	 25
776	  9	354.0	58.2	 25
777	  9	130.0	12.9	 25
778	  9	3430.0	681.1	 25
779	  9	132.0	17.1	 25
780	  9	148.0	30.5	 25
781	  9	180.0	26.2	 25
782	  9	130.0	27.1	 25
783	  9	146.0	12.7	 25
784	  9	157.0	19.5	 25
785	  9	179.0	17.7	 25
786	  9	314.0	56.9	 25
787	  9	174.0	19.7	 25
788	  9	194.0	17.9	 25
789	  9	10466.0	1545.9	 25
790	  9	162.0	21.7	 25
791	  9	682.0	101.4	 25
792	  9	213.0	40.7	 25
793	  9	125.0	16.8	 25
794	  9	145.0	24.3	 25
795	  9	130.0	18.0	 25
796	  9	122.0	22.5	 25
797	  9	335.0	30.1	 25
798	  9	354.0	40.5	 25
799	  9	193.0	23.4	 25
800	  9	260.0	31.5	 25
801	  9	161.0	17.4	 25
802	  9	209.0	21.8	 25
803	  9	574.0	90.3	 25
804	  9	193.0	18.2	 25
805	  9	214.0	24.6	 25
806	  9	5387.0	714.2	 25
807	  9	11635.0	2142.4	 25
808	  9	281.0	39.8	 25
809	  9	172.0	18.6	 25
810	  9	165.0	22.2	 25
811	  9	142.0	23.7	 25
812	  9	148.0	24.9	 25
813	  9	2352.0	294.9	 25
814	  9	360.0	34.9	 25
815	  9	172.0	31.4	 25
816	  9	114.0	16.2	 25
817	  9	1777.0	269.2	 25
818	  9	174.0	29.4	 25
819	  9	171.0	20.9	 25
820	  9	2801.0	413.8	 25
821	  9	193.0	29.7	 25
822	  9	234.0	29.5	 25
823	  9	589.0	83.1	 25
824	  9	199.0	33.8	 25
825	  9	153.0	28.9	 25
826	  9	134.0	14.8	 25
827	  9	227.0	31.7	 25
828	  9	282.0	31.6	 25
829	  9	295.0	32.6	 25
830	  9	271.0	31.6	 25
831	  9	4154.0	429.2	 25
832	  9	393.0	42.7	 25
833	  9	151.0	27.4	 25
834	  9	163.0	19.8	 25
835	  9	152.0	23.7	 25
836	  9	176.0	31.5	 25
837	  9	158.0	23.3	 25
838	  9	169.0	26.3	 25
839	  9	147.0	18.3	 25
840	  9	131.0	23.0	 25
841	  9	250.0	35.4	 25
842	  9	262.0	23.3	 25
843	  9	248.0	30.0	 25
844	  9	271.0	26.1	 25
845	  9	266.0	36.5	 25
846	  9	383.0	36.4	 25
847	  9	121.0	13.0	 25
848	  9	216.0	31.2	 25
849	  9	224.0	40.0	 25
850	  9	3790.0	667.2	 25
851	  9	246.0	29.2	 25
852	  9	273.0	42.9	 25
853	  9	7800.0	1101.4	 25
854	  9	907.0	146.8	 25
855	  9	704.0	111.7	 25
856	  9	152.0	25.3	 25
857	  9	144.0	21.0	 25
858	  9	456.0	62.1	 25
859	  9	198.0	36.4	 25
860	  9	149.0	12.7	 25
861	  9	403.0	52.2	 25
862	  9	179.0	21.0	 25
863	  9	172.0	22.5	 25
864	  9	166.0	21.0	 25
865	  9	204.0	23.4	 25
866	  9	220.0	28.4	 25
867	  9	951.0	196.2	 25
868	  9	1006.0	217.3	 25
869	  9	148.0	20.4	 25
870	  9	143.0	18.3	 25
871	  9	195.0	26.5	 25
872	  9	274.0	31.2	 25
873	  9	221.0	25.7	 25
874	  9	215.0	27.4	 25
875	  9	190.0	30.6	 25
876	  9	127.0	25.0	 25
877	  9	127.0	22.0	 25
878	  9	176.0	28.6	 25
879	  9	158.0	28.9	 25
880	  9	116.0	18.8	 25
881	  9	168.0	22.0	 25
882	  9	155.0	22.0	 25
883	  9	446.0	72.5	 25
884	  9	146.0	24.2	 25
885	  9	895.0	362.3	 25
886	  9	192.0	25.7	 25
887	  9	243.0	31.2	 25
888	  9	140.0	22.4	 25
889	  9	154.0	25.5	 25
890	  9	144.0	27.5	 25
891	  9	161.0	21.7	 25
892	  9	193.0	29.0	 25
893	  9	178.0	26.1	 25
894	  9	129.0	25.9	 25
895	  9	654.0	76.8	 25
896	  9	302.0	37.7	 25
897	  9	177.0	26.2	 25
898	  9	1044.0	180.6	 25
899	  9	177.0	17.0	 25
900	  9	141.0	17.4	 25
901	  9	270.0	33.2	 25
902	  9	318.0	47.8	 25
903	  9	145.0	24.1	 25
904	  9	163.0	24.6	 25
905	  9	140.0	18.6	 25
906	  9	172.0	27.9	 25
907	  9	784.0	128.3	 25
908	  9	939.0	123.1	 25
909	  9	455.0	50.0	 25
910	  9	152.0	19.3	 25
911	  9	125.0	21.1	 25
912	  9	273.0	57.2	 25
913	  9	221.0	40.9	 25
914	  9	263.0	26.5	 25
915	  9	204.0	19.3	 25
916	  9	313.0	61.8	 25
917	  9	1485.0	333.3	 25
918	  9	577.0	55.0	 25
919	  9	543.0	60.9	 25
920	  9	604.0	92.2	 25
921	  9	183.0	35.4	 25
922	  9	317.0	40.9	 25
923	  9	121.0	17.9	 25
924	  9	1410.0	234.1	 25
925	  9	174.0	25.5	 25
926	  9	381.0	64.8	 25
927	  9	192.0	32.1	 25
928	  9	159.0	27.8	 25
929	  9	3073.0	517.3	 25
930	  9	374.0	37.9	 25
931	  9	257.0	35.4	 25
932	  9	192.0	30.3	 25
933	  9	158.0	20.3	 25
934	  9	960.0	191.7	 25
935	  9	477.0	65.3	 25
936	  9	527.0	85.7	 25
937	  9	127.0	16.1	 25
938	  9	187.0	30.1	 25
939	  9	268.0	40.5	 25
940	  9	145.0	25.3	 25
941	  9	205.0	24.2	 25
942	  9	784.0	107.7	 25
943	  9	766.0	111.1	 25
944	  9	245.0	35.5	 25
945	  9	1042.0	168.5	 25
946	  9	258.0	26.9	 25
947	  9	4464.0	513.1	 25
948	  9	414.0	55.3	 25
949	  9	880.0	169.2	 25
950	  9	216.0	34.6	 25
951	  9	190.0	21.9	 25
952	  9	237.0	43.6	 25
953	  9	216.0	28.9	 25
954	  9	182.0	21.2	 25
955	  9	171.0	29.5	 25
956	  9	234.0	32.2	 25
957	  9	136.0	21.7	 25
958	  9	201.0	23.0	 25
959	  9	178.0	25.9	 25
960	  9	311.0	46.8	 25
961	  9	394.0	63.0	 25
962	  9	140.0	19.7	 25
963	  9	1847.0	216.9	 25
964	  9	355.0	48.3	 25
965	  9	188.0	25.1	 25
966	  9	146.0	25.1	 25
967	  9	215.0	31.7	 25
968	  9	447.0	49.5	 25
969	  9	2400.0	311.2	 25
970	  9	192.0	26.4	 25
971	  9	246.0	41.1	 25
972	  9	508.0	72.3	 25
973	  9	171.0	23.9	 25
974	  9	180.0	27.3	 25
975	  9	377.0	30.8	 25
976	  9	193.0	33.1	 25
977	  9	161.0	23.2	 25
978	  9	199.0	26.7	 25
979	  9	313.0	33.5	 25
980	  9	477.0	71.5	 25
981	  9	210.0	42.7	 25
982	  9	197.0	28.3	 25
983	  9	449.0	66.5	 25
984	  9	214.0	24.8	 25
985	  9	382.0	81.8	 25
986	  9	175.0	25.4	 25
987	  9	673.0	91.0	 25
988	  9	204.0	33.5	 25
989	  9	148.0	19.6	 25
990	  9	286.0	32.8	 25
991	  9	223.0	29.3	 25
992	  9	152.0	26.3	 25
993	  9	127.0	29.4	 25
994	  9	4762.0	1032.3	 25
995	  9	342.0	52.3	 25
996	  9	109.0	22.2	 25
997	  9	2462.0	421.0	 25
998	  9	186.0	21.0	 25
999	  9	17045.0	1608.2	 25
1000	  9	17479.0	1775.8	 25
1001	  9	267.0	58.1	 25
  0	 10	5516.0	1004.9	 25
  1	 10	2638.0	577.3	 25
  2	 10	213.0	27.1	 25
  3	 10	204.0	25.0	 25
  4	 10	211.0	24.7	 25
  5	 10	171.0	18.9	 25
  6	 10	212.0	24.7	 25
  7	 10	169.0	20.8	 25
  8	 10	214.0	23.1	 25
  9	 10	307.0	37.6	 25
 10	 10	315.0	49.8	 25
 11	 10	420.0	33.9	 25
 12	 10	5292.0	766.5	 25
 13	 10	189.0	25.1	 25
 14	 10	194.0	26.7	 25
 15	 10	208.0	17.1	 25
 16	 10	5144.0	909.7	 25
 17	 10	489.0	52.2	 25
 18	 10	5011.0	726.8	 25
 19	 10	209.0	28.0	 25
 20	 10	201.0	29.3	 25
 21	 10	204.0	31.4	 25
 22	 10	178.0	31.1	 25
 23	 10	432.0	37.8	 25
 24	 10	5290.0	961.8	 25
 25	 10	191.0	28.9	 25
 26	 10	195.0	16.2	 25
 27	 10	204.0	25.2	 25
 28	 10	5000.0	810.0	 25
 29	 10	433.0	67.1	 25
 30	 10	5081.0	741.4	 25
 31	 10	199.0	49.1	 25
 32	 10	242.0	52.1	 25
 33	 10	191.0	35.4	 25
 34	 10	193.0	13.4	 25
 35	 10	486.0	55.9	 25
 36	 10	5268.0	829.9	 25
 37	 10	201.0	33.9	 25
 38	 10	188.0	19.9	 25
 39	 10	190.0	27.8	 25
 40	 10	4894.0	1015.8	 25
 41	 10	423.0	37.3	 25
 42	 10	5358.0	927.6	 25
 43	 10	169.0	12.1	 25
 44	 10	173.0	17.7	 25
 45	 10	198.0	24.9	 25
 46	 10	5605.0	866.8	 25
 47	 10	444.0	50.5	 25
 48	 10	191.0	16.8	 25
 49	 10	200.0	23.1	 25
 50	 10	5195.0	824.8	 25
 51	 10	167.0	19.8	 25
 52	 10	163.0	25.8	 25
 53	 10	418.0	28.6	 25
 54	 10	5561.0	874.1	 25
 55	 10	195.0	17.7	 25
 56	 10	184.0	15.4	 25
 57	 10	175.0	22.5	 25
 58	 10	169.0	11.6	 25
 59	 10	399.0	44.0	 25
 60	 10	346.0	34.3	 25
 61	 10	420.0	34.1	 25
 62	 10	5383.0	670.6	 25
 63	 10	187.0	25.5	 25
 64	 10	169.0	23.9	 25
 65	 10	209.0	19.6	 25
 66	 10	5369.0	941.6	 25
 67	 10	439.0	35.1	 25
 68	 10	5177.0	833.4	 25
 69	 10	185.0	25.0	 25
 70	 10	202.0	23.5	 25
 71	 10	193.0	21.1	 25
 72	 10	5275.0	813.8	 25
 73	 10	418.0	26.7	 25
 74	 10	5292.0	1012.5	 25
 75	 10	208.0	20.8	 25
 76	 10	221.0	35.7	 25
 77	 10	4862.0	766.9	 25
 78	 10	5632.0	997.5	 25
 79	 10	424.0	38.2	 25
 80	 10	200.0	31.3	 25
 81	 10	230.0	33.5	 25
 82	 10	226.0	45.2	 25
 83	 10	4849.0	1036.3	 25
 84	 10	206.0	22.3	 25
 85	 10	432.0	32.4	 25
 86	 10	5113.0	738.0	 25
 87	 10	220.0	47.5	 25
 88	 10	204.0	38.4	 25
 89	 10	214.0	51.4	 25
 90	 10	187.0	15.1	 25
 91	 10	422.0	43.2	 25
 92	 10	379.0	37.7	 25
 93	 10	450.0	55.1	 25
 94	 10	182.0	16.5	 25
 95	 10	167.0	24.6	 25
 96	 10	171.0	20.9	 25
 97	 10	5087.0	1014.2	 25
 98	 10	180.0	17.0	 25
 99	 10	430.0	29.9	 25
100	 10	5174.0	1004.9	 25
101	 10	209.0	32.7	 25
102	 10	214.0	30.5	 25
103	 10	5133.0	901.5	 25
104	 10	167.0	28.5	 25
105	 10	410.0	36.0	 25
106	 10	5103.0	738.7	 25
107	 10	214.0	32.9	 25
108	 10	217.0	28.6	 25
109	 10	5086.0	774.3	 25
110	 10	189.0	22.1	 25
111	 10	411.0	26.3	 25
112	 10	355.0	27.5	 25
113	 10	396.0	46.8	 25
114	 10	215.0	34.3	 25
115	 10	5238.0	870.4	 25
116	 10	192.0	23.3	 25
117	 10	179.0	28.9	 25
118	 10	171.0	18.2	 25
119	 10	373.0	37.4	 25
120	 10	402.0	36.2	 25
121	 10	244.0	30.0	 25
122	 10	173.0	13.9	 25
123	 10	155.0	19.4	 25
124	 10	194.0	27.1	 25
125	 10	259.0	24.1	 25
126	 10	202.0	23.0	 25
127	 10	154.0	13.7	 25
128	 10	358.0	55.3	 25
129	 10	188.0	13.8	 25
130	 10	158.0	18.2	 25
131	 10	5710.0	1151.3	 25
132	 10	211.0	21.1	 25
133	 10	184.0	22.8	 25
134	 10	280.0	42.3	 25
135	 10	179.0	22.3	 25
136	 10	185.0	23.7	 25
137	 10	140.0	11.8	 25
138	 10	163.0	17.3	 25
139	 10	217.0	20.2	 25
140	 10	169.0	25.5	 25
141	 10	364.0	65.8	 25
142	 10	144.0	13.8	 25
143	 10	220.0	15.2	 25
144	 10	232.0	29.9	 25
145	 10	818.0	153.5	 25
146	 10	1951.0	292.9	 25
147	 10	149.0	15.9	 25
148	 10	171.0	22.4	 25
149	 10	9500.0	771.3	 25
150	 10	315.0	38.0	 25
151	 10	155.0	15.7	 25
152	 10	236.0	19.1	 25
153	 10	405.0	32.0	 25
154	 10	230.0	27.9	 25
155	 10	254.0	27.4	 25
156	 10	181.0	34.6	 25
157	 10	307.0	38.6	 25
158	 10	430.0	48.8	 25
159	 10	650.0	91.1	 25
160	 10	205.0	20.8	 25
161	 10	683.0	65.0	 25
162	 10	191.0	28.1	 25
163	 10	239.0	27.2	 25
164	 10	174.0	16.9	 25
165	 10	1873.0	371.8	 25
166	 10	197.0	28.0	 25
167	 10	204.0	13.8	 25
168	 10	165.0	27.8	 25
169	 10	887.0	132.8	 25
170	 10	228.0	24.3	 25
171	 10	298.0	36.9	 25
172	 10	452.0	40.0	 25
173	 10	355.0	34.2	 25
174	 10	351.0	23.6	 25
175	 10	355.0	36.5	 25
176	 10	721.0	242.8	 25
177	 10	155.0	15.1	 25
178	 10	164.0	13.7	 25
179	 10	177.0	28.6	 25
180	 10	146.0	20.0	 25
181	 10	287.0	46.6	 25
182	 10	139.0	18.0	 25
183	 10	218.0	14.1	 25
184	 10	597.0	77.4	 25
185	 10	136.0	12.1	 25
186	 10	167.0	22.9	 25
187	 10	235.0	30.6	 25
188	 10	289.0	45.8	 25
189	 10	279.0	31.7	 25
190	 10	317.0	40.7	 25
191	 10	253.0	35.4	 25
192	 10	205.0	25.0	 25
193	 10	136.0	16.1	 25
194	 10	475.0	69.0	 25
195	 10	271.0	38.5	 25
196	 10	222.0	17.5	 25
197	 10	160.0	26.7	 25
198	 10	167.0	22.0	 25
199	 10	155.0	21.3	 25
200	 10	124.0	18.9	 25
201	 10	156.0	21.7	 25
202	 10	409.0	68.0	 25
203	 10	253.0	31.7	 25
204	 10	326.0	36.4	 25
205	 10	344.0	31.9	 25
206	 10	152.0	16.9	 25
207	 10	132.0	15.6	 25
208	 10	170.0	19.4	 25
209	 10	150.0	25.8	 25
210	 10	170.0	18.1	 25
211	 10	218.0	27.8	 25
212	 10	150.0	18.9	 25
213	 10	142.0	18.0	 25
214	 10	155.0	22.1	 25
215	 10	16350.0	2596.1	 25
216	 10	282.0	22.1	 25
217	 10	139.0	14.2	 25
218	 10	390.0	49.7	 25
219	 10	840.0	99.2	 25
220	 10	212.0	31.3	 25
221	 10	178.0	26.7	 25
222	 10	178.0	22.1	 25
223	 10	235.0	50.6	 25
224	 10	152.0	21.2	 25
225	 10	191.0	29.0	 25
226	 10	144.0	14.3	 25
227	 10	260.0	27.6	 25
228	 10	379.0	46.6	 25
229	 10	248.0	23.0	 25
230	 10	185.0	22.7	 25
231	 10	238.0	33.8	 25
232	 10	255.0	23.6	 25
233	 10	199.0	33.1	 25
234	 10	134.0	13.6	 25
235	 10	122.0	12.8	 25
236	 10	174.0	19.8	 25
237	 10	214.0	22.8	 25
238	 10	149.0	21.4	 25
239	 10	155.0	21.7	 25
240	 10	119.0	9.5	 25
241	 10	245.0	29.9	 25
242	 10	185.0	18.3	 25
243	 10	196.0	19.3	 25
244	 10	296.0	32.0	 25
245	 10	888.0	105.7	 25
246	 10	839.0	85.9	 25
247	 10	215.0	25.9	 25
248	 10	452.0	46.1	 25
249	 10	290.0	36.4	 25
250	 10	312.0	35.5	 25
251	 10	236.0	37.8	 25
252	 10	256.0	26.2	 25
253	 10	653.0	87.4	 25
254	 10	246.0	28.2	 25
255	 10	278.0	38.8	 25
256	 10	552.0	74.6	 25
257	 10	169.0	28.1	 25
258	 10	170.0	21.2	 25
259	 10	221.0	24.4	 25
260	 10	162.0	25.6	 25
261	 10	162.0	21.1	 25
262	 10	162.0	24.6	 25
263	 10	155.0	20.5	 25
264	 10	456.0	49.9	 25
265	 10	1263.0	210.5	 25
266	 10	252.0	31.7	 25
267	 10	141.0	18.8	 25
268	 10	135.0	17.1	 25
269	 10	123.0	13.3	 25
270	 10	166.0	24.9	 25
271	 10	162.0	23.7	 25
272	 10	293.0	41.6	 25
273	 10	1926.0	391.5	 25
274	 10	144.0	16.4	 25
275	 10	210.0	20.6	 25
276	 10	147.0	28.4	 25
277	 10	231.0	25.8	 25
278	 10	170.0	16.6	 25
279	 10	206.0	17.3	 25
280	 10	159.0	23.3	 25
281	 10	191.0	20.2	 25
282	 10	226.0	33.2	 25
283	 10	152.0	19.9	 25
284	 10	478.0	102.1	 25
285	 10	181.0	21.5	 25
286	 10	205.0	25.6	 25
287	 10	198.0	30.2	 25
288	 10	242.0	24.3	 25
289	 10	221.0	32.2	 25
290	 10	164.0	15.9	 25
291	 10	309.0	36.2	 25
292	 10	163.0	31.3	 25
293	 10	279.0	35.3	 25
294	 10	302.0	52.0	 25
295	 10	5347.0	692.2	 25
296	 10	215.0	20.8	 25
297	 10	139.0	18.0	 25
298	 10	149.0	19.5	 25
299	 10	357.0	64.8	 25
300	 10	275.0	30.6	 25
301	 10	119.0	11.4	 25
302	 10	202.0	29.7	 25
303	 10	148.0	22.8	 25
304	 10	159.0	23.9	 25
305	 10	161.0	21.5	 25
306	 10	164.0	23.1	 25
307	 10	128.0	15.3	 25
308	 10	219.0	32.5	 25
309	 10	209.0	18.3	 25
310	 10	190.0	24.0	 25
311	 10	349.0	44.9	 25
312	 10	187.0	31.0	 25
313	 10	190.0	24.8	 25
314	 10	839.0	136.2	 25
315	 10	211.0	24.6	 25
316	 10	166.0	16.0	 25
317	 10	222.0	33.2	 25
318	 10	3216.0	675.5	 25
319	 10	161.0	19.2	 25
320	 10	178.0	28.1	 25
321	 10	237.0	22.3	 25
322	 10	261.0	36.6	 25
323	 10	154.0	18.5	 25
324	 10	149.0	18.4	 25
325	 10	372.0	42.2	 25
326	 10	283.0	40.6	 25
327	 10	231.0	25.7	 25
328	 10	209.0	25.3	 25
329	 10	240.0	27.0	 25
330	 10	262.0	45.8	 25
331	 10	168.0	17.9	 25
332	 10	1139.0	151.7	 25
333	 10	368.0	39.7	 25
334	 10	868.0	77.0	 25
335	 10	1716.0	259.7	 25
336	 10	194.0	24.0	 25
337	 10	185.0	21.2	 25
338	 10	471.0	52.7	 25
339	 10	154.0	28.2	 25
340	 10	256.0	39.8	 25
341	 10	1094.0	180.7	 25
342	 10	262.0	43.2	 25
343	 10	372.0	41.4	 25
344	 10	574.0	128.8	 25
345	 10	166.0	28.4	 25
346	 10	482.0	78.5	 25
347	 10	391.0	96.5	 25
348	 10	137.0	18.2	 25
349	 10	138.0	30.9	 25
350	 10	550.0	72.4	 25
351	 10	298.0	52.9	 25
352	 10	289.0	36.6	 25
353	 10	1543.0	301.6	 25
354	 10	10197.0	1213.3	 25
355	 10	511.0	50.5	 25
356	 10	402.0	56.3	 25
357	 10	276.0	27.0	 25
358	 10	148.0	23.4	 25
359	 10	213.0	31.2	 25
360	 10	169.0	29.4	 25
361	 10	189.0	38.7	 25
362	 10	189.0	26.7	 25
363	 10	153.0	21.8	 25
364	 10	274.0	38.7	 25
365	 10	147.0	21.8	 25
366	 10	147.0	25.4	 25
367	 10	160.0	22.0	 25
368	 10	191.0	14.8	 25
369	 10	206.0	24.9	 25
370	 10	142.0	23.4	 25
371	 10	134.0	17.1	 25
372	 10	198.0	36.1	 25
373	 10	291.0	51.0	 25
374	 10	8766.0	1523.9	 25
375	 10	238.0	22.7	 25
376	 10	122.0	13.7	 25
377	 10	156.0	26.1	 25
378	 10	215.0	17.8	 25
379	 10	142.0	25.4	 25
380	 10	820.0	153.1	 25
381	 10	607.0	70.6	 25
382	 10	124.0	16.4	 25
383	 10	152.0	18.4	 25
384	 10	153.0	18.0	 25
385	 10	121.0	15.3	 25
386	 10	157.0	25.8	 25
387	 10	145.0	15.9	 25
388	 10	137.0	19.9	 25
389	 10	237.0	33.1	 25
390	 10	209.0	30.3	 25
391	 10	131.0	18.3	 25
392	 10	142.0	16.7	 25
393	 10	164.0	25.0	 25
394	 10	135.0	21.1	 25
395	 10	118.0	17.6	 25
396	 10	164.0	17.2	 25
397	 10	237.0	32.3	 25
398	 10	13417.0	1591.5	 25
399	 10	3342.0	728.5	 25
400	 10	291.0	45.7	 25
401	 10	6506.0	963.2	 25
402	 10	7251.0	511.8	 25
403	 10	9566.0	1525.8	 25
404	 10	674.0	166.3	 25
405	 10	121.0	15.7	 25
406	 10	136.0	19.2	 25
407	 10	141.0	19.5	 25
408	 10	136.0	20.9	 25
409	 10	7085.0	1738.8	 25
410	 10	139.0	14.6	 25
411	 10	242.0	40.1	 25
412	 10	249.0	33.7	 25
413	 10	565.0	162.6	 25
414	 10	273.0	27.4	 25
415	 10	1168.0	144.6	 25
416	 10	135.0	22.0	 25
417	 10	171.0	28.5	 25
418	 10	1353.0	221.9	 25
419	 10	201.0	25.0	 25
420	 10	551.0	119.2	 25
421	 10	1016.0	252.9	 25
422	 10	302.0	43.0	 25
423	 10	258.0	28.5	 25
424	 10	223.0	32.6	 25
425	 10	161.0	15.3	 25
426	 10	410.0	53.7	 25
427	 10	179.0	21.0	 25
428	 10	254.0	32.1	 25
429	 10	162.0	27.3	 25
430	 10	214.0	20.8	 25
431	 10	264.0	37.5	 25
432	 10	182.0	27.6	 25
433	 10	128.0	20.0	 25
434	 10	268.0	34.2	 25
435	 10	197.0	29.5	 25
436	 10	606.0	59.0	 25
437	 10	141.0	20.9	 25
438	 10	299.0	53.5	 25
439	 10	593.0	189.3	 25
440	 10	213.0	24.4	 25
441	 10	399.0	67.3	 25
442	 10	310.0	34.8	 25
443	 10	885.0	128.9	 25
444	 10	186.0	26.0	 25
445	 10	213.0	36.7	 25
446	 10	203.0	34.2	 25
447	 10	221.0	40.4	 25
448	 10	131.0	17.7	 25
449	 10	216.0	34.8	 25
450	 10	168.0	22.8	 25
451	 10	328.0	39.3	 25
452	 10	379.0	53.4	 25
453	 10	152.0	27.4	 25
454	 10	424.0	64.9	 25
455	 10	251.0	31.5	 25
456	 10	457.0	73.5	 25
457	 10	121.0	17.1	 25
458	 10	147.0	19.5	 25
459	 10	138.0	16.5	 25
460	 10	142.0	17.8	 25
461	 10	140.0	20.6	 25
462	 10	135.0	19.4	 25
463	 10	159.0	24.9	 25
464	 10	146.0	21.8	 25
465	 10	166.0	20.7	 25
466	 10	181.0	26.7	 25
467	 10	1266.0	235.5	 25
468	 10	119.0	18.0	 25
469	 10	202.0	26.3	 25
470	 10	177.0	16.0	 25
471	 10	143.0	21.7	 25
472	 10	261.0	30.1	 25
473	 10	187.0	20.7	 25
474	 10	465.0	68.2	 25
475	 10	2773.0	1144.3	 25
476	 10	420.0	213.2	 25
477	 10	127.0	18.6	 25
478	 10	241.0	38.7	 25
479	 10	141.0	21.6	 25
480	 10	159.0	21.7	 25
481	 10	165.0	23.6	 25
482	 10	174.0	25.0	 25
483	 10	284.0	40.1	 25
484	 10	333.0	38.3	 25
485	 10	1294.0	277.3	 25
486	 10	231.0	24.5	 25
487	 10	169.0	23.6	 25
488	 10	214.0	29.1	 25
489	 10	135.0	26.1	 25
490	 10	172.0	26.2	 25
491	 10	122.0	22.0	 25
492	 10	140.0	25.1	 25
493	 10	186.0	23.6	 25
494	 10	206.0	29.1	 25
495	 10	385.0	44.3	 25
496	 10	267.0	39.4	 25
497	 10	131.0	22.2	 25
498	 10	194.0	20.7	 25
499	 10	261.0	43.9	 25
500	 10	135.0	27.2	 25
501	 10	339.0	38.8	 25
502	 10	191.0	23.4	 25
503	 10	355.0	42.2	 25
504	 10	126.0	16.3	 25
505	 10	156.0	26.4	 25
506	 10	164.0	23.0	 25
507	 10	131.0	26.1	 25
508	 10	193.0	28.8	 25
509	 10	131.0	20.8	 25
510	 10	156.0	18.4	 25
511	 10	291.0	38.6	 25
512	 10	157.0	21.1	 25
513	 10	139.0	23.2	 25
514	 10	206.0	30.8	 25
515	 10	132.0	21.5	 25
516	 10	139.0	21.4	 25
517	 10	145.0	24.7	 25
518	 10	161.0	25.8	 25
519	 10	193.0	23.4	 25
520	 10	185.0	27.6	 25
521	 10	229.0	35.7	 25
522	 10	147.0	20.8	 25
523	 10	120.0	13.8	 25
524	 10	160.0	25.1	 25
525	 10	193.0	25.4	 25
526	 10	185.0	21.1	 25
527	 10	268.0	41.7	 25
528	 10	183.0	26.7	 25
529	 10	229.0	25.0	 25
530	 10	131.0	18.3	 25
531	 10	156.0	23.1	 25
532	 10	2249.0	203.3	 25
533	 10	592.0	107.0	 25
534	 10	8984.0	1119.2	 25
535	 10	184.0	38.1	 25
536	 10	269.0	42.2	 25
537	 10	136.0	17.4	 25
538	 10	159.0	19.9	 25
539	 10	422.0	54.2	 25
540	 10	193.0	32.7	 25
541	 10	126.0	20.0	 25
542	 10	267.0	34.3	 25
543	 10	130.0	18.0	 25
544	 10	170.0	32.8	 25
545	 10	163.0	20.0	 25
546	 10	152.0	16.2	 25
547	 10	230.0	37.8	 25
548	 10	220.0	29.2	 25
549	 10	367.0	51.8	 25
550	 10	128.0	21.9	 25
551	 10	179.0	25.9	 25
552	 10	138.0	31.9	 25
553	 10	222.0	25.8	 25
554	 10	140.0	18.0	 25
555	 10	154.0	25.1	 25
556	 10	178.0	29.1	 25
557	 10	385.0	69.6	 25
558	 10	161.0	17.5	 25
559	 10	192.0	25.3	 25
560	 10	143.0	25.3	 25
561	 10	342.0	55.6	 25
562	 10	276.0	40.7	 25
563	 10	152.0	24.4	 25
564	 10	165.0	28.6	 25
565	 10	172.0	23.0	 25
566	 10	208.0	30.4	 25
567	 10	136.0	16.2	 25
568	 10	213.0	30.0	 25
569	 10	460.0	74.3	 25
570	 10	153.0	26.6	 25
571	 10	174.0	33.7	 25
572	 10	226.0	31.8	 25
573	 10	158.0	20.9	 25
574	 10	124.0	20.3	 25
575	 10	142.0	26.4	 25
576	 10	276.0	43.3	 25
577	 10	150.0	23.3	 25
578	 10	176.0	22.2	 25
579	 10	265.0	35.8	 25
580	 10	258.0	24.4	 25
581	 10	128.0	18.8	 25
582	 10	126.0	13.8	 25
583	 10	105.0	18.6	 25
584	 10	136.0	24.5	 25
585	 10	167.0	25.4	 25
586	 10	162.0	27.7	 25
587	 10	130.0	17.6	 25
588	 10	137.0	24.3	 25
589	 10	267.0	31.5	 25
590	 10	344.0	57.9	 25
591	 10	167.0	23.7	 25
592	 10	164.0	25.4	 25
593	 10	220.0	33.8	 25
594	 10	147.0	27.5	 25
595	 10	205.0	24.4	 25
596	 10	522.0	63.2	 25
597	 10	321.0	33.7	 25
598	 10	457.0	148.2	 25
599	 10	8809.0	1394.5	 25
600	 10	158.0	25.2	 25
601	 10	196.0	26.6	 25
602	 10	130.0	18.6	 25
603	 10	143.0	22.7	 25
604	 10	295.0	42.3	 25
605	 10	185.0	22.4	 25
606	 10	136.0	14.5	 25
607	 10	177.0	29.8	 25
608	 10	172.0	26.1	 25
609	 10	250.0	33.0	 25
610	 10	272.0	36.1	 25
611	 10	156.0	23.1	 25
612	 10	359.0	62.9	 25
613	 10	151.0	21.3	 25
614	 10	125.0	19.0	 25
615	 10	164.0	33.3	 25
616	 10	142.0	25.1	 25
617	 10	211.0	24.9	 25
618	 10	144.0	25.7	 25
619	 10	171.0	20.8	 25
620	 10	232.0	28.3	 25
621	 10	233.0	35.0	 25
622	 10	301.0	36.7	 25
623	 10	172.0	25.7	 25
624	 10	199.0	26.8	 25
625	 10	255.0	38.3	 25
626	 10	154.0	21.3	 25
627	 10	204.0	25.8	 25
628	 10	147.0	19.3	 25
629	 10	388.0	48.1	 25
630	 10	1061.0	185.4	 25
631	 10	334.0	50.7	 25
632	 10	170.0	20.8	 25
633	 10	141.0	17.0	 25
634	 10	176.0	27.5	 25
635	 10	594.0	48.7	 25
636	 10	140.0	17.8	 25
637	 10	179.0	22.7	 25
638	 10	201.0	28.4	 25
639	 10	248.0	32.3	 25
640	 10	149.0	23.3	 25
641	 10	185.0	29.5	 25
642	 10	174.0	23.0	 25
643	 10	392.0	61.4	 25
644	 10	126.0	15.7	 25
645	 10	150.0	25.2	 25
646	 10	150.0	23.2	 25
647	 10	128.0	15.5	 25
648	 10	189.0	36.7	 25
649	 10	341.0	40.2	 25
650	 10	161.0	26.5	 25
651	 10	170.0	22.1	 25
652	 10	179.0	16.3	 25
653	 10	6060.0	1020.7	 25
654	 10	168.0	34.0	 25
655	 10	188.0	21.5	 25
656	 10	150.0	22.6	 25
657	 10	206.0	21.0	 25
658	 10	328.0	52.8	 25
659	 10	250.0	36.5	 25
660	 10	706.0	117.7	 25
661	 10	350.0	43.6	 25
662	 10	122.0	20.5	 25
663	 10	295.0	31.7	 25
664	 10	3146.0	417.3	 25
665	 10	1282.0	178.6	 25
666	 10	420.0	64.5	 25
667	 10	1789.0	164.3	 25
668	 10	443.0	76.7	 25
669	 10	203.0	17.6	 25
670	 10	108.0	15.2	 25
671	 10	144.0	25.3	 25
672	 10	144.0	22.1	 25
673	 10	206.0	31.5	 25
674	 10	177.0	19.8	 25
675	 10	173.0	22.6	 25
676	 10	196.0	23.6	 25
677	 10	141.0	27.3	 25
678	 10	178.0	25.1	 25
679	 10	206.0	39.5	 25
680	 10	173.0	28.9	 25
681	 10	167.0	23.2	 25
682	 10	182.0	26.4	 25
683	 10	159.0	21.5	 25
684	 10	163.0	16.5	 25
685	 10	167.0	32.0	 25
686	 10	150.0	17.7	 25
687	 10	125.0	17.6	 25
688	 10	150.0	17.1	 25
689	 10	202.0	26.2	 25
690	 10	134.0	22.3	 25
691	 10	143.0	20.4	 25
692	 10	1182.0	279.7	 25
693	 10	154.0	27.3	 25
694	 10	206.0	24.3	 25
695	 10	31101.0	2552.9	 25
696	 10	1348.0	188.1	 25
697	 10	228.0	29.4	 25
698	 10	183.0	30.4	 25
699	 10	148.0	20.4	 25
700	 10	97.0	15.9	 25
701	 10	151.0	20.8	 25
702	 10	146.0	21.8	 25
703	 10	172.0	28.3	 25
704	 10	121.0	17.0	 25
705	 10	110.0	17.4	 25
706	 10	294.0	31.6	 25
707	 10	152.0	22.7	 25
708	 10	217.0	29.6	 25
709	 10	154.0	23.7	 25
710	 10	151.0	23.4	 25
711	 10	238.0	25.7	 25
712	 10	204.0	21.2	 25
713	 10	223.0	21.9	 25
714	 10	377.0	52.2	 25
715	 10	10897.0	1312.4	 25
716	 10	241.0	36.0	 25
717	 10	294.0	48.4	 25
718	 10	269.0	38.2	 25
719	 10	155.0	21.6	 25
720	 10	181.0	22.0	 25
721	 10	134.0	21.0	 25
722	 10	114.0	19.8	 25
723	 10	154.0	23.2	 25
724	 10	595.0	84.7	 25
725	 10	190.0	20.6	 25
726	 10	183.0	30.2	 25
727	 10	146.0	13.9	 25
728	 10	341.0	33.6	 25
729	 10	247.0	37.5	 25
730	 10	281.0	44.4	 25
731	 10	176.0	25.7	 25
732	 10	135.0	15.3	 25
733	 10	199.0	23.4	 25
734	 10	715.0	55.8	 25
735	 10	7732.0	1247.6	 25
736	 10	698.0	115.9	 25
737	 10	145.0	16.5	 25
738	 10	222.0	24.4	 25
739	 10	454.0	69.4	 25
740	 10	357.0	42.9	 25
741	 10	128.0	20.5	 25
742	 10	148.0	27.5	 25
743	 10	133.0	14.5	 25
744	 10	156.0	28.5	 25
745	 10	164.0	19.8	 25
746	 10	213.0	41.4	 25
747	 10	141.0	24.5	 25
748	 10	133.0	22.6	 25
749	 10	147.0	22.8	 25
750	 10	230.0	32.6	 25
751	 10	283.0	68.4	 25
752	 10	169.0	22.5	 25
753	 10	187.0	37.1	 25
754	 10	158.0	24.6	 25
755	 10	152.0	16.6	 25
756	 10	144.0	16.3	 25
757	 10	212.0	26.7	 25
758	 10	171.0	25.2	 25
759	 10	119.0	14.5	 25
760	 10	116.0	20.4	 25
761	 10	289.0	51.3	 25
762	 10	178.0	33.0	 25
763	 10	244.0	53.0	 25
764	 10	228.0	23.0	 25
765	 10	152.0	28.1	 25
766	 10	223.0	35.0	 25
767	 10	6323.0	747.0	 25
768	 10	163.0	20.9	 25
769	 10	197.0	22.4	 25
770	 10	213.0	26.4	 25
771	 10	214.0	30.9	 25
772	 10	543.0	53.5	 25
773	 10	438.0	73.5	 25
774	 10	160.0	25.6	 25
775	 10	168.0	23.8	 25
776	 10	163.0	23.9	 25
777	 10	110.0	19.1	 25
778	 10	948.0	132.9	 25
779	 10	113.0	14.9	 25
780	 10	99.0	16.4	 25
781	 10	168.0	20.4	 25
782	 10	142.0	18.2	 25
783	 10	161.0	18.6	 25
784	 10	180.0	24.9	 25
785	 10	192.0	34.9	 25
786	 10	186.0	23.8	 25
787	 10	162.0	17.4	 25
788	 10	219.0	25.6	 25
789	 10	1619.0	330.1	 25
790	 10	156.0	27.9	 25
791	 10	208.0	26.5	 25
792	 10	136.0	21.6	 25
793	 10	111.0	12.7	 25
794	 10	119.0	16.1	 25
795	 10	89.0	14.7	 25
796	 10	185.0	51.9	 25
797	 10	180.0	27.2	 25
798	 10	17080.0	2391.6	 25
799	 10	186.0	19.2	 25
800	 10	142.0	22.7	 25
801	 10	117.0	17.4	 25
802	 10	180.0	25.9	 25
803	 10	118.0	18.5	 25
804	 10	159.0	23.0	 25
805	 10	185.0	26.8	 25
806	 10	5745.0	765.7	 25
807	 10	11960.0	1666.2	 25
808	 10	310.0	53.9	 25
809	 10	137.0	16.4	 25
810	 10	121.0	19.0	 25
811	 10	150.0	30.7	 25
812	 10	134.0	16.1	 25
813	 10	3365.0	1931.1	 25
814	 10	275.0	32.1	 25
815	 10	134.0	19.4	 25
816	 10	157.0	25.6	 25
817	 10	445.0	68.5	 25
818	 10	183.0	21.0	 25
819	 10	3843.0	1036.0	 25
820	 10	219.0	30.7	 25
821	 10	182.0	22.3	 25
822	 10	362.0	38.1	 25
823	 10	243.0	34.1	 25
824	 10	145.0	18.0	 25
825	 10	151.0	13.3	 25
826	 10	128.0	23.1	 25
827	 10	277.0	36.0	 25
828	 10	223.0	17.0	 25
829	 10	243.0	22.2	 25
830	 10	201.0	24.4	 25
831	 10	2142.0	280.2	 25
832	 10	266.0	28.1	 25
833	 10	156.0	22.1	 25
834	 10	163.0	24.0	 25
835	 10	117.0	15.1	 25
836	 10	182.0	18.3	 25
837	 10	135.0	25.7	 25
838	 10	158.0	17.0	 25
839	 10	151.0	16.8	 25
840	 10	132.0	12.2	 25
841	 10	147.0	25.6	 25
842	 10	422.0	57.8	 25
843	 10	354.0	42.0	 25
844	 10	410.0	34.0	 25
845	 10	215.0	17.3	 25
846	 10	401.0	56.7	 25
847	 10	121.0	23.4	 25
848	 10	211.0	28.0	 25
849	 10	313.0	42.7	 25
850	 10	234.0	32.9	 25
851	 10	212.0	27.5	 25
852	 10	136.0	18.7	 25
853	 10	215.0	32.6	 25
854	 10	244.0	44.1	 25
855	 10	142.0	20.8	 25
856	 10	163.0	18.3	 25
857	 10	143.0	20.9	 25
858	 10	197.0	31.7	 25
859	 10	158.0	17.0	 25
860	 10	170.0	27.4	 25
861	 10	254.0	35.6	 25
862	 10	192.0	23.0	 25
863	 10	524.0	121.8	 25
864	 10	160.0	25.8	 25
865	 10	183.0	25.5	 25
866	 10	163.0	12.6	 25
867	 10	248.0	40.9	 25
868	 10	389.0	63.2	 25
869	 10	180.0	18.0	 25
870	 10	138.0	21.8	 25
871	 10	128.0	19.3	 25
872	 10	180.0	22.9	 25
873	 10	245.0	45.8	 25
874	 10	197.0	23.1	 25
875	 10	154.0	21.6	 25
876	 10	115.0	16.3	 25
877	 10	126.0	14.3	 25
878	 10	109.0	9.9	 25
879	 10	123.0	16.1	 25
880	 10	167.0	23.6	 25
881	 10	163.0	17.2	 25
882	 10	175.0	24.3	 25
883	 10	167.0	24.6	 25
884	 10	128.0	21.8	 25
885	 10	424.0	68.0	 25
886	 10	237.0	29.6	 25
887	 10	155.0	17.4	 25
888	 10	135.0	12.4	 25
889	 10	150.0	23.3	 25
890	 10	157.0	17.3	 25
891	 10	155.0	17.3	 25
892	 10	408.0	41.0	 25
893	 10	159.0	23.8	 25
894	 10	116.0	25.6	 25
895	 10	310.0	51.6	 25
896	 10	196.0	27.1	 25
897	 10	166.0	21.7	 25
898	 10	1301.0	172.0	 25
899	 10	236.0	26.6	 25
900	 10	203.0	34.7	 25
901	 10	268.0	36.4	 25
902	 10	147.0	30.8	 25
903	 10	133.0	24.0	 25
904	 10	160.0	23.2	 25
905	 10	116.0	17.3	 25
906	 10	139.0	24.9	 25
907	 10	291.0	41.6	 25
908	 10	210.0	31.3	 25
909	 10	288.0	25.3	 25
910	 10	131.0	18.2	 25
911	 10	121.0	15.6	 25
912	 10	162.0	24.5	 25
913	 10	196.0	27.7	 25
914	 10	204.0	25.8	 25
915	 10	163.0	13.5	 25
916	 10	256.0	31.3	 25
917	 10	203.0	32.2	 25
918	 10	607.0	72.2	 25
919	 10	335.0	43.1	 25
920	 10	346.0	59.3	 25
921	 10	128.0	21.2	 25
922	 10	219.0	32.6	 25
923	 10	119.0	18.8	 25
924	 10	657.0	95.8	 25
925	 10	156.0	25.7	 25
926	 10	187.0	31.7	 25
927	 10	161.0	18.1	 25
928	 10	170.0	22.5	 25
929	 10	919.0	137.8	 25
930	 10	433.0	38.1	 25
931	 10	214.0	24.1	 25
932	 10	133.0	22.2	 25
933	 10	139.0	22.5	 25
934	 10	325.0	34.7	 25
935	 10	259.0	38.8	 25
936	 10	240.0	33.4	 25
937	 10	156.0	32.0	 25
938	 10	163.0	16.9	 25
939	 10	429.0	63.3	 25
940	 10	119.0	12.7	 25
941	 10	169.0	23.3	 25
942	 10	633.0	139.3	 25
943	 10	246.0	29.4	 25
944	 10	294.0	32.9	 25
945	 10	392.0	57.6	 25
946	 10	162.0	22.8	 25
947	 10	467.0	89.1	 25
948	 10	394.0	52.1	 25
949	 10	436.0	46.4	 25
950	 10	280.0	38.2	 25
951	 10	10328.0	1524.7	 25
952	 10	286.0	38.4	 25
953	 10	149.0	19.1	 25
954	 10	127.0	18.7	 25
955	 10	147.0	20.2	 25
956	 10	217.0	29.7	 25
957	 10	140.0	20.8	 25
958	 10	178.0	29.7	 25
959	 10	156.0	22.8	 25
960	 10	228.0	32.5	 25
961	 10	810.0	149.5	 25
962	 10	157.0	21.7	 25
963	 10	288.0	28.5	 25
964	 10	266.0	36.2	 25
965	 10	175.0	19.0	 25
966	 10	131.0	17.0	 25
967	 10	123.0	20.1	 25
968	 10	618.0	69.0	 25
969	 10	1147.0	293.4	 25
970	 10	163.0	17.9	 25
971	 10	132.0	13.9	 25
972	 10	267.0	39.6	 25
973	 10	130.0	16.2	 25
974	 10	144.0	22.1	 25
975	 10	181.0	16.6	 25
976	 10	212.0	28.5	 25
977	 10	142.0	16.6	 25
978	 10	152.0	16.2	 25
979	 10	223.0	26.8	 25
980	 10	195.0	19.2	 25
981	 10	180.0	28.8	 25
982	 10	4590.0	895.1	 25
983	 10	300.0	44.9	 25
984	 10	131.0	15.2	 25
985	 10	179.0	24.0	 25
986	 10	224.0	30.9	 25
987	 10	592.0	129.2	 25
988	 10	161.0	15.5	 25
989	 10	148.0	24.6	 25
990	 10	228.0	25.6	 25
991	 10	145.0	28.3	 25
992	 10	127.0	11.8	 25
993	 10	176.0	28.1	 25
994	 10	2264.0	419.4	 25
995	 10	180.0	27.1	 25
996	 10	152.0	30.5	 25
997	 10	536.0	85.2	 25
998	 10	204.0	17.1	 25
999	 10	20860.0	2037.8	 25
1000	 10	20638.0	2298.7	 25
1001	 10	6302.0	890.0	 25
  0	 11	236.0	46.6	 25
  1	 11	706.0	117.4	 25
  2	 11	207.0	22.1	 25
  3	 11	542.0	70.4	 25
  4	 11	207.0	24.8	 25
  5	 11	251.0	35.1	 25
  6	 11	272.0	37.2	 25
  7	 11	3959.0	946.6	 25
  8	 11	176.0	20.9	 25
  9	 11	186.0	25.1	 25
 10	 11	171.0	16.4	 25
 11	 11	466.0	45.9	 25
 12	 11	207.0	17.9	 25
 13	 11	5181.0	770.4	 25
 14	 11	5336.0	758.3	 25
 15	 11	5229.0	717.9	 25
 16	 11	190.0	29.2	 25
 17	 11	401.0	35.3	 25
 18	 11	206.0	18.7	 25
 19	 11	5109.0	919.0	 25
 20	 11	5365.0	975.3	 25
 21	 11	5336.0	981.8	 25
 22	 11	173.0	23.4	 25
 23	 11	432.0	34.5	 25
 24	 11	5214.0	806.3	 25
 25	 11	161.0	15.0	 25
 26	 11	175.0	20.7	 25
 27	 11	187.0	21.9	 25
 28	 11	5345.0	798.9	 25
 29	 11	436.0	46.3	 25
 30	 11	188.0	31.7	 25
 31	 11	5211.0	767.7	 25
 32	 11	5444.0	733.4	 25
 33	 11	5408.0	727.9	 25
 34	 11	185.0	22.6	 25
 35	 11	380.0	33.9	 25
 36	 11	192.0	23.5	 25
 37	 11	5171.0	805.9	 25
 38	 11	5249.0	767.4	 25
 39	 11	5338.0	744.0	 25
 40	 11	211.0	25.9	 25
 41	 11	424.0	54.1	 25
 42	 11	5543.0	847.7	 25
 43	 11	213.0	35.8	 25
 44	 11	180.0	26.3	 25
 45	 11	197.0	31.4	 25
 46	 11	5460.0	741.0	 25
 47	 11	427.0	41.7	 25
 48	 11	201.0	25.5	 25
 49	 11	189.0	27.5	 25
 50	 11	5317.0	772.9	 25
 51	 11	177.0	16.5	 25
 52	 11	191.0	27.6	 25
 53	 11	408.0	33.9	 25
 54	 11	5549.0	697.3	 25
 55	 11	170.0	19.5	 25
 56	 11	163.0	25.5	 25
 57	 11	183.0	16.0	 25
 58	 11	178.0	37.8	 25
 59	 11	400.0	38.7	 25
 60	 11	376.0	32.8	 25
 61	 11	390.0	39.1	 25
 62	 11	5689.0	770.7	 25
 63	 11	198.0	40.7	 25
 64	 11	205.0	27.1	 25
 65	 11	200.0	28.9	 25
 66	 11	5434.0	967.1	 25
 67	 11	418.0	48.6	 25
 68	 11	186.0	26.1	 25
 69	 11	5201.0	1069.0	 25
 70	 11	5031.0	959.9	 25
 71	 11	5338.0	1124.1	 25
 72	 11	212.0	24.7	 25
 73	 11	458.0	63.1	 25
 74	 11	195.0	29.1	 25
 75	 11	5133.0	863.5	 25
 76	 11	5277.0	989.9	 25
 77	 11	187.0	16.7	 25
 78	 11	5640.0	965.4	 25
 79	 11	426.0	27.4	 25
 80	 11	5385.0	794.6	 25
 81	 11	5379.0	724.7	 25
 82	 11	5273.0	796.5	 25
 83	 11	187.0	25.1	 25
 84	 11	210.0	39.2	 25
 85	 11	383.0	56.6	 25
 86	 11	183.0	26.3	 25
 87	 11	5403.0	927.0	 25
 88	 11	5542.0	756.5	 25
 89	 11	5501.0	801.4	 25
 90	 11	189.0	26.7	 25
 91	 11	408.0	35.4	 25
 92	 11	374.0	32.2	 25
 93	 11	411.0	42.7	 25
 94	 11	183.0	23.8	 25
 95	 11	188.0	31.6	 25
 96	 11	201.0	25.0	 25
 97	 11	5261.0	986.0	 25
 98	 11	190.0	22.5	 25
 99	 11	384.0	48.8	 25
100	 11	206.0	41.3	 25
101	 11	5240.0	830.4	 25
102	 11	5341.0	1019.7	 25
103	 11	194.0	25.0	 25
104	 11	178.0	23.6	 25
105	 11	412.0	56.0	 25
106	 11	203.0	31.5	 25
107	 11	5451.0	876.0	 25
108	 11	5641.0	955.3	 25
109	 11	165.0	25.0	 25
110	 11	176.0	23.6	 25
111	 11	380.0	29.5	 25
112	 11	332.0	27.7	 25
113	 11	405.0	53.8	 25
114	 11	5856.0	1022.3	 25
115	 11	5829.0	935.0	 25
116	 11	5880.0	1275.5	 25
117	 11	5796.0	1245.8	 25
118	 11	6117.0	1102.3	 25
119	 11	393.0	32.5	 25
120	 11	432.0	39.0	 25
121	 11	240.0	19.2	 25
122	 11	241.0	35.0	 25
123	 11	267.0	27.2	 25
124	 11	132.0	17.9	 25
125	 11	1157.0	210.2	 25
126	 11	474.0	71.6	 25
127	 11	223.0	31.0	 25
128	 11	525.0	82.3	 25
129	 11	1858.0	417.2	 25
130	 11	220.0	30.0	 25
131	 11	486.0	36.8	 25
132	 11	11181.0	1735.1	 25
133	 11	264.0	40.3	 25
134	 11	234.0	29.2	 25
135	 11	262.0	28.6	 25
136	 11	940.0	197.1	 25
137	 11	144.0	23.0	 25
138	 11	3345.0	618.0	 25
139	 11	170.0	22.0	 25
140	 11	357.0	59.8	 25
141	 11	322.0	47.0	 25
142	 11	2006.0	388.7	 25
143	 11	433.0	69.4	 25
144	 11	278.0	34.1	 25
145	 11	209.0	28.6	 25
146	 11	198.0	26.0	 25
147	 11	227.0	23.1	 25
148	 11	180.0	20.2	 25
149	 11	354.0	66.2	 25
150	 11	198.0	26.0	 25
151	 11	138.0	23.4	 25
152	 11	486.0	88.8	 25
153	 11	164.0	20.6	 25
154	 11	461.0	88.6	 25
155	 11	203.0	29.0	 25
156	 11	165.0	27.7	 25
157	 11	238.0	37.4	 25
158	 11	184.0	18.7	 25
159	 11	215.0	23.3	 25
160	 11	953.0	145.5	 25
161	 11	214.0	25.2	 25
162	 11	165.0	23.7	 25
163	 11	165.0	23.6	 25
164	 11	375.0	51.9	 25
165	 11	224.0	41.2	 25
166	 11	214.0	18.7	 25
167	 11	213.0	29.9	 25
168	 11	164.0	21.1	 25
169	 11	160.0	17.0	 25
170	 11	261.0	37.8	 25
171	 11	145.0	21.0	 25
172	 11	129.0	16.3	 25
173	 11	135.0	21.7	 25
174	 11	615.0	108.3	 25
175	 11	211.0	24.9	 25
176	 11	227.0	34.6	 25
177	 11	174.0	25.7	 25
178	 11	216.0	25.5	 25
179	 11	273.0	42.9	 25
180	 11	152.0	22.3	 25
181	 11	170.0	24.3	 25
182	 11	368.0	71.8	 25
183	 11	4540.0	616.1	 25
184	 11	281.0	29.5	 25
185	 11	207.0	32.3	 25
186	 11	155.0	21.9	 25
187	 11	608.0	73.8	 25
188	 11	263.0	38.3	 25
189	 11	196.0	18.3	 25
190	 11	162.0	28.7	 25
191	 11	151.0	24.0	 25
192	 11	194.0	19.0	 25
193	 11	180.0	30.5	 25
194	 11	188.0	26.5	 25
195	 11	282.0	30.2	 25
196	 11	151.0	14.5	 25
197	 11	286.0	26.1	 25
198	 11	308.0	40.8	 25
199	 11	137.0	16.2	 25
200	 11	185.0	18.8	 25
201	 11	647.0	99.7	 25
202	 11	492.0	61.1	 25
203	 11	278.0	38.4	 25
204	 11	204.0	29.5	 25
205	 11	469.0	65.3	 25
206	 11	254.0	35.3	 25
207	 11	281.0	36.9	 25
208	 11	356.0	49.6	 25
209	 11	449.0	71.1	 25
210	 11	159.0	24.2	 25
211	 11	210.0	32.1	 25
212	 11	176.0	18.6	 25
213	 11	179.0	22.3	 25
214	 11	572.0	93.9	 25
215	 11	763.0	112.9	 25
216	 11	281.0	56.6	 25
217	 11	262.0	24.2	 25
218	 11	8628.0	969.8	 25
219	 11	755.0	171.0	 25
220	 11	1697.0	320.8	 25
221	 11	329.0	37.7	 25
222	 11	172.0	16.1	 25
223	 11	164.0	23.0	 25
224	 11	162.0	21.0	 25
225	 11	9069.0	1684.3	 25
226	 11	222.0	29.6	 25
227	 11	201.0	19.4	 25
228	 11	690.0	94.4	 25
229	 11	165.0	25.2	 25
230	 11	419.0	64.0	 25
231	 11	151.0	11.4	 25
232	 11	327.0	55.3	 25
233	 11	239.0	37.7	 25
234	 11	129.0	20.9	 25
235	 11	135.0	24.4	 25
236	 11	161.0	22.8	 25
237	 11	179.0	27.4	 25
238	 11	623.0	121.0	 25
239	 11	523.0	87.3	 25
240	 11	141.0	23.9	 25
241	 11	417.0	243.2	 25
242	 11	190.0	19.7	 25
243	 11	461.0	73.5	 25
244	 11	3013.0	736.8	 25
245	 11	165.0	25.9	 25
246	 11	233.0	36.9	 25
247	 11	176.0	28.3	 25
248	 11	140.0	23.5	 25
249	 11	226.0	31.1	 25
250	 11	241.0	39.0	 25
251	 11	172.0	19.7	 25
252	 11	261.0	35.3	 25
253	 11	175.0	23.5	 25
254	 11	172.0	23.1	 25
255	 11	160.0	20.3	 25
256	 11	417.0	60.2	 25
257	 11	148.0	24.1	 25
258	 11	156.0	26.9	 25
259	 11	152.0	20.8	 25
260	 11	191.0	34.1	 25
261	 11	161.0	22.1	 25
262	 11	251.0	35.5	 25
263	 11	189.0	25.8	 25
264	 11	535.0	94.0	 25
265	 11	259.0	32.6	 25
266	 11	188.0	23.0	 25
267	 11	169.0	23.1	 25
268	 11	148.0	16.3	 25
269	 11	323.0	31.8	 25
270	 11	155.0	21.3	 25
271	 11	308.0	62.4	 25
272	 11	149.0	22.1	 25
273	 11	298.0	41.3	 25
274	 11	153.0	19.4	 25
275	 11	187.0	40.7	 25
276	 11	150.0	15.2	 25
277	 11	165.0	24.8	 25
278	 11	152.0	19.5	 25
279	 11	146.0	17.6	 25
280	 11	1229.0	198.3	 25
281	 11	125.0	17.4	 25
282	 11	190.0	34.2	 25
283	 11	318.0	38.5	 25
284	 11	173.0	19.7	 25
285	 11	228.0	26.1	 25
286	 11	918.0	140.2	 25
287	 11	143.0	16.5	 25
288	 11	892.0	138.8	 25
289	 11	181.0	25.9	 25
290	 11	182.0	21.0	 25
291	 11	203.0	31.4	 25
292	 11	288.0	30.1	 25
293	 11	349.0	46.5	 25
294	 11	181.0	19.9	 25
295	 11	473.0	64.1	 25
296	 11	173.0	26.0	 25
297	 11	1473.0	297.4	 25
298	 11	226.0	26.8	 25
299	 11	913.0	117.5	 25
300	 11	291.0	36.0	 25
301	 11	176.0	23.9	 25
302	 11	177.0	17.3	 25
303	 11	1444.0	248.1	 25
304	 11	169.0	16.3	 25
305	 11	193.0	33.9	 25
306	 11	135.0	16.5	 25
307	 11	208.0	35.7	 25
308	 11	163.0	16.6	 25
309	 11	176.0	19.2	 25
310	 11	149.0	19.0	 25
311	 11	188.0	29.8	 25
312	 11	225.0	30.4	 25
313	 11	175.0	26.5	 25
314	 11	1628.0	224.1	 25
315	 11	192.0	26.7	 25
316	 11	158.0	19.0	 25
317	 11	796.0	164.1	 25
318	 11	217.0	23.4	 25
319	 11	424.0	65.8	 25
320	 11	645.0	147.0	 25
321	 11	159.0	24.5	 25
322	 11	132.0	15.7	 25
323	 11	206.0	31.0	 25
324	 11	207.0	18.9	 25
325	 11	185.0	18.4	 25
326	 11	214.0	32.3	 25
327	 11	250.0	30.7	 25
328	 11	206.0	22.7	 25
329	 11	1142.0	127.5	 25
330	 11	292.0	25.2	 25
331	 11	446.0	65.4	 25
332	 11	509.0	57.5	 25
333	 11	179.0	27.6	 25
334	 11	136.0	16.6	 25
335	 11	174.0	26.5	 25
336	 11	133.0	17.0	 25
337	 11	153.0	23.9	 25
338	 11	1172.0	190.8	 25
339	 11	342.0	54.7	 25
340	 11	241.0	35.9	 25
341	 11	163.0	17.5	 25
342	 11	133.0	22.1	 25
343	 11	368.0	54.2	 25
344	 11	201.0	36.2	 25
345	 11	188.0	29.4	 25
346	 11	144.0	20.6	 25
347	 11	154.0	22.4	 25
348	 11	129.0	16.6	 25
349	 11	152.0	23.5	 25
350	 11	337.0	47.9	 25
351	 11	150.0	18.5	 25
352	 11	137.0	15.6	 25
353	 11	1964.0	368.6	 25
354	 11	1976.0	399.3	 25
355	 11	131.0	18.2	 25
356	 11	176.0	22.2	 25
357	 11	4313.0	909.7	 25
358	 11	214.0	28.5	 25
359	 11	130.0	20.9	 25
360	 11	134.0	18.1	 25
361	 11	1152.0	179.0	 25
362	 11	199.0	26.4	 25
363	 11	155.0	21.9	 25
364	 11	179.0	36.1	 25
365	 11	210.0	30.2	 25
366	 11	621.0	97.3	 25
367	 11	148.0	24.6	 25
368	 11	192.0	25.1	 25
369	 11	140.0	21.9	 25
370	 11	237.0	39.9	 25
371	 11	386.0	44.7	 25
372	 11	138.0	19.7	 25
373	 11	132.0	14.0	 25
374	 11	167.0	12.7	 25
375	 11	185.0	17.2	 25
376	 11	198.0	21.6	 25
377	 11	338.0	30.6	 25
378	 11	217.0	40.5	 25
379	 11	266.0	34.8	 25
380	 11	209.0	20.2	 25
381	 11	308.0	37.8	 25
382	 11	563.0	105.4	 25
383	 11	912.0	161.6	 25
384	 11	149.0	20.5	 25
385	 11	112.0	15.6	 25
386	 11	4011.0	894.6	 25
387	 11	141.0	18.3	 25
388	 11	136.0	21.2	 25
389	 11	93.0	13.5	 25
390	 11	174.0	25.3	 25
391	 11	376.0	50.7	 25
392	 11	252.0	26.1	 25
393	 11	873.0	138.7	 25
394	 11	359.0	47.2	 25
395	 11	119.0	21.4	 25
396	 11	142.0	18.2	 25
397	 11	563.0	77.3	 25
398	 11	233.0	23.0	 25
399	 11	199.0	19.6	 25
400	 11	180.0	32.4	 25
401	 11	186.0	23.9	 25
402	 11	779.0	127.5	 25
403	 11	140.0	17.6	 25
404	 11	120.0	15.5	 25
405	 11	138.0	19.0	 25
406	 11	128.0	23.0	 25
407	 11	156.0	13.6	 25
408	 11	157.0	14.8	 25
409	 11	197.0	30.5	 25
410	 11	372.0	60.6	 25
411	 11	153.0	22.9	 25
412	 11	152.0	18.4	 25
413	 11	182.0	29.1	 25
414	 11	153.0	21.4	 25
415	 11	148.0	20.4	 25
416	 11	192.0	26.1	 25
417	 11	169.0	24.1	 25
418	 11	1051.0	125.3	 25
419	 11	4053.0	579.1	 25
420	 11	398.0	44.0	 25
421	 11	410.0	58.3	 25
422	 11	361.0	33.7	 25
423	 11	182.0	26.4	 25
424	 11	250.0	29.9	 25
425	 11	143.0	21.7	 25
426	 11	721.0	125.4	 25
427	 11	941.0	109.7	 25
428	 11	287.0	37.1	 25
429	 11	277.0	37.1	 25
430	 11	1958.0	354.1	 25
431	 11	245.0	38.7	 25
432	 11	539.0	88.7	 25
433	 11	633.0	110.4	 25
434	 11	302.0	45.5	 25
435	 11	171.0	18.4	 25
436	 11	255.0	31.0	 25
437	 11	209.0	31.4	 25
438	 11	211.0	26.9	 25
439	 11	198.0	25.1	 25
440	 11	172.0	27.7	 25
441	 11	172.0	21.2	 25
442	 11	406.0	71.3	 25
443	 11	146.0	16.1	 25
444	 11	142.0	24.3	 25
445	 11	142.0	17.1	 25
446	 11	161.0	18.9	 25
447	 11	714.0	155.9	 25
448	 11	607.0	149.0	 25
449	 11	164.0	26.4	 25
450	 11	137.0	16.8	 25
451	 11	133.0	13.3	 25
452	 11	176.0	19.4	 25
453	 11	296.0	42.4	 25
454	 11	197.0	20.6	 25
455	 11	155.0	13.2	 25
456	 11	146.0	16.4	 25
457	 11	182.0	26.8	 25
458	 11	135.0	19.2	 25
459	 11	121.0	17.4	 25
460	 11	314.0	31.2	 25
461	 11	209.0	23.7	 25
462	 11	316.0	51.3	 25
463	 11	237.0	28.5	 25
464	 11	946.0	130.4	 25
465	 11	133.0	23.4	 25
466	 11	126.0	16.9	 25
467	 11	167.0	18.9	 25
468	 11	136.0	17.7	 25
469	 11	174.0	17.8	 25
470	 11	814.0	151.3	 25
471	 11	150.0	28.8	 25
472	 11	170.0	23.6	 25
473	 11	136.0	11.0	 25
474	 11	1786.0	323.9	 25
475	 11	229.0	27.1	 25
476	 11	156.0	25.6	 25
477	 11	142.0	22.9	 25
478	 11	367.0	56.3	 25
479	 11	143.0	20.7	 25
480	 11	156.0	21.5	 25
481	 11	233.0	33.4	 25
482	 11	171.0	20.0	 25
483	 11	163.0	14.9	 25
484	 11	135.0	15.3	 25
485	 11	146.0	15.0	 25
486	 11	194.0	25.8	 25
487	 11	165.0	19.5	 25
488	 11	292.0	37.1	 25
489	 11	208.0	42.2	 25
490	 11	164.0	24.0	 25
491	 11	127.0	14.1	 25
492	 11	156.0	15.7	 25
493	 11	343.0	39.3	 25
494	 11	463.0	71.1	 25
495	 11	4598.0	797.1	 25
496	 11	696.0	85.9	 25
497	 11	251.0	34.9	 25
498	 11	126.0	20.1	 25
499	 11	141.0	23.3	 25
500	 11	134.0	20.5	 25
501	 11	140.0	15.6	 25
502	 11	188.0	22.9	 25
503	 11	3359.0	584.4	 25
504	 11	182.0	27.5	 25
505	 11	671.0	98.4	 25
506	 11	129.0	20.9	 25
507	 11	127.0	10.9	 25
508	 11	1257.0	190.7	 25
509	 11	197.0	20.9	 25
510	 11	181.0	15.8	 25
511	 11	391.0	86.3	 25
512	 11	132.0	17.1	 25
513	 11	210.0	29.3	 25
514	 11	180.0	25.6	 25
515	 11	109.0	18.8	 25
516	 11	116.0	12.4	 25
517	 11	151.0	14.8	 25
518	 11	164.0	27.7	 25
519	 11	377.0	58.6	 25
520	 11	226.0	20.3	 25
521	 11	320.0	41.2	 25
522	 11	165.0	29.0	 25
523	 11	1443.0	261.1	 25
524	 11	624.0	136.9	 25
525	 11	399.0	46.4	 25
526	 11	166.0	19.7	 25
527	 11	303.0	39.6	 25
528	 11	154.0	14.0	 25
529	 11	257.0	31.9	 25
530	 11	208.0	18.5	 25
531	 11	12404.0	2138.4	 25
532	 11	1081.0	123.7	 25
533	 11	262.0	43.4	 25
534	 11	135.0	19.3	 25
535	 11	129.0	14.8	 25
536	 11	132.0	11.4	 25
537	 11	358.0	57.8	 25
538	 11	252.0	28.6	 25
539	 11	2220.0	418.6	 25
540	 11	1066.0	158.5	 25
541	 11	159.0	21.2	 25
542	 11	173.0	27.3	 25
543	 11	139.0	19.0	 25
544	 11	126.0	14.1	 25
545	 11	230.0	38.2	 25
546	 11	225.0	38.4	 25
547	 11	217.0	18.2	 25
548	 11	360.0	63.8	 25
549	 11	176.0	28.4	 25
550	 11	197.0	27.3	 25
551	 11	205.0	26.8	 25
552	 11	125.0	13.6	 25
553	 11	125.0	22.4	 25
554	 11	149.0	22.2	 25
555	 11	162.0	16.9	 25
556	 11	153.0	15.9	 25
557	 11	209.0	32.6	 25
558	 11	216.0	40.2	 25
559	 11	152.0	16.6	 25
560	 11	170.0	23.7	 25
561	 11	207.0	19.1	 25
562	 11	346.0	43.5	 25
563	 11	316.0	36.1	 25
564	 11	258.0	23.3	 25
565	 11	1305.0	178.3	 25
566	 11	191.0	19.0	 25
567	 11	161.0	21.8	 25
568	 11	179.0	28.3	 25
569	 11	224.0	27.1	 25
570	 11	198.0	23.5	 25
571	 11	271.0	53.0	 25
572	 11	145.0	19.6	 25
573	 11	165.0	24.5	 25
574	 11	236.0	32.1	 25
575	 11	280.0	44.0	 25
576	 11	313.0	33.6	 25
577	 11	468.0	62.3	 25
578	 11	317.0	34.6	 25
579	 11	275.0	30.3	 25
580	 11	220.0	28.2	 25
581	 11	139.0	20.6	 25
582	 11	279.0	30.0	 25
583	 11	137.0	11.0	 25
584	 11	136.0	15.7	 25
585	 11	148.0	18.3	 25
586	 11	414.0	71.9	 25
587	 11	240.0	25.3	 25
588	 11	254.0	41.8	 25
589	 11	204.0	15.9	 25
590	 11	174.0	17.8	 25
591	 11	899.0	354.5	 25
592	 11	217.0	22.2	 25
593	 11	1950.0	419.3	 25
594	 11	159.0	22.3	 25
595	 11	292.0	54.8	 25
596	 11	14044.0	2443.9	 25
597	 11	159.0	21.0	 25
598	 11	1025.0	217.7	 25
599	 11	1688.0	369.5	 25
600	 11	133.0	27.0	 25
601	 11	781.0	113.4	 25
602	 11	133.0	13.7	 25
603	 11	293.0	49.5	 25
604	 11	173.0	23.6	 25
605	 11	154.0	19.3	 25
606	 11	128.0	21.2	 25
607	 11	138.0	18.5	 25
608	 11	240.0	30.5	 25
609	 11	135.0	13.3	 25
610	 11	121.0	20.3	 25
611	 11	137.0	19.4	 25
612	 11	149.0	24.3	 25
613	 11	152.0	14.7	 25
614	 11	334.0	36.0	 25
615	 11	160.0	15.9	 25
616	 11	188.0	27.6	 25
617	 11	347.0	53.1	 25
618	 11	183.0	21.1	 25
619	 11	240.0	24.2	 25
620	 11	171.0	14.3	 25
621	 11	602.0	99.8	 25
622	 11	151.0	18.3	 25
623	 11	148.0	15.0	 25
624	 11	374.0	83.8	 25
625	 11	151.0	19.1	 25
626	 11	139.0	21.1	 25
627	 11	171.0	19.3	 25
628	 11	162.0	19.9	 25
629	 11	160.0	26.3	 25
630	 11	171.0	23.4	 25
631	 11	353.0	45.6	 25
632	 11	130.0	14.4	 25
633	 11	189.0	24.5	 25
634	 11	140.0	16.6	 25
635	 11	237.0	24.4	 25
636	 11	213.0	39.8	 25
637	 11	398.0	63.1	 25
638	 11	184.0	15.5	 25
639	 11	244.0	30.1	 25
640	 11	3607.0	758.7	 25
641	 11	245.0	20.9	 25
642	 11	218.0	19.6	 25
643	 11	163.0	17.0	 25
644	 11	310.0	36.5	 25
645	 11	140.0	20.5	 25
646	 11	147.0	11.6	 25
647	 11	449.0	72.7	 25
648	 11	227.0	38.3	 25
649	 11	136.0	18.9	 25
650	 11	157.0	25.5	 25
651	 11	197.0	22.2	 25
652	 11	141.0	26.2	 25
653	 11	200.0	19.2	 25
654	 11	456.0	59.7	 25
655	 11	910.0	182.4	 25
656	 11	584.0	84.0	 25
657	 11	784.0	178.4	 25
658	 11	465.0	67.3	 25
659	 11	186.0	25.4	 25
660	 11	236.0	29.2	 25
661	 11	195.0	32.3	 25
662	 11	134.0	17.1	 25
663	 11	209.0	21.1	 25
664	 11	143.0	12.7	 25
665	 11	184.0	21.5	 25
666	 11	16952.0	2395.8	 25
667	 11	264.0	53.2	 25
668	 11	764.0	186.6	 25
669	 11	1265.0	210.6	 25
670	 11	137.0	12.8	 25
671	 11	152.0	26.2	 25
672	 11	376.0	59.3	 25
673	 11	2463.0	442.1	 25
674	 11	172.0	21.1	 25
675	 11	170.0	28.3	 25
676	 11	167.0	21.0	 25
677	 11	334.0	44.9	 25
678	 11	133.0	23.2	 25
679	 11	419.0	57.3	 25
680	 11	166.0	25.4	 25
681	 11	1776.0	325.6	 25
682	 11	140.0	13.9	 25
683	 11	144.0	15.3	 25
684	 11	146.0	17.5	 25
685	 11	150.0	18.2	 25
686	 11	138.0	23.1	 25
687	 11	145.0	16.7	 25
688	 11	154.0	21.0	 25
689	 11	425.0	79.7	 25
690	 11	1198.0	196.7	 25
691	 11	4739.0	657.3	 25
692	 11	2287.0	382.4	 25
693	 11	317.0	33.2	 25
694	 11	3950.0	449.1	 25
695	 11	606.0	75.6	 25
696	 11	317.0	19.6	 25
697	 11	170.0	19.3	 25
698	 11	220.0	36.6	 25
699	 11	964.0	154.4	 25
700	 11	910.0	111.6	 25
701	 11	179.0	16.4	 25
702	 11	163.0	14.7	 25
703	 11	182.0	27.0	 25
704	 11	162.0	14.3	 25
705	 11	176.0	21.6	 25
706	 11	1224.0	224.2	 25
707	 11	181.0	17.3	 25
708	 11	175.0	25.2	 25
709	 11	122.0	13.7	 25
710	 11	162.0	23.8	 25
711	 11	196.0	22.2	 25
712	 11	156.0	15.6	 25
713	 11	382.0	38.6	 25
714	 11	167.0	21.1	 25
715	 11	194.0	25.7	 25
716	 11	276.0	24.2	 25
717	 11	233.0	29.7	 25
718	 11	376.0	52.3	 25
719	 11	641.0	75.6	 25
720	 11	1572.0	267.2	 25
721	 11	5574.0	846.5	 25
722	 11	280.0	35.0	 25
723	 11	127.0	19.4	 25
724	 11	193.0	20.7	 25
725	 11	147.0	16.4	 25
726	 11	138.0	14.7	 25
727	 11	282.0	26.7	 25
728	 11	385.0	66.8	 25
729	 11	453.0	46.2	 25
730	 11	470.0	74.3	 25
731	 11	1383.0	213.5	 25
732	 11	412.0	67.8	 25
733	 11	160.0	16.2	 25
734	 11	120.0	13.2	 25
735	 11	3251.0	477.6	 25
736	 11	343.0	53.9	 25
737	 11	414.0	56.2	 25
738	 11	140.0	19.0	 25
739	 11	119.0	16.5	 25
740	 11	148.0	20.0	 25
741	 11	153.0	20.2	 25
742	 11	124.0	13.5	 25
743	 11	5223.0	978.1	 25
744	 11	158.0	18.3	 25
745	 11	157.0	27.3	 25
746	 11	120.0	19.2	 25
747	 11	218.0	19.7	 25
748	 11	341.0	33.0	 25
749	 11	289.0	44.1	 25
750	 11	752.0	113.5	 25
751	 11	164.0	17.2	 25
752	 11	121.0	18.1	 25
753	 11	841.0	149.7	 25
754	 11	121.0	22.6	 25
755	 11	160.0	18.7	 25
756	 11	126.0	18.4	 25
757	 11	279.0	24.5	 25
758	 11	258.0	31.5	 25
759	 11	163.0	26.4	 25
760	 11	321.0	43.2	 25
761	 11	257.0	38.2	 25
762	 11	137.0	14.1	 25
763	 11	171.0	19.7	 25
764	 11	218.0	20.8	 25
765	 11	152.0	20.4	 25
766	 11	163.0	21.1	 25
767	 11	171.0	16.6	 25
768	 11	130.0	20.1	 25
769	 11	1056.0	75.4	 25
770	 11	312.0	48.3	 25
771	 11	328.0	46.3	 25
772	 11	245.0	44.2	 25
773	 11	146.0	27.1	 25
774	 11	195.0	25.4	 25
775	 11	212.0	27.9	 25
776	 11	169.0	12.9	 25
777	 11	151.0	23.0	 25
778	 11	127.0	22.7	 25
779	 11	1011.0	151.0	 25
780	 11	132.0	22.0	 25
781	 11	127.0	19.2	 25
782	 11	161.0	20.1	 25
783	 11	133.0	16.3	 25
784	 11	141.0	12.8	 25
785	 11	244.0	28.2	 25
786	 11	124.0	22.9	 25
787	 11	235.0	27.2	 25
788	 11	106.0	17.9	 25
789	 11	157.0	14.8	 25
790	 11	433.0	71.2	 25
791	 11	205.0	26.1	 25
792	 11	228.0	24.5	 25
793	 11	256.0	24.3	 25
794	 11	136.0	17.0	 25
795	 11	136.0	16.7	 25
796	 11	132.0	22.0	 25
797	 11	120.0	18.8	 25
798	 11	448.0	59.5	 25
799	 11	139.0	19.6	 25
800	 11	156.0	11.0	 25
801	 11	300.0	47.7	 25
802	 11	1409.0	305.7	 25
803	 11	149.0	17.5	 25
804	 11	190.0	23.4	 25
805	 11	186.0	21.9	 25
806	 11	223.0	20.5	 25
807	 11	141.0	21.1	 25
808	 11	153.0	24.1	 25
809	 11	229.0	37.4	 25
810	 11	2701.0	412.6	 25
811	 11	411.0	51.6	 25
812	 11	254.0	38.5	 25
813	 11	524.0	82.8	 25
814	 11	220.0	32.1	 25
815	 11	11688.0	2065.8	 25
816	 11	720.0	97.1	 25
817	 11	235.0	17.6	 25
818	 11	225.0	30.9	 25
819	 11	193.0	27.3	 25
820	 11	183.0	23.7	 25
821	 11	176.0	26.6	 25
822	 11	192.0	36.3	 25
823	 11	250.0	33.5	 25
824	 11	188.0	23.3	 25
825	 11	233.0	37.0	 25
826	 11	160.0	17.2	 25
827	 11	163.0	18.0	 25
828	 11	220.0	25.8	 25
829	 11	148.0	17.8	 25
830	 11	258.0	29.5	 25
831	 11	289.0	40.0	 25
832	 11	235.0	48.1	 25
833	 11	2109.0	348.4	 25
834	 11	404.0	40.6	 25
835	 11	189.0	21.7	 25
836	 11	196.0	29.7	 25
837	 11	160.0	12.2	 25
838	 11	173.0	29.0	 25
839	 11	175.0	14.6	 25
840	 11	749.0	150.1	 25
841	 11	213.0	34.3	 25
842	 11	112.0	19.9	 25
843	 11	136.0	9.7	 25
844	 11	172.0	13.3	 25
845	 11	151.0	12.6	 25
846	 11	517.0	73.5	 25
847	 11	150.0	26.1	 25
848	 11	844.0	97.2	 25
849	 11	10923.0	1667.5	 25
850	 11	194.0	31.1	 25
851	 11	152.0	20.4	 25
852	 11	98.0	12.3	 25
853	 11	141.0	13.9	 25
854	 11	155.0	17.1	 25
855	 11	142.0	20.5	 25
856	 11	186.0	20.5	 25
857	 11	409.0	41.0	 25
858	 11	219.0	21.3	 25
859	 11	241.0	30.3	 25
860	 11	292.0	44.1	 25
861	 11	167.0	27.9	 25
862	 11	167.0	21.8	 25
863	 11	119.0	16.8	 25
864	 11	4558.0	1043.6	 25
865	 11	588.0	58.2	 25
866	 11	218.0	35.3	 25
867	 11	2141.0	339.8	 25
868	 11	300.0	26.2	 25
869	 11	751.0	118.2	 25
870	 11	1249.0	242.7	 25
871	 11	1438.0	248.2	 25
872	 11	1552.0	365.8	 25
873	 11	152.0	14.6	 25
874	 11	263.0	45.9	 25
875	 11	144.0	20.6	 25
876	 11	528.0	91.5	 25
877	 11	500.0	75.7	 25
878	 11	116.0	17.4	 25
879	 11	131.0	15.5	 25
880	 11	205.0	28.5	 25
881	 11	351.0	31.0	 25
882	 11	162.0	24.8	 25
883	 11	1692.0	227.4	 25
884	 11	525.0	55.8	 25
885	 11	168.0	24.6	 25
886	 11	370.0	59.4	 25
887	 11	1107.0	113.0	 25
888	 11	209.0	22.1	 25
889	 11	212.0	28.4	 25
890	 11	372.0	44.5	 25
891	 11	192.0	26.3	 25
892	 11	801.0	115.5	 25
893	 11	141.0	21.0	 25
894	 11	157.0	18.8	 25
895	 11	153.0	17.6	 25
896	 11	132.0	21.8	 25
897	 11	232.0	34.4	 25
898	 11	5598.0	1078.1	 25
899	 11	228.0	30.8	 25
900	 11	406.0	50.6	 25
901	 11	476.0	80.9	 25
902	 11	148.0	17.8	 25
903	 11	200.0	33.6	 25
904	 11	164.0	22.2	 25
905	 11	214.0	22.9	 25
906	 11	122.0	14.5	 25
907	 11	231.0	24.2	 25
908	 11	327.0	57.3	 25
909	 11	115.0	19.2	 25
910	 11	178.0	20.0	 25
911	 11	1308.0	190.7	 25
912	 11	1483.0	267.3	 25
913	 11	276.0	32.6	 25
914	 11	169.0	28.1	 25
915	 11	291.0	27.0	 25
916	 11	613.0	68.8	 25
917	 11	259.0	32.6	 25
918	 11	256.0	29.8	 25
919	 11	147.0	24.5	 25
920	 11	250.0	42.5	 25
921	 11	144.0	22.8	 25
922	 11	255.0	37.7	 25
923	 11	143.0	30.4	 25
924	 11	12671.0	2450.7	 25
925	 11	12945.0	2281.9	 25
926	 11	220.0	27.9	 25
927	 11	272.0	39.4	 25
928	 11	390.0	56.2	 25
929	 11	197.0	20.9	 25
930	 11	286.0	34.7	 25
931	 11	214.0	31.6	 25
932	 11	172.0	23.0	 25
933	 11	163.0	32.1	 25
934	 11	1177.0	137.2	 25
935	 11	249.0	29.8	 25
936	 11	185.0	27.5	 25
937	 11	249.0	40.4	 25
938	 11	12713.0	1664.8	 25
939	 11	239.0	29.3	 25
940	 11	171.0	26.3	 25
941	 11	226.0	27.5	 25
942	 11	1506.0	204.5	 25
943	 11	712.0	86.8	 25
944	 11	665.0	64.1	 25
945	 11	779.0	87.7	 25
946	 11	504.0	59.7	 25
947	 11	656.0	76.4	 25
948	 11	178.0	18.5	 25
949	 11	1966.0	304.8	 25
950	 11	408.0	56.1	 25
951	 11	746.0	81.9	 25
952	 11	170.0	24.2	 25
953	 11	247.0	33.4	 25
954	 11	167.0	23.3	 25
955	 11	183.0	21.1	 25
956	 11	284.0	34.7	 25
957	 11	182.0	26.2	 25
958	 11	197.0	17.6	 25
959	 11	465.0	74.2	 25
960	 11	1124.0	155.3	 25
961	 11	832.0	121.2	 25
962	 11	185.0	24.4	 25
963	 11	728.0	131.1	 25
964	 11	1154.0	240.6	 25
965	 11	346.0	52.0	 25
966	 11	247.0	43.1	 25
967	 11	166.0	28.1	 25
968	 11	647.0	102.3	 25
969	 11	3804.0	782.9	 25
970	 11	197.0	30.7	 25
971	 11	190.0	27.8	 25
972	 11	164.0	24.3	 25
973	 11	5736.0	1017.0	 25
974	 11	203.0	41.6	 25
975	 11	212.0	28.5	 25
976	 11	139.0	23.2	 25
977	 11	139.0	21.3	 25
978	 11	268.0	37.3	 25
979	 11	156.0	25.2	 25
980	 11	168.0	28.7	 25
981	 11	18410.0	1552.5	 25
982	 11	278.0	30.4	 25
983	 11	177.0	35.1	 25
984	 11	365.0	49.6	 25
985	 11	402.0	48.5	 25
986	 11	171.0	21.9	 25
987	 11	237.0	28.1	 25
988	 11	555.0	131.1	 25
989	 11	298.0	40.6	 25
990	 11	156.0	32.1	 25
991	 11	159.0	33.4	 25
992	 11	292.0	38.7	 25
993	 11	1460.0	268.7	 25
994	 11	176.0	16.0	 25
995	 11	198.0	21.5	 25
996	 11	143.0	20.3	 25
997	 11	213.0	33.7	 25
998	 11	304.0	38.5	 25
999	 11	234.0	36.6	 25
1000	 11	252.0	32.9	 25
1001	 11	216.0	33.1	 25
  0	 12	5258.0	1100.2	 25
  1	 12	233.0	24.7	 25
  2	 12	206.0	30.1	 25
  3	 12	412.0	53.3	 25
  4	 12	160.0	24.5	 25
  5	 12	162.0	14.1	 25
  6	 12	211.0	29.1	 25
  7	 12	238.0	31.4	 25
  8	 12	200.0	21.4	 25
  9	 12	192.0	27.8	 25
 10	 12	157.0	21.2	 25
 11	 12	436.0	54.1	 25
 12	 12	421.0	53.5	 25
 13	 12	425.0	50.5	 25
 14	 12	386.0	45.2	 25
 15	 12	401.0	40.1	 25
 16	 12	418.0	59.4	 25
 17	 12	378.0	50.8	 25
 18	 12	423.0	41.3	 25
 19	 12	427.0	43.4	 25
 20	 12	424.0	46.1	 25
 21	 12	451.0	37.6	 25
 22	 12	427.0	44.6	 25
 23	 12	398.0	31.7	 25
 24	 12	410.0	58.4	 25
 25	 12	408.0	68.0	 25
 26	 12	388.0	36.9	 25
 27	 12	461.0	41.9	 25
 28	 12	468.0	43.6	 25
 29	 12	399.0	40.0	 25
 30	 12	404.0	37.3	 25
 31	 12	430.0	37.1	 25
 32	 12	471.0	75.3	 25
 33	 12	436.0	52.6	 25
 34	 12	415.0	37.6	 25
 35	 12	408.0	63.6	 25
 36	 12	417.0	49.0	 25
 37	 12	398.0	45.2	 25
 38	 12	423.0	35.3	 25
 39	 12	454.0	46.9	 25
 40	 12	399.0	38.7	 25
 41	 12	380.0	39.1	 25
 42	 12	437.0	54.1	 25
 43	 12	396.0	40.6	 25
 44	 12	390.0	54.6	 25
 45	 12	416.0	31.3	 25
 46	 12	404.0	55.3	 25
 47	 12	385.0	50.1	 25
 48	 12	386.0	35.0	 25
 49	 12	413.0	63.8	 25
 50	 12	425.0	47.3	 25
 51	 12	432.0	39.1	 25
 52	 12	416.0	45.5	 25
 53	 12	421.0	43.0	 25
 54	 12	436.0	36.0	 25
 55	 12	449.0	57.6	 25
 56	 12	381.0	30.4	 25
 57	 12	393.0	39.7	 25
 58	 12	378.0	51.4	 25
 59	 12	376.0	26.7	 25
 60	 12	442.0	47.7	 25
 61	 12	396.0	59.4	 25
 62	 12	484.0	53.3	 25
 63	 12	417.0	60.6	 25
 64	 12	397.0	36.2	 25
 65	 12	434.0	57.4	 25
 66	 12	387.0	36.7	 25
 67	 12	397.0	26.3	 25
 68	 12	405.0	44.8	 25
 69	 12	423.0	42.0	 25
 70	 12	430.0	36.9	 25
 71	 12	400.0	39.4	 25
 72	 12	438.0	45.1	 25
 73	 12	459.0	59.7	 25
 74	 12	496.0	42.4	 25
 75	 12	372.0	51.3	 25
 76	 12	471.0	51.2	 25
 77	 12	440.0	66.0	 25
 78	 12	411.0	43.1	 25
 79	 12	423.0	40.9	 25
 80	 12	446.0	43.7	 25
 81	 12	434.0	58.8	 25
 82	 12	350.0	36.0	 25
 83	 12	386.0	52.1	 25
 84	 12	356.0	28.8	 25
 85	 12	381.0	38.1	 25
 86	 12	402.0	54.0	 25
 87	 12	411.0	52.4	 25
 88	 12	422.0	29.4	 25
 89	 12	378.0	42.0	 25
 90	 12	378.0	42.4	 25
 91	 12	401.0	35.9	 25
 92	 12	385.0	47.8	 25
 93	 12	411.0	52.9	 25
 94	 12	469.0	51.1	 25
 95	 12	456.0	45.7	 25
 96	 12	439.0	59.7	 25
 97	 12	393.0	37.7	 25
 98	 12	494.0	98.5	 25
 99	 12	432.0	33.5	 25
100	 12	410.0	47.0	 25
101	 12	414.0	50.6	 25
102	 12	420.0	52.5	 25
103	 12	379.0	30.5	 25
104	 12	433.0	39.8	 25
105	 12	360.0	27.4	 25
106	 12	422.0	33.9	 25
107	 12	442.0	38.5	 25
108	 12	432.0	70.1	 25
109	 12	360.0	28.4	 25
110	 12	422.0	59.8	 25
111	 12	351.0	24.1	 25
112	 12	351.0	51.5	 25
113	 12	400.0	47.3	 25
114	 12	372.0	51.7	 25
115	 12	405.0	42.5	 25
116	 12	416.0	47.1	 25
117	 12	420.0	50.4	 25
118	 12	376.0	56.3	 25
119	 12	399.0	37.5	 25
120	 12	402.0	49.3	 25
121	 12	396.0	56.1	 25
122	 12	224.0	27.2	 25
123	 12	221.0	32.8	 25
124	 12	122.0	15.3	 25
125	 12	188.0	23.8	 25
126	 12	405.0	94.7	 25
127	 12	163.0	20.0	 25
128	 12	212.0	19.6	 25
129	 12	219.0	29.8	 25
130	 12	192.0	23.8	 25
131	 12	45112.0	16887.3	 25
132	 12	16573.0	2059.8	 25
133	 12	319.0	40.2	 25
134	 12	200.0	31.0	 25
135	 12	250.0	45.8	 25
136	 12	232.0	36.5	 25
137	 12	149.0	17.0	 25
138	 12	943.0	175.2	 25
139	 12	168.0	22.6	 25
140	 12	202.0	20.2	 25
141	 12	162.0	22.2	 25
142	 12	336.0	33.5	 25
143	 12	373.0	63.5	 25
144	 12	496.0	96.3	 25
145	 12	161.0	17.9	 25
146	 12	166.0	22.0	 25
147	 12	218.0	20.7	 25
148	 12	131.0	23.9	 25
149	 12	306.0	39.0	 25
150	 12	179.0	20.4	 25
151	 12	158.0	24.5	 25
152	 12	194.0	26.8	 25
153	 12	135.0	13.9	 25
154	 12	175.0	18.0	 25
155	 12	196.0	21.7	 25
156	 12	173.0	20.1	 25
157	 12	187.0	20.1	 25
158	 12	151.0	26.7	 25
159	 12	178.0	18.5	 25
160	 12	320.0	50.4	 25
161	 12	159.0	28.9	 25
162	 12	162.0	18.9	 25
163	 12	196.0	23.9	 25
164	 12	516.0	63.1	 25
165	 12	162.0	14.8	 25
166	 12	199.0	22.1	 25
167	 12	161.0	19.9	 25
168	 12	148.0	20.2	 25
169	 12	146.0	17.2	 25
170	 12	264.0	30.6	 25
171	 12	119.0	15.5	 25
172	 12	160.0	16.6	 25
173	 12	119.0	20.5	 25
174	 12	213.0	28.7	 25
175	 12	219.0	21.0	 25
176	 12	162.0	19.9	 25
177	 12	148.0	19.5	 25
178	 12	191.0	18.2	 25
179	 12	187.0	39.8	 25
180	 12	118.0	13.9	 25
181	 12	171.0	24.8	 25
182	 12	173.0	20.7	 25
183	 12	3475.0	910.4	 25
184	 12	296.0	39.1	 25
185	 12	186.0	23.8	 25
186	 12	179.0	20.3	 25
187	 12	258.0	32.5	 25
188	 12	169.0	17.3	 25
189	 12	183.0	27.7	 25
190	 12	171.0	21.6	 25
191	 12	167.0	19.5	 25
192	 12	186.0	27.2	 25
193	 12	205.0	19.5	 25
194	 12	138.0	13.1	 25
195	 12	204.0	22.2	 25
196	 12	162.0	20.8	 25
197	 12	392.0	38.7	 25
198	 12	209.0	24.3	 25
199	 12	144.0	20.1	 25
200	 12	159.0	20.9	 25
201	 12	354.0	37.7	 25
202	 12	371.0	35.8	 25
203	 12	617.0	94.3	 25
204	 12	264.0	28.6	 25
205	 12	218.0	33.4	 25
206	 12	211.0	21.6	 25
207	 12	249.0	37.7	 25
208	 12	156.0	22.3	 25
209	 12	230.0	22.8	 25
210	 12	171.0	15.1	 25
211	 12	158.0	20.5	 25
212	 12	138.0	15.1	 25
213	 12	149.0	20.2	 25
214	 12	148.0	20.7	 25
215	 12	483.0	48.6	 25
216	 12	166.0	24.3	 25
217	 12	193.0	23.7	 25
218	 12	9147.0	1160.0	 25
219	 12	542.0	69.6	 25
220	 12	139.0	14.9	 25
221	 12	205.0	35.5	 25
222	 12	156.0	15.7	 25
223	 12	170.0	29.6	 25
224	 12	152.0	19.7	 25
225	 12	2863.0	450.4	 25
226	 12	176.0	14.0	 25
227	 12	179.0	17.3	 25
228	 12	421.0	53.9	 25
229	 12	191.0	16.6	 25
230	 12	198.0	14.3	 25
231	 12	152.0	17.4	 25
232	 12	190.0	18.0	 25
233	 12	157.0	15.4	 25
234	 12	155.0	21.3	 25
235	 12	148.0	19.1	 25
236	 12	200.0	33.0	 25
237	 12	198.0	23.1	 25
238	 12	261.0	36.0	 25
239	 12	185.0	29.3	 25
240	 12	116.0	18.4	 25
241	 12	2575.0	446.6	 25
242	 12	139.0	16.2	 25
243	 12	520.0	83.4	 25
244	 12	795.0	282.3	 25
245	 12	179.0	21.0	 25
246	 12	156.0	14.6	 25
247	 12	145.0	15.2	 25
248	 12	146.0	20.1	 25
249	 12	266.0	45.7	 25
250	 12	141.0	13.9	 25
251	 12	168.0	22.3	 25
252	 12	255.0	28.0	 25
253	 12	188.0	19.2	 25
254	 12	163.0	13.7	 25
255	 12	149.0	23.8	 25
256	 12	528.0	56.4	 25
257	 12	128.0	18.0	 25
258	 12	131.0	16.1	 25
259	 12	149.0	21.1	 25
260	 12	155.0	11.7	 25
261	 12	189.0	17.5	 25
262	 12	155.0	11.0	 25
263	 12	155.0	18.9	 25
264	 12	2316.0	340.4	 25
265	 12	178.0	27.4	 25
266	 12	191.0	18.3	 25
267	 12	133.0	13.8	 25
268	 12	159.0	13.6	 25
269	 12	466.0	55.3	 25
270	 12	124.0	15.1	 25
271	 12	197.0	29.6	 25
272	 12	148.0	20.1	 25
273	 12	318.0	56.0	 25
274	 12	181.0	18.2	 25
275	 12	322.0	42.9	 25
276	 12	137.0	15.3	 25
277	 12	110.0	11.9	 25
278	 12	135.0	15.1	 25
279	 12	131.0	17.0	 25
280	 12	245.0	37.0	 25
281	 12	143.0	20.8	 25
282	 12	179.0	15.4	 25
283	 12	283.0	23.9	 25
284	 12	150.0	12.0	 25
285	 12	198.0	24.7	 25
286	 12	193.0	27.0	 25
287	 12	156.0	16.3	 25
288	 12	320.0	33.1	 25
289	 12	214.0	27.7	 25
290	 12	165.0	16.5	 25
291	 12	182.0	17.3	 25
292	 12	223.0	25.1	 25
293	 12	421.0	62.3	 25
294	 12	161.0	16.6	 25
295	 12	252.0	34.0	 25
296	 12	208.0	26.0	 25
297	 12	3000.0	1062.6	 25
298	 12	3805.0	542.6	 25
299	 12	8017.0	663.4	 25
300	 12	469.0	77.7	 25
301	 12	218.0	21.4	 25
302	 12	160.0	15.3	 25
303	 12	470.0	56.3	 25
304	 12	164.0	17.7	 25
305	 12	189.0	27.3	 25
306	 12	158.0	24.9	 25
307	 12	105.0	10.7	 25
308	 12	186.0	23.2	 25
309	 12	173.0	21.2	 25
310	 12	158.0	23.7	 25
311	 12	159.0	14.6	 25
312	 12	174.0	25.6	 25
313	 12	145.0	29.3	 25
314	 12	411.0	55.9	 25
315	 12	170.0	17.7	 25
316	 12	132.0	17.1	 25
317	 12	337.0	36.4	 25
318	 12	177.0	21.4	 25
319	 12	179.0	18.3	 25
320	 12	176.0	19.0	 25
321	 12	131.0	17.0	 25
322	 12	157.0	23.4	 25
323	 12	167.0	23.4	 25
324	 12	149.0	15.3	 25
325	 12	124.0	11.0	 25
326	 12	220.0	23.1	 25
327	 12	193.0	28.1	 25
328	 12	203.0	18.1	 25
329	 12	289.0	25.8	 25
330	 12	318.0	27.6	 25
331	 12	227.0	30.0	 25
332	 12	359.0	53.4	 25
333	 12	231.0	26.4	 25
334	 12	125.0	11.9	 25
335	 12	153.0	22.8	 25
336	 12	135.0	21.9	 25
337	 12	157.0	18.3	 25
338	 12	165.0	18.7	 25
339	 12	149.0	20.2	 25
340	 12	156.0	17.6	 25
341	 12	145.0	14.4	 25
342	 12	128.0	17.9	 25
343	 12	190.0	20.2	 25
344	 12	181.0	22.5	 25
345	 12	213.0	24.9	 25
346	 12	185.0	20.9	 25
347	 12	133.0	17.3	 25
348	 12	121.0	11.9	 25
349	 12	136.0	18.2	 25
350	 12	217.0	24.1	 25
351	 12	132.0	17.6	 25
352	 12	144.0	21.7	 25
353	 12	245.0	34.6	 25
354	 12	224.0	23.8	 25
355	 12	124.0	15.4	 25
356	 12	148.0	13.0	 25
357	 12	340.0	60.7	 25
358	 12	134.0	23.9	 25
359	 12	131.0	16.4	 25
360	 12	108.0	14.3	 25
361	 12	346.0	39.1	 25
362	 12	173.0	15.1	 25
363	 12	250.0	40.2	 25
364	 12	166.0	25.1	 25
365	 12	168.0	24.4	 25
366	 12	2294.0	398.4	 25
367	 12	151.0	22.2	 25
368	 12	155.0	24.4	 25
369	 12	172.0	25.3	 25
370	 12	186.0	18.0	 25
371	 12	359.0	39.8	 25
372	 12	138.0	18.1	 25
373	 12	160.0	23.4	 25
374	 12	119.0	14.7	 25
375	 12	163.0	26.1	 25
376	 12	177.0	17.4	 25
377	 12	223.0	33.1	 25
378	 12	278.0	29.2	 25
379	 12	217.0	36.4	 25
380	 12	282.0	44.0	 25
381	 12	187.0	25.6	 25
382	 12	180.0	17.6	 25
383	 12	200.0	24.6	 25
384	 12	163.0	19.9	 25
385	 12	117.0	15.6	 25
386	 12	198.0	44.7	 25
387	 12	140.0	14.9	 25
388	 12	165.0	21.1	 25
389	 12	122.0	17.3	 25
390	 12	171.0	19.7	 25
391	 12	171.0	22.6	 25
392	 12	310.0	41.9	 25
393	 12	524.0	98.1	 25
394	 12	155.0	19.1	 25
395	 12	115.0	11.0	 25
396	 12	115.0	11.3	 25
397	 12	1518.0	224.0	 25
398	 12	213.0	21.3	 25
399	 12	202.0	25.5	 25
400	 12	157.0	18.1	 25
401	 12	142.0	13.6	 25
402	 12	120.0	16.1	 25
403	 12	144.0	19.9	 25
404	 12	140.0	17.1	 25
405	 12	112.0	13.5	 25
406	 12	117.0	11.1	 25
407	 12	162.0	19.0	 25
408	 12	152.0	17.7	 25
409	 12	149.0	12.1	 25
410	 12	176.0	22.4	 25
411	 12	146.0	13.0	 25
412	 12	126.0	15.9	 25
413	 12	205.0	25.1	 25
414	 12	148.0	17.3	 25
415	 12	138.0	11.2	 25
416	 12	210.0	33.7	 25
417	 12	154.0	20.9	 25
418	 12	385.0	49.9	 25
419	 12	888.0	129.6	 25
420	 12	205.0	22.9	 25
421	 12	189.0	25.5	 25
422	 12	211.0	25.3	 25
423	 12	178.0	17.4	 25
424	 12	239.0	32.3	 25
425	 12	146.0	17.1	 25
426	 12	149.0	12.8	 25
427	 12	468.0	37.9	 25
428	 12	589.0	133.7	 25
429	 12	152.0	18.6	 25
430	 12	275.0	33.7	 25
431	 12	159.0	22.7	 25
432	 12	217.0	30.4	 25
433	 12	387.0	64.1	 25
434	 12	253.0	34.3	 25
435	 12	172.0	15.3	 25
436	 12	199.0	27.2	 25
437	 12	195.0	28.5	 25
438	 12	199.0	18.2	 25
439	 12	280.0	52.0	 25
440	 12	140.0	22.3	 25
441	 12	139.0	14.2	 25
442	 12	225.0	27.4	 25
443	 12	106.0	9.7	 25
444	 12	119.0	13.1	 25
445	 12	143.0	18.2	 25
446	 12	147.0	19.6	 25
447	 12	166.0	20.1	 25
448	 12	264.0	32.6	 25
449	 12	164.0	24.4	 25
450	 12	117.0	14.0	 25
451	 12	140.0	22.0	 25
452	 12	121.0	14.0	 25
453	 12	179.0	24.4	 25
454	 12	172.0	16.2	 25
455	 12	154.0	19.3	 25
456	 12	130.0	18.1	 25
457	 12	154.0	27.2	 25
458	 12	153.0	17.8	 25
459	 12	133.0	15.0	 25
460	 12	757.0	165.6	 25
461	 12	205.0	23.6	 25
462	 12	126.0	22.1	 25
463	 12	159.0	17.7	 25
464	 12	375.0	61.8	 25
465	 12	124.0	15.4	 25
466	 12	205.0	28.7	 25
467	 12	137.0	16.9	 25
468	 12	126.0	21.5	 25
469	 12	173.0	22.8	 25
470	 12	487.0	67.8	 25
471	 12	126.0	14.7	 25
472	 12	123.0	19.5	 25
473	 12	124.0	16.0	 25
474	 12	346.0	47.6	 25
475	 12	207.0	21.7	 25
476	 12	150.0	21.7	 25
477	 12	141.0	23.1	 25
478	 12	191.0	32.8	 25
479	 12	156.0	17.2	 25
480	 12	174.0	21.8	 25
481	 12	308.0	34.0	 25
482	 12	160.0	15.1	 25
483	 12	155.0	22.5	 25
484	 12	150.0	22.9	 25
485	 12	120.0	19.7	 25
486	 12	168.0	21.5	 25
487	 12	160.0	22.2	 25
488	 12	142.0	18.0	 25
489	 12	203.0	33.4	 25
490	 12	144.0	15.4	 25
491	 12	135.0	16.9	 25
492	 12	158.0	20.5	 25
493	 12	225.0	22.4	 25
494	 12	180.0	21.7	 25
495	 12	2124.0	294.0	 25
496	 12	259.0	29.4	 25
497	 12	165.0	15.8	 25
498	 12	118.0	12.3	 25
499	 12	126.0	21.5	 25
500	 12	109.0	13.9	 25
501	 12	130.0	12.5	 25
502	 12	127.0	12.3	 25
503	 12	208.0	23.3	 25
504	 12	186.0	14.9	 25
505	 12	263.0	20.3	 25
506	 12	149.0	20.2	 25
507	 12	110.0	14.6	 25
508	 12	489.0	64.5	 25
509	 12	242.0	31.0	 25
510	 12	126.0	18.6	 25
511	 12	224.0	26.6	 25
512	 12	147.0	13.0	 25
513	 12	151.0	15.8	 25
514	 12	135.0	21.4	 25
515	 12	160.0	22.6	 25
516	 12	117.0	17.4	 25
517	 12	196.0	24.5	 25
518	 12	184.0	21.6	 25
519	 12	303.0	33.2	 25
520	 12	183.0	20.5	 25
521	 12	162.0	17.8	 25
522	 12	154.0	24.7	 25
523	 12	388.0	54.5	 25
524	 12	254.0	36.1	 25
525	 12	243.0	28.1	 25
526	 12	167.0	23.9	 25
527	 12	340.0	57.9	 25
528	 12	154.0	22.3	 25
529	 12	200.0	20.5	 25
530	 12	228.0	21.1	 25
531	 12	11564.0	2468.6	 25
532	 12	663.0	74.2	 25
533	 12	375.0	138.4	 25
534	 12	141.0	20.9	 25
535	 12	125.0	10.8	 25
536	 12	147.0	17.9	 25
537	 12	153.0	18.7	 25
538	 12	308.0	38.3	 25
539	 12	331.0	47.7	 25
540	 12	318.0	38.7	 25
541	 12	169.0	21.0	 25
542	 12	196.0	25.3	 25
543	 12	148.0	19.3	 25
544	 12	132.0	15.1	 25
545	 12	145.0	15.5	 25
546	 12	130.0	15.1	 25
547	 12	118.0	14.0	 25
548	 12	129.0	19.9	 25
549	 12	144.0	19.7	 25
550	 12	126.0	14.3	 25
551	 12	181.0	24.9	 25
552	 12	118.0	11.9	 25
553	 12	140.0	22.7	 25
554	 12	136.0	17.7	 25
555	 12	229.0	27.2	 25
556	 12	192.0	37.0	 25
557	 12	171.0	24.3	 25
558	 12	152.0	17.8	 25
559	 12	147.0	18.5	 25
560	 12	115.0	15.5	 25
561	 12	187.0	23.5	 25
562	 12	186.0	24.2	 25
563	 12	155.0	20.3	 25
564	 12	219.0	17.5	 25
565	 12	455.0	57.5	 25
566	 12	342.0	49.3	 25
567	 12	536.0	138.8	 25
568	 12	226.0	29.5	 25
569	 12	150.0	20.2	 25
570	 12	147.0	22.1	 25
571	 12	235.0	40.3	 25
572	 12	144.0	20.1	 25
573	 12	160.0	17.3	 25
574	 12	183.0	25.8	 25
575	 12	221.0	21.3	 25
576	 12	206.0	22.1	 25
577	 12	224.0	38.8	 25
578	 12	260.0	25.2	 25
579	 12	179.0	24.4	 25
580	 12	275.0	34.3	 25
581	 12	142.0	20.0	 25
582	 12	297.0	34.8	 25
583	 12	151.0	26.2	 25
584	 12	130.0	15.7	 25
585	 12	251.0	37.9	 25
586	 12	188.0	27.8	 25
587	 12	178.0	16.3	 25
588	 12	163.0	20.6	 25
589	 12	165.0	29.4	 25
590	 12	196.0	35.4	 25
591	 12	12515.0	1861.8	 25
592	 12	379.0	45.6	 25
593	 12	2136.0	394.9	 25
594	 12	173.0	28.1	 25
595	 12	350.0	54.2	 25
596	 12	5709.0	1013.3	 25
597	 12	172.0	20.0	 25
598	 12	258.0	34.1	 25
599	 12	371.0	69.8	 25
600	 12	136.0	21.1	 25
601	 12	201.0	18.4	 25
602	 12	135.0	16.4	 25
603	 12	224.0	24.7	 25
604	 12	139.0	25.2	 25
605	 12	157.0	18.8	 25
606	 12	128.0	19.7	 25
607	 12	149.0	17.9	 25
608	 12	218.0	37.1	 25
609	 12	120.0	14.7	 25
610	 12	136.0	18.3	 25
611	 12	133.0	20.8	 25
612	 12	141.0	22.3	 25
613	 12	157.0	14.9	 25
614	 12	175.0	29.8	 25
615	 12	127.0	20.5	 25
616	 12	125.0	15.1	 25
617	 12	142.0	22.4	 25
618	 12	197.0	23.7	 25
619	 12	204.0	30.3	 25
620	 12	174.0	29.2	 25
621	 12	312.0	31.7	 25
622	 12	169.0	23.3	 25
623	 12	152.0	20.6	 25
624	 12	278.0	47.2	 25
625	 12	117.0	14.7	 25
626	 12	141.0	19.0	 25
627	 12	132.0	31.8	 25
628	 12	111.0	22.6	 25
629	 12	154.0	20.6	 25
630	 12	137.0	21.8	 25
631	 12	272.0	31.5	 25
632	 12	148.0	18.4	 25
633	 12	165.0	27.6	 25
634	 12	143.0	21.0	 25
635	 12	186.0	26.9	 25
636	 12	289.0	74.3	 25
637	 12	165.0	26.2	 25
638	 12	197.0	18.1	 25
639	 12	169.0	28.5	 25
640	 12	1064.0	209.8	 25
641	 12	171.0	22.2	 25
642	 12	185.0	27.0	 25
643	 12	138.0	24.8	 25
644	 12	145.0	19.7	 25
645	 12	142.0	18.0	 25
646	 12	115.0	15.3	 25
647	 12	220.0	34.5	 25
648	 12	211.0	27.1	 25
649	 12	144.0	23.2	 25
650	 12	132.0	13.2	 25
651	 12	183.0	19.1	 25
652	 12	154.0	25.9	 25
653	 12	201.0	27.3	 25
654	 12	209.0	24.4	 25
655	 12	1227.0	220.8	 25
656	 12	167.0	32.6	 25
657	 12	161.0	29.0	 25
658	 12	189.0	30.8	 25
659	 12	164.0	33.7	 25
660	 12	184.0	19.4	 25
661	 12	149.0	23.4	 25
662	 12	123.0	15.0	 25
663	 12	112.0	13.7	 25
664	 12	170.0	24.1	 25
665	 12	202.0	34.9	 25
666	 12	14014.0	2087.0	 25
667	 12	366.0	55.2	 25
668	 12	206.0	32.9	 25
669	 12	373.0	51.1	 25
670	 12	127.0	21.6	 25
671	 12	125.0	23.0	 25
672	 12	198.0	24.5	 25
673	 12	1845.0	312.4	 25
674	 12	155.0	26.4	 25
675	 12	123.0	19.4	 25
676	 12	171.0	20.3	 25
677	 12	698.0	448.1	 25
678	 12	148.0	18.0	 25
679	 12	174.0	23.9	 25
680	 12	140.0	16.7	 25
681	 12	229.0	46.9	 25
682	 12	124.0	18.9	 25
683	 12	134.0	25.3	 25
684	 12	116.0	18.0	 25
685	 12	132.0	20.4	 25
686	 12	135.0	19.2	 25
687	 12	166.0	21.9	 25
688	 12	132.0	14.1	 25
689	 12	207.0	23.1	 25
690	 12	277.0	40.9	 25
691	 12	770.0	483.2	 25
692	 12	5353.0	543.9	 25
693	 12	609.0	170.9	 25
694	 12	11108.0	1271.8	 25
695	 12	535.0	86.1	 25
696	 12	173.0	21.3	 25
697	 12	150.0	19.6	 25
698	 12	137.0	18.0	 25
699	 12	180.0	19.0	 25
700	 12	200.0	24.2	 25
701	 12	146.0	15.2	 25
702	 12	158.0	21.9	 25
703	 12	172.0	24.8	 25
704	 12	142.0	20.4	 25
705	 12	134.0	15.8	 25
706	 12	193.0	27.3	 25
707	 12	186.0	19.2	 25
708	 12	157.0	20.7	 25
709	 12	112.0	19.2	 25
710	 12	109.0	11.6	 25
711	 12	152.0	25.8	 25
712	 12	149.0	22.2	 25
713	 12	192.0	30.5	 25
714	 12	152.0	21.4	 25
715	 12	197.0	31.8	 25
716	 12	326.0	42.2	 25
717	 12	119.0	13.1	 25
718	 12	196.0	30.5	 25
719	 12	302.0	31.4	 25
720	 12	3596.0	612.5	 25
721	 12	1866.0	636.6	 25
722	 12	127.0	25.9	 25
723	 12	144.0	26.0	 25
724	 12	256.0	34.1	 25
725	 12	124.0	16.6	 25
726	 12	117.0	16.6	 25
727	 12	476.0	111.8	 25
728	 12	190.0	23.9	 25
729	 12	814.0	98.0	 25
730	 12	178.0	20.0	 25
731	 12	484.0	77.2	 25
732	 12	141.0	25.9	 25
733	 12	160.0	19.9	 25
734	 12	147.0	18.6	 25
735	 12	307.0	53.1	 25
736	 12	212.0	28.6	 25
737	 12	922.0	338.8	 25
738	 12	166.0	32.2	 25
739	 12	139.0	23.2	 25
740	 12	138.0	15.8	 25
741	 12	135.0	15.9	 25
742	 12	126.0	16.2	 25
743	 12	1643.0	278.6	 25
744	 12	179.0	18.3	 25
745	 12	118.0	22.1	 25
746	 12	130.0	22.8	 25
747	 12	136.0	17.8	 25
748	 12	174.0	23.3	 25
749	 12	231.0	31.2	 25
750	 12	6139.0	1282.7	 25
751	 12	151.0	21.7	 25
752	 12	145.0	24.3	 25
753	 12	247.0	48.1	 25
754	 12	127.0	19.8	 25
755	 12	129.0	18.4	 25
756	 12	117.0	19.1	 25
757	 12	129.0	17.4	 25
758	 12	140.0	22.9	 25
759	 12	147.0	21.8	 25
760	 12	251.0	36.4	 25
761	 12	143.0	34.0	 25
762	 12	175.0	38.7	 25
763	 12	187.0	28.0	 25
764	 12	182.0	26.7	 25
765	 12	163.0	21.4	 25
766	 12	228.0	34.7	 25
767	 12	322.0	38.6	 25
768	 12	140.0	24.3	 25
769	 12	414.0	79.7	 25
770	 12	242.0	28.8	 25
771	 12	258.0	26.5	 25
772	 12	213.0	29.8	 25
773	 12	115.0	20.2	 25
774	 12	127.0	15.1	 25
775	 12	245.0	36.1	 25
776	 12	168.0	24.2	 25
777	 12	121.0	17.2	 25
778	 12	108.0	16.4	 25
779	 12	237.0	23.0	 25
780	 12	132.0	25.6	 25
781	 12	112.0	15.1	 25
782	 12	226.0	28.3	 25
783	 12	138.0	20.2	 25
784	 12	137.0	24.5	 25
785	 12	369.0	45.8	 25
786	 12	139.0	17.0	 25
787	 12	183.0	22.5	 25
788	 12	108.0	21.3	 25
789	 12	132.0	17.4	 25
790	 12	106.0	15.6	 25
791	 12	181.0	29.9	 25
792	 12	221.0	33.3	 25
793	 12	255.0	38.0	 25
794	 12	182.0	28.0	 25
795	 12	127.0	21.1	 25
796	 12	116.0	16.0	 25
797	 12	103.0	10.4	 25
798	 12	181.0	30.4	 25
799	 12	176.0	29.3	 25
800	 12	146.0	27.5	 25
801	 12	194.0	35.3	 25
802	 12	172.0	30.8	 25
803	 12	117.0	15.3	 25
804	 12	182.0	36.7	 25
805	 12	138.0	20.0	 25
806	 12	197.0	24.5	 25
807	 12	129.0	15.2	 25
808	 12	145.0	25.9	 25
809	 12	145.0	24.6	 25
810	 12	648.0	109.3	 25
811	 12	155.0	19.8	 25
812	 12	259.0	37.6	 25
813	 12	423.0	62.5	 25
814	 12	208.0	40.5	 25
815	 12	3630.0	546.0	 25
816	 12	219.0	28.5	 25
817	 12	185.0	29.2	 25
818	 12	205.0	37.2	 25
819	 12	206.0	35.1	 25
820	 12	362.0	41.0	 25
821	 12	216.0	31.3	 25
822	 12	170.0	23.9	 25
823	 12	167.0	25.1	 25
824	 12	159.0	28.9	 25
825	 12	340.0	51.8	 25
826	 12	209.0	29.9	 25
827	 12	156.0	18.7	 25
828	 12	125.0	15.4	 25
829	 12	138.0	23.0	 25
830	 12	161.0	25.5	 25
831	 12	223.0	50.5	 25
832	 12	125.0	19.3	 25
833	 12	145.0	25.7	 25
834	 12	195.0	34.6	 25
835	 12	152.0	20.9	 25
836	 12	165.0	22.8	 25
837	 12	162.0	20.9	 25
838	 12	146.0	21.6	 25
839	 12	780.0	191.2	 25
840	 12	169.0	30.1	 25
841	 12	124.0	11.8	 25
842	 12	129.0	19.7	 25
843	 12	165.0	27.3	 25
844	 12	145.0	18.9	 25
845	 12	119.0	15.7	 25
846	 12	220.0	32.9	 25
847	 12	114.0	14.3	 25
848	 12	239.0	39.5	 25
849	 12	188.0	21.1	 25
850	 12	144.0	16.8	 25
851	 12	142.0	18.1	 25
852	 12	136.0	18.0	 25
853	 12	139.0	20.7	 25
854	 12	151.0	21.6	 25
855	 12	136.0	20.1	 25
856	 12	164.0	22.4	 25
857	 12	236.0	33.0	 25
858	 12	269.0	42.7	 25
859	 12	153.0	35.5	 25
860	 12	208.0	27.1	 25
861	 12	154.0	26.7	 25
862	 12	131.0	23.3	 25
863	 12	122.0	15.9	 25
864	 12	490.0	93.4	 25
865	 12	363.0	37.8	 25
866	 12	319.0	35.9	 25
867	 12	14109.0	1525.6	 25
868	 12	771.0	184.6	 25
869	 12	313.0	64.1	 25
870	 12	171.0	32.8	 25
871	 12	193.0	36.3	 25
872	 12	138.0	23.5	 25
873	 12	135.0	22.1	 25
874	 12	165.0	22.1	 25
875	 12	145.0	24.9	 25
876	 12	165.0	30.6	 25
877	 12	172.0	19.6	 25
878	 12	126.0	19.4	 25
879	 12	121.0	14.8	 25
880	 12	136.0	18.3	 25
881	 12	213.0	37.0	 25
882	 12	168.0	24.8	 25
883	 12	409.0	64.3	 25
884	 12	272.0	40.1	 25
885	 12	192.0	31.7	 25
886	 12	164.0	21.8	 25
887	 12	804.0	118.7	 25
888	 12	161.0	26.5	 25
889	 12	179.0	25.9	 25
890	 12	167.0	17.5	 25
891	 12	178.0	34.5	 25
892	 12	353.0	44.0	 25
893	 12	180.0	28.4	 25
894	 12	182.0	25.4	 25
895	 12	166.0	18.2	 25
896	 12	166.0	32.6	 25
897	 12	214.0	36.6	 25
898	 12	2963.0	979.1	 25
899	 12	332.0	52.5	 25
900	 12	396.0	31.6	 25
901	 12	485.0	84.8	 25
902	 12	168.0	39.3	 25
903	 12	134.0	22.3	 25
904	 12	126.0	19.5	 25
905	 12	155.0	18.6	 25
906	 12	140.0	25.6	 25
907	 12	163.0	21.9	 25
908	 12	216.0	32.6	 25
909	 12	125.0	24.7	 25
910	 12	160.0	23.2	 25
911	 12	219.0	18.9	 25
912	 12	248.0	34.7	 25
913	 12	224.0	50.3	 25
914	 12	156.0	23.3	 25
915	 12	203.0	29.6	 25
916	 12	168.0	17.4	 25
917	 12	289.0	37.0	 25
918	 12	222.0	21.4	 25
919	 12	200.0	26.6	 25
920	 12	189.0	28.0	 25
921	 12	120.0	19.8	 25
922	 12	345.0	94.1	 25
923	 12	129.0	28.7	 25
924	 12	2975.0	531.9	 25
925	 12	2891.0	480.2	 25
926	 12	203.0	21.0	 25
927	 12	161.0	31.9	 25
928	 12	142.0	20.2	 25
929	 12	160.0	23.4	 25
930	 12	274.0	34.6	 25
931	 12	169.0	21.1	 25
932	 12	313.0	51.4	 25
933	 12	152.0	22.5	 25
934	 12	7020.0	840.2	 25
935	 12	215.0	42.1	 25
936	 12	131.0	15.0	 25
937	 12	185.0	40.7	 25
938	 12	14354.0	2299.3	 25
939	 12	218.0	34.6	 25
940	 12	109.0	19.1	 25
941	 12	163.0	26.6	 25
942	 12	406.0	56.5	 25
943	 12	300.0	44.1	 25
944	 12	392.0	49.8	 25
945	 12	302.0	50.1	 25
946	 12	177.0	28.7	 25
947	 12	353.0	45.3	 25
948	 12	208.0	35.9	 25
949	 12	2509.0	984.5	 25
950	 12	368.0	67.8	 25
951	 12	2101.0	398.0	 25
952	 12	171.0	27.9	 25
953	 12	172.0	22.2	 25
954	 12	120.0	12.6	 25
955	 12	168.0	29.4	 25
956	 12	181.0	31.1	 25
957	 12	183.0	22.2	 25
958	 12	146.0	16.7	 25
959	 12	9604.0	1634.5	 25
960	 12	1776.0	442.0	 25
961	 12	649.0	77.2	 25
962	 12	214.0	25.7	 25
963	 12	211.0	27.8	 25
964	 12	389.0	59.1	 25
965	 12	234.0	25.2	 25
966	 12	164.0	20.0	 25
967	 12	203.0	32.2	 25
968	 12	163.0	17.2	 25
969	 12	904.0	122.4	 25
970	 12	214.0	30.1	 25
971	 12	170.0	19.5	 25
972	 12	693.0	113.1	 25
973	 12	176.0	30.1	 25
974	 12	277.0	47.8	 25
975	 12	181.0	24.4	 25
976	 12	158.0	26.6	 25
977	 12	124.0	20.8	 25
978	 12	188.0	28.9	 25
979	 12	127.0	23.4	 25
980	 12	197.0	33.1	 25
981	 12	18809.0	2351.8	 25
982	 12	219.0	27.1	 25
983	 12	174.0	23.3	 25
984	 12	185.0	21.4	 25
985	 12	145.0	25.3	 25
986	 12	152.0	22.2	 25
987	 12	211.0	27.7	 25
988	 12	1023.0	257.6	 25
989	 12	251.0	33.0	 25
990	 12	135.0	22.3	 25
991	 12	145.0	26.6	 25
992	 12	225.0	25.0	 25
993	 12	7260.0	1001.6	 25
994	 12	3938.0	742.5	 25
995	 12	221.0	32.4	 25
996	 12	149.0	19.3	 25
997	 12	476.0	48.0	 25
998	 12	343.0	45.3	 25
999	 12	165.0	22.0	 25
1000	 12	189.0	19.2	 25
1001	 12	6511.0	996.9	 25
  0	 13	229.0	33.2	 25
  1	 13	148.0	17.7	 25
  2	 13	193.0	28.5	 25
  3	 13	1039.0	146.2	 25
  4	 13	283.0	31.5	 25
  5	 13	319.0	37.8	 25
  6	 13	270.0	22.7	 25
  7	 13	652.0	78.3	 25
  8	 13	235.0	20.9	 25
  9	 13	251.0	29.8	 25
 10	 13	875.0	101.4	 25
 11	 13	515.0	59.5	 25
 12	 13	1950.0	285.2	 25
 13	 13	713.0	106.1	 25
 14	 13	605.0	74.3	 25
 15	 13	145.0	14.6	 25
 16	 13	151.0	18.6	 25
 17	 13	633.0	69.7	 25
 18	 13	248.0	24.9	 25
 19	 13	1477.0	265.1	 25
 20	 13	2424.0	689.2	 25
 21	 13	196.0	18.6	 25
 22	 13	286.0	36.7	 25
 23	 13	233.0	41.5	 25
 24	 13	195.0	18.0	 25
 25	 13	172.0	16.2	 25
 26	 13	228.0	39.0	 25
 27	 13	6151.0	769.8	 25
 28	 13	233.0	24.3	 25
 29	 13	185.0	21.3	 25
 30	 13	274.0	33.0	 25
 31	 13	6194.0	903.2	 25
 32	 13	275.0	31.6	 25
 33	 13	173.0	21.4	 25
 34	 13	246.0	26.7	 25
 35	 13	649.0	82.2	 25
 36	 13	718.0	55.7	 25
 37	 13	179.0	18.5	 25
 38	 13	186.0	24.4	 25
 39	 13	159.0	21.4	 25
 40	 13	198.0	21.8	 25
 41	 13	185.0	28.0	 25
 42	 13	156.0	19.5	 25
 43	 13	575.0	79.2	 25
 44	 13	139.0	24.3	 25
 45	 13	174.0	12.2	 25
 46	 13	271.0	40.1	 25
 47	 13	550.0	66.9	 25
 48	 13	167.0	16.7	 25
 49	 13	202.0	39.7	 25
 50	 13	274.0	26.1	 25
 51	 13	988.0	132.0	 25
 52	 13	1240.0	105.9	 25
 53	 13	256.0	26.2	 25
 54	 13	162.0	25.9	 25
 55	 13	153.0	20.1	 25
 56	 13	171.0	19.7	 25
 57	 13	145.0	23.9	 25
 58	 13	134.0	16.3	 25
 59	 13	175.0	25.3	 25
 60	 13	153.0	19.7	 25
 61	 13	380.0	43.9	 25
 62	 13	255.0	27.0	 25
 63	 13	549.0	80.0	 25
 64	 13	263.0	38.3	 25
 65	 13	175.0	21.2	 25
 66	 13	261.0	28.5	 25
 67	 13	537.0	60.2	 25
 68	 13	1065.0	199.9	 25
 69	 13	4799.0	974.5	 25
 70	 13	332.0	29.9	 25
 71	 13	355.0	34.3	 25
 72	 13	174.0	17.2	 25
 73	 13	251.0	34.1	 25
 74	 13	153.0	16.2	 25
 75	 13	229.0	18.6	 25
 76	 13	168.0	19.9	 25
 77	 13	171.0	24.4	 25
 78	 13	173.0	17.0	 25
 79	 13	207.0	22.2	 25
 80	 13	160.0	28.8	 25
 81	 13	177.0	22.0	 25
 82	 13	423.0	39.3	 25
 83	 13	1364.0	117.6	 25
 84	 13	358.0	44.7	 25
 85	 13	454.0	35.7	 25
 86	 13	499.0	37.8	 25
 87	 13	191.0	20.7	 25
 88	 13	435.0	37.6	 25
 89	 13	328.0	28.7	 25
 90	 13	175.0	22.4	 25
 91	 13	490.0	44.1	 25
 92	 13	208.0	37.6	 25
 93	 13	274.0	33.2	 25
 94	 13	293.0	26.4	 25
 95	 13	1700.0	305.0	 25
 96	 13	2485.0	368.8	 25
 97	 13	2626.0	403.3	 25
 98	 13	260.0	26.6	 25
 99	 13	401.0	49.9	 25
100	 13	210.0	25.1	 25
101	 13	294.0	28.7	 25
102	 13	141.0	21.4	 25
103	 13	165.0	19.0	 25
104	 13	148.0	18.5	 25
105	 13	122.0	13.2	 25
106	 13	195.0	24.1	 25
107	 13	251.0	34.0	 25
108	 13	192.0	25.8	 25
109	 13	296.0	31.4	 25
110	 13	204.0	28.1	 25
111	 13	222.0	29.4	 25
112	 13	236.0	28.0	 25
113	 13	1282.0	259.3	 25
114	 13	215.0	40.8	 25
115	 13	162.0	20.5	 25
116	 13	132.0	17.7	 25
117	 13	200.0	27.6	 25
118	 13	183.0	33.8	 25
119	 13	2730.0	429.7	 25
120	 13	251.0	32.3	 25
121	 13	368.0	37.6	 25
122	 13	156.0	15.2	 25
123	 13	278.0	33.9	 25
124	 13	565.0	97.1	 25
125	 13	198.0	19.5	 25
126	 13	162.0	18.5	 25
127	 13	335.0	31.5	 25
128	 13	369.0	42.8	 25
129	 13	2363.0	287.7	 25
130	 13	171.0	20.9	 25
131	 13	1943.0	289.3	 25
132	 13	4665.0	685.3	 25
133	 13	5141.0	858.0	 25
134	 13	218.0	24.4	 25
135	 13	218.0	16.3	 25
136	 13	190.0	21.8	 25
137	 13	250.0	28.7	 25
138	 13	451.0	53.2	 25
139	 13	155.0	19.8	 25
140	 13	311.0	66.5	 25
141	 13	220.0	28.4	 25
142	 13	306.0	44.5	 25
143	 13	478.0	72.9	 25
144	 13	349.0	52.6	 25
145	 13	184.0	24.8	 25
146	 13	824.0	137.0	 25
147	 13	452.0	64.9	 25
148	 13	198.0	27.1	 25
149	 13	233.0	32.1	 25
150	 13	239.0	42.2	 25
151	 13	146.0	22.4	 25
152	 13	164.0	16.8	 25
153	 13	176.0	18.4	 25
154	 13	141.0	18.1	 25
155	 13	247.0	23.4	 25
156	 13	703.0	135.9	 25
157	 13	378.0	85.4	 25
158	 13	257.0	34.2	 25
159	 13	500.0	89.1	 25
160	 13	165.0	19.3	 25
161	 13	882.0	112.6	 25
162	 13	189.0	22.0	 25
163	 13	622.0	55.8	 25
164	 13	390.0	33.2	 25
165	 13	210.0	19.3	 25
166	 13	429.0	57.2	 25
167	 13	148.0	21.5	 25
168	 13	254.0	34.6	 25
169	 13	161.0	20.6	 25
170	 13	444.0	46.5	 25
171	 13	244.0	31.4	 25
172	 13	239.0	43.3	 25
173	 13	222.0	19.2	 25
174	 13	133.0	11.3	 25
175	 13	159.0	26.2	 25
176	 13	425.0	119.1	 25
177	 13	323.0	46.4	 25
178	 13	159.0	23.7	 25
179	 13	400.0	48.9	 25
180	 13	242.0	27.8	 25
181	 13	684.0	107.5	 25
182	 13	230.0	16.2	 25
183	 13	2277.0	592.8	 25
184	 13	178.0	29.8	 25
185	 13	473.0	48.0	 25
186	 13	1559.0	159.7	 25
187	 13	25070.0	2726.5	 25
188	 13	150.0	19.9	 25
189	 13	162.0	26.9	 25
190	 13	503.0	71.0	 25
191	 13	192.0	22.8	 25
192	 13	166.0	24.1	 25
193	 13	119.0	20.5	 25
194	 13	246.0	35.1	 25
195	 13	240.0	31.1	 25
196	 13	157.0	27.7	 25
197	 13	242.0	34.9	 25
198	 13	255.0	31.8	 25
199	 13	5446.0	964.7	 25
200	 13	152.0	16.5	 25
201	 13	254.0	26.2	 25
202	 13	161.0	15.6	 25
203	 13	1369.0	189.4	 25
204	 13	1271.0	198.6	 25
205	 13	158.0	21.3	 25
206	 13	130.0	22.1	 25
207	 13	135.0	24.5	 25
208	 13	150.0	16.6	 25
209	 13	5569.0	1020.4	 25
210	 13	239.0	28.3	 25
211	 13	182.0	29.7	 25
212	 13	317.0	41.5	 25
213	 13	159.0	20.1	 25
214	 13	159.0	23.6	 25
215	 13	149.0	20.4	 25
216	 13	272.0	23.1	 25
217	 13	362.0	39.6	 25
218	 13	766.0	131.9	 25
219	 13	468.0	65.7	 25
220	 13	486.0	57.8	 25
221	 13	140.0	16.2	 25
222	 13	172.0	22.1	 25
223	 13	184.0	35.4	 25
224	 13	353.0	51.6	 25
225	 13	170.0	24.7	 25
226	 13	277.0	34.1	 25
227	 13	268.0	38.8	 25
228	 13	494.0	79.4	 25
229	 13	303.0	29.8	 25
230	 13	203.0	37.9	 25
231	 13	124.0	12.9	 25
232	 13	207.0	28.3	 25
233	 13	246.0	36.0	 25
234	 13	453.0	67.3	 25
235	 13	153.0	22.2	 25
236	 13	168.0	19.3	 25
237	 13	1592.0	334.6	 25
238	 13	163.0	13.6	 25
239	 13	181.0	29.7	 25
240	 13	431.0	59.8	 25
241	 13	437.0	51.2	 25
242	 13	207.0	31.8	 25
243	 13	182.0	20.6	 25
244	 13	238.0	22.6	 25
245	 13	128.0	16.0	 25
246	 13	133.0	22.7	 25
247	 13	148.0	20.6	 25
248	 13	278.0	39.5	 25
249	 13	2188.0	618.8	 25
250	 13	162.0	24.4	 25
251	 13	194.0	36.9	 25
252	 13	180.0	29.6	 25
253	 13	240.0	35.5	 25
254	 13	152.0	23.6	 25
255	 13	178.0	21.0	 25
256	 13	203.0	22.3	 25
257	 13	219.0	38.0	 25
258	 13	199.0	20.5	 25
259	 13	433.0	68.6	 25
260	 13	169.0	25.4	 25
261	 13	128.0	14.8	 25
262	 13	147.0	23.9	 25
263	 13	141.0	28.1	 25
264	 13	128.0	21.5	 25
265	 13	418.0	83.8	 25
266	 13	178.0	17.3	 25
267	 13	300.0	40.0	 25
268	 13	143.0	19.2	 25
269	 13	327.0	49.3	 25
270	 13	164.0	15.3	 25
271	 13	171.0	26.1	 25
272	 13	153.0	15.3	 25
273	 13	209.0	24.8	 25
274	 13	219.0	30.7	 25
275	 13	406.0	41.0	 25
276	 13	185.0	33.7	 25
277	 13	125.0	20.9	 25
278	 13	124.0	15.4	 25
279	 13	168.0	18.9	 25
280	 13	131.0	16.4	 25
281	 13	214.0	32.5	 25
282	 13	131.0	17.7	 25
283	 13	147.0	22.7	 25
284	 13	224.0	35.4	 25
285	 13	157.0	16.5	 25
286	 13	186.0	14.2	 25
287	 13	124.0	13.8	 25
288	 13	364.0	50.2	 25
289	 13	371.0	67.3	 25
290	 13	429.0	65.3	 25
291	 13	720.0	129.3	 25
292	 13	198.0	25.6	 25
293	 13	505.0	89.6	 25
294	 13	194.0	29.0	 25
295	 13	248.0	26.6	 25
296	 13	289.0	33.9	 25
297	 13	257.0	37.9	 25
298	 13	351.0	27.6	 25
299	 13	335.0	43.0	 25
300	 13	166.0	20.9	 25
301	 13	1294.0	200.7	 25
302	 13	3489.0	961.7	 25
303	 13	158.0	22.9	 25
304	 13	164.0	20.0	 25
305	 13	157.0	28.5	 25
306	 13	4234.0	689.2	 25
307	 13	1085.0	113.0	 25
308	 13	1228.0	158.8	 25
309	 13	11921.0	1358.7	 25
310	 13	203.0	29.8	 25
311	 13	411.0	47.9	 25
312	 13	257.0	32.1	 25
313	 13	177.0	24.8	 25
314	 13	764.0	129.6	 25
315	 13	234.0	27.4	 25
316	 13	170.0	20.5	 25
317	 13	323.0	56.0	 25
318	 13	196.0	31.1	 25
319	 13	208.0	23.2	 25
320	 13	158.0	23.3	 25
321	 13	163.0	20.7	 25
322	 13	186.0	27.1	 25
323	 13	356.0	41.7	 25
324	 13	182.0	25.4	 25
325	 13	270.0	26.0	 25
326	 13	393.0	55.4	 25
327	 13	245.0	29.5	 25
328	 13	253.0	34.2	 25
329	 13	170.0	22.5	 25
330	 13	344.0	32.8	 25
331	 13	172.0	19.2	 25
332	 13	8277.0	1033.6	 25
333	 13	595.0	90.0	 25
334	 13	313.0	42.4	 25
335	 13	172.0	32.0	 25
336	 13	159.0	26.0	 25
337	 13	271.0	32.7	 25
338	 13	146.0	21.4	 25
339	 13	139.0	20.9	 25
340	 13	178.0	21.5	 25
341	 13	3991.0	799.9	 25
342	 13	208.0	24.9	 25
343	 13	892.0	136.0	 25
344	 13	163.0	22.8	 25
345	 13	1199.0	244.1	 25
346	 13	364.0	60.7	 25
347	 13	144.0	14.9	 25
348	 13	144.0	25.3	 25
349	 13	160.0	23.2	 25
350	 13	274.0	33.1	 25
351	 13	1689.0	334.8	 25
352	 13	268.0	49.2	 25
353	 13	362.0	60.5	 25
354	 13	334.0	51.1	 25
355	 13	204.0	22.0	 25
356	 13	324.0	45.3	 25
357	 13	290.0	28.3	 25
358	 13	594.0	60.1	 25
359	 13	411.0	55.4	 25
360	 13	160.0	23.0	 25
361	 13	142.0	21.2	 25
362	 13	165.0	22.9	 25
363	 13	563.0	47.6	 25
364	 13	278.0	45.6	 25
365	 13	134.0	19.6	 25
366	 13	262.0	36.6	 25
367	 13	210.0	46.6	 25
368	 13	186.0	29.4	 25
369	 13	1881.0	303.8	 25
370	 13	6134.0	937.4	 25
371	 13	175.0	23.8	 25
372	 13	128.0	15.9	 25
373	 13	13912.0	2479.7	 25
374	 13	269.0	21.2	 25
375	 13	319.0	37.1	 25
376	 13	251.0	32.2	 25
377	 13	234.0	33.5	 25
378	 13	547.0	62.2	 25
379	 13	175.0	27.7	 25
380	 13	154.0	27.1	 25
381	 13	158.0	26.9	 25
382	 13	166.0	24.2	 25
383	 13	7183.0	1358.6	 25
384	 13	185.0	33.6	 25
385	 13	162.0	22.9	 25
386	 13	185.0	29.1	 25
387	 13	204.0	28.3	 25
388	 13	207.0	26.2	 25
389	 13	126.0	18.5	 25
390	 13	778.0	209.5	 25
391	 13	413.0	47.0	 25
392	 13	424.0	61.5	 25
393	 13	148.0	15.8	 25
394	 13	267.0	36.9	 25
395	 13	268.0	39.9	 25
396	 13	161.0	25.8	 25
397	 13	197.0	22.8	 25
398	 13	179.0	27.7	 25
399	 13	190.0	25.1	 25
400	 13	159.0	28.1	 25
401	 13	137.0	13.0	 25
402	 13	120.0	13.7	 25
403	 13	247.0	32.5	 25
404	 13	181.0	28.3	 25
405	 13	127.0	20.3	 25
406	 13	205.0	23.4	 25
407	 13	1623.0	277.8	 25
408	 13	259.0	39.0	 25
409	 13	178.0	21.9	 25
410	 13	278.0	45.8	 25
411	 13	112.0	16.6	 25
412	 13	255.0	44.5	 25
413	 13	148.0	29.4	 25
414	 13	393.0	63.7	 25
415	 13	166.0	28.5	 25
416	 13	210.0	32.5	 25
417	 13	272.0	31.9	 25
418	 13	160.0	18.3	 25
419	 13	153.0	14.1	 25
420	 13	134.0	18.8	 25
421	 13	260.0	31.7	 25
422	 13	133.0	17.6	 25
423	 13	2374.0	241.2	 25
424	 13	161.0	22.2	 25
425	 13	134.0	20.2	 25
426	 13	219.0	30.3	 25
427	 13	215.0	28.2	 25
428	 13	189.0	28.3	 25
429	 13	214.0	21.8	 25
430	 13	1000.0	164.2	 25
431	 13	137.0	19.2	 25
432	 13	208.0	31.4	 25
433	 13	172.0	23.2	 25
434	 13	240.0	25.9	 25
435	 13	153.0	20.4	 25
436	 13	126.0	21.0	 25
437	 13	426.0	62.2	 25
438	 13	159.0	29.9	 25
439	 13	695.0	119.8	 25
440	 13	142.0	19.6	 25
441	 13	178.0	30.8	 25
442	 13	172.0	15.3	 25
443	 13	168.0	31.5	 25
444	 13	373.0	71.1	 25
445	 13	254.0	44.7	 25
446	 13	381.0	54.7	 25
447	 13	938.0	170.2	 25
448	 13	180.0	31.6	 25
449	 13	150.0	18.0	 25
450	 13	168.0	28.6	 25
451	 13	213.0	26.7	 25
452	 13	284.0	29.4	 25
453	 13	3033.0	439.2	 25
454	 13	627.0	184.7	 25
455	 13	151.0	29.1	 25
456	 13	168.0	23.0	 25
457	 13	157.0	21.0	 25
458	 13	132.0	18.9	 25
459	 13	133.0	16.2	 25
460	 13	145.0	19.4	 25
461	 13	151.0	27.0	 25
462	 13	133.0	21.9	 25
463	 13	210.0	23.0	 25
464	 13	140.0	14.4	 25
465	 13	140.0	23.4	 25
466	 13	524.0	95.5	 25
467	 13	130.0	20.7	 25
468	 13	324.0	47.5	 25
469	 13	1108.0	187.2	 25
470	 13	140.0	17.3	 25
471	 13	118.0	18.8	 25
472	 13	126.0	16.4	 25
473	 13	124.0	22.7	 25
474	 13	145.0	17.6	 25
475	 13	126.0	24.6	 25
476	 13	524.0	96.5	 25
477	 13	154.0	22.9	 25
478	 13	131.0	19.3	 25
479	 13	178.0	30.2	 25
480	 13	560.0	108.6	 25
481	 13	486.0	71.9	 25
482	 13	458.0	74.7	 25
483	 13	468.0	71.4	 25
484	 13	143.0	17.0	 25
485	 13	192.0	31.1	 25
486	 13	137.0	14.2	 25
487	 13	155.0	24.1	 25
488	 13	261.0	24.7	 25
489	 13	156.0	19.5	 25
490	 13	219.0	29.7	 25
491	 13	147.0	20.0	 25
492	 13	295.0	69.3	 25
493	 13	208.0	32.3	 25
494	 13	160.0	34.2	 25
495	 13	14134.0	1569.9	 25
496	 13	277.0	38.2	 25
497	 13	191.0	20.8	 25
498	 13	173.0	17.6	 25
499	 13	1618.0	287.1	 25
500	 13	179.0	21.0	 25
501	 13	283.0	32.0	 25
502	 13	333.0	28.1	 25
503	 13	224.0	32.6	 25
504	 13	228.0	44.0	 25
505	 13	287.0	37.5	 25
506	 13	185.0	26.5	 25
507	 13	142.0	16.8	 25
508	 13	727.0	134.9	 25
509	 13	455.0	82.1	 25
510	 13	141.0	17.6	 25
511	 13	552.0	62.3	 25
512	 13	511.0	48.8	 25
513	 13	263.0	26.5	 25
514	 13	167.0	21.7	 25
515	 13	332.0	35.1	 25
516	 13	248.0	47.3	 25
517	 13	126.0	19.6	 25
518	 13	221.0	32.1	 25
519	 13	1297.0	163.2	 25
520	 13	229.0	24.8	 25
521	 13	157.0	17.1	 25
522	 13	148.0	14.8	 25
523	 13	175.0	26.9	 25
524	 13	161.0	26.8	 25
525	 13	2852.0	658.1	 25
526	 13	693.0	130.0	 25
527	 13	141.0	12.6	 25
528	 13	151.0	29.6	 25
529	 13	128.0	28.1	 25
530	 13	398.0	63.0	 25
531	 13	194.0	20.4	 25
532	 13	170.0	17.9	 25
533	 13	269.0	32.8	 25
534	 13	184.0	39.2	 25
535	 13	297.0	24.5	 25
536	 13	279.0	43.0	 25
537	 13	154.0	21.6	 25
538	 13	234.0	31.7	 25
539	 13	5571.0	1265.6	 25
540	 13	325.0	34.4	 25
541	 13	149.0	15.6	 25
542	 13	1263.0	186.9	 25
543	 13	135.0	21.9	 25
544	 13	143.0	21.2	 25
545	 13	213.0	22.7	 25
546	 13	250.0	33.1	 25
547	 13	122.0	19.8	 25
548	 13	336.0	61.1	 25
549	 13	306.0	39.7	 25
550	 13	141.0	19.4	 25
551	 13	338.0	34.9	 25
552	 13	443.0	60.6	 25
553	 13	200.0	29.5	 25
554	 13	262.0	21.9	 25
555	 13	136.0	18.1	 25
556	 13	1800.0	326.3	 25
557	 13	2233.0	364.0	 25
558	 13	751.0	97.2	 25
559	 13	633.0	61.7	 25
560	 13	155.0	21.4	 25
561	 13	150.0	24.3	 25
562	 13	175.0	22.6	 25
563	 13	193.0	22.3	 25
564	 13	654.0	95.3	 25
565	 13	2634.0	350.2	 25
566	 13	222.0	25.1	 25
567	 13	407.0	47.8	 25
568	 13	290.0	38.7	 25
569	 13	148.0	21.6	 25
570	 13	169.0	34.3	 25
571	 13	308.0	44.8	 25
572	 13	296.0	37.6	 25
573	 13	229.0	31.9	 25
574	 13	453.0	79.3	 25
575	 13	325.0	53.9	 25
576	 13	201.0	26.3	 25
577	 13	246.0	40.5	 25
578	 13	167.0	16.0	 25
579	 13	134.0	19.0	 25
580	 13	205.0	26.7	 25
581	 13	383.0	52.6	 25
582	 13	162.0	21.3	 25
583	 13	171.0	30.0	 25
584	 13	190.0	27.4	 25
585	 13	190.0	23.1	 25
586	 13	171.0	24.0	 25
587	 13	227.0	37.9	 25
588	 13	132.0	16.5	 25
589	 13	227.0	37.2	 25
590	 13	166.0	19.4	 25
591	 13	255.0	32.2	 25
592	 13	217.0	19.1	 25
593	 13	165.0	19.2	 25
594	 13	173.0	22.9	 25
595	 13	434.0	53.1	 25
596	 13	13551.0	2639.1	 25
597	 13	270.0	48.0	 25
598	 13	332.0	36.7	 25
599	 13	150.0	19.5	 25
600	 13	124.0	15.8	 25
601	 13	748.0	136.7	 25
602	 13	582.0	98.7	 25
603	 13	237.0	27.9	 25
604	 13	291.0	45.7	 25
605	 13	235.0	38.5	 25
606	 13	2644.0	433.3	 25
607	 13	264.0	38.3	 25
608	 13	146.0	23.8	 25
609	 13	574.0	126.7	 25
610	 13	262.0	39.0	 25
611	 13	1525.0	246.9	 25
612	 13	128.0	21.8	 25
613	 13	360.0	41.6	 25
614	 13	804.0	103.0	 25
615	 13	559.0	102.9	 25
616	 13	118.0	17.2	 25
617	 13	195.0	21.9	 25
618	 13	586.0	81.2	 25
619	 13	275.0	33.7	 25
620	 13	300.0	43.9	 25
621	 13	189.0	28.1	 25
622	 13	138.0	21.6	 25
623	 13	196.0	20.8	 25
624	 13	158.0	17.0	 25
625	 13	240.0	36.3	 25
626	 13	270.0	51.2	 25
627	 13	187.0	18.2	 25
628	 13	293.0	39.0	 25
629	 13	304.0	30.5	 25
630	 13	4063.0	779.5	 25
631	 13	551.0	130.9	 25
632	 13	489.0	64.4	 25
633	 13	280.0	48.2	 25
634	 13	190.0	16.3	 25
635	 13	282.0	50.1	 25
636	 13	161.0	23.7	 25
637	 13	186.0	23.5	 25
638	 13	149.0	27.3	 25
639	 13	101.0	16.1	 25
640	 13	170.0	24.2	 25
641	 13	1340.0	173.4	 25
642	 13	183.0	22.5	 25
643	 13	196.0	24.5	 25
644	 13	178.0	21.3	 25
645	 13	213.0	21.5	 25
646	 13	128.0	25.5	 25
647	 13	141.0	18.8	 25
648	 13	462.0	86.4	 25
649	 13	275.0	54.9	 25
650	 13	164.0	25.9	 25
651	 13	141.0	14.9	 25
652	 13	162.0	24.2	 25
653	 13	148.0	25.7	 25
654	 13	986.0	171.9	 25
655	 13	251.0	30.4	 25
656	 13	516.0	63.3	 25
657	 13	444.0	90.2	 25
658	 13	133.0	14.2	 25
659	 13	182.0	23.0	 25
660	 13	767.0	135.4	 25
661	 13	143.0	19.5	 25
662	 13	1091.0	213.4	 25
663	 13	496.0	93.4	 25
664	 13	154.0	24.1	 25
665	 13	161.0	24.9	 25
666	 13	338.0	32.7	 25
667	 13	360.0	45.4	 25
668	 13	546.0	77.5	 25
669	 13	159.0	24.3	 25
670	 13	342.0	52.5	 25
671	 13	2943.0	549.8	 25
672	 13	100.0	12.6	 25
673	 13	158.0	24.6	 25
674	 13	149.0	21.8	 25
675	 13	4877.0	669.9	 25
676	 13	188.0	23.5	 25
677	 13	184.0	23.7	 25
678	 13	231.0	31.3	 25
679	 13	230.0	31.2	 25
680	 13	146.0	21.6	 25
681	 13	4626.0	804.4	 25
682	 13	165.0	17.7	 25
683	 13	190.0	25.2	 25
684	 13	349.0	60.0	 25
685	 13	173.0	20.6	 25
686	 13	183.0	35.0	 25
687	 13	1688.0	286.6	 25
688	 13	185.0	28.2	 25
689	 13	225.0	29.0	 25
690	 13	174.0	20.4	 25
691	 13	1123.0	107.2	 25
692	 13	344.0	30.3	 25
693	 13	181.0	21.1	 25
694	 13	692.0	77.8	 25
695	 13	256.0	35.8	 25
696	 13	206.0	25.9	 25
697	 13	198.0	24.8	 25
698	 13	742.0	131.1	 25
699	 13	262.0	33.8	 25
700	 13	240.0	29.0	 25
701	 13	217.0	29.6	 25
702	 13	198.0	23.5	 25
703	 13	7983.0	1334.9	 25
704	 13	148.0	22.5	 25
705	 13	194.0	20.1	 25
706	 13	149.0	22.2	 25
707	 13	439.0	46.4	 25
708	 13	293.0	35.1	 25
709	 13	249.0	19.5	 25
710	 13	165.0	26.3	 25
711	 13	155.0	22.5	 25
712	 13	204.0	27.3	 25
713	 13	993.0	129.7	 25
714	 13	303.0	34.3	 25
715	 13	174.0	15.9	 25
716	 13	208.0	25.1	 25
717	 13	134.0	23.3	 25
718	 13	326.0	47.2	 25
719	 13	132.0	16.0	 25
720	 13	198.0	26.7	 25
721	 13	187.0	32.7	 25
722	 13	121.0	9.3	 25
723	 13	152.0	14.4	 25
724	 13	118.0	16.8	 25
725	 13	657.0	68.2	 25
726	 13	171.0	23.2	 25
727	 13	166.0	21.1	 25
728	 13	327.0	51.6	 25
729	 13	256.0	43.1	 25
730	 13	829.0	128.9	 25
731	 13	169.0	19.1	 25
732	 13	379.0	57.6	 25
733	 13	2152.0	393.1	 25
734	 13	152.0	17.4	 25
735	 13	188.0	24.9	 25
736	 13	154.0	24.0	 25
737	 13	171.0	18.5	 25
738	 13	1179.0	179.8	 25
739	 13	1202.0	140.4	 25
740	 13	1172.0	138.4	 25
741	 13	237.0	37.3	 25
742	 13	213.0	21.7	 25
743	 13	147.0	27.4	 25
744	 13	238.0	30.3	 25
745	 13	274.0	37.4	 25
746	 13	176.0	19.9	 25
747	 13	119.0	14.5	 25
748	 13	149.0	14.1	 25
749	 13	190.0	18.1	 25
750	 13	6808.0	986.5	 25
751	 13	474.0	66.1	 25
752	 13	167.0	22.5	 25
753	 13	179.0	32.2	 25
754	 13	142.0	18.8	 25
755	 13	118.0	14.7	 25
756	 13	170.0	20.0	 25
757	 13	119.0	16.1	 25
758	 13	141.0	18.5	 25
759	 13	498.0	83.8	 25
760	 13	181.0	26.9	 25
761	 13	103.0	11.3	 25
762	 13	670.0	108.8	 25
763	 13	163.0	17.7	 25
764	 13	305.0	47.3	 25
765	 13	138.0	23.0	 25
766	 13	178.0	20.4	 25
767	 13	137.0	14.3	 25
768	 13	124.0	15.9	 25
769	 13	233.0	27.8	 25
770	 13	245.0	24.0	 25
771	 13	1190.0	312.6	 25
772	 13	333.0	48.7	 25
773	 13	2265.0	390.7	 25
774	 13	232.0	34.6	 25
775	 13	246.0	41.9	 25
776	 13	551.0	147.4	 25
777	 13	188.0	22.9	 25
778	 13	136.0	21.3	 25
779	 13	131.0	23.2	 25
780	 13	301.0	42.1	 25
781	 13	197.0	25.2	 25
782	 13	191.0	25.6	 25
783	 13	312.0	52.8	 25
784	 13	165.0	17.7	 25
785	 13	141.0	20.3	 25
786	 13	810.0	130.1	 25
787	 13	153.0	15.7	 25
788	 13	1000.0	171.7	 25
789	 13	217.0	34.1	 25
790	 13	239.0	40.4	 25
791	 13	171.0	24.3	 25
792	 13	196.0	23.7	 25
793	 13	106.0	12.3	 25
794	 13	285.0	55.9	 25
795	 13	496.0	71.3	 25
796	 13	214.0	36.1	 25
797	 13	234.0	33.7	 25
798	 13	138.0	18.1	 25
799	 13	210.0	26.8	 25
800	 13	268.0	44.4	 25
801	 13	239.0	34.6	 25
802	 13	136.0	14.8	 25
803	 13	379.0	88.8	 25
804	 13	132.0	16.2	 25
805	 13	131.0	16.3	 25
806	 13	482.0	79.5	 25
807	 13	286.0	45.7	 25
808	 13	832.0	158.8	 25
809	 13	139.0	18.9	 25
810	 13	133.0	16.4	 25
811	 13	192.0	26.2	 25
812	 13	182.0	28.7	 25
813	 13	184.0	25.4	 25
814	 13	109.0	14.9	 25
815	 13	191.0	21.4	 25
816	 13	226.0	24.5	 25
817	 13	153.0	27.9	 25
818	 13	344.0	29.9	 25
819	 13	174.0	24.3	 25
820	 13	721.0	71.6	 25
821	 13	22837.0	3797.5	 25
822	 13	154.0	22.7	 25
823	 13	442.0	58.5	 25
824	 13	248.0	63.4	 25
825	 13	180.0	25.0	 25
826	 13	249.0	34.3	 25
827	 13	144.0	21.8	 25
828	 13	227.0	29.1	 25
829	 13	1198.0	169.7	 25
830	 13	211.0	19.8	 25
831	 13	199.0	19.2	 25
832	 13	186.0	26.5	 25
833	 13	136.0	21.8	 25
834	 13	195.0	29.8	 25
835	 13	143.0	18.5	 25
836	 13	379.0	58.4	 25
837	 13	127.0	18.9	 25
838	 13	823.0	111.5	 25
839	 13	165.0	21.7	 25
840	 13	10619.0	1565.6	 25
841	 13	169.0	27.2	 25
842	 13	136.0	17.8	 25
843	 13	117.0	16.5	 25
844	 13	176.0	16.4	 25
845	 13	191.0	16.2	 25
846	 13	389.0	59.7	 25
847	 13	332.0	49.9	 25
848	 13	178.0	27.2	 25
849	 13	214.0	28.6	 25
850	 13	165.0	19.7	 25
851	 13	142.0	17.4	 25
852	 13	172.0	19.5	 25
853	 13	184.0	26.7	 25
854	 13	200.0	35.7	 25
855	 13	213.0	25.7	 25
856	 13	159.0	28.8	 25
857	 13	153.0	16.8	 25
858	 13	135.0	14.7	 25
859	 13	848.0	365.7	 25
860	 13	295.0	25.8	 25
861	 13	246.0	23.1	 25
862	 13	165.0	28.6	 25
863	 13	207.0	31.9	 25
864	 13	158.0	14.6	 25
865	 13	147.0	20.9	 25
866	 13	205.0	21.7	 25
867	 13	104.0	11.5	 25
868	 13	1118.0	249.7	 25
869	 13	300.0	35.6	 25
870	 13	159.0	16.0	 25
871	 13	164.0	25.7	 25
872	 13	308.0	50.6	 25
873	 13	186.0	23.3	 25
874	 13	407.0	66.0	 25
875	 13	225.0	28.5	 25
876	 13	116.0	14.7	 25
877	 13	142.0	18.1	 25
878	 13	556.0	85.8	 25
879	 13	121.0	17.9	 25
880	 13	181.0	20.4	 25
881	 13	394.0	40.3	 25
882	 13	496.0	117.9	 25
883	 13	1250.0	218.7	 25
884	 13	451.0	62.4	 25
885	 13	141.0	31.9	 25
886	 13	7193.0	505.7	 25
887	 13	447.0	65.1	 25
888	 13	208.0	22.8	 25
889	 13	1188.0	197.3	 25
890	 13	269.0	38.8	 25
891	 13	639.0	70.3	 25
892	 13	220.0	29.9	 25
893	 13	178.0	15.4	 25
894	 13	5938.0	925.1	 25
895	 13	146.0	23.6	 25
896	 13	189.0	25.1	 25
897	 13	175.0	18.8	 25
898	 13	983.0	189.2	 25
899	 13	621.0	81.7	 25
900	 13	299.0	26.4	 25
901	 13	173.0	23.5	 25
902	 13	1480.0	238.3	 25
903	 13	502.0	77.4	 25
904	 13	158.0	29.0	 25
905	 13	4523.0	923.5	 25
906	 13	166.0	23.9	 25
907	 13	1271.0	189.4	 25
908	 13	211.0	17.9	 25
909	 13	136.0	7.2	 25
910	 13	134.0	20.0	 25
911	 13	368.0	57.4	 25
912	 13	144.0	19.5	 25
913	 13	151.0	21.6	 25
914	 13	253.0	26.6	 25
915	 13	318.0	42.5	 25
916	 13	142.0	19.7	 25
917	 13	239.0	37.4	 25
918	 13	269.0	37.8	 25
919	 13	206.0	30.4	 25
920	 13	143.0	20.9	 25
921	 13	2351.0	395.9	 25
922	 13	1080.0	158.1	 25
923	 13	214.0	28.5	 25
924	 13	130.0	15.1	 25
925	 13	110.0	16.1	 25
926	 13	283.0	34.5	 25
927	 13	315.0	26.0	 25
928	 13	146.0	21.5	 25
929	 13	247.0	37.6	 25
930	 13	245.0	33.8	 25
931	 13	133.0	12.3	 25
932	 13	127.0	18.3	 25
933	 13	180.0	19.5	 25
934	 13	3214.0	755.6	 25
935	 13	146.0	32.4	 25
936	 13	362.0	34.3	 25
937	 13	222.0	20.3	 25
938	 13	169.0	16.7	 25
939	 13	353.0	49.7	 25
940	 13	151.0	20.6	 25
941	 13	170.0	22.3	 25
942	 13	329.0	39.9	 25
943	 13	547.0	81.9	 25
944	 13	340.0	60.6	 25
945	 13	296.0	41.7	 25
946	 13	128.0	18.7	 25
947	 13	129.0	19.5	 25
948	 13	160.0	21.6	 25
949	 13	220.0	38.3	 25
950	 13	150.0	19.3	 25
951	 13	1815.0	270.5	 25
952	 13	271.0	35.0	 25
953	 13	804.0	65.9	 25
954	 13	752.0	96.9	 25
955	 13	805.0	82.9	 25
956	 13	232.0	25.0	 25
957	 13	252.0	21.6	 25
958	 13	216.0	13.9	 25
959	 13	169.0	11.0	 25
960	 13	168.0	17.9	 25
961	 13	128.0	17.3	 25
962	 13	163.0	20.8	 25
963	 13	1215.0	272.8	 25
964	 13	155.0	12.5	 25
965	 13	165.0	23.9	 25
966	 13	319.0	29.1	 25
967	 13	290.0	25.5	 25
968	 13	180.0	20.4	 25
969	 13	374.0	51.3	 25
970	 13	204.0	24.5	 25
971	 13	331.0	37.0	 25
972	 13	203.0	22.0	 25
973	 13	186.0	20.0	 25
974	 13	201.0	26.5	 25
975	 13	320.0	34.5	 25
976	 13	176.0	25.4	 25
977	 13	246.0	29.0	 25
978	 13	203.0	21.3	 25
979	 13	2069.0	329.2	 25
980	 13	319.0	34.8	 25
981	 13	186.0	23.5	 25
982	 13	155.0	16.0	 25
983	 13	152.0	14.6	 25
984	 13	807.0	118.9	 25
985	 13	758.0	103.5	 25
986	 13	216.0	22.2	 25
987	 13	6018.0	941.5	 25
988	 13	3005.0	345.3	 25
989	 13	527.0	70.7	 25
990	 13	355.0	44.9	 25
991	 13	186.0	14.6	 25
992	 13	172.0	19.8	 25
993	 13	6395.0	1160.2	 25
994	 13	289.0	21.6	 25
995	 13	169.0	24.4	 25
996	 13	267.0	25.1	 25
997	 13	514.0	46.4	 25
998	 13	332.0	33.9	 25
999	 13	158.0	19.0	 25
1000	 13	269.0	34.8	 25
1001	 13	210.0	32.9	 25
  0	 14	5554.0	991.2	 25
  1	 14	178.0	25.5	 25
  2	 14	150.0	17.4	 25
  3	 14	410.0	60.1	 25
  4	 14	310.0	35.0	 25
  5	 14	201.0	23.7	 25
  6	 14	227.0	24.6	 25
  7	 14	430.0	59.1	 25
  8	 14	3089.0	494.2	 25
  9	 14	201.0	19.6	 25
 10	 14	338.0	52.3	 25
 11	 14	451.0	60.5	 25
 12	 14	295.0	35.6	 25
 13	 14	172.0	27.1	 25
 14	 14	158.0	21.1	 25
 15	 14	170.0	23.9	 25
 16	 14	171.0	27.9	 25
 17	 14	398.0	66.9	 25
 18	 14	193.0	36.7	 25
 19	 14	505.0	83.8	 25
 20	 14	707.0	198.3	 25
 21	 14	240.0	23.1	 25
 22	 14	211.0	31.2	 25
 23	 14	195.0	25.1	 25
 24	 14	190.0	19.7	 25
 25	 14	164.0	26.1	 25
 26	 14	156.0	20.9	 25
 27	 14	6620.0	926.1	 25
 28	 14	168.0	21.1	 25
 29	 14	191.0	35.5	 25
 30	 14	264.0	35.7	 25
 31	 14	220.0	31.5	 25
 32	 14	287.0	51.0	 25
 33	 14	177.0	33.9	 25
 34	 14	317.0	33.9	 25
 35	 14	257.0	24.5	 25
 36	 14	288.0	35.8	 25
 37	 14	156.0	21.9	 25
 38	 14	198.0	28.8	 25
 39	 14	249.0	51.6	 25
 40	 14	174.0	27.8	 25
 41	 14	156.0	22.9	 25
 42	 14	215.0	38.0	 25
 43	 14	239.0	31.9	 25
 44	 14	151.0	21.7	 25
 45	 14	156.0	27.5	 25
 46	 14	288.0	35.9	 25
 47	 14	260.0	31.8	 25
 48	 14	897.0	130.2	 25
 49	 14	327.0	38.0	 25
 50	 14	278.0	29.8	 25
 51	 14	590.0	89.0	 25
 52	 14	488.0	41.1	 25
 53	 14	197.0	25.8	 25
 54	 14	185.0	29.4	 25
 55	 14	211.0	38.8	 25
 56	 14	169.0	26.9	 25
 57	 14	129.0	21.9	 25
 58	 14	171.0	20.6	 25
 59	 14	195.0	21.9	 25
 60	 14	138.0	17.5	 25
 61	 14	284.0	57.9	 25
 62	 14	444.0	45.5	 25
 63	 14	1873.0	316.0	 25
 64	 14	176.0	18.4	 25
 65	 14	188.0	28.4	 25
 66	 14	239.0	33.3	 25
 67	 14	232.0	28.6	 25
 68	 14	288.0	45.2	 25
 69	 14	712.0	125.4	 25
 70	 14	402.0	52.8	 25
 71	 14	206.0	18.5	 25
 72	 14	157.0	22.1	 25
 73	 14	218.0	26.4	 25
 74	 14	181.0	31.7	 25
 75	 14	188.0	30.4	 25
 76	 14	159.0	19.1	 25
 77	 14	172.0	19.1	 25
 78	 14	198.0	27.8	 25
 79	 14	155.0	26.7	 25
 80	 14	163.0	18.5	 25
 81	 14	176.0	22.2	 25
 82	 14	241.0	34.2	 25
 83	 14	12453.0	3001.1	 25
 84	 14	673.0	86.6	 25
 85	 14	273.0	44.2	 25
 86	 14	314.0	41.0	 25
 87	 14	229.0	32.8	 25
 88	 14	319.0	37.1	 25
 89	 14	373.0	59.9	 25
 90	 14	214.0	30.2	 25
 91	 14	430.0	63.7	 25
 92	 14	159.0	26.8	 25
 93	 14	201.0	35.3	 25
 94	 14	202.0	28.7	 25
 95	 14	431.0	44.0	 25
 96	 14	1152.0	176.3	 25
 97	 14	1156.0	186.6	 25
 98	 14	269.0	38.6	 25
 99	 14	278.0	42.5	 25
100	 14	224.0	25.1	 25
101	 14	213.0	19.2	 25
102	 14	116.0	13.5	 25
103	 14	163.0	19.5	 25
104	 14	161.0	19.0	 25
105	 14	151.0	23.7	 25
106	 14	191.0	28.3	 25
107	 14	202.0	28.2	 25
108	 14	224.0	39.1	 25
109	 14	366.0	45.1	 25
110	 14	269.0	35.2	 25
111	 14	823.0	125.8	 25
112	 14	229.0	33.0	 25
113	 14	207.0	32.2	 25
114	 14	125.0	21.3	 25
115	 14	204.0	29.2	 25
116	 14	128.0	14.9	 25
117	 14	153.0	20.7	 25
118	 14	199.0	29.0	 25
119	 14	552.0	85.6	 25
120	 14	307.0	54.6	 25
121	 14	202.0	16.3	 25
122	 14	142.0	15.8	 25
123	 14	164.0	21.6	 25
124	 14	161.0	20.4	 25
125	 14	177.0	23.2	 25
126	 14	242.0	25.9	 25
127	 14	288.0	34.2	 25
128	 14	332.0	57.7	 25
129	 14	2600.0	366.1	 25
130	 14	170.0	18.2	 25
131	 14	373.0	41.9	 25
132	 14	1309.0	221.0	 25
133	 14	1409.0	243.7	 25
134	 14	218.0	18.4	 25
135	 14	709.0	252.2	 25
136	 14	142.0	13.5	 25
137	 14	175.0	19.4	 25
138	 14	237.0	28.6	 25
139	 14	141.0	21.4	 25
140	 14	209.0	21.4	 25
141	 14	231.0	31.0	 25
142	 14	202.0	28.3	 25
143	 14	361.0	31.5	 25
144	 14	220.0	24.7	 25
145	 14	157.0	26.0	 25
146	 14	164.0	27.0	 25
147	 14	176.0	29.8	 25
148	 14	184.0	22.0	 25
149	 14	169.0	19.5	 25
150	 14	160.0	18.8	 25
151	 14	121.0	18.8	 25
152	 14	142.0	18.1	 25
153	 14	126.0	16.8	 25
154	 14	162.0	19.3	 25
155	 14	153.0	23.6	 25
156	 14	467.0	82.3	 25
157	 14	199.0	31.9	 25
158	 14	329.0	36.1	 25
159	 14	3027.0	654.2	 25
160	 14	171.0	21.9	 25
161	 14	320.0	33.6	 25
162	 14	197.0	24.3	 25
163	 14	390.0	42.4	 25
164	 14	270.0	34.2	 25
165	 14	219.0	27.3	 25
166	 14	192.0	23.9	 25
167	 14	203.0	20.3	 25
168	 14	184.0	22.4	 25
169	 14	159.0	26.7	 25
170	 14	6896.0	1507.4	 25
171	 14	254.0	30.9	 25
172	 14	179.0	23.5	 25
173	 14	160.0	19.7	 25
174	 14	149.0	20.5	 25
175	 14	142.0	19.0	 25
176	 14	209.0	24.6	 25
177	 14	147.0	13.8	 25
178	 14	126.0	14.8	 25
179	 14	254.0	47.2	 25
180	 14	253.0	27.1	 25
181	 14	273.0	33.8	 25
182	 14	228.0	29.6	 25
183	 14	527.0	214.6	 25
184	 14	167.0	20.8	 25
185	 14	368.0	48.3	 25
186	 14	576.0	97.2	 25
187	 14	12174.0	2026.2	 25
188	 14	177.0	34.4	 25
189	 14	139.0	17.0	 25
190	 14	232.0	31.5	 25
191	 14	174.0	25.9	 25
192	 14	145.0	19.3	 25
193	 14	164.0	24.2	 25
194	 14	308.0	52.6	 25
195	 14	175.0	18.3	 25
196	 14	127.0	12.2	 25
197	 14	165.0	24.9	 25
198	 14	175.0	31.5	 25
199	 14	129.0	20.1	 25
200	 14	156.0	20.1	 25
201	 14	206.0	30.4	 25
202	 14	174.0	23.5	 25
203	 14	206.0	18.5	 25
204	 14	195.0	29.4	 25
205	 14	127.0	18.2	 25
206	 14	137.0	16.7	 25
207	 14	171.0	20.3	 25
208	 14	166.0	18.8	 25
209	 14	1998.0	435.6	 25
210	 14	196.0	22.3	 25
211	 14	160.0	20.3	 25
212	 14	198.0	22.5	 25
213	 14	148.0	22.6	 25
214	 14	133.0	18.5	 25
215	 14	153.0	10.8	 25
216	 14	195.0	20.8	 25
217	 14	228.0	24.0	 25
218	 14	143.0	14.5	 25
219	 14	198.0	24.4	 25
220	 14	287.0	37.8	 25
221	 14	110.0	12.2	 25
222	 14	144.0	25.3	 25
223	 14	165.0	20.8	 25
224	 14	359.0	42.2	 25
225	 14	161.0	21.1	 25
226	 14	220.0	43.0	 25
227	 14	542.0	71.9	 25
228	 14	238.0	29.5	 25
229	 14	217.0	27.8	 25
230	 14	193.0	30.2	 25
231	 14	151.0	25.8	 25
232	 14	180.0	26.7	 25
233	 14	176.0	16.3	 25
234	 14	253.0	20.2	 25
235	 14	136.0	14.9	 25
236	 14	184.0	21.2	 25
237	 14	511.0	66.5	 25
238	 14	145.0	17.7	 25
239	 14	135.0	16.2	 25
240	 14	171.0	19.2	 25
241	 14	534.0	83.9	 25
242	 14	184.0	24.4	 25
243	 14	253.0	29.1	 25
244	 14	439.0	46.4	 25
245	 14	151.0	18.8	 25
246	 14	133.0	16.9	 25
247	 14	151.0	19.9	 25
248	 14	144.0	12.7	 25
249	 14	543.0	118.1	 25
250	 14	192.0	30.0	 25
251	 14	149.0	17.4	 25
252	 14	156.0	17.3	 25
253	 14	224.0	28.0	 25
254	 14	159.0	18.9	 25
255	 14	178.0	24.6	 25
256	 14	172.0	25.3	 25
257	 14	262.0	42.3	 25
258	 14	265.0	27.2	 25
259	 14	285.0	30.5	 25
260	 14	163.0	16.8	 25
261	 14	138.0	20.7	 25
262	 14	122.0	19.8	 25
263	 14	133.0	15.9	 25
264	 14	154.0	19.0	 25
265	 14	273.0	47.7	 25
266	 14	162.0	23.3	 25
267	 14	261.0	46.9	 25
268	 14	134.0	14.8	 25
269	 14	181.0	23.9	 25
270	 14	147.0	21.6	 25
271	 14	155.0	21.4	 25
272	 14	168.0	20.7	 25
273	 14	192.0	18.7	 25
274	 14	198.0	25.9	 25
275	 14	157.0	18.7	 25
276	 14	136.0	15.2	 25
277	 14	134.0	19.0	 25
278	 14	120.0	13.2	 25
279	 14	174.0	22.6	 25
280	 14	125.0	17.1	 25
281	 14	204.0	28.7	 25
282	 14	137.0	18.3	 25
283	 14	127.0	21.4	 25
284	 14	146.0	23.0	 25
285	 14	138.0	23.5	 25
286	 14	135.0	13.9	 25
287	 14	139.0	16.2	 25
288	 14	202.0	25.5	 25
289	 14	222.0	26.2	 25
290	 14	159.0	19.3	 25
291	 14	259.0	29.4	 25
292	 14	201.0	26.7	 25
293	 14	241.0	34.8	 25
294	 14	253.0	40.1	 25
295	 14	203.0	28.4	 25
296	 14	175.0	15.7	 25
297	 14	150.0	26.8	 25
298	 14	219.0	24.5	 25
299	 14	188.0	21.0	 25
300	 14	162.0	16.9	 25
301	 14	554.0	94.4	 25
302	 14	1299.0	168.3	 25
303	 14	157.0	23.3	 25
304	 14	171.0	26.0	 25
305	 14	140.0	17.8	 25
306	 14	538.0	72.7	 25
307	 14	319.0	38.0	 25
308	 14	392.0	69.0	 25
309	 14	3911.0	594.7	 25
310	 14	168.0	26.4	 25
311	 14	194.0	21.0	 25
312	 14	209.0	21.8	 25
313	 14	137.0	20.6	 25
314	 14	368.0	62.1	 25
315	 14	226.0	36.8	 25
316	 14	158.0	17.7	 25
317	 14	194.0	21.7	 25
318	 14	164.0	19.6	 25
319	 14	262.0	32.7	 25
320	 14	176.0	25.1	 25
321	 14	168.0	17.9	 25
322	 14	296.0	118.9	 25
323	 14	290.0	37.0	 25
324	 14	149.0	17.4	 25
325	 14	589.0	77.5	 25
326	 14	200.0	25.8	 25
327	 14	143.0	12.1	 25
328	 14	211.0	19.8	 25
329	 14	166.0	15.8	 25
330	 14	292.0	34.6	 25
331	 14	156.0	31.3	 25
332	 14	11437.0	1211.2	 25
333	 14	274.0	49.4	 25
334	 14	176.0	30.2	 25
335	 14	157.0	17.3	 25
336	 14	152.0	15.4	 25
337	 14	193.0	28.1	 25
338	 14	125.0	17.7	 25
339	 14	130.0	13.0	 25
340	 14	136.0	13.6	 25
341	 14	185.0	17.6	 25
342	 14	179.0	30.1	 25
343	 14	562.0	62.9	 25
344	 14	163.0	25.8	 25
345	 14	206.0	21.2	 25
346	 14	253.0	27.0	 25
347	 14	130.0	14.3	 25
348	 14	119.0	12.6	 25
349	 14	138.0	18.3	 25
350	 14	150.0	16.0	 25
351	 14	207.0	29.7	 25
352	 14	250.0	22.9	 25
353	 14	157.0	17.6	 25
354	 14	265.0	27.0	 25
355	 14	221.0	36.1	 25
356	 14	212.0	14.5	 25
357	 14	199.0	26.0	 25
358	 14	300.0	48.9	 25
359	 14	241.0	41.0	 25
360	 14	201.0	25.7	 25
361	 14	157.0	29.7	 25
362	 14	170.0	21.8	 25
363	 14	373.0	44.9	 25
364	 14	149.0	17.8	 25
365	 14	136.0	14.6	 25
366	 14	231.0	23.7	 25
367	 14	429.0	100.2	 25
368	 14	196.0	18.5	 25
369	 14	540.0	70.4	 25
370	 14	1468.0	219.5	 25
371	 14	146.0	15.9	 25
372	 14	149.0	21.7	 25
373	 14	1774.0	379.5	 25
374	 14	168.0	19.8	 25
375	 14	172.0	18.5	 25
376	 14	174.0	28.3	 25
377	 14	468.0	57.2	 25
378	 14	223.0	22.8	 25
379	 14	146.0	18.8	 25
380	 14	129.0	11.2	 25
381	 14	163.0	19.3	 25
382	 14	154.0	20.1	 25
383	 14	260.0	34.2	 25
384	 14	153.0	17.5	 25
385	 14	159.0	21.5	 25
386	 14	134.0	18.7	 25
387	 14	126.0	21.0	 25
388	 14	180.0	24.5	 25
389	 14	140.0	18.1	 25
390	 14	807.0	156.3	 25
391	 14	350.0	46.3	 25
392	 14	188.0	23.4	 25
393	 14	142.0	25.4	 25
394	 14	238.0	31.4	 25
395	 14	248.0	29.9	 25
396	 14	150.0	13.1	 25
397	 14	179.0	22.5	 25
398	 14	173.0	15.9	 25
399	 14	295.0	43.5	 25
400	 14	177.0	25.4	 25
401	 14	123.0	20.5	 25
402	 14	141.0	17.0	 25
403	 14	211.0	23.0	 25
404	 14	160.0	19.6	 25
405	 14	124.0	18.9	 25
406	 14	154.0	15.7	 25
407	 14	594.0	74.2	 25
408	 14	401.0	46.1	 25
409	 14	171.0	29.9	 25
410	 14	182.0	20.0	 25
411	 14	142.0	22.4	 25
412	 14	178.0	16.6	 25
413	 14	232.0	22.4	 25
414	 14	688.0	93.2	 25
415	 14	185.0	20.1	 25
416	 14	211.0	29.0	 25
417	 14	206.0	26.2	 25
418	 14	154.0	9.0	 25
419	 14	146.0	17.2	 25
420	 14	155.0	14.4	 25
421	 14	327.0	41.6	 25
422	 14	143.0	13.3	 25
423	 14	2182.0	431.1	 25
424	 14	156.0	24.2	 25
425	 14	126.0	15.2	 25
426	 14	133.0	22.8	 25
427	 14	165.0	17.7	 25
428	 14	194.0	20.7	 25
429	 14	212.0	17.2	 25
430	 14	254.0	26.7	 25
431	 14	141.0	22.0	 25
432	 14	251.0	24.1	 25
433	 14	219.0	17.4	 25
434	 14	122.0	9.5	 25
435	 14	154.0	12.5	 25
436	 14	124.0	15.0	 25
437	 14	153.0	20.1	 25
438	 14	193.0	27.2	 25
439	 14	266.0	35.7	 25
440	 14	167.0	15.0	 25
441	 14	280.0	37.2	 25
442	 14	260.0	39.3	 25
443	 14	204.0	21.4	 25
444	 14	293.0	50.5	 25
445	 14	7983.0	1597.0	 25
446	 14	142.0	18.1	 25
447	 14	151.0	18.3	 25
448	 14	133.0	16.3	 25
449	 14	138.0	9.9	 25
450	 14	146.0	17.9	 25
451	 14	130.0	19.5	 25
452	 14	171.0	25.0	 25
453	 14	509.0	79.5	 25
454	 14	249.0	39.8	 25
455	 14	168.0	21.6	 25
456	 14	131.0	14.5	 25
457	 14	188.0	28.1	 25
458	 14	123.0	15.0	 25
459	 14	164.0	16.9	 25
460	 14	148.0	20.9	 25
461	 14	135.0	15.9	 25
462	 14	128.0	18.2	 25
463	 14	171.0	20.7	 25
464	 14	137.0	18.8	 25
465	 14	137.0	16.9	 25
466	 14	197.0	17.5	 25
467	 14	144.0	17.4	 25
468	 14	179.0	20.9	 25
469	 14	334.0	26.2	 25
470	 14	138.0	20.4	 25
471	 14	110.0	13.2	 25
472	 14	107.0	16.6	 25
473	 14	127.0	13.2	 25
474	 14	141.0	14.3	 25
475	 14	145.0	22.6	 25
476	 14	158.0	16.3	 25
477	 14	139.0	17.9	 25
478	 14	125.0	25.2	 25
479	 14	157.0	15.7	 25
480	 14	346.0	33.3	 25
481	 14	172.0	16.1	 25
482	 14	190.0	29.4	 25
483	 14	159.0	13.3	 25
484	 14	128.0	19.1	 25
485	 14	155.0	16.7	 25
486	 14	121.0	14.5	 25
487	 14	145.0	26.4	 25
488	 14	239.0	31.9	 25
489	 14	193.0	23.3	 25
490	 14	286.0	38.6	 25
491	 14	200.0	28.9	 25
492	 14	191.0	20.3	 25
493	 14	132.0	14.8	 25
494	 14	141.0	25.3	 25
495	 14	9730.0	1783.0	 25
496	 14	209.0	26.2	 25
497	 14	157.0	29.0	 25
498	 14	195.0	14.6	 25
499	 14	424.0	58.7	 25
500	 14	208.0	28.1	 25
501	 14	187.0	19.1	 25
502	 14	280.0	32.9	 25
503	 14	182.0	19.1	 25
504	 14	142.0	20.7	 25
505	 14	133.0	24.1	 25
506	 14	125.0	10.5	 25
507	 14	148.0	16.3	 25
508	 14	223.0	51.1	 25
509	 14	146.0	14.9	 25
510	 14	185.0	23.7	 25
511	 14	489.0	67.8	 25
512	 14	586.0	57.7	 25
513	 14	188.0	23.0	 25
514	 14	131.0	26.1	 25
515	 14	252.0	26.0	 25
516	 14	191.0	19.4	 25
517	 14	125.0	14.6	 25
518	 14	259.0	33.7	 25
519	 14	388.0	45.2	 25
520	 14	170.0	18.5	 25
521	 14	138.0	16.8	 25
522	 14	156.0	23.5	 25
523	 14	133.0	15.1	 25
524	 14	143.0	20.3	 25
525	 14	186.0	22.3	 25
526	 14	2125.0	504.0	 25
527	 14	117.0	13.1	 25
528	 14	139.0	19.9	 25
529	 14	117.0	19.4	 25
530	 14	275.0	24.6	 25
531	 14	206.0	24.0	 25
532	 14	197.0	14.9	 25
533	 14	138.0	16.1	 25
534	 14	155.0	25.9	 25
535	 14	173.0	21.4	 25
536	 14	244.0	24.4	 25
537	 14	118.0	10.1	 25
538	 14	158.0	24.3	 25
539	 14	7474.0	1576.4	 25
540	 14	710.0	96.0	 25
541	 14	145.0	13.5	 25
542	 14	313.0	33.5	 25
543	 14	149.0	26.6	 25
544	 14	149.0	21.2	 25
545	 14	154.0	21.5	 25
546	 14	140.0	15.8	 25
547	 14	142.0	20.7	 25
548	 14	161.0	18.7	 25
549	 14	367.0	49.3	 25
550	 14	135.0	17.9	 25
551	 14	1098.0	345.5	 25
552	 14	219.0	27.3	 25
553	 14	175.0	21.8	 25
554	 14	352.0	48.0	 25
555	 14	135.0	14.6	 25
556	 14	262.0	34.7	 25
557	 14	442.0	62.2	 25
558	 14	240.0	28.4	 25
559	 14	180.0	24.3	 25
560	 14	116.0	16.2	 25
561	 14	143.0	19.2	 25
562	 14	132.0	17.3	 25
563	 14	321.0	25.1	 25
564	 14	278.0	30.6	 25
565	 14	1140.0	126.1	 25
566	 14	291.0	30.7	 25
567	 14	592.0	73.0	 25
568	 14	199.0	25.2	 25
569	 14	151.0	24.2	 25
570	 14	132.0	11.3	 25
571	 14	154.0	15.2	 25
572	 14	174.0	16.6	 25
573	 14	230.0	23.8	 25
574	 14	30288.0	13892.1	 25
575	 14	2268.0	1085.8	 25
576	 14	228.0	26.6	 25
577	 14	255.0	29.7	 25
578	 14	161.0	21.6	 25
579	 14	150.0	20.9	 25
580	 14	201.0	37.9	 25
581	 14	312.0	29.1	 25
582	 14	151.0	20.2	 25
583	 14	182.0	23.2	 25
584	 14	152.0	19.0	 25
585	 14	132.0	16.2	 25
586	 14	131.0	9.9	 25
587	 14	190.0	31.6	 25
588	 14	126.0	20.1	 25
589	 14	202.0	16.9	 25
590	 14	140.0	12.9	 25
591	 14	398.0	52.5	 25
592	 14	157.0	15.6	 25
593	 14	173.0	20.8	 25
594	 14	195.0	25.5	 25
595	 14	206.0	25.3	 25
596	 14	4973.0	757.3	 25
597	 14	176.0	28.2	 25
598	 14	5218.0	683.1	 25
599	 14	136.0	17.9	 25
600	 14	101.0	11.0	 25
601	 14	150.0	24.3	 25
602	 14	228.0	27.2	 25
603	 14	212.0	27.5	 25
604	 14	10790.0	1547.2	 25
605	 14	1705.0	319.1	 25
606	 14	947.0	204.7	 25
607	 14	209.0	33.5	 25
608	 14	141.0	18.8	 25
609	 14	118.0	19.1	 25
610	 14	172.0	29.0	 25
611	 14	205.0	29.2	 25
612	 14	134.0	26.3	 25
613	 14	239.0	27.7	 25
614	 14	1132.0	134.8	 25
615	 14	268.0	22.9	 25
616	 14	147.0	18.0	 25
617	 14	152.0	20.9	 25
618	 14	248.0	24.9	 25
619	 14	252.0	27.3	 25
620	 14	211.0	19.6	 25
621	 14	157.0	24.3	 25
622	 14	122.0	16.3	 25
623	 14	164.0	20.8	 25
624	 14	143.0	19.1	 25
625	 14	113.0	16.3	 25
626	 14	130.0	15.7	 25
627	 14	164.0	22.1	 25
628	 14	214.0	25.7	 25
629	 14	310.0	43.5	 25
630	 14	803.0	153.6	 25
631	 14	155.0	20.9	 25
632	 14	283.0	37.0	 25
633	 14	266.0	27.2	 25
634	 14	171.0	21.9	 25
635	 14	200.0	22.8	 25
636	 14	174.0	31.0	 25
637	 14	159.0	18.6	 25
638	 14	147.0	17.5	 25
639	 14	135.0	19.5	 25
640	 14	133.0	16.0	 25
641	 14	377.0	47.8	 25
642	 14	146.0	18.4	 25
643	 14	145.0	14.8	 25
644	 14	132.0	17.3	 25
645	 14	192.0	24.4	 25
646	 14	118.0	23.9	 25
647	 14	141.0	22.6	 25
648	 14	398.0	78.5	 25
649	 14	236.0	47.9	 25
650	 14	119.0	24.1	 25
651	 14	167.0	18.2	 25
652	 14	162.0	20.2	 25
653	 14	139.0	15.6	 25
654	 14	282.0	44.8	 25
655	 14	303.0	32.6	 25
656	 14	267.0	25.7	 25
657	 14	235.0	38.1	 25
658	 14	133.0	11.8	 25
659	 14	157.0	23.3	 25
660	 14	160.0	22.7	 25
661	 14	122.0	10.4	 25
662	 14	292.0	33.0	 25
663	 14	250.0	29.6	 25
664	 14	133.0	18.5	 25
665	 14	132.0	11.5	 25
666	 14	231.0	25.8	 25
667	 14	172.0	27.4	 25
668	 14	212.0	23.9	 25
669	 14	160.0	27.4	 25
670	 14	216.0	24.8	 25
671	 14	211.0	20.2	 25
672	 14	135.0	30.0	 25
673	 14	137.0	18.3	 25
674	 14	131.0	17.2	 25
675	 14	495.0	82.0	 25
676	 14	141.0	17.0	 25
677	 14	208.0	28.0	 25
678	 14	149.0	19.8	 25
679	 14	142.0	21.1	 25
680	 14	137.0	26.4	 25
681	 14	481.0	66.9	 25
682	 14	168.0	22.1	 25
683	 14	164.0	21.4	 25
684	 14	199.0	29.1	 25
685	 14	202.0	18.3	 25
686	 14	1528.0	164.6	 25
687	 14	615.0	96.3	 25
688	 14	143.0	17.0	 25
689	 14	273.0	34.1	 25
690	 14	145.0	20.2	 25
691	 14	473.0	44.9	 25
692	 14	200.0	19.1	 25
693	 14	153.0	15.9	 25
694	 14	379.0	33.6	 25
695	 14	196.0	20.8	 25
696	 14	203.0	21.8	 25
697	 14	188.0	27.7	 25
698	 14	154.0	25.3	 25
699	 14	638.0	114.6	 25
700	 14	276.0	39.9	 25
701	 14	167.0	27.3	 25
702	 14	176.0	21.9	 25
703	 14	170.0	19.6	 25
704	 14	109.0	15.8	 25
705	 14	127.0	12.9	 25
706	 14	174.0	31.4	 25
707	 14	221.0	33.9	 25
708	 14	218.0	33.4	 25
709	 14	239.0	29.0	 25
710	 14	221.0	35.4	 25
711	 14	158.0	20.7	 25
712	 14	146.0	21.6	 25
713	 14	4700.0	757.6	 25
714	 14	193.0	21.6	 25
715	 14	135.0	19.3	 25
716	 14	163.0	22.0	 25
717	 14	148.0	18.1	 25
718	 14	750.0	77.7	 25
719	 14	131.0	18.2	 25
720	 14	225.0	31.0	 25
721	 14	154.0	16.0	 25
722	 14	108.0	11.5	 25
723	 14	132.0	14.0	 25
724	 14	113.0	12.5	 25
725	 14	208.0	24.0	 25
726	 14	145.0	17.0	 25
727	 14	174.0	22.0	 25
728	 14	315.0	27.2	 25
729	 14	195.0	28.2	 25
730	 14	168.0	25.8	 25
731	 14	125.0	15.2	 25
732	 14	195.0	31.8	 25
733	 14	709.0	90.0	 25
734	 14	172.0	14.8	 25
735	 14	152.0	19.5	 25
736	 14	142.0	18.4	 25
737	 14	153.0	20.8	 25
738	 14	553.0	78.9	 25
739	 14	1168.0	152.6	 25
740	 14	1082.0	174.4	 25
741	 14	214.0	14.5	 25
742	 14	148.0	22.4	 25
743	 14	124.0	16.9	 25
744	 14	259.0	20.6	 25
745	 14	345.0	54.2	 25
746	 14	245.0	22.8	 25
747	 14	127.0	22.2	 25
748	 14	156.0	18.9	 25
749	 14	204.0	18.5	 25
750	 14	228.0	26.4	 25
751	 14	337.0	48.9	 25
752	 14	165.0	19.3	 25
753	 14	129.0	15.6	 25
754	 14	111.0	16.1	 25
755	 14	133.0	14.7	 25
756	 14	141.0	14.3	 25
757	 14	131.0	21.8	 25
758	 14	147.0	29.6	 25
759	 14	181.0	28.0	 25
760	 14	584.0	91.9	 25
761	 14	120.0	12.4	 25
762	 14	173.0	29.1	 25
763	 14	157.0	22.9	 25
764	 14	152.0	17.2	 25
765	 14	148.0	24.4	 25
766	 14	130.0	15.0	 25
767	 14	140.0	16.6	 25
768	 14	108.0	15.7	 25
769	 14	189.0	42.3	 25
770	 14	261.0	29.8	 25
771	 14	5008.0	510.9	 25
772	 14	258.0	73.8	 25
773	 14	1458.0	136.7	 25
774	 14	266.0	33.9	 25
775	 14	373.0	43.6	 25
776	 14	495.0	44.8	 25
777	 14	195.0	23.2	 25
778	 14	127.0	20.5	 25
779	 14	139.0	21.4	 25
780	 14	432.0	42.8	 25
781	 14	144.0	16.3	 25
782	 14	117.0	15.0	 25
783	 14	236.0	30.3	 25
784	 14	216.0	26.9	 25
785	 14	106.0	14.0	 25
786	 14	438.0	55.0	 25
787	 14	128.0	18.7	 25
788	 14	290.0	43.2	 25
789	 14	223.0	22.4	 25
790	 14	143.0	22.9	 25
791	 14	140.0	14.7	 25
792	 14	148.0	19.8	 25
793	 14	128.0	20.8	 25
794	 14	138.0	18.7	 25
795	 14	221.0	24.3	 25
796	 14	194.0	16.1	 25
797	 14	143.0	15.4	 25
798	 14	153.0	21.9	 25
799	 14	255.0	32.9	 25
800	 14	320.0	45.3	 25
801	 14	189.0	31.2	 25
802	 14	128.0	19.4	 25
803	 14	111.0	18.9	 25
804	 14	197.0	36.3	 25
805	 14	147.0	17.1	 25
806	 14	237.0	28.4	 25
807	 14	210.0	17.9	 25
808	 14	204.0	24.8	 25
809	 14	154.0	20.6	 25
810	 14	154.0	23.0	 25
811	 14	124.0	25.2	 25
812	 14	185.0	23.6	 25
813	 14	196.0	22.9	 25
814	 14	116.0	16.3	 25
815	 14	164.0	23.4	 25
816	 14	238.0	33.5	 25
817	 14	152.0	22.4	 25
818	 14	1412.0	232.3	 25
819	 14	175.0	20.0	 25
820	 14	436.0	50.5	 25
821	 14	10288.0	1831.3	 25
822	 14	139.0	15.5	 25
823	 14	556.0	78.8	 25
824	 14	313.0	47.5	 25
825	 14	151.0	19.6	 25
826	 14	281.0	33.2	 25
827	 14	148.0	21.9	 25
828	 14	192.0	30.4	 25
829	 14	256.0	38.5	 25
830	 14	411.0	66.4	 25
831	 14	161.0	26.6	 25
832	 14	155.0	14.7	 25
833	 14	115.0	11.2	 25
834	 14	140.0	25.3	 25
835	 14	134.0	16.8	 25
836	 14	161.0	15.5	 25
837	 14	127.0	19.1	 25
838	 14	162.0	25.1	 25
839	 14	261.0	36.9	 25
840	 14	4944.0	724.5	 25
841	 14	150.0	17.4	 25
842	 14	154.0	22.0	 25
843	 14	125.0	20.6	 25
844	 14	184.0	22.7	 25
845	 14	162.0	26.7	 25
846	 14	174.0	22.1	 25
847	 14	171.0	19.6	 25
848	 14	163.0	18.9	 25
849	 14	135.0	16.5	 25
850	 14	172.0	23.7	 25
851	 14	176.0	12.4	 25
852	 14	167.0	40.2	 25
853	 14	180.0	20.1	 25
854	 14	193.0	23.8	 25
855	 14	181.0	23.9	 25
856	 14	143.0	27.9	 25
857	 14	433.0	54.4	 25
858	 14	152.0	26.3	 25
859	 14	832.0	143.6	 25
860	 14	1335.0	385.0	 25
861	 14	149.0	21.8	 25
862	 14	151.0	19.3	 25
863	 14	147.0	11.8	 25
864	 14	164.0	26.7	 25
865	 14	151.0	21.2	 25
866	 14	169.0	15.4	 25
867	 14	109.0	16.1	 25
868	 14	162.0	24.7	 25
869	 14	133.0	20.0	 25
870	 14	126.0	16.7	 25
871	 14	124.0	21.8	 25
872	 14	131.0	15.9	 25
873	 14	173.0	32.0	 25
874	 14	218.0	35.9	 25
875	 14	117.0	14.9	 25
876	 14	122.0	18.8	 25
877	 14	153.0	23.9	 25
878	 14	310.0	42.7	 25
879	 14	142.0	20.1	 25
880	 14	190.0	22.9	 25
881	 14	422.0	30.8	 25
882	 14	181.0	24.9	 25
883	 14	312.0	53.9	 25
884	 14	153.0	20.9	 25
885	 14	122.0	14.8	 25
886	 14	6558.0	1121.5	 25
887	 14	501.0	75.3	 25
888	 14	129.0	22.1	 25
889	 14	155.0	22.1	 25
890	 14	152.0	19.3	 25
891	 14	291.0	36.7	 25
892	 14	199.0	25.4	 25
893	 14	187.0	24.3	 25
894	 14	25902.0	2826.7	 25
895	 14	161.0	39.6	 25
896	 14	245.0	26.0	 25
897	 14	218.0	28.7	 25
898	 14	1358.0	290.5	 25
899	 14	279.0	40.7	 25
900	 14	405.0	39.9	 25
901	 14	138.0	17.5	 25
902	 14	456.0	55.5	 25
903	 14	295.0	32.0	 25
904	 14	142.0	15.4	 25
905	 14	673.0	139.6	 25
906	 14	163.0	18.6	 25
907	 14	422.0	78.7	 25
908	 14	191.0	23.4	 25
909	 14	139.0	18.6	 25
910	 14	139.0	20.4	 25
911	 14	153.0	18.0	 25
912	 14	118.0	18.7	 25
913	 14	143.0	24.6	 25
914	 14	192.0	32.7	 25
915	 14	191.0	39.3	 25
916	 14	129.0	23.8	 25
917	 14	115.0	16.1	 25
918	 14	159.0	21.3	 25
919	 14	156.0	22.5	 25
920	 14	134.0	25.9	 25
921	 14	1113.0	215.4	 25
922	 14	511.0	63.2	 25
923	 14	180.0	23.7	 25
924	 14	144.0	26.3	 25
925	 14	143.0	22.5	 25
926	 14	251.0	26.1	 25
927	 14	277.0	26.0	 25
928	 14	154.0	18.9	 25
929	 14	236.0	41.3	 25
930	 14	220.0	30.9	 25
931	 14	133.0	9.9	 25
932	 14	138.0	20.0	 25
933	 14	144.0	21.5	 25
934	 14	214.0	25.8	 25
935	 14	159.0	16.7	 25
936	 14	649.0	71.7	 25
937	 14	285.0	29.5	 25
938	 14	160.0	21.8	 25
939	 14	210.0	35.1	 25
940	 14	128.0	15.8	 25
941	 14	140.0	14.5	 25
942	 14	249.0	45.1	 25
943	 14	427.0	67.6	 25
944	 14	250.0	34.2	 25
945	 14	1278.0	201.8	 25
946	 14	185.0	19.3	 25
947	 14	129.0	23.7	 25
948	 14	123.0	15.3	 25
949	 14	124.0	16.6	 25
950	 14	116.0	14.1	 25
951	 14	410.0	56.6	 25
952	 14	236.0	42.1	 25
953	 14	687.0	102.7	 25
954	 14	702.0	58.6	 25
955	 14	1255.0	162.0	 25
956	 14	309.0	40.5	 25
957	 14	268.0	22.9	 25
958	 14	208.0	23.1	 25
959	 14	189.0	22.7	 25
960	 14	162.0	26.6	 25
961	 14	158.0	21.0	 25
962	 14	197.0	29.2	 25
963	 14	145.0	27.3	 25
964	 14	145.0	27.8	 25
965	 14	159.0	20.8	 25
966	 14	178.0	25.9	 25
967	 14	315.0	50.9	 25
968	 14	243.0	41.5	 25
969	 14	148.0	24.5	 25
970	 14	296.0	48.9	 25
971	 14	209.0	19.0	 25
972	 14	292.0	32.4	 25
973	 14	262.0	32.2	 25
974	 14	328.0	42.2	 25
975	 14	617.0	97.6	 25
976	 14	156.0	22.9	 25
977	 14	161.0	23.0	 25
978	 14	152.0	22.0	 25
979	 14	432.0	58.2	 25
980	 14	291.0	43.2	 25
981	 14	182.0	22.7	 25
982	 14	195.0	29.2	 25
983	 14	164.0	23.1	 25
984	 14	371.0	48.5	 25
985	 14	282.0	32.0	 25
986	 14	172.0	23.0	 25
987	 14	684.0	93.2	 25
988	 14	1153.0	200.9	 25
989	 14	436.0	42.4	 25
990	 14	253.0	27.6	 25
991	 14	172.0	25.3	 25
992	 14	170.0	28.9	 25
993	 14	1481.0	279.4	 25
994	 14	508.0	65.9	 25
995	 14	235.0	33.1	 25
996	 14	445.0	51.7	 25
997	 14	334.0	44.6	 25
998	 14	223.0	26.7	 25
999	 14	172.0	26.5	 25
1000	 14	284.0	32.2	 25
1001	 14	6367.0	855.3	 25
  0	 15	220.0	39.9	 25
  1	 15	2314.0	403.0	 25
  2	 15	259.0	27.7	 25
  3	 15	445.0	47.1	 25
  4	 15	179.0	23.9	 25
  5	 15	461.0	55.7	 25
  6	 15	1017.0	137.5	 25
  7	 15	2196.0	298.5	 25
  8	 15	290.0	34.7	 25
  9	 15	283.0	40.6	 25
 10	 15	229.0	32.4	 25
 11	 15	220.0	27.2	 25
 12	 15	148.0	16.9	 25
 13	 15	313.0	34.6	 25
 14	 15	361.0	38.0	 25
 15	 15	324.0	38.6	 25
 16	 15	450.0	55.0	 25
 17	 15	271.0	24.4	 25
 18	 15	178.0	25.9	 25
 19	 15	145.0	16.0	 25
 20	 15	246.0	34.9	 25
 21	 15	219.0	16.6	 25
 22	 15	257.0	20.1	 25
 23	 15	2608.0	341.8	 25
 24	 15	4328.0	622.6	 25
 25	 15	226.0	22.4	 25
 26	 15	196.0	23.8	 25
 27	 15	205.0	30.6	 25
 28	 15	186.0	16.8	 25
 29	 15	142.0	14.6	 25
 30	 15	174.0	17.5	 25
 31	 15	1623.0	245.4	 25
 32	 15	1090.0	191.3	 25
 33	 15	524.0	53.4	 25
 34	 15	250.0	18.6	 25
 35	 15	2406.0	285.6	 25
 36	 15	189.0	31.1	 25
 37	 15	175.0	30.3	 25
 38	 15	136.0	13.8	 25
 39	 15	158.0	23.6	 25
 40	 15	207.0	32.0	 25
 41	 15	209.0	25.1	 25
 42	 15	1110.0	256.0	 25
 43	 15	440.0	60.2	 25
 44	 15	150.0	17.4	 25
 45	 15	152.0	20.3	 25
 46	 15	309.0	32.0	 25
 47	 15	191.0	14.3	 25
 48	 15	188.0	31.2	 25
 49	 15	198.0	29.8	 25
 50	 15	187.0	21.0	 25
 51	 15	2029.0	501.8	 25
 52	 15	158.0	20.1	 25
 53	 15	143.0	14.1	 25
 54	 15	140.0	18.8	 25
 55	 15	380.0	47.6	 25
 56	 15	301.0	35.0	 25
 57	 15	164.0	20.2	 25
 58	 15	392.0	43.0	 25
 59	 15	329.0	36.9	 25
 60	 15	170.0	16.9	 25
 61	 15	208.0	26.6	 25
 62	 15	345.0	43.5	 25
 63	 15	849.0	133.6	 25
 64	 15	157.0	15.2	 25
 65	 15	318.0	47.9	 25
 66	 15	218.0	33.0	 25
 67	 15	163.0	21.8	 25
 68	 15	220.0	21.4	 25
 69	 15	196.0	18.4	 25
 70	 15	157.0	18.8	 25
 71	 15	129.0	15.9	 25
 72	 15	249.0	28.4	 25
 73	 15	216.0	29.5	 25
 74	 15	220.0	22.6	 25
 75	 15	164.0	14.3	 25
 76	 15	159.0	16.2	 25
 77	 15	157.0	22.4	 25
 78	 15	189.0	19.4	 25
 79	 15	565.0	72.0	 25
 80	 15	159.0	17.6	 25
 81	 15	217.0	21.3	 25
 82	 15	356.0	45.2	 25
 83	 15	261.0	25.1	 25
 84	 15	270.0	34.7	 25
 85	 15	401.0	47.0	 25
 86	 15	525.0	56.1	 25
 87	 15	1260.0	144.7	 25
 88	 15	1090.0	138.8	 25
 89	 15	2405.0	401.0	 25
 90	 15	283.0	41.4	 25
 91	 15	131.0	13.0	 25
 92	 15	1609.0	248.4	 25
 93	 15	518.0	62.9	 25
 94	 15	322.0	34.1	 25
 95	 15	182.0	27.4	 25
 96	 15	219.0	28.1	 25
 97	 15	316.0	48.5	 25
 98	 15	223.0	20.1	 25
 99	 15	168.0	15.7	 25
100	 15	166.0	27.9	 25
101	 15	159.0	13.8	 25
102	 15	139.0	23.4	 25
103	 15	149.0	16.7	 25
104	 15	178.0	24.5	 25
105	 15	158.0	15.7	 25
106	 15	171.0	23.1	 25
107	 15	266.0	39.3	 25
108	 15	721.0	99.1	 25
109	 15	989.0	108.7	 25
110	 15	241.0	18.9	 25
111	 15	133.0	11.3	 25
112	 15	168.0	22.4	 25
113	 15	318.0	49.4	 25
114	 15	164.0	28.2	 25
115	 15	426.0	35.2	 25
116	 15	213.0	25.2	 25
117	 15	187.0	19.1	 25
118	 15	153.0	23.0	 25
119	 15	181.0	33.0	 25
120	 15	6575.0	995.3	 25
121	 15	201.0	32.9	 25
122	 15	158.0	18.7	 25
123	 15	187.0	21.5	 25
124	 15	196.0	16.3	 25
125	 15	242.0	22.0	 25
126	 15	335.0	39.0	 25
127	 15	277.0	36.7	 25
128	 15	2421.0	423.1	 25
129	 15	213.0	28.6	 25
130	 15	282.0	27.8	 25
131	 15	152.0	17.5	 25
132	 15	181.0	15.4	 25
133	 15	345.0	32.2	 25
134	 15	223.0	23.7	 25
135	 15	159.0	12.2	 25
136	 15	127.0	16.1	 25
137	 15	119.0	8.1	 25
138	 15	725.0	103.0	 25
139	 15	188.0	23.4	 25
140	 15	209.0	24.0	 25
141	 15	370.0	34.7	 25
142	 15	159.0	22.4	 25
143	 15	174.0	30.4	 25
144	 15	2586.0	506.8	 25
145	 15	252.0	22.9	 25
146	 15	135.0	15.0	 25
147	 15	867.0	167.5	 25
148	 15	137.0	22.1	 25
149	 15	163.0	26.8	 25
150	 15	146.0	13.1	 25
151	 15	155.0	24.9	 25
152	 15	492.0	68.7	 25
153	 15	315.0	39.4	 25
154	 15	206.0	21.2	 25
155	 15	178.0	26.2	 25
156	 15	124.0	14.2	 25
157	 15	162.0	13.9	 25
158	 15	138.0	12.6	 25
159	 15	123.0	9.9	 25
160	 15	359.0	45.8	 25
161	 15	175.0	26.2	 25
162	 15	201.0	24.3	 25
163	 15	192.0	31.7	 25
164	 15	156.0	25.3	 25
165	 15	307.0	47.8	 25
166	 15	160.0	22.2	 25
167	 15	14565.0	2330.2	 25
168	 15	1143.0	148.7	 25
169	 15	384.0	44.7	 25
170	 15	501.0	124.8	 25
171	 15	206.0	18.8	 25
172	 15	1307.0	176.2	 25
173	 15	18306.0	1914.0	 25
174	 15	162.0	15.1	 25
175	 15	166.0	20.2	 25
176	 15	160.0	18.8	 25
177	 15	146.0	15.0	 25
178	 15	6937.0	1390.0	 25
179	 15	257.0	21.4	 25
180	 15	1038.0	140.1	 25
181	 15	582.0	111.0	 25
182	 15	124.0	12.0	 25
183	 15	257.0	23.1	 25
184	 15	251.0	26.2	 25
185	 15	299.0	22.5	 25
186	 15	155.0	21.4	 25
187	 15	248.0	30.7	 25
188	 15	210.0	25.5	 25
189	 15	289.0	34.1	 25
190	 15	213.0	18.4	 25
191	 15	263.0	25.1	 25
192	 15	150.0	23.4	 25
193	 15	157.0	17.7	 25
194	 15	205.0	21.4	 25
195	 15	134.0	17.8	 25
196	 15	153.0	15.8	 25
197	 15	3395.0	595.0	 25
198	 15	133.0	20.1	 25
199	 15	182.0	25.2	 25
200	 15	373.0	62.3	 25
201	 15	266.0	38.1	 25
202	 15	138.0	16.2	 25
203	 15	371.0	46.1	 25
204	 15	202.0	11.0	 25
205	 15	330.0	30.4	 25
206	 15	160.0	17.5	 25
207	 15	129.0	15.8	 25
208	 15	161.0	17.2	 25
209	 15	1029.0	235.1	 25
210	 15	982.0	156.8	 25
211	 15	439.0	62.4	 25
212	 15	185.0	27.2	 25
213	 15	301.0	42.2	 25
214	 15	325.0	49.9	 25
215	 15	263.0	32.5	 25
216	 15	276.0	26.0	 25
217	 15	304.0	36.4	 25
218	 15	343.0	37.5	 25
219	 15	323.0	48.5	 25
220	 15	147.0	16.9	 25
221	 15	140.0	15.9	 25
222	 15	203.0	24.6	 25
223	 15	298.0	44.4	 25
224	 15	171.0	17.7	 25
225	 15	402.0	70.1	 25
226	 15	166.0	15.1	 25
227	 15	246.0	35.5	 25
228	 15	423.0	85.2	 25
229	 15	157.0	22.1	 25
230	 15	1039.0	169.9	 25
231	 15	544.0	75.9	 25
232	 15	181.0	19.8	 25
233	 15	126.0	13.4	 25
234	 15	116.0	10.6	 25
235	 15	4079.0	981.8	 25
236	 15	167.0	20.5	 25
237	 15	233.0	41.3	 25
238	 15	901.0	272.4	 25
239	 15	175.0	15.7	 25
240	 15	262.0	39.5	 25
241	 15	150.0	16.1	 25
242	 15	204.0	22.5	 25
243	 15	868.0	146.7	 25
244	 15	255.0	29.1	 25
245	 15	192.0	16.8	 25
246	 15	210.0	22.2	 25
247	 15	269.0	29.9	 25
248	 15	151.0	20.2	 25
249	 15	194.0	19.4	 25
250	 15	215.0	21.9	 25
251	 15	119.0	10.3	 25
252	 15	155.0	20.1	 25
253	 15	153.0	17.3	 25
254	 15	488.0	75.0	 25
255	 15	189.0	35.1	 25
256	 15	145.0	17.5	 25
257	 15	245.0	30.2	 25
258	 15	196.0	28.4	 25
259	 15	380.0	51.4	 25
260	 15	236.0	20.9	 25
261	 15	281.0	26.2	 25
262	 15	121.0	12.8	 25
263	 15	395.0	55.7	 25
264	 15	175.0	17.4	 25
265	 15	160.0	26.0	 25
266	 15	163.0	23.9	 25
267	 15	207.0	33.6	 25
268	 15	185.0	22.9	 25
269	 15	117.0	20.0	 25
270	 15	175.0	17.6	 25
271	 15	188.0	22.9	 25
272	 15	155.0	26.9	 25
273	 15	302.0	35.8	 25
274	 15	338.0	48.7	 25
275	 15	147.0	18.9	 25
276	 15	150.0	20.8	 25
277	 15	205.0	23.7	 25
278	 15	499.0	88.5	 25
279	 15	152.0	21.4	 25
280	 15	122.0	23.9	 25
281	 15	175.0	18.5	 25
282	 15	1212.0	214.6	 25
283	 15	136.0	21.8	 25
284	 15	169.0	18.5	 25
285	 15	137.0	19.6	 25
286	 15	498.0	65.6	 25
287	 15	154.0	20.2	 25
288	 15	284.0	25.1	 25
289	 15	387.0	45.1	 25
290	 15	177.0	20.6	 25
291	 15	439.0	68.0	 25
292	 15	119.0	17.0	 25
293	 15	114.0	10.1	 25
294	 15	157.0	20.6	 25
295	 15	551.0	81.6	 25
296	 15	148.0	20.0	 25
297	 15	124.0	14.5	 25
298	 15	137.0	23.1	 25
299	 15	298.0	27.8	 25
300	 15	133.0	15.2	 25
301	 15	175.0	25.3	 25
302	 15	324.0	33.9	 25
303	 15	175.0	24.1	 25
304	 15	268.0	24.0	 25
305	 15	163.0	14.3	 25
306	 15	275.0	25.2	 25
307	 15	300.0	26.7	 25
308	 15	165.0	18.5	 25
309	 15	428.0	94.6	 25
310	 15	370.0	56.0	 25
311	 15	156.0	25.4	 25
312	 15	214.0	26.1	 25
313	 15	211.0	23.1	 25
314	 15	241.0	24.6	 25
315	 15	394.0	35.9	 25
316	 15	463.0	52.9	 25
317	 15	5637.0	949.4	 25
318	 15	156.0	18.7	 25
319	 15	150.0	20.3	 25
320	 15	216.0	27.0	 25
321	 15	159.0	26.3	 25
322	 15	286.0	28.0	 25
323	 15	154.0	21.3	 25
324	 15	253.0	34.8	 25
325	 15	138.0	16.7	 25
326	 15	228.0	32.5	 25
327	 15	140.0	17.0	 25
328	 15	222.0	28.8	 25
329	 15	122.0	11.9	 25
330	 15	386.0	60.7	 25
331	 15	128.0	10.2	 25
332	 15	192.0	22.9	 25
333	 15	211.0	24.3	 25
334	 15	376.0	41.2	 25
335	 15	1732.0	253.3	 25
336	 15	167.0	20.4	 25
337	 15	152.0	22.6	 25
338	 15	157.0	22.6	 25
339	 15	297.0	38.5	 25
340	 15	182.0	23.2	 25
341	 15	216.0	29.1	 25
342	 15	210.0	27.9	 25
343	 15	227.0	26.0	 25
344	 15	934.0	93.8	 25
345	 15	222.0	27.7	 25
346	 15	128.0	12.2	 25
347	 15	181.0	20.8	 25
348	 15	202.0	21.5	 25
349	 15	134.0	15.2	 25
350	 15	183.0	25.2	 25
351	 15	206.0	23.2	 25
352	 15	288.0	35.6	 25
353	 15	135.0	13.6	 25
354	 15	182.0	13.7	 25
355	 15	569.0	85.4	 25
356	 15	2438.0	390.3	 25
357	 15	165.0	23.6	 25
358	 15	164.0	24.4	 25
359	 15	167.0	24.0	 25
360	 15	232.0	15.8	 25
361	 15	243.0	28.9	 25
362	 15	23070.0	2352.1	 25
363	 15	189.0	27.4	 25
364	 15	149.0	13.4	 25
365	 15	197.0	44.1	 25
366	 15	229.0	30.6	 25
367	 15	16740.0	1441.9	 25
368	 15	441.0	56.7	 25
369	 15	2847.0	341.6	 25
370	 15	207.0	28.4	 25
371	 15	163.0	21.7	 25
372	 15	151.0	30.4	 25
373	 15	177.0	26.0	 25
374	 15	170.0	17.9	 25
375	 15	198.0	23.0	 25
376	 15	198.0	26.9	 25
377	 15	997.0	111.4	 25
378	 15	395.0	38.0	 25
379	 15	367.0	45.5	 25
380	 15	122.0	15.3	 25
381	 15	287.0	34.1	 25
382	 15	254.0	39.5	 25
383	 15	121.0	14.9	 25
384	 15	117.0	17.6	 25
385	 15	150.0	16.5	 25
386	 15	247.0	35.3	 25
387	 15	703.0	81.8	 25
388	 15	247.0	24.5	 25
389	 15	854.0	116.2	 25
390	 15	271.0	29.3	 25
391	 15	325.0	26.2	 25
392	 15	198.0	27.5	 25
393	 15	441.0	60.0	 25
394	 15	18745.0	1483.9	 25
395	 15	9859.0	2113.3	 25
396	 15	188.0	28.2	 25
397	 15	297.0	34.7	 25
398	 15	188.0	20.9	 25
399	 15	259.0	37.9	 25
400	 15	2857.0	483.4	 25
401	 15	214.0	33.8	 25
402	 15	132.0	21.2	 25
403	 15	166.0	23.0	 25
404	 15	187.0	21.1	 25
405	 15	1165.0	149.4	 25
406	 15	264.0	39.2	 25
407	 15	231.0	22.8	 25
408	 15	1720.0	259.6	 25
409	 15	331.0	26.4	 25
410	 15	164.0	17.4	 25
411	 15	529.0	89.5	 25
412	 15	232.0	29.5	 25
413	 15	229.0	27.2	 25
414	 15	201.0	21.5	 25
415	 15	118.0	15.7	 25
416	 15	141.0	21.6	 25
417	 15	463.0	66.6	 25
418	 15	135.0	18.3	 25
419	 15	241.0	38.8	 25
420	 15	196.0	29.2	 25
421	 15	299.0	54.0	 25
422	 15	186.0	28.9	 25
423	 15	172.0	20.4	 25
424	 15	392.0	53.0	 25
425	 15	239.0	41.4	 25
426	 15	131.0	17.5	 25
427	 15	142.0	13.6	 25
428	 15	663.0	134.5	 25
429	 15	5990.0	1052.2	 25
430	 15	173.0	21.9	 25
431	 15	147.0	13.0	 25
432	 15	251.0	37.0	 25
433	 15	121.0	14.5	 25
434	 15	161.0	24.0	 25
435	 15	128.0	16.1	 25
436	 15	169.0	14.3	 25
437	 15	135.0	17.3	 25
438	 15	6086.0	980.1	 25
439	 15	216.0	32.1	 25
440	 15	190.0	18.4	 25
441	 15	383.0	51.6	 25
442	 15	190.0	28.5	 25
443	 15	3419.0	617.9	 25
444	 15	787.0	131.0	 25
445	 15	247.0	32.5	 25
446	 15	147.0	19.1	 25
447	 15	153.0	19.3	 25
448	 15	140.0	15.9	 25
449	 15	752.0	79.7	 25
450	 15	595.0	110.4	 25
451	 15	196.0	20.3	 25
452	 15	173.0	17.3	 25
453	 15	161.0	17.5	 25
454	 15	180.0	23.3	 25
455	 15	132.0	20.8	 25
456	 15	616.0	72.6	 25
457	 15	287.0	55.7	 25
458	 15	175.0	22.7	 25
459	 15	172.0	25.4	 25
460	 15	276.0	35.7	 25
461	 15	292.0	37.6	 25
462	 15	630.0	85.2	 25
463	 15	500.0	50.3	 25
464	 15	196.0	17.3	 25
465	 15	162.0	12.6	 25
466	 15	244.0	20.5	 25
467	 15	232.0	27.2	 25
468	 15	127.0	24.0	 25
469	 15	300.0	57.0	 25
470	 15	163.0	23.2	 25
471	 15	220.0	26.5	 25
472	 15	337.0	42.1	 25
473	 15	237.0	38.5	 25
474	 15	6417.0	1223.1	 25
475	 15	187.0	22.1	 25
476	 15	158.0	29.3	 25
477	 15	127.0	19.1	 25
478	 15	192.0	36.1	 25
479	 15	215.0	24.2	 25
480	 15	1137.0	189.0	 25
481	 15	214.0	35.7	 25
482	 15	339.0	36.3	 25
483	 15	186.0	24.9	 25
484	 15	171.0	24.0	 25
485	 15	237.0	31.6	 25
486	 15	195.0	23.1	 25
487	 15	118.0	14.1	 25
488	 15	620.0	87.7	 25
489	 15	1790.0	322.7	 25
490	 15	234.0	35.8	 25
491	 15	155.0	24.0	 25
492	 15	290.0	40.3	 25
493	 15	167.0	22.0	 25
494	 15	5070.0	764.8	 25
495	 15	354.0	32.6	 25
496	 15	416.0	56.2	 25
497	 15	407.0	62.1	 25
498	 15	214.0	23.3	 25
499	 15	354.0	56.8	 25
500	 15	208.0	20.4	 25
501	 15	1096.0	161.2	 25
502	 15	205.0	31.8	 25
503	 15	237.0	27.4	 25
504	 15	262.0	37.7	 25
505	 15	186.0	23.5	 25
506	 15	242.0	25.5	 25
507	 15	217.0	31.5	 25
508	 15	139.0	21.5	 25
509	 15	120.0	18.4	 25
510	 15	754.0	101.5	 25
511	 15	5302.0	462.6	 25
512	 15	265.0	32.7	 25
513	 15	497.0	80.1	 25
514	 15	175.0	29.8	 25
515	 15	234.0	17.3	 25
516	 15	355.0	41.3	 25
517	 15	129.0	16.9	 25
518	 15	176.0	22.2	 25
519	 15	180.0	23.4	 25
520	 15	487.0	77.6	 25
521	 15	267.0	36.8	 25
522	 15	177.0	23.6	 25
523	 15	141.0	19.6	 25
524	 15	348.0	59.5	 25
525	 15	131.0	13.8	 25
526	 15	172.0	24.6	 25
527	 15	163.0	29.5	 25
528	 15	133.0	18.2	 25
529	 15	151.0	21.9	 25
530	 15	140.0	19.7	 25
531	 15	107.0	11.5	 25
532	 15	191.0	24.5	 25
533	 15	677.0	111.3	 25
534	 15	166.0	24.0	 25
535	 15	614.0	77.0	 25
536	 15	705.0	149.8	 25
537	 15	456.0	51.5	 25
538	 15	383.0	44.8	 25
539	 15	2004.0	274.0	 25
540	 15	193.0	26.3	 25
541	 15	164.0	25.2	 25
542	 15	323.0	61.3	 25
543	 15	126.0	20.0	 25
544	 15	168.0	14.4	 25
545	 15	267.0	29.3	 25
546	 15	155.0	24.1	 25
547	 15	170.0	15.8	 25
548	 15	762.0	123.4	 25
549	 15	414.0	73.0	 25
550	 15	206.0	28.6	 25
551	 15	284.0	55.2	 25
552	 15	794.0	264.5	 25
553	 15	178.0	21.0	 25
554	 15	668.0	303.7	 25
555	 15	5684.0	1342.4	 25
556	 15	260.0	23.2	 25
557	 15	178.0	25.2	 25
558	 15	111.0	21.4	 25
559	 15	212.0	23.5	 25
560	 15	131.0	20.3	 25
561	 15	126.0	14.9	 25
562	 15	145.0	20.2	 25
563	 15	1346.0	864.4	 25
564	 15	171.0	18.0	 25
565	 15	255.0	34.4	 25
566	 15	373.0	176.4	 25
567	 15	301.0	50.7	 25
568	 15	282.0	61.3	 25
569	 15	321.0	38.2	 25
570	 15	228.0	28.5	 25
571	 15	194.0	24.9	 25
572	 15	160.0	23.4	 25
573	 15	151.0	24.9	 25
574	 15	159.0	28.4	 25
575	 15	171.0	23.9	 25
576	 15	120.0	23.0	 25
577	 15	135.0	20.0	 25
578	 15	173.0	21.4	 25
579	 15	4921.0	1027.5	 25
580	 15	122.0	16.9	 25
581	 15	157.0	27.6	 25
582	 15	737.0	75.9	 25
583	 15	2258.0	307.3	 25
584	 15	2270.0	342.2	 25
585	 15	148.0	21.1	 25
586	 15	1150.0	192.9	 25
587	 15	181.0	38.5	 25
588	 15	138.0	17.0	 25
589	 15	116.0	17.7	 25
590	 15	118.0	12.2	 25
591	 15	624.0	94.3	 25
592	 15	134.0	13.7	 25
593	 15	162.0	23.0	 25
594	 15	129.0	16.7	 25
595	 15	175.0	22.8	 25
596	 15	151.0	27.9	 25
597	 15	165.0	23.6	 25
598	 15	164.0	22.8	 25
599	 15	496.0	108.2	 25
600	 15	314.0	55.2	 25
601	 15	232.0	32.1	 25
602	 15	494.0	79.1	 25
603	 15	170.0	33.9	 25
604	 15	608.0	80.7	 25
605	 15	266.0	35.2	 25
606	 15	162.0	22.6	 25
607	 15	196.0	25.9	 25
608	 15	142.0	23.6	 25
609	 15	138.0	18.0	 25
610	 15	229.0	33.5	 25
611	 15	431.0	138.3	 25
612	 15	146.0	13.7	 25
613	 15	151.0	19.8	 25
614	 15	167.0	28.0	 25
615	 15	124.0	19.8	 25
616	 15	146.0	27.5	 25
617	 15	112.0	14.8	 25
618	 15	136.0	16.7	 25
619	 15	255.0	34.2	 25
620	 15	333.0	49.8	 25
621	 15	131.0	22.8	 25
622	 15	213.0	27.9	 25
623	 15	318.0	39.5	 25
624	 15	197.0	26.6	 25
625	 15	114.0	20.6	 25
626	 15	139.0	18.7	 25
627	 15	166.0	18.6	 25
628	 15	156.0	18.6	 25
629	 15	121.0	13.6	 25
630	 15	125.0	19.1	 25
631	 15	284.0	69.7	 25
632	 15	208.0	25.2	 25
633	 15	144.0	27.4	 25
634	 15	312.0	68.2	 25
635	 15	145.0	21.3	 25
636	 15	164.0	17.4	 25
637	 15	170.0	25.3	 25
638	 15	163.0	24.3	 25
639	 15	577.0	92.9	 25
640	 15	174.0	27.2	 25
641	 15	153.0	23.2	 25
642	 15	117.0	18.0	 25
643	 15	1239.0	234.7	 25
644	 15	134.0	21.7	 25
645	 15	169.0	25.7	 25
646	 15	5579.0	935.5	 25
647	 15	116.0	13.9	 25
648	 15	117.0	19.7	 25
649	 15	115.0	19.3	 25
650	 15	1698.0	374.7	 25
651	 15	643.0	132.9	 25
652	 15	552.0	108.3	 25
653	 15	179.0	20.5	 25
654	 15	155.0	23.3	 25
655	 15	683.0	122.5	 25
656	 15	123.0	17.7	 25
657	 15	158.0	20.5	 25
658	 15	139.0	18.0	 25
659	 15	115.0	15.7	 25
660	 15	244.0	27.2	 25
661	 15	226.0	29.9	 25
662	 15	139.0	27.1	 25
663	 15	301.0	65.9	 25
664	 15	214.0	28.7	 25
665	 15	175.0	20.5	 25
666	 15	639.0	94.2	 25
667	 15	134.0	20.3	 25
668	 15	198.0	15.4	 25
669	 15	146.0	16.9	 25
670	 15	171.0	27.0	 25
671	 15	3919.0	587.8	 25
672	 15	330.0	44.0	 25
673	 15	111.0	16.6	 25
674	 15	117.0	22.8	 25
675	 15	139.0	18.1	 25
676	 15	203.0	26.9	 25
677	 15	185.0	26.3	 25
678	 15	148.0	14.8	 25
679	 15	174.0	23.3	 25
680	 15	166.0	22.4	 25
681	 15	132.0	22.1	 25
682	 15	146.0	22.4	 25
683	 15	134.0	22.1	 25
684	 15	142.0	23.3	 25
685	 15	176.0	18.3	 25
686	 15	245.0	38.6	 25
687	 15	291.0	43.8	 25
688	 15	211.0	26.9	 25
689	 15	125.0	20.3	 25
690	 15	131.0	23.0	 25
691	 15	131.0	16.1	 25
692	 15	141.0	20.0	 25
693	 15	191.0	29.9	 25
694	 15	171.0	19.5	 25
695	 15	213.0	34.0	 25
696	 15	135.0	17.8	 25
697	 15	945.0	162.7	 25
698	 15	416.0	75.8	 25
699	 15	138.0	17.5	 25
700	 15	129.0	17.6	 25
701	 15	3881.0	1091.8	 25
702	 15	348.0	35.7	 25
703	 15	172.0	22.8	 25
704	 15	438.0	52.7	 25
705	 15	186.0	36.1	 25
706	 15	129.0	23.0	 25
707	 15	153.0	20.6	 25
708	 15	915.0	198.4	 25
709	 15	1954.0	459.3	 25
710	 15	5276.0	1139.8	 25
711	 15	248.0	33.6	 25
712	 15	211.0	32.9	 25
713	 15	534.0	89.4	 25
714	 15	639.0	95.2	 25
715	 15	311.0	68.3	 25
716	 15	152.0	30.0	 25
717	 15	144.0	19.6	 25
718	 15	188.0	22.1	 25
719	 15	157.0	25.2	 25
720	 15	711.0	124.4	 25
721	 15	143.0	28.1	 25
722	 15	102.0	20.9	 25
723	 15	134.0	16.6	 25
724	 15	120.0	14.5	 25
725	 15	194.0	31.9	 25
726	 15	133.0	21.2	 25
727	 15	144.0	20.3	 25
728	 15	131.0	20.6	 25
729	 15	285.0	41.8	 25
730	 15	184.0	25.0	 25
731	 15	249.0	28.7	 25
732	 15	103.0	19.4	 25
733	 15	166.0	28.6	 25
734	 15	945.0	188.1	 25
735	 15	174.0	29.7	 25
736	 15	136.0	24.5	 25
737	 15	108.0	17.4	 25
738	 15	124.0	19.0	 25
739	 15	139.0	23.3	 25
740	 15	152.0	23.2	 25
741	 15	460.0	68.0	 25
742	 15	3765.0	616.9	 25
743	 15	288.0	25.8	 25
744	 15	217.0	27.5	 25
745	 15	272.0	27.2	 25
746	 15	212.0	39.0	 25
747	 15	131.0	25.9	 25
748	 15	138.0	17.6	 25
749	 15	176.0	33.5	 25
750	 15	1266.0	198.7	 25
751	 15	191.0	35.9	 25
752	 15	139.0	20.2	 25
753	 15	123.0	12.8	 25
754	 15	553.0	88.1	 25
755	 15	323.0	52.8	 25
756	 15	8551.0	1538.9	 25
757	 15	404.0	43.5	 25
758	 15	4979.0	1023.6	 25
759	 15	159.0	23.2	 25
760	 15	702.0	69.7	 25
761	 15	212.0	37.2	 25
762	 15	119.0	18.0	 25
763	 15	1884.0	307.2	 25
764	 15	165.0	24.2	 25
765	 15	129.0	21.1	 25
766	 15	115.0	19.9	 25
767	 15	1275.0	207.8	 25
768	 15	140.0	18.1	 25
769	 15	172.0	24.3	 25
770	 15	264.0	36.2	 25
771	 15	1106.0	116.7	 25
772	 15	12976.0	1375.4	 25
773	 15	193.0	25.5	 25
774	 15	204.0	21.7	 25
775	 15	890.0	155.5	 25
776	 15	409.0	65.6	 25
777	 15	246.0	44.9	 25
778	 15	150.0	22.2	 25
779	 15	164.0	34.5	 25
780	 15	117.0	19.9	 25
781	 15	235.0	41.4	 25
782	 15	513.0	66.0	 25
783	 15	129.0	19.0	 25
784	 15	3176.0	485.0	 25
785	 15	167.0	29.9	 25
786	 15	160.0	23.1	 25
787	 15	160.0	27.5	 25
788	 15	251.0	46.2	 25
789	 15	8274.0	1463.1	 25
790	 15	180.0	33.3	 25
791	 15	192.0	29.4	 25
792	 15	155.0	28.0	 25
793	 15	216.0	33.2	 25
794	 15	113.0	17.3	 25
795	 15	240.0	36.4	 25
796	 15	108.0	17.3	 25
797	 15	131.0	19.2	 25
798	 15	117.0	17.5	 25
799	 15	180.0	34.8	 25
800	 15	362.0	50.0	 25
801	 15	639.0	102.8	 25
802	 15	165.0	29.2	 25
803	 15	138.0	20.4	 25
804	 15	156.0	14.7	 25
805	 15	1222.0	276.8	 25
806	 15	573.0	74.3	 25
807	 15	143.0	21.2	 25
808	 15	145.0	20.4	 25
809	 15	116.0	25.1	 25
810	 15	160.0	23.7	 25
811	 15	123.0	20.4	 25
812	 15	143.0	17.4	 25
813	 15	135.0	14.6	 25
814	 15	138.0	25.2	 25
815	 15	142.0	25.3	 25
816	 15	149.0	23.3	 25
817	 15	218.0	42.8	 25
818	 15	117.0	12.8	 25
819	 15	364.0	52.2	 25
820	 15	125.0	21.0	 25
821	 15	122.0	21.7	 25
822	 15	157.0	30.1	 25
823	 15	4008.0	723.1	 25
824	 15	186.0	27.5	 25
825	 15	218.0	25.6	 25
826	 15	1358.0	254.2	 25
827	 15	123.0	16.4	 25
828	 15	176.0	26.2	 25
829	 15	206.0	33.2	 25
830	 15	492.0	84.6	 25
831	 15	243.0	32.3	 25
832	 15	163.0	23.1	 25
833	 15	136.0	17.9	 25
834	 15	149.0	19.1	 25
835	 15	123.0	17.8	 25
836	 15	134.0	17.2	 25
837	 15	1560.0	190.5	 25
838	 15	1349.0	159.2	 25
839	 15	313.0	39.5	 25
840	 15	215.0	29.3	 25
841	 15	220.0	22.5	 25
842	 15	115.0	17.1	 25
843	 15	121.0	25.0	 25
844	 15	248.0	38.5	 25
845	 15	183.0	37.8	 25
846	 15	193.0	39.5	 25
847	 15	155.0	29.5	 25
848	 15	4124.0	719.7	 25
849	 15	235.0	22.8	 25
850	 15	151.0	23.1	 25
851	 15	321.0	57.2	 25
852	 15	180.0	22.9	 25
853	 15	181.0	24.9	 25
854	 15	269.0	40.2	 25
855	 15	205.0	22.0	 25
856	 15	295.0	37.6	 25
857	 15	217.0	40.8	 25
858	 15	117.0	22.8	 25
859	 15	148.0	17.8	 25
860	 15	123.0	16.6	 25
861	 15	244.0	33.8	 25
862	 15	190.0	22.3	 25
863	 15	457.0	53.1	 25
864	 15	253.0	36.2	 25
865	 15	891.0	208.9	 25
866	 15	551.0	114.0	 25
867	 15	169.0	23.6	 25
868	 15	133.0	24.0	 25
869	 15	118.0	24.5	 25
870	 15	126.0	19.6	 25
871	 15	496.0	67.2	 25
872	 15	825.0	171.7	 25
873	 15	202.0	28.5	 25
874	 15	168.0	22.7	 25
875	 15	185.0	23.1	 25
876	 15	171.0	31.5	 25
877	 15	245.0	44.7	 25
878	 15	135.0	22.1	 25
879	 15	170.0	19.8	 25
880	 15	312.0	48.7	 25
881	 15	461.0	71.1	 25
882	 15	1435.0	254.7	 25
883	 15	234.0	32.9	 25
884	 15	296.0	41.0	 25
885	 15	296.0	50.7	 25
886	 15	145.0	25.9	 25
887	 15	133.0	23.9	 25
888	 15	125.0	17.1	 25
889	 15	176.0	23.4	 25
890	 15	355.0	63.9	 25
891	 15	260.0	32.6	 25
892	 15	134.0	19.5	 25
893	 15	147.0	25.4	 25
894	 15	801.0	124.7	 25
895	 15	467.0	64.0	 25
896	 15	200.0	31.4	 25
897	 15	449.0	63.6	 25
898	 15	317.0	36.5	 25
899	 15	285.0	38.2	 25
900	 15	205.0	34.1	 25
901	 15	234.0	26.3	 25
902	 15	134.0	18.9	 25
903	 15	424.0	42.8	 25
904	 15	2414.0	354.3	 25
905	 15	1507.0	344.5	 25
906	 15	111.0	16.8	 25
907	 15	151.0	25.7	 25
908	 15	199.0	25.0	 25
909	 15	236.0	40.5	 25
910	 15	509.0	92.0	 25
911	 15	286.0	38.3	 25
912	 15	2403.0	527.5	 25
913	 15	136.0	14.3	 25
914	 15	253.0	32.3	 25
915	 15	248.0	30.4	 25
916	 15	128.0	12.8	 25
917	 15	753.0	132.0	 25
918	 15	241.0	27.8	 25
919	 15	171.0	23.5	 25
920	 15	248.0	41.2	 25
921	 15	199.0	19.3	 25
922	 15	978.0	153.7	 25
923	 15	358.0	59.9	 25
924	 15	208.0	29.2	 25
925	 15	656.0	157.3	 25
926	 15	197.0	20.3	 25
927	 15	507.0	71.4	 25
928	 15	135.0	23.5	 25
929	 15	619.0	83.2	 25
930	 15	143.0	19.0	 25
931	 15	316.0	36.8	 25
932	 15	320.0	57.0	 25
933	 15	206.0	32.6	 25
934	 15	138.0	17.5	 25
935	 15	135.0	19.9	 25
936	 15	335.0	48.2	 25
937	 15	2027.0	388.7	 25
938	 15	123.0	18.7	 25
939	 15	141.0	19.4	 25
940	 15	145.0	19.6	 25
941	 15	869.0	115.3	 25
942	 15	206.0	29.4	 25
943	 15	528.0	65.3	 25
944	 15	157.0	21.4	 25
945	 15	210.0	36.5	 25
946	 15	134.0	18.7	 25
947	 15	207.0	37.4	 25
948	 15	134.0	24.4	 25
949	 15	170.0	21.1	 25
950	 15	307.0	47.7	 25
951	 15	148.0	22.5	 25
952	 15	148.0	17.5	 25
953	 15	148.0	26.2	 25
954	 15	195.0	22.4	 25
955	 15	111.0	17.2	 25
956	 15	271.0	33.6	 25
957	 15	388.0	40.9	 25
958	 15	173.0	28.4	 25
959	 15	140.0	16.6	 25
960	 15	163.0	40.0	 25
961	 15	5945.0	1089.0	 25
962	 15	151.0	19.0	 25
963	 15	164.0	23.9	 25
964	 15	137.0	28.3	 25
965	 15	159.0	21.4	 25
966	 15	221.0	32.2	 25
967	 15	183.0	33.4	 25
968	 15	174.0	19.1	 25
969	 15	180.0	27.5	 25
970	 15	209.0	30.1	 25
971	 15	448.0	70.9	 25
972	 15	1184.0	237.2	 25
973	 15	328.0	35.8	 25
974	 15	153.0	28.0	 25
975	 15	351.0	58.6	 25
976	 15	557.0	71.0	 25
977	 15	350.0	38.7	 25
978	 15	165.0	23.5	 25
979	 15	230.0	31.3	 25
980	 15	438.0	70.4	 25
981	 15	129.0	24.9	 25
982	 15	163.0	26.5	 25
983	 15	243.0	44.2	 25
984	 15	393.0	68.7	 25
985	 15	155.0	24.8	 25
986	 15	125.0	21.6	 25
987	 15	228.0	42.2	 25
988	 15	271.0	37.2	 25
989	 15	238.0	28.7	 25
990	 15	564.0	89.2	 25
991	 15	209.0	30.9	 25
992	 15	179.0	30.8	 25
993	 15	123.0	13.8	 25
994	 15	153.0	22.8	 25
995	 15	289.0	51.4	 25
996	 15	799.0	109.2	 25
997	 15	251.0	34.0	 25
998	 15	306.0	40.1	 25
999	 15	708.0	122.0	 25
1000	 15	234.0	28.1	 25
1001	 15	185.0	34.3	 25
  0	 16	5687.0	900.1	 25
  1	 16	338.0	25.4	 25
  2	 16	190.0	20.7	 25
  3	 16	329.0	31.4	 25
  4	 16	236.0	20.9	 25
  5	 16	1157.0	196.5	 25
  6	 16	359.0	38.2	 25
  7	 16	540.0	76.5	 25
  8	 16	194.0	21.3	 25
  9	 16	167.0	17.4	 25
 10	 16	164.0	20.7	 25
 11	 16	199.0	28.6	 25
 12	 16	227.0	24.6	 25
 13	 16	235.0	30.5	 25
 14	 16	210.0	14.6	 25
 15	 16	255.0	26.6	 25
 16	 16	274.0	33.6	 25
 17	 16	439.0	56.1	 25
 18	 16	181.0	33.2	 25
 19	 16	177.0	24.4	 25
 20	 16	170.0	15.4	 25
 21	 16	158.0	18.1	 25
 22	 16	172.0	24.4	 25
 23	 16	489.0	48.2	 25
 24	 16	1966.0	276.3	 25
 25	 16	177.0	19.4	 25
 26	 16	145.0	17.1	 25
 27	 16	123.0	13.8	 25
 28	 16	159.0	17.8	 25
 29	 16	157.0	22.0	 25
 30	 16	173.0	22.4	 25
 31	 16	194.0	23.9	 25
 32	 16	218.0	30.7	 25
 33	 16	1347.0	237.3	 25
 34	 16	225.0	31.1	 25
 35	 16	905.0	146.7	 25
 36	 16	154.0	14.2	 25
 37	 16	132.0	18.5	 25
 38	 16	181.0	22.1	 25
 39	 16	151.0	16.9	 25
 40	 16	132.0	24.7	 25
 41	 16	191.0	21.8	 25
 42	 16	146.0	18.8	 25
 43	 16	259.0	40.7	 25
 44	 16	129.0	17.9	 25
 45	 16	165.0	18.9	 25
 46	 16	464.0	45.2	 25
 47	 16	6874.0	1581.8	 25
 48	 16	162.0	25.0	 25
 49	 16	169.0	19.7	 25
 50	 16	174.0	28.6	 25
 51	 16	161.0	15.1	 25
 52	 16	165.0	25.1	 25
 53	 16	164.0	21.2	 25
 54	 16	133.0	16.0	 25
 55	 16	187.0	19.7	 25
 56	 16	223.0	18.5	 25
 57	 16	148.0	12.6	 25
 58	 16	357.0	39.8	 25
 59	 16	239.0	36.4	 25
 60	 16	174.0	18.7	 25
 61	 16	180.0	25.4	 25
 62	 16	240.0	28.4	 25
 63	 16	278.0	36.9	 25
 64	 16	165.0	16.7	 25
 65	 16	165.0	24.9	 25
 66	 16	159.0	16.6	 25
 67	 16	135.0	18.9	 25
 68	 16	167.0	18.2	 25
 69	 16	182.0	18.4	 25
 70	 16	128.0	14.8	 25
 71	 16	157.0	23.5	 25
 72	 16	183.0	18.1	 25
 73	 16	263.0	25.1	 25
 74	 16	165.0	24.4	 25
 75	 16	172.0	22.8	 25
 76	 16	162.0	34.2	 25
 77	 16	165.0	19.9	 25
 78	 16	150.0	14.5	 25
 79	 16	399.0	54.8	 25
 80	 16	203.0	26.1	 25
 81	 16	172.0	20.5	 25
 82	 16	277.0	37.6	 25
 83	 16	218.0	15.8	 25
 84	 16	193.0	30.4	 25
 85	 16	379.0	52.2	 25
 86	 16	598.0	70.8	 25
 87	 16	1203.0	150.3	 25
 88	 16	905.0	85.2	 25
 89	 16	415.0	59.4	 25
 90	 16	203.0	24.9	 25
 91	 16	142.0	21.0	 25
 92	 16	428.0	60.8	 25
 93	 16	324.0	44.0	 25
 94	 16	213.0	22.4	 25
 95	 16	231.0	26.9	 25
 96	 16	255.0	21.9	 25
 97	 16	272.0	23.4	 25
 98	 16	213.0	32.1	 25
 99	 16	186.0	17.9	 25
100	 16	155.0	24.0	 25
101	 16	134.0	15.9	 25
102	 16	135.0	16.9	 25
103	 16	148.0	25.5	 25
104	 16	158.0	22.7	 25
105	 16	152.0	18.7	 25
106	 16	133.0	12.7	 25
107	 16	203.0	24.1	 25
108	 16	328.0	26.6	 25
109	 16	355.0	29.9	 25
110	 16	222.0	28.6	 25
111	 16	132.0	12.3	 25
112	 16	176.0	25.1	 25
113	 16	409.0	53.2	 25
114	 16	134.0	17.5	 25
115	 16	435.0	37.4	 25
116	 16	175.0	20.3	 25
117	 16	226.0	40.8	 25
118	 16	184.0	27.3	 25
119	 16	179.0	20.8	 25
120	 16	2217.0	321.4	 25
121	 16	128.0	14.5	 25
122	 16	167.0	19.9	 25
123	 16	254.0	25.4	 25
124	 16	184.0	21.1	 25
125	 16	257.0	25.2	 25
126	 16	244.0	25.6	 25
127	 16	188.0	19.5	 25
128	 16	181.0	21.3	 25
129	 16	189.0	23.9	 25
130	 16	215.0	15.4	 25
131	 16	140.0	16.2	 25
132	 16	359.0	71.6	 25
133	 16	217.0	19.5	 25
134	 16	244.0	32.2	 25
135	 16	162.0	27.7	 25
136	 16	170.0	25.9	 25
137	 16	142.0	16.7	 25
138	 16	2022.0	280.4	 25
139	 16	173.0	28.1	 25
140	 16	187.0	21.4	 25
141	 16	710.0	92.5	 25
142	 16	168.0	19.1	 25
143	 16	189.0	32.7	 25
144	 16	198.0	37.3	 25
145	 16	236.0	31.7	 25
146	 16	132.0	16.3	 25
147	 16	176.0	26.4	 25
148	 16	145.0	18.9	 25
149	 16	175.0	23.7	 25
150	 16	167.0	19.6	 25
151	 16	155.0	25.1	 25
152	 16	184.0	25.3	 25
153	 16	269.0	33.2	 25
154	 16	226.0	22.6	 25
155	 16	172.0	24.2	 25
156	 16	154.0	23.5	 25
157	 16	142.0	23.4	 25
158	 16	183.0	25.3	 25
159	 16	134.0	17.5	 25
160	 16	256.0	45.4	 25
161	 16	170.0	27.2	 25
162	 16	184.0	35.0	 25
163	 16	174.0	24.8	 25
164	 16	137.0	15.4	 25
165	 16	165.0	28.0	 25
166	 16	189.0	25.8	 25
167	 16	6265.0	956.9	 25
168	 16	271.0	39.9	 25
169	 16	358.0	37.2	 25
170	 16	215.0	48.0	 25
171	 16	244.0	46.6	 25
172	 16	454.0	59.3	 25
173	 16	964.0	100.5	 25
174	 16	185.0	18.9	 25
175	 16	170.0	18.3	 25
176	 16	163.0	25.4	 25
177	 16	179.0	33.0	 25
178	 16	1863.0	318.7	 25
179	 16	264.0	38.7	 25
180	 16	164.0	30.1	 25
181	 16	191.0	27.7	 25
182	 16	109.0	11.6	 25
183	 16	235.0	37.2	 25
184	 16	297.0	34.5	 25
185	 16	199.0	28.4	 25
186	 16	137.0	19.9	 25
187	 16	254.0	35.9	 25
188	 16	246.0	23.7	 25
189	 16	382.0	43.1	 25
190	 16	159.0	17.1	 25
191	 16	244.0	36.0	 25
192	 16	176.0	24.4	 25
193	 16	8648.0	1239.4	 25
194	 16	186.0	25.4	 25
195	 16	104.0	15.7	 25
196	 16	134.0	22.7	 25
197	 16	460.0	57.3	 25
198	 16	117.0	16.8	 25
199	 16	226.0	42.1	 25
200	 16	2319.0	382.6	 25
201	 16	361.0	42.8	 25
202	 16	143.0	19.0	 25
203	 16	289.0	34.9	 25
204	 16	165.0	23.0	 25
205	 16	349.0	34.8	 25
206	 16	174.0	23.8	 25
207	 16	161.0	29.8	 25
208	 16	156.0	23.2	 25
209	 16	491.0	61.7	 25
210	 16	282.0	40.2	 25
211	 16	300.0	40.3	 25
212	 16	180.0	30.0	 25
213	 16	153.0	22.5	 25
214	 16	197.0	26.1	 25
215	 16	217.0	33.3	 25
216	 16	220.0	27.1	 25
217	 16	1173.0	186.1	 25
218	 16	246.0	42.3	 25
219	 16	143.0	17.0	 25
220	 16	151.0	27.1	 25
221	 16	145.0	24.2	 25
222	 16	132.0	22.5	 25
223	 16	184.0	30.5	 25
224	 16	132.0	16.2	 25
225	 16	189.0	25.7	 25
226	 16	146.0	11.6	 25
227	 16	176.0	27.0	 25
228	 16	148.0	23.0	 25
229	 16	142.0	22.6	 25
230	 16	343.0	38.2	 25
231	 16	178.0	18.8	 25
232	 16	154.0	20.5	 25
233	 16	133.0	16.3	 25
234	 16	122.0	21.7	 25
235	 16	527.0	79.0	 25
236	 16	130.0	15.9	 25
237	 16	207.0	27.9	 25
238	 16	3884.0	1017.9	 25
239	 16	167.0	22.1	 25
240	 16	155.0	25.0	 25
241	 16	126.0	25.5	 25
242	 16	160.0	23.9	 25
243	 16	243.0	48.3	 25
244	 16	154.0	23.2	 25
245	 16	164.0	17.4	 25
246	 16	164.0	28.3	 25
247	 16	163.0	20.2	 25
248	 16	152.0	20.6	 25
249	 16	151.0	20.2	 25
250	 16	799.0	189.0	 25
251	 16	152.0	27.7	 25
252	 16	190.0	33.1	 25
253	 16	142.0	19.8	 25
254	 16	163.0	24.3	 25
255	 16	162.0	16.2	 25
256	 16	146.0	26.0	 25
257	 16	123.0	18.2	 25
258	 16	138.0	19.1	 25
259	 16	484.0	47.5	 25
260	 16	260.0	35.4	 25
261	 16	168.0	22.0	 25
262	 16	157.0	18.3	 25
263	 16	280.0	43.0	 25
264	 16	175.0	20.2	 25
265	 16	128.0	24.2	 25
266	 16	152.0	17.4	 25
267	 16	174.0	17.2	 25
268	 16	150.0	21.5	 25
269	 16	146.0	28.6	 25
270	 16	148.0	19.8	 25
271	 16	141.0	15.1	 25
272	 16	161.0	24.4	 25
273	 16	167.0	21.4	 25
274	 16	125.0	17.3	 25
275	 16	146.0	18.7	 25
276	 16	173.0	23.1	 25
277	 16	180.0	27.6	 25
278	 16	221.0	32.2	 25
279	 16	154.0	21.8	 25
280	 16	127.0	15.7	 25
281	 16	124.0	20.7	 25
282	 16	188.0	28.9	 25
283	 16	122.0	19.8	 25
284	 16	214.0	24.1	 25
285	 16	170.0	28.4	 25
286	 16	739.0	121.3	 25
287	 16	146.0	21.5	 25
288	 16	412.0	36.0	 25
289	 16	210.0	30.5	 25
290	 16	122.0	18.3	 25
291	 16	164.0	26.0	 25
292	 16	145.0	29.1	 25
293	 16	140.0	16.3	 25
294	 16	185.0	26.9	 25
295	 16	273.0	33.9	 25
296	 16	123.0	20.1	 25
297	 16	156.0	25.6	 25
298	 16	168.0	20.9	 25
299	 16	185.0	23.2	 25
300	 16	129.0	17.8	 25
301	 16	231.0	34.6	 25
302	 16	212.0	36.3	 25
303	 16	188.0	23.1	 25
304	 16	239.0	30.0	 25
305	 16	167.0	22.8	 25
306	 16	161.0	18.9	 25
307	 16	348.0	45.1	 25
308	 16	158.0	29.8	 25
309	 16	6736.0	1341.1	 25
310	 16	266.0	33.8	 25
311	 16	137.0	16.3	 25
312	 16	148.0	25.9	 25
313	 16	220.0	33.2	 25
314	 16	171.0	20.7	 25
315	 16	195.0	23.1	 25
316	 16	348.0	37.5	 25
317	 16	6247.0	1111.2	 25
318	 16	172.0	18.0	 25
319	 16	171.0	28.0	 25
320	 16	156.0	22.0	 25
321	 16	182.0	25.8	 25
322	 16	237.0	33.6	 25
323	 16	145.0	16.3	 25
324	 16	161.0	16.3	 25
325	 16	153.0	25.2	 25
326	 16	287.0	42.6	 25
327	 16	133.0	17.2	 25
328	 16	150.0	31.8	 25
329	 16	140.0	22.7	 25
330	 16	251.0	35.5	 25
331	 16	145.0	18.9	 25
332	 16	199.0	20.3	 25
333	 16	175.0	24.8	 25
334	 16	204.0	37.7	 25
335	 16	360.0	49.6	 25
336	 16	148.0	17.1	 25
337	 16	165.0	27.2	 25
338	 16	139.0	21.2	 25
339	 16	150.0	25.4	 25
340	 16	196.0	28.6	 25
341	 16	217.0	32.7	 25
342	 16	192.0	31.6	 25
343	 16	186.0	26.0	 25
344	 16	641.0	112.5	 25
345	 16	170.0	30.0	 25
346	 16	133.0	18.9	 25
347	 16	164.0	23.2	 25
348	 16	281.0	39.4	 25
349	 16	146.0	20.7	 25
350	 16	227.0	29.2	 25
351	 16	329.0	56.9	 25
352	 16	196.0	20.1	 25
353	 16	125.0	24.7	 25
354	 16	264.0	50.3	 25
355	 16	204.0	27.8	 25
356	 16	353.0	52.8	 25
357	 16	185.0	18.7	 25
358	 16	199.0	26.4	 25
359	 16	213.0	25.3	 25
360	 16	222.0	35.2	 25
361	 16	184.0	18.1	 25
362	 16	7652.0	1129.6	 25
363	 16	210.0	27.6	 25
364	 16	202.0	34.6	 25
365	 16	155.0	23.9	 25
366	 16	194.0	17.1	 25
367	 16	17386.0	2027.7	 25
368	 16	385.0	45.4	 25
369	 16	2425.0	357.8	 25
370	 16	158.0	18.7	 25
371	 16	148.0	16.3	 25
372	 16	156.0	14.5	 25
373	 16	183.0	16.4	 25
374	 16	159.0	21.4	 25
375	 16	130.0	14.8	 25
376	 16	124.0	19.0	 25
377	 16	528.0	68.8	 25
378	 16	214.0	25.6	 25
379	 16	220.0	39.1	 25
380	 16	124.0	20.2	 25
381	 16	167.0	24.2	 25
382	 16	141.0	17.6	 25
383	 16	142.0	27.2	 25
384	 16	125.0	19.9	 25
385	 16	133.0	23.6	 25
386	 16	151.0	28.5	 25
387	 16	404.0	69.3	 25
388	 16	175.0	21.0	 25
389	 16	432.0	49.6	 25
390	 16	356.0	39.6	 25
391	 16	247.0	32.8	 25
392	 16	168.0	27.7	 25
393	 16	461.0	53.6	 25
394	 16	11605.0	1487.3	 25
395	 16	4604.0	564.4	 25
396	 16	198.0	28.0	 25
397	 16	142.0	20.1	 25
398	 16	212.0	29.0	 25
399	 16	227.0	26.0	 25
400	 16	403.0	67.4	 25
401	 16	172.0	27.6	 25
402	 16	182.0	22.5	 25
403	 16	147.0	18.0	 25
404	 16	212.0	28.6	 25
405	 16	855.0	154.5	 25
406	 16	294.0	38.5	 25
407	 16	247.0	33.2	 25
408	 16	749.0	110.8	 25
409	 16	296.0	45.1	 25
410	 16	147.0	15.0	 25
411	 16	228.0	40.7	 25
412	 16	198.0	34.3	 25
413	 16	175.0	24.5	 25
414	 16	199.0	25.4	 25
415	 16	150.0	23.9	 25
416	 16	116.0	15.7	 25
417	 16	133.0	20.7	 25
418	 16	141.0	26.8	 25
419	 16	155.0	23.6	 25
420	 16	167.0	33.9	 25
421	 16	178.0	23.7	 25
422	 16	289.0	39.5	 25
423	 16	679.0	117.3	 25
424	 16	356.0	58.6	 25
425	 16	172.0	25.3	 25
426	 16	138.0	20.1	 25
427	 16	119.0	22.4	 25
428	 16	182.0	28.4	 25
429	 16	270.0	40.3	 25
430	 16	150.0	16.5	 25
431	 16	115.0	15.8	 25
432	 16	131.0	24.9	 25
433	 16	111.0	12.9	 25
434	 16	115.0	19.3	 25
435	 16	137.0	21.4	 25
436	 16	140.0	18.1	 25
437	 16	209.0	34.1	 25
438	 16	4528.0	864.4	 25
439	 16	193.0	28.2	 25
440	 16	168.0	30.7	 25
441	 16	320.0	35.0	 25
442	 16	184.0	26.7	 25
443	 16	995.0	199.9	 25
444	 16	238.0	33.2	 25
445	 16	230.0	24.0	 25
446	 16	120.0	18.0	 25
447	 16	131.0	16.2	 25
448	 16	136.0	13.9	 25
449	 16	226.0	27.5	 25
450	 16	176.0	24.3	 25
451	 16	146.0	19.6	 25
452	 16	166.0	22.1	 25
453	 16	185.0	23.7	 25
454	 16	159.0	18.9	 25
455	 16	151.0	20.3	 25
456	 16	312.0	36.1	 25
457	 16	175.0	33.5	 25
458	 16	174.0	20.3	 25
459	 16	145.0	22.3	 25
460	 16	182.0	31.4	 25
461	 16	271.0	36.4	 25
462	 16	153.0	18.3	 25
463	 16	1026.0	213.2	 25
464	 16	172.0	28.8	 25
465	 16	168.0	19.9	 25
466	 16	163.0	19.1	 25
467	 16	148.0	17.1	 25
468	 16	120.0	18.2	 25
469	 16	252.0	57.3	 25
470	 16	169.0	29.0	 25
471	 16	223.0	48.0	 25
472	 16	369.0	60.7	 25
473	 16	159.0	17.2	 25
474	 16	191.0	19.9	 25
475	 16	161.0	20.3	 25
476	 16	126.0	14.4	 25
477	 16	123.0	21.4	 25
478	 16	145.0	17.5	 25
479	 16	177.0	27.3	 25
480	 16	579.0	80.9	 25
481	 16	242.0	39.6	 25
482	 16	240.0	31.0	 25
483	 16	142.0	26.1	 25
484	 16	167.0	17.6	 25
485	 16	167.0	22.8	 25
486	 16	135.0	22.3	 25
487	 16	129.0	24.7	 25
488	 16	223.0	26.0	 25
489	 16	181.0	22.1	 25
490	 16	164.0	19.4	 25
491	 16	127.0	22.5	 25
492	 16	217.0	36.6	 25
493	 16	149.0	23.2	 25
494	 16	1192.0	259.8	 25
495	 16	191.0	26.1	 25
496	 16	503.0	62.6	 25
497	 16	367.0	53.6	 25
498	 16	159.0	17.9	 25
499	 16	230.0	40.0	 25
500	 16	165.0	20.3	 25
501	 16	331.0	64.5	 25
502	 16	138.0	22.8	 25
503	 16	162.0	23.0	 25
504	 16	232.0	42.6	 25
505	 16	255.0	41.1	 25
506	 16	243.0	27.0	 25
507	 16	295.0	35.2	 25
508	 16	137.0	28.1	 25
509	 16	125.0	29.4	 25
510	 16	347.0	63.7	 25
511	 16	4194.0	436.9	 25
512	 16	189.0	20.8	 25
513	 16	206.0	35.7	 25
514	 16	200.0	28.0	 25
515	 16	179.0	23.1	 25
516	 16	423.0	68.8	 25
517	 16	120.0	20.4	 25
518	 16	234.0	23.9	 25
519	 16	175.0	24.6	 25
520	 16	359.0	31.3	 25
521	 16	920.0	200.8	 25
522	 16	184.0	21.8	 25
523	 16	280.0	38.5	 25
524	 16	153.0	18.7	 25
525	 16	109.0	20.6	 25
526	 16	155.0	21.6	 25
527	 16	149.0	20.9	 25
528	 16	142.0	22.0	 25
529	 16	170.0	31.6	 25
530	 16	139.0	22.5	 25
531	 16	124.0	11.6	 25
532	 16	190.0	23.8	 25
533	 16	240.0	27.8	 25
534	 16	135.0	13.4	 25
535	 16	296.0	37.7	 25
536	 16	669.0	108.7	 25
537	 16	333.0	44.9	 25
538	 16	2538.0	337.6	 25
539	 16	1045.0	196.8	 25
540	 16	170.0	18.7	 25
541	 16	123.0	13.8	 25
542	 16	163.0	16.6	 25
543	 16	116.0	18.7	 25
544	 16	146.0	18.7	 25
545	 16	193.0	19.3	 25
546	 16	147.0	21.6	 25
547	 16	170.0	26.3	 25
548	 16	215.0	31.2	 25
549	 16	136.0	23.0	 25
550	 16	116.0	15.4	 25
551	 16	8503.0	1503.1	 25
552	 16	247.0	60.5	 25
553	 16	116.0	14.5	 25
554	 16	164.0	21.0	 25
555	 16	1164.0	247.0	 25
556	 16	168.0	19.3	 25
557	 16	168.0	23.8	 25
558	 16	164.0	23.1	 25
559	 16	153.0	14.8	 25
560	 16	138.0	18.0	 25
561	 16	152.0	26.9	 25
562	 16	148.0	37.0	 25
563	 16	191.0	31.2	 25
564	 16	195.0	24.6	 25
565	 16	140.0	22.7	 25
566	 16	190.0	19.5	 25
567	 16	237.0	28.7	 25
568	 16	341.0	122.8	 25
569	 16	548.0	169.5	 25
570	 16	322.0	45.9	 25
571	 16	214.0	25.3	 25
572	 16	170.0	28.8	 25
573	 16	143.0	18.1	 25
574	 16	141.0	22.4	 25
575	 16	126.0	19.2	 25
576	 16	134.0	17.6	 25
577	 16	106.0	18.2	 25
578	 16	121.0	18.5	 25
579	 16	1252.0	248.2	 25
580	 16	118.0	20.7	 25
581	 16	157.0	21.6	 25
582	 16	911.0	216.0	 25
583	 16	514.0	53.0	 25
584	 16	654.0	82.3	 25
585	 16	129.0	17.9	 25
586	 16	455.0	71.3	 25
587	 16	188.0	34.8	 25
588	 16	120.0	14.7	 25
589	 16	117.0	19.8	 25
590	 16	115.0	11.7	 25
591	 16	152.0	15.3	 25
592	 16	170.0	24.5	 25
593	 16	118.0	19.1	 25
594	 16	106.0	11.7	 25
595	 16	168.0	27.6	 25
596	 16	148.0	25.2	 25
597	 16	177.0	18.5	 25
598	 16	155.0	20.7	 25
599	 16	320.0	50.0	 25
600	 16	201.0	26.5	 25
601	 16	343.0	46.9	 25
602	 16	167.0	20.6	 25
603	 16	166.0	19.9	 25
604	 16	253.0	31.8	 25
605	 16	186.0	20.2	 25
606	 16	184.0	23.0	 25
607	 16	232.0	23.2	 25
608	 16	138.0	18.6	 25
609	 16	147.0	17.2	 25
610	 16	150.0	18.3	 25
611	 16	192.0	19.8	 25
612	 16	142.0	12.5	 25
613	 16	151.0	20.1	 25
614	 16	150.0	19.0	 25
615	 16	118.0	14.0	 25
616	 16	126.0	16.5	 25
617	 16	127.0	19.2	 25
618	 16	147.0	19.3	 25
619	 16	168.0	22.2	 25
620	 16	144.0	20.0	 25
621	 16	111.0	17.5	 25
622	 16	194.0	28.0	 25
623	 16	165.0	18.5	 25
624	 16	366.0	48.1	 25
625	 16	121.0	17.7	 25
626	 16	161.0	19.9	 25
627	 16	227.0	22.5	 25
628	 16	127.0	17.9	 25
629	 16	120.0	13.3	 25
630	 16	153.0	21.1	 25
631	 16	163.0	20.0	 25
632	 16	140.0	18.4	 25
633	 16	137.0	19.8	 25
634	 16	185.0	19.8	 25
635	 16	115.0	18.5	 25
636	 16	145.0	22.5	 25
637	 16	155.0	19.3	 25
638	 16	225.0	33.9	 25
639	 16	172.0	24.1	 25
640	 16	136.0	15.4	 25
641	 16	159.0	17.6	 25
642	 16	126.0	17.6	 25
643	 16	228.0	33.3	 25
644	 16	132.0	17.1	 25
645	 16	208.0	36.1	 25
646	 16	7230.0	826.1	 25
647	 16	117.0	15.9	 25
648	 16	147.0	25.8	 25
649	 16	110.0	18.2	 25
650	 16	228.0	35.2	 25
651	 16	121.0	16.2	 25
652	 16	177.0	25.5	 25
653	 16	232.0	30.2	 25
654	 16	149.0	24.7	 25
655	 16	137.0	23.4	 25
656	 16	122.0	14.9	 25
657	 16	134.0	19.0	 25
658	 16	123.0	16.4	 25
659	 16	112.0	20.9	 25
660	 16	243.0	38.5	 25
661	 16	127.0	15.8	 25
662	 16	153.0	13.2	 25
663	 16	167.0	24.0	 25
664	 16	276.0	27.7	 25
665	 16	151.0	22.8	 25
666	 16	270.0	37.9	 25
667	 16	132.0	18.6	 25
668	 16	147.0	16.1	 25
669	 16	116.0	18.4	 25
670	 16	196.0	22.5	 25
671	 16	583.0	78.8	 25
672	 16	170.0	22.7	 25
673	 16	123.0	13.9	 25
674	 16	142.0	23.5	 25
675	 16	182.0	23.1	 25
676	 16	189.0	20.0	 25
677	 16	176.0	15.6	 25
678	 16	157.0	16.4	 25
679	 16	146.0	16.4	 25
680	 16	127.0	7.9	 25
681	 16	136.0	23.7	 25
682	 16	116.0	11.5	 25
683	 16	142.0	19.6	 25
684	 16	185.0	27.0	 25
685	 16	233.0	19.6	 25
686	 16	218.0	28.5	 25
687	 16	170.0	22.5	 25
688	 16	195.0	24.7	 25
689	 16	136.0	15.4	 25
690	 16	135.0	15.5	 25
691	 16	105.0	10.3	 25
692	 16	130.0	19.8	 25
693	 16	152.0	21.8	 25
694	 16	143.0	19.5	 25
695	 16	109.0	18.8	 25
696	 16	119.0	13.3	 25
697	 16	138.0	18.3	 25
698	 16	171.0	19.1	 25
699	 16	142.0	15.4	 25
700	 16	215.0	24.3	 25
701	 16	3775.0	692.4	 25
702	 16	300.0	57.1	 25
703	 16	122.0	22.0	 25
704	 16	206.0	24.5	 25
705	 16	239.0	30.2	 25
706	 16	113.0	22.2	 25
707	 16	256.0	31.0	 25
708	 16	276.0	30.3	 25
709	 16	316.0	39.6	 25
710	 16	10791.0	1601.6	 25
711	 16	464.0	75.2	 25
712	 16	134.0	17.9	 25
713	 16	148.0	17.3	 25
714	 16	590.0	185.0	 25
715	 16	128.0	12.4	 25
716	 16	105.0	17.1	 25
717	 16	146.0	26.7	 25
718	 16	140.0	19.4	 25
719	 16	170.0	19.4	 25
720	 16	157.0	20.1	 25
721	 16	124.0	17.1	 25
722	 16	131.0	19.0	 25
723	 16	135.0	22.2	 25
724	 16	116.0	20.6	 25
725	 16	162.0	22.6	 25
726	 16	124.0	20.7	 25
727	 16	152.0	18.2	 25
728	 16	134.0	19.6	 25
729	 16	134.0	19.5	 25
730	 16	187.0	19.7	 25
731	 16	485.0	114.0	 25
732	 16	108.0	15.2	 25
733	 16	156.0	21.0	 25
734	 16	127.0	19.4	 25
735	 16	140.0	15.6	 25
736	 16	130.0	18.2	 25
737	 16	88.0	13.9	 25
738	 16	120.0	24.2	 25
739	 16	116.0	15.4	 25
740	 16	139.0	20.6	 25
741	 16	180.0	23.2	 25
742	 16	222.0	29.7	 25
743	 16	225.0	21.1	 25
744	 16	127.0	20.0	 25
745	 16	161.0	20.9	 25
746	 16	131.0	21.2	 25
747	 16	129.0	15.1	 25
748	 16	154.0	20.3	 25
749	 16	180.0	20.7	 25
750	 16	653.0	90.5	 25
751	 16	129.0	12.3	 25
752	 16	123.0	16.7	 25
753	 16	123.0	30.6	 25
754	 16	852.0	178.1	 25
755	 16	430.0	162.3	 25
756	 16	13194.0	2119.2	 25
757	 16	291.0	31.8	 25
758	 16	3854.0	533.1	 25
759	 16	159.0	28.4	 25
760	 16	966.0	112.5	 25
761	 16	253.0	49.0	 25
762	 16	133.0	12.5	 25
763	 16	491.0	78.3	 25
764	 16	115.0	13.4	 25
765	 16	125.0	16.8	 25
766	 16	144.0	22.8	 25
767	 16	244.0	37.1	 25
768	 16	134.0	25.6	 25
769	 16	139.0	22.9	 25
770	 16	194.0	23.3	 25
771	 16	381.0	75.9	 25
772	 16	9357.0	1171.9	 25
773	 16	279.0	28.1	 25
774	 16	162.0	24.0	 25
775	 16	297.0	44.7	 25
776	 16	193.0	27.2	 25
777	 16	174.0	23.4	 25
778	 16	131.0	22.2	 25
779	 16	169.0	17.9	 25
780	 16	163.0	25.1	 25
781	 16	163.0	22.3	 25
782	 16	205.0	33.4	 25
783	 16	146.0	14.2	 25
784	 16	602.0	78.1	 25
785	 16	115.0	25.0	 25
786	 16	144.0	25.2	 25
787	 16	156.0	22.9	 25
788	 16	132.0	18.2	 25
789	 16	1939.0	302.5	 25
790	 16	169.0	20.8	 25
791	 16	186.0	21.2	 25
792	 16	201.0	31.5	 25
793	 16	139.0	16.8	 25
794	 16	139.0	20.3	 25
795	 16	305.0	34.6	 25
796	 16	135.0	18.6	 25
797	 16	131.0	15.8	 25
798	 16	158.0	18.3	 25
799	 16	146.0	14.8	 25
800	 16	180.0	16.3	 25
801	 16	212.0	25.9	 25
802	 16	141.0	21.8	 25
803	 16	132.0	13.3	 25
804	 16	171.0	24.9	 25
805	 16	752.0	165.7	 25
806	 16	270.0	36.0	 25
807	 16	113.0	14.5	 25
808	 16	131.0	16.6	 25
809	 16	143.0	21.9	 25
810	 16	117.0	15.3	 25
811	 16	121.0	17.8	 25
812	 16	128.0	19.5	 25
813	 16	131.0	17.5	 25
814	 16	129.0	12.2	 25
815	 16	112.0	13.0	 25
816	 16	123.0	16.1	 25
817	 16	133.0	17.1	 25
818	 16	115.0	15.9	 25
819	 16	124.0	18.1	 25
820	 16	104.0	13.2	 25
821	 16	119.0	22.5	 25
822	 16	605.0	74.8	 25
823	 16	715.0	131.8	 25
824	 16	162.0	15.9	 25
825	 16	138.0	17.0	 25
826	 16	273.0	47.7	 25
827	 16	140.0	14.3	 25
828	 16	181.0	31.3	 25
829	 16	277.0	30.2	 25
830	 16	642.0	79.1	 25
831	 16	218.0	27.4	 25
832	 16	156.0	19.8	 25
833	 16	101.0	13.5	 25
834	 16	128.0	9.9	 25
835	 16	144.0	24.4	 25
836	 16	126.0	13.1	 25
837	 16	481.0	60.9	 25
838	 16	929.0	111.1	 25
839	 16	137.0	22.9	 25
840	 16	149.0	21.5	 25
841	 16	314.0	43.6	 25
842	 16	118.0	13.8	 25
843	 16	121.0	14.9	 25
844	 16	248.0	45.3	 25
845	 16	144.0	20.2	 25
846	 16	134.0	12.0	 25
847	 16	142.0	24.4	 25
848	 16	775.0	217.2	 25
849	 16	155.0	17.0	 25
850	 16	122.0	11.1	 25
851	 16	181.0	23.5	 25
852	 16	133.0	15.8	 25
853	 16	173.0	19.9	 25
854	 16	191.0	29.0	 25
855	 16	200.0	22.4	 25
856	 16	376.0	65.1	 25
857	 16	243.0	29.0	 25
858	 16	197.0	32.1	 25
859	 16	143.0	21.7	 25
860	 16	151.0	21.9	 25
861	 16	188.0	28.5	 25
862	 16	213.0	36.3	 25
863	 16	440.0	35.3	 25
864	 16	329.0	45.2	 25
865	 16	633.0	178.0	 25
866	 16	211.0	20.3	 25
867	 16	149.0	16.4	 25
868	 16	130.0	19.2	 25
869	 16	110.0	17.3	 25
870	 16	141.0	18.3	 25
871	 16	228.0	27.5	 25
872	 16	169.0	21.0	 25
873	 16	131.0	19.4	 25
874	 16	140.0	23.3	 25
875	 16	176.0	27.2	 25
876	 16	111.0	18.8	 25
877	 16	261.0	29.0	 25
878	 16	120.0	16.0	 25
879	 16	161.0	19.3	 25
880	 16	317.0	37.7	 25
881	 16	397.0	45.6	 25
882	 16	187.0	36.1	 25
883	 16	178.0	28.5	 25
884	 16	184.0	24.7	 25
885	 16	154.0	14.1	 25
886	 16	129.0	18.4	 25
887	 16	141.0	23.3	 25
888	 16	120.0	15.3	 25
889	 16	151.0	25.8	 25
890	 16	155.0	18.5	 25
891	 16	193.0	27.1	 25
892	 16	145.0	24.6	 25
893	 16	135.0	20.9	 25
894	 16	124.0	17.3	 25
895	 16	270.0	31.2	 25
896	 16	249.0	17.2	 25
897	 16	190.0	19.7	 25
898	 16	161.0	20.0	 25
899	 16	260.0	29.5	 25
900	 16	263.0	32.9	 25
901	 16	200.0	29.6	 25
902	 16	193.0	24.9	 25
903	 16	593.0	72.0	 25
904	 16	495.0	67.1	 25
905	 16	140.0	11.8	 25
906	 16	116.0	14.0	 25
907	 16	129.0	20.5	 25
908	 16	182.0	20.5	 25
909	 16	161.0	24.1	 25
910	 16	215.0	32.2	 25
911	 16	155.0	19.5	 25
912	 16	384.0	50.1	 25
913	 16	170.0	22.8	 25
914	 16	136.0	19.9	 25
915	 16	166.0	21.0	 25
916	 16	114.0	12.8	 25
917	 16	241.0	34.7	 25
918	 16	337.0	45.9	 25
919	 16	192.0	19.9	 25
920	 16	193.0	20.5	 25
921	 16	157.0	24.5	 25
922	 16	441.0	60.4	 25
923	 16	230.0	27.8	 25
924	 16	153.0	16.3	 25
925	 16	347.0	36.7	 25
926	 16	141.0	17.4	 25
927	 16	225.0	24.1	 25
928	 16	120.0	18.2	 25
929	 16	181.0	35.5	 25
930	 16	132.0	20.7	 25
931	 16	190.0	25.0	 25
932	 16	155.0	21.9	 25
933	 16	217.0	24.7	 25
934	 16	124.0	17.9	 25
935	 16	148.0	17.6	 25
936	 16	132.0	13.9	 25
937	 16	141.0	20.5	 25
938	 16	133.0	19.4	 25
939	 16	177.0	28.1	 25
940	 16	133.0	12.9	 25
941	 16	567.0	68.8	 25
942	 16	161.0	23.6	 25
943	 16	284.0	22.5	 25
944	 16	146.0	20.6	 25
945	 16	120.0	17.9	 25
946	 16	135.0	18.2	 25
947	 16	131.0	24.4	 25
948	 16	150.0	12.6	 25
949	 16	139.0	17.0	 25
950	 16	261.0	32.6	 25
951	 16	164.0	22.2	 25
952	 16	146.0	24.4	 25
953	 16	136.0	23.1	 25
954	 16	174.0	24.9	 25
955	 16	123.0	18.5	 25
956	 16	156.0	17.3	 25
957	 16	176.0	18.2	 25
958	 16	216.0	26.2	 25
959	 16	143.0	17.5	 25
960	 16	161.0	22.5	 25
961	 16	314.0	37.4	 25
962	 16	145.0	15.8	 25
963	 16	138.0	20.0	 25
964	 16	116.0	15.3	 25
965	 16	126.0	21.1	 25
966	 16	160.0	21.3	 25
967	 16	785.0	149.9	 25
968	 16	173.0	19.7	 25
969	 16	153.0	22.7	 25
970	 16	411.0	37.1	 25
971	 16	296.0	36.7	 25
972	 16	226.0	35.0	 25
973	 16	318.0	39.4	 25
974	 16	183.0	23.0	 25
975	 16	196.0	25.4	 25
976	 16	408.0	178.4	 25
977	 16	176.0	16.2	 25
978	 16	129.0	17.3	 25
979	 16	177.0	18.4	 25
980	 16	148.0	32.8	 25
981	 16	129.0	19.8	 25
982	 16	136.0	16.6	 25
983	 16	174.0	24.2	 25
984	 16	172.0	15.2	 25
985	 16	117.0	22.2	 25
986	 16	133.0	25.8	 25
987	 16	193.0	26.5	 25
988	 16	271.0	51.0	 25
989	 16	271.0	32.3	 25
990	 16	279.0	36.9	 25
991	 16	150.0	16.3	 25
992	 16	180.0	23.1	 25
993	 16	131.0	21.6	 25
994	 16	649.0	131.4	 25
995	 16	426.0	42.8	 25
996	 16	323.0	46.0	 25
997	 16	252.0	26.7	 25
998	 16	283.0	23.8	 25
999	 16	206.0	22.6	 25
1000	 16	147.0	20.4	 25
1001	 16	6444.0	870.9	 25
  0	 17	223.0	23.9	 25
  1	 17	234.0	30.3	 25
  2	 17	162.0	18.4	 25
  3	 17	177.0	20.8	 25
  4	 17	195.0	37.1	 25
  5	 17	288.0	25.0	 25
  6	 17	607.0	100.1	 25
  7	 17	259.0	45.6	 25
  8	 17	163.0	18.7	 25
  9	 17	782.0	387.6	 25
 10	 17	178.0	23.9	 25
 11	 17	270.0	34.7	 25
 12	 17	319.0	43.9	 25
 13	 17	168.0	20.1	 25
 14	 17	190.0	26.3	 25
 15	 17	184.0	20.2	 25
 16	 17	185.0	33.3	 25
 17	 17	176.0	20.1	 25
 18	 17	291.0	49.8	 25
 19	 17	422.0	67.4	 25
 20	 17	167.0	20.6	 25
 21	 17	189.0	15.5	 25
 22	 17	159.0	17.2	 25
 23	 17	296.0	37.3	 25
 24	 17	228.0	36.5	 25
 25	 17	242.0	31.5	 25
 26	 17	241.0	29.2	 25
 27	 17	786.0	154.6	 25
 28	 17	1266.0	233.3	 25
 29	 17	240.0	25.9	 25
 30	 17	186.0	26.9	 25
 31	 17	461.0	65.8	 25
 32	 17	258.0	36.8	 25
 33	 17	687.0	72.3	 25
 34	 17	994.0	160.0	 25
 35	 17	160.0	18.1	 25
 36	 17	143.0	20.4	 25
 37	 17	151.0	26.7	 25
 38	 17	152.0	19.1	 25
 39	 17	169.0	25.2	 25
 40	 17	157.0	20.1	 25
 41	 17	140.0	11.1	 25
 42	 17	2180.0	373.1	 25
 43	 17	5511.0	1017.5	 25
 44	 17	202.0	30.5	 25
 45	 17	299.0	33.9	 25
 46	 17	185.0	21.1	 25
 47	 17	1277.0	659.0	 25
 48	 17	147.0	19.7	 25
 49	 17	522.0	62.3	 25
 50	 17	549.0	71.7	 25
 51	 17	183.0	24.0	 25
 52	 17	354.0	40.2	 25
 53	 17	313.0	40.2	 25
 54	 17	394.0	55.8	 25
 55	 17	160.0	25.4	 25
 56	 17	437.0	53.1	 25
 57	 17	592.0	108.7	 25
 58	 17	250.0	35.2	 25
 59	 17	165.0	26.9	 25
 60	 17	247.0	31.4	 25
 61	 17	185.0	26.7	 25
 62	 17	459.0	70.6	 25
 63	 17	2535.0	488.3	 25
 64	 17	230.0	27.7	 25
 65	 17	176.0	23.0	 25
 66	 17	301.0	41.3	 25
 67	 17	881.0	156.3	 25
 68	 17	189.0	23.3	 25
 69	 17	164.0	21.4	 25
 70	 17	139.0	22.1	 25
 71	 17	180.0	25.3	 25
 72	 17	228.0	22.3	 25
 73	 17	270.0	30.2	 25
 74	 17	468.0	87.5	 25
 75	 17	156.0	20.3	 25
 76	 17	203.0	24.3	 25
 77	 17	305.0	33.7	 25
 78	 17	412.0	47.0	 25
 79	 17	236.0	35.7	 25
 80	 17	156.0	21.7	 25
 81	 17	261.0	21.9	 25
 82	 17	885.0	124.3	 25
 83	 17	405.0	60.0	 25
 84	 17	150.0	24.9	 25
 85	 17	148.0	24.0	 25
 86	 17	260.0	24.3	 25
 87	 17	176.0	23.7	 25
 88	 17	166.0	22.9	 25
 89	 17	265.0	31.5	 25
 90	 17	164.0	15.3	 25
 91	 17	211.0	39.0	 25
 92	 17	178.0	28.1	 25
 93	 17	177.0	24.5	 25
 94	 17	190.0	26.0	 25
 95	 17	213.0	28.3	 25
 96	 17	243.0	38.9	 25
 97	 17	1945.0	478.4	 25
 98	 17	135.0	22.0	 25
 99	 17	272.0	60.5	 25
100	 17	196.0	20.6	 25
101	 17	764.0	110.6	 25
102	 17	228.0	34.4	 25
103	 17	138.0	19.8	 25
104	 17	233.0	31.9	 25
105	 17	159.0	21.6	 25
106	 17	198.0	22.4	 25
107	 17	186.0	25.3	 25
108	 17	143.0	23.0	 25
109	 17	161.0	23.2	 25
110	 17	139.0	18.2	 25
111	 17	222.0	26.7	 25
112	 17	146.0	17.7	 25
113	 17	276.0	49.0	 25
114	 17	572.0	81.1	 25
115	 17	651.0	93.1	 25
116	 17	2756.0	640.0	 25
117	 17	638.0	78.5	 25
[truncated: 22,851,487 more chars]
