# Supplementary material for: A role for RNA post-transcriptional regulation in satellite cell activation
Source: Skelet Muscle. 2012 Oct 9;2:21. doi: 10.1186/2044-5040-2-21 (PMC3563611; doi:10.1186/2044-5040-2-21)
Supplement: Additional file 1 — CEL files of wild type satellite cells isolated from uninjured muscle. Raw expression data for three replicates of satellite cells isolated from wild type uninjured TA muscles. *. CEL files can be opened with any microarray analysis software including the Affymetrix Expression Console Software (http://www.affymetrix.com/estore/browse/level_seven_software_products_only.jsp?productId=131414&categoryId=35623&productName=Affymetrix-Expression-Console-Software#1_1). [file 2044-5040-2-21-S1.zip › WT-UI-2.CEL]

[CEL]
Version=3

[HEADER]
Cols=1002
Rows=1002
TotalX=1002
TotalY=1002
OffsetX=0
OffsetY=0
GridCornerUL=240 190
GridCornerUR=7291 211
GridCornerLR=7272 7286
GridCornerLL=221 7266
Axis-invertX=0
AxisInvertY=0
swapXY=0
DatHeader=[20..63796]  Cornelison_WT_3-30_4-6-04_Mouse430_2:CLS=7500 RWS=7500 XIN=1  YIN=1  VE=30        2.0 04/06/04 13:06:10 50102440  M10      Mouse430_2.1sq                  6
Algorithm=Percentile
AlgorithmParameters=Percentile:75;CellMargin:2;OutlierHigh:1.500;OutlierLow:1.004;AlgVersion:6.0;FixedCellSize:TRUE;FullFeatureWidth:7;FullFeatureHeight:7;IgnoreOutliersInShiftRows:FALSE;FeatureExtraction:TRUE;PoolWidthExtenstion:2;PoolHeightExtension:2;UseSubgrids:FALSE;RandomizePixels:FALSE;ErrorBasis:StdvMean;StdMult:1.000000

[INTENSITY]
NumberCells=1004004
CellHeader=X	Y	MEAN	STDV	NPIXELS
  0	  0	118.0	20.4	 25
  1	  0	4904.0	857.2	 25
  2	  0	132.0	24.0	 25
  3	  0	5330.0	898.3	 25
  4	  0	212.0	31.3	 25
  5	  0	117.0	20.1	 25
  6	  0	5313.0	821.8	 25
  7	  0	124.0	16.9	 25
  8	  0	4959.0	905.1	 25
  9	  0	124.0	28.6	 25
 10	  0	5196.0	838.0	 25
 11	  0	129.0	21.8	 25
 12	  0	5010.0	936.8	 25
 13	  0	143.0	17.3	 25
 14	  0	5259.0	933.1	 25
 15	  0	127.0	22.8	 25
 16	  0	5101.0	906.8	 25
 17	  0	115.0	22.4	 25
 18	  0	5304.0	822.4	 25
 19	  0	130.0	29.3	 25
 20	  0	5249.0	880.5	 25
 21	  0	120.0	16.3	 25
 22	  0	5173.0	851.6	 25
 23	  0	120.0	11.4	 25
 24	  0	5160.0	768.2	 25
 25	  0	125.0	11.7	 25
 26	  0	5258.0	819.9	 25
 27	  0	119.0	19.3	 25
 28	  0	5195.0	835.4	 25
 29	  0	142.0	20.6	 25
 30	  0	5239.0	840.8	 25
 31	  0	128.0	25.2	 25
 32	  0	5234.0	936.5	 25
 33	  0	127.0	16.2	 25
 34	  0	5271.0	1073.8	 25
 35	  0	137.0	15.6	 25
 36	  0	5093.0	863.8	 25
 37	  0	137.0	17.6	 25
 38	  0	5197.0	939.8	 25
 39	  0	142.0	29.0	 25
 40	  0	5194.0	969.0	 25
 41	  0	139.0	21.3	 25
 42	  0	5032.0	866.5	 25
 43	  0	118.0	27.4	 25
 44	  0	5208.0	882.6	 25
 45	  0	136.0	15.5	 25
 46	  0	5121.0	953.1	 25
 47	  0	133.0	18.1	 25
 48	  0	5263.0	926.5	 25
 49	  0	113.0	18.0	 25
 50	  0	5125.0	921.6	 25
 51	  0	123.0	17.5	 25
 52	  0	4930.0	832.0	 25
 53	  0	143.0	25.9	 25
 54	  0	5033.0	906.6	 25
 55	  0	130.0	18.0	 25
 56	  0	5305.0	1091.4	 25
 57	  0	128.0	15.4	 25
 58	  0	5104.0	1000.4	 25
 59	  0	131.0	16.7	 25
 60	  0	5109.0	1005.9	 25
 61	  0	124.0	27.5	 25
 62	  0	5050.0	1077.0	 25
 63	  0	127.0	27.9	 25
 64	  0	5115.0	1134.7	 25
 65	  0	129.0	24.5	 25
 66	  0	5227.0	858.1	 25
 67	  0	133.0	17.4	 25
 68	  0	5250.0	814.9	 25
 69	  0	111.0	23.1	 25
 70	  0	5314.0	860.6	 25
 71	  0	119.0	22.6	 25
 72	  0	5251.0	692.0	 25
 73	  0	127.0	23.5	 25
 74	  0	5380.0	775.4	 25
 75	  0	120.0	11.5	 25
 76	  0	5064.0	716.8	 25
 77	  0	107.0	19.5	 25
 78	  0	5238.0	795.5	 25
 79	  0	127.0	14.0	 25
 80	  0	5268.0	820.9	 25
 81	  0	117.0	14.8	 25
 82	  0	5217.0	859.1	 25
 83	  0	113.0	13.7	 25
 84	  0	5134.0	831.8	 25
 85	  0	120.0	24.5	 25
 86	  0	5142.0	1023.2	 25
 87	  0	125.0	16.2	 25
 88	  0	5240.0	1069.2	 25
 89	  0	155.0	29.6	 25
 90	  0	5323.0	1066.8	 25
 91	  0	133.0	28.9	 25
 92	  0	5389.0	1047.0	 25
 93	  0	144.0	32.5	 25
 94	  0	5316.0	961.4	 25
 95	  0	117.0	23.3	 25
 96	  0	5191.0	840.6	 25
 97	  0	141.0	14.7	 25
 98	  0	5036.0	756.5	 25
 99	  0	136.0	23.1	 25
100	  0	5276.0	799.5	 25
101	  0	132.0	24.8	 25
102	  0	5240.0	773.5	 25
103	  0	128.0	17.3	 25
104	  0	5163.0	735.7	 25
105	  0	143.0	17.1	 25
106	  0	5244.0	823.6	 25
107	  0	122.0	29.3	 25
108	  0	5297.0	833.1	 25
109	  0	133.0	23.4	 25
110	  0	5260.0	906.0	 25
111	  0	131.0	26.9	 25
112	  0	5217.0	1008.0	 25
113	  0	144.0	22.9	 25
114	  0	5387.0	843.3	 25
115	  0	131.0	19.3	 25
116	  0	5280.0	774.4	 25
117	  0	124.0	14.5	 25
118	  0	5164.0	721.6	 25
119	  0	121.0	21.8	 25
120	  0	5308.0	844.6	 25
121	  0	147.0	15.7	 25
122	  0	5315.0	809.2	 25
123	  0	125.0	15.8	 25
124	  0	5361.0	852.7	 25
125	  0	123.0	13.9	 25
126	  0	5243.0	763.9	 25
127	  0	128.0	14.2	 25
128	  0	5285.0	963.5	 25
129	  0	142.0	18.2	 25
130	  0	5214.0	852.4	 25
131	  0	119.0	16.9	 25
132	  0	5260.0	916.4	 25
133	  0	118.0	17.0	 25
134	  0	5213.0	929.0	 25
135	  0	128.0	19.8	 25
136	  0	5206.0	1066.9	 25
137	  0	140.0	19.1	 25
138	  0	5076.0	1074.7	 25
139	  0	145.0	18.2	 25
140	  0	5155.0	1102.7	 25
141	  0	144.0	23.4	 25
142	  0	5186.0	1030.3	 25
143	  0	137.0	22.7	 25
144	  0	5282.0	1092.8	 25
145	  0	124.0	24.3	 25
146	  0	5155.0	951.4	 25
147	  0	139.0	27.9	 25
148	  0	5108.0	993.4	 25
149	  0	135.0	37.8	 25
150	  0	5268.0	861.2	 25
151	  0	141.0	31.2	 25
152	  0	5319.0	869.7	 25
153	  0	123.0	23.2	 25
154	  0	5354.0	790.9	 25
155	  0	136.0	22.5	 25
156	  0	5483.0	757.7	 25
157	  0	117.0	23.2	 25
158	  0	5366.0	784.4	 25
159	  0	121.0	16.5	 25
160	  0	5290.0	771.8	 25
161	  0	125.0	18.2	 25
162	  0	5343.0	800.9	 25
163	  0	148.0	19.8	 25
164	  0	5270.0	774.6	 25
165	  0	122.0	24.9	 25
166	  0	5265.0	819.5	 25
167	  0	140.0	13.1	 25
168	  0	5292.0	885.1	 25
169	  0	141.0	23.4	 25
170	  0	5143.0	1001.0	 25
171	  0	122.0	20.0	 25
172	  0	5229.0	909.4	 25
173	  0	141.0	27.7	 25
174	  0	5175.0	1156.0	 25
175	  0	139.0	28.9	 25
176	  0	5386.0	1127.9	 25
177	  0	137.0	34.1	 25
178	  0	5322.0	1030.0	 25
179	  0	128.0	18.2	 25
180	  0	5136.0	983.4	 25
181	  0	166.0	26.8	 25
182	  0	5475.0	1041.3	 25
183	  0	146.0	19.8	 25
184	  0	5228.0	917.7	 25
185	  0	129.0	18.1	 25
186	  0	5123.0	878.6	 25
187	  0	114.0	11.6	 25
188	  0	5364.0	934.5	 25
189	  0	138.0	20.3	 25
190	  0	5274.0	728.8	 25
191	  0	130.0	21.4	 25
192	  0	5268.0	755.6	 25
193	  0	133.0	23.0	 25
194	  0	5273.0	784.8	 25
195	  0	133.0	15.9	 25
196	  0	5358.0	816.4	 25
197	  0	97.0	13.8	 25
198	  0	5261.0	735.1	 25
199	  0	130.0	18.1	 25
200	  0	5166.0	1029.8	 25
201	  0	141.0	23.6	 25
202	  0	5243.0	1043.3	 25
203	  0	121.0	13.0	 25
204	  0	5324.0	1154.1	 25
205	  0	120.0	28.6	 25
206	  0	5152.0	1046.3	 25
207	  0	132.0	17.8	 25
208	  0	5425.0	849.7	 25
209	  0	140.0	21.4	 25
210	  0	5392.0	826.2	 25
211	  0	139.0	23.5	 25
212	  0	5474.0	768.1	 25
213	  0	159.0	16.6	 25
214	  0	5383.0	759.4	 25
215	  0	141.0	21.8	 25
216	  0	5300.0	818.2	 25
217	  0	121.0	17.5	 25
218	  0	5184.0	783.2	 25
219	  0	141.0	28.3	 25
220	  0	5235.0	968.1	 25
221	  0	120.0	15.3	 25
222	  0	5500.0	1165.2	 25
223	  0	136.0	17.3	 25
224	  0	5215.0	929.2	 25
225	  0	140.0	20.0	 25
226	  0	5194.0	1279.5	 25
227	  0	136.0	34.6	 25
228	  0	5265.0	1165.4	 25
229	  0	120.0	28.7	 25
230	  0	5250.0	1182.4	 25
231	  0	136.0	17.7	 25
232	  0	5266.0	1039.7	 25
233	  0	129.0	23.4	 25
234	  0	5191.0	979.5	 25
235	  0	139.0	28.7	 25
236	  0	5249.0	994.9	 25
237	  0	131.0	26.3	 25
238	  0	5235.0	1001.0	 25
239	  0	127.0	26.3	 25
240	  0	5463.0	963.1	 25
241	  0	109.0	20.4	 25
242	  0	5401.0	931.3	 25
243	  0	122.0	19.0	 25
244	  0	5424.0	930.4	 25
245	  0	141.0	19.9	 25
246	  0	5216.0	866.1	 25
247	  0	121.0	14.9	 25
248	  0	5404.0	886.4	 25
249	  0	141.0	23.1	 25
250	  0	5621.0	865.2	 25
251	  0	119.0	19.6	 25
252	  0	5462.0	733.2	 25
253	  0	135.0	18.5	 25
254	  0	5440.0	833.2	 25
255	  0	112.0	18.6	 25
256	  0	5395.0	807.9	 25
257	  0	129.0	19.1	 25
258	  0	5344.0	987.4	 25
259	  0	110.0	15.3	 25
260	  0	5358.0	1155.6	 25
261	  0	127.0	15.4	 25
262	  0	5514.0	1076.5	 25
263	  0	121.0	27.0	 25
264	  0	5174.0	1162.8	 25
265	  0	161.0	22.1	 25
266	  0	5395.0	1151.3	 25
267	  0	123.0	28.2	 25
268	  0	5305.0	1218.3	 25
269	  0	138.0	28.9	 25
270	  0	5527.0	1038.1	 25
271	  0	128.0	18.2	 25
272	  0	5241.0	920.8	 25
273	  0	142.0	21.2	 25
274	  0	5228.0	945.9	 25
275	  0	150.0	23.6	 25
276	  0	5299.0	923.9	 25
277	  0	146.0	24.5	 25
278	  0	5420.0	882.1	 25
279	  0	124.0	19.2	 25
280	  0	5411.0	857.8	 25
281	  0	125.0	23.5	 25
282	  0	5136.0	997.2	 25
283	  0	124.0	24.5	 25
284	  0	5331.0	917.9	 25
285	  0	128.0	20.5	 25
286	  0	5265.0	1070.3	 25
287	  0	120.0	19.8	 25
288	  0	5385.0	1018.0	 25
289	  0	139.0	28.1	 25
290	  0	5336.0	1033.7	 25
291	  0	120.0	22.4	 25
292	  0	5424.0	881.8	 25
293	  0	144.0	21.3	 25
294	  0	5318.0	880.0	 25
295	  0	133.0	25.4	 25
296	  0	5397.0	880.0	 25
297	  0	122.0	14.1	 25
298	  0	5397.0	730.5	 25
299	  0	135.0	17.9	 25
300	  0	5483.0	837.9	 25
301	  0	126.0	22.2	 25
302	  0	5544.0	879.6	 25
303	  0	142.0	19.6	 25
304	  0	21610.0	15975.3	 25
305	  0	145.0	37.7	 25
306	  0	5359.0	926.0	 25
307	  0	118.0	15.5	 25
308	  0	5278.0	931.2	 25
309	  0	129.0	17.8	 25
310	  0	5355.0	1013.6	 25
311	  0	167.0	26.1	 25
312	  0	5321.0	1044.6	 25
313	  0	127.0	15.1	 25
314	  0	5195.0	1183.9	 25
315	  0	133.0	29.3	 25
316	  0	5063.0	1053.7	 25
317	  0	152.0	28.2	 25
318	  0	5464.0	1016.6	 25
319	  0	144.0	19.2	 25
320	  0	5258.0	1018.8	 25
321	  0	145.0	23.8	 25
322	  0	5526.0	960.2	 25
323	  0	124.0	18.9	 25
324	  0	5318.0	898.2	 25
325	  0	125.0	23.8	 25
326	  0	5445.0	935.8	 25
327	  0	141.0	22.1	 25
328	  0	5190.0	956.3	 25
329	  0	149.0	17.6	 25
330	  0	5502.0	830.0	 25
331	  0	115.0	8.8	 25
332	  0	196.0	28.3	 25
333	  0	4024.0	731.5	 25
334	  0	164.0	23.8	 25
335	  0	110.0	11.8	 25
336	  0	183.0	18.7	 25
337	  0	111.0	12.9	 25
338	  0	5322.0	822.4	 25
339	  0	133.0	19.5	 25
340	  0	5114.0	861.1	 25
341	  0	123.0	27.5	 25
342	  0	5179.0	1125.4	 25
343	  0	127.0	26.5	 25
344	  0	5340.0	1045.7	 25
345	  0	130.0	22.7	 25
346	  0	5300.0	978.0	 25
347	  0	137.0	17.0	 25
348	  0	5311.0	960.3	 25
349	  0	133.0	26.9	 25
350	  0	5492.0	906.9	 25
351	  0	139.0	27.0	 25
352	  0	5507.0	797.4	 25
353	  0	122.0	24.4	 25
354	  0	5527.0	848.9	 25
355	  0	128.0	15.3	 25
356	  0	5454.0	914.8	 25
357	  0	139.0	19.1	 25
358	  0	5495.0	936.8	 25
359	  0	129.0	20.0	 25
360	  0	5416.0	913.6	 25
361	  0	118.0	17.4	 25
362	  0	5433.0	1004.2	 25
363	  0	117.0	18.4	 25
364	  0	5198.0	1226.8	 25
365	  0	126.0	26.2	 25
366	  0	5346.0	1105.8	 25
367	  0	125.0	21.8	 25
368	  0	5270.0	1031.1	 25
369	  0	108.0	20.8	 25
370	  0	5367.0	1038.6	 25
371	  0	109.0	23.0	 25
372	  0	5361.0	819.6	 25
373	  0	148.0	25.5	 25
374	  0	5347.0	733.9	 25
375	  0	134.0	20.4	 25
376	  0	5484.0	902.4	 25
377	  0	127.0	26.1	 25
378	  0	5236.0	966.6	 25
379	  0	140.0	20.7	 25
380	  0	5352.0	1065.0	 25
381	  0	129.0	26.6	 25
382	  0	5401.0	1186.7	 25
383	  0	146.0	27.0	 25
384	  0	5324.0	1013.1	 25
385	  0	116.0	20.8	 25
386	  0	5395.0	1048.4	 25
387	  0	119.0	21.3	 25
388	  0	5213.0	878.7	 25
389	  0	128.0	23.3	 25
390	  0	5377.0	876.6	 25
391	  0	131.0	25.4	 25
392	  0	5369.0	743.5	 25
393	  0	119.0	14.4	 25
394	  0	5394.0	765.2	 25
395	  0	143.0	23.9	 25
396	  0	5281.0	743.9	 25
397	  0	121.0	24.4	 25
398	  0	5474.0	811.1	 25
399	  0	122.0	23.5	 25
400	  0	5143.0	890.1	 25
401	  0	117.0	21.2	 25
402	  0	5315.0	871.6	 25
403	  0	143.0	27.1	 25
404	  0	5251.0	909.4	 25
405	  0	133.0	20.6	 25
406	  0	5154.0	1000.6	 25
407	  0	125.0	22.6	 25
408	  0	5344.0	1093.7	 25
409	  0	120.0	31.9	 25
410	  0	5165.0	980.9	 25
411	  0	141.0	26.5	 25
412	  0	5458.0	982.0	 25
413	  0	133.0	33.9	 25
414	  0	5425.0	979.1	 25
415	  0	122.0	20.3	 25
416	  0	5230.0	777.1	 25
417	  0	106.0	17.2	 25
418	  0	5474.0	872.8	 25
419	  0	128.0	21.7	 25
420	  0	5552.0	1082.8	 25
421	  0	119.0	19.5	 25
422	  0	5613.0	1047.9	 25
423	  0	118.0	16.5	 25
424	  0	5481.0	1005.8	 25
425	  0	134.0	17.0	 25
426	  0	5587.0	1052.7	 25
427	  0	120.0	22.2	 25
428	  0	5333.0	979.6	 25
429	  0	137.0	21.9	 25
430	  0	5391.0	1024.3	 25
431	  0	133.0	24.4	 25
432	  0	5368.0	1017.0	 25
433	  0	133.0	24.5	 25
434	  0	5344.0	992.0	 25
435	  0	122.0	26.5	 25
436	  0	5266.0	1145.9	 25
437	  0	118.0	26.2	 25
438	  0	5538.0	1021.1	 25
439	  0	140.0	20.4	 25
440	  0	5566.0	959.0	 25
441	  0	122.0	15.8	 25
442	  0	5609.0	932.5	 25
443	  0	132.0	18.6	 25
444	  0	5604.0	944.0	 25
445	  0	119.0	13.8	 25
446	  0	5455.0	824.2	 25
447	  0	129.0	25.1	 25
448	  0	5412.0	716.3	 25
449	  0	133.0	30.2	 25
450	  0	5547.0	809.6	 25
451	  0	140.0	20.8	 25
452	  0	5592.0	763.2	 25
453	  0	126.0	21.3	 25
454	  0	5626.0	829.8	 25
455	  0	126.0	22.6	 25
456	  0	5556.0	893.7	 25
457	  0	120.0	24.6	 25
458	  0	5604.0	1004.3	 25
459	  0	136.0	26.1	 25
460	  0	5513.0	1158.1	 25
461	  0	127.0	19.9	 25
462	  0	5406.0	1238.0	 25
463	  0	149.0	17.7	 25
464	  0	5455.0	1239.8	 25
465	  0	128.0	20.7	 25
466	  0	5486.0	1191.8	 25
467	  0	118.0	21.7	 25
468	  0	5526.0	1083.5	 25
469	  0	137.0	20.7	 25
470	  0	5546.0	943.3	 25
471	  0	117.0	23.0	 25
472	  0	5510.0	945.9	 25
473	  0	124.0	13.6	 25
474	  0	5509.0	888.0	 25
475	  0	138.0	18.9	 25
476	  0	5467.0	994.4	 25
477	  0	143.0	26.8	 25
478	  0	5436.0	992.6	 25
479	  0	141.0	20.9	 25
480	  0	5595.0	1157.0	 25
481	  0	134.0	34.7	 25
482	  0	5553.0	1202.1	 25
483	  0	125.0	22.2	 25
484	  0	5768.0	1090.3	 25
485	  0	157.0	27.6	 25
486	  0	5625.0	1033.5	 25
487	  0	162.0	34.4	 25
488	  0	5545.0	890.5	 25
489	  0	155.0	19.7	 25
490	  0	5524.0	785.4	 25
491	  0	143.0	21.1	 25
492	  0	5558.0	785.8	 25
493	  0	119.0	18.0	 25
494	  0	5639.0	828.7	 25
495	  0	157.0	19.0	 25
496	  0	5515.0	793.8	 25
497	  0	124.0	20.4	 25
498	  0	5490.0	765.9	 25
499	  0	152.0	26.0	 25
500	  0	5583.0	784.6	 25
501	  0	130.0	20.2	 25
502	  0	5507.0	965.1	 25
503	  0	132.0	18.7	 25
504	  0	5613.0	960.3	 25
505	  0	155.0	21.4	 25
506	  0	5486.0	1019.3	 25
507	  0	133.0	19.9	 25
508	  0	5451.0	956.3	 25
509	  0	131.0	19.8	 25
510	  0	5601.0	1168.8	 25
511	  0	117.0	19.7	 25
512	  0	5560.0	953.8	 25
513	  0	121.0	20.8	 25
514	  0	5493.0	1051.6	 25
515	  0	142.0	25.7	 25
516	  0	5627.0	1294.9	 25
517	  0	136.0	37.2	 25
518	  0	5470.0	1169.6	 25
519	  0	130.0	31.5	 25
520	  0	5534.0	1080.7	 25
521	  0	124.0	22.1	 25
522	  0	5515.0	992.7	 25
523	  0	152.0	28.1	 25
524	  0	5502.0	899.7	 25
525	  0	124.0	17.7	 25
526	  0	5520.0	836.0	 25
527	  0	122.0	22.5	 25
528	  0	5445.0	890.3	 25
529	  0	132.0	24.9	 25
530	  0	5661.0	799.7	 25
531	  0	110.0	19.0	 25
532	  0	5323.0	689.0	 25
533	  0	132.0	25.5	 25
534	  0	5451.0	711.0	 25
535	  0	131.0	19.9	 25
536	  0	5484.0	730.2	 25
537	  0	120.0	11.4	 25
538	  0	5597.0	860.4	 25
539	  0	147.0	27.5	 25
540	  0	5257.0	882.7	 25
541	  0	130.0	23.0	 25
542	  0	5429.0	899.8	 25
543	  0	136.0	18.8	 25
544	  0	5383.0	1192.8	 25
545	  0	129.0	28.1	 25
546	  0	5481.0	1197.9	 25
547	  0	142.0	24.6	 25
548	  0	5473.0	1055.7	 25
549	  0	161.0	25.1	 25
550	  0	5592.0	975.1	 25
551	  0	134.0	18.7	 25
552	  0	5326.0	952.3	 25
553	  0	111.0	16.0	 25
554	  0	5577.0	971.8	 25
555	  0	116.0	14.9	 25
556	  0	5553.0	1097.1	 25
557	  0	137.0	21.2	 25
558	  0	5553.0	983.5	 25
559	  0	121.0	17.6	 25
560	  0	5585.0	1000.8	 25
561	  0	136.0	21.8	 25
562	  0	5518.0	944.2	 25
563	  0	125.0	18.0	 25
564	  0	5409.0	932.9	 25
565	  0	120.0	20.7	 25
566	  0	5545.0	961.0	 25
567	  0	171.0	29.0	 25
568	  0	5501.0	1158.0	 25
569	  0	119.0	32.2	 25
570	  0	5474.0	1126.4	 25
571	  0	125.0	36.0	 25
572	  0	5419.0	1095.1	 25
573	  0	128.0	23.4	 25
574	  0	5377.0	941.4	 25
575	  0	141.0	24.9	 25
576	  0	5584.0	841.8	 25
577	  0	137.0	23.5	 25
578	  0	5666.0	783.2	 25
579	  0	143.0	28.0	 25
580	  0	5477.0	726.8	 25
581	  0	136.0	30.8	 25
582	  0	5534.0	782.3	 25
583	  0	127.0	22.5	 25
584	  0	5528.0	730.9	 25
585	  0	133.0	18.7	 25
586	  0	5505.0	767.1	 25
587	  0	125.0	28.9	 25
588	  0	5449.0	756.7	 25
589	  0	136.0	29.9	 25
590	  0	5390.0	820.8	 25
591	  0	126.0	16.6	 25
592	  0	5444.0	909.2	 25
593	  0	150.0	18.9	 25
594	  0	5349.0	915.2	 25
595	  0	137.0	36.8	 25
596	  0	5439.0	1033.5	 25
597	  0	125.0	22.0	 25
598	  0	5286.0	976.5	 25
599	  0	125.0	17.5	 25
600	  0	5367.0	1278.1	 25
601	  0	142.0	25.6	 25
602	  0	5500.0	1166.8	 25
603	  0	114.0	26.7	 25
604	  0	5642.0	1133.3	 25
605	  0	129.0	23.8	 25
606	  0	5580.0	1099.2	 25
607	  0	109.0	11.8	 25
608	  0	5675.0	1190.0	 25
609	  0	171.0	28.1	 25
610	  0	5534.0	1053.5	 25
611	  0	123.0	20.5	 25
612	  0	5445.0	949.4	 25
613	  0	140.0	21.2	 25
614	  0	5655.0	793.8	 25
615	  0	135.0	21.9	 25
616	  0	5576.0	719.9	 25
617	  0	122.0	16.4	 25
618	  0	5647.0	856.5	 25
619	  0	136.0	22.7	 25
620	  0	5389.0	750.2	 25
621	  0	133.0	20.4	 25
622	  0	5567.0	884.0	 25
623	  0	132.0	20.0	 25
624	  0	5548.0	902.9	 25
625	  0	141.0	22.8	 25
626	  0	5427.0	952.0	 25
627	  0	126.0	16.5	 25
628	  0	5442.0	911.2	 25
629	  0	137.0	20.4	 25
630	  0	5680.0	1236.5	 25
631	  0	130.0	22.2	 25
632	  0	5411.0	1018.8	 25
633	  0	148.0	25.9	 25
634	  0	5414.0	971.3	 25
635	  0	136.0	28.6	 25
636	  0	5659.0	901.3	 25
637	  0	146.0	25.7	 25
638	  0	5595.0	779.3	 25
639	  0	124.0	27.2	 25
640	  0	5551.0	734.9	 25
641	  0	138.0	17.6	 25
642	  0	5571.0	832.6	 25
643	  0	146.0	25.4	 25
644	  0	5678.0	870.5	 25
645	  0	131.0	21.0	 25
646	  0	5531.0	921.5	 25
647	  0	152.0	19.4	 25
648	  0	5497.0	906.3	 25
649	  0	112.0	14.4	 25
650	  0	5466.0	974.4	 25
651	  0	146.0	26.5	 25
652	  0	5594.0	1300.5	 25
653	  0	155.0	28.0	 25
654	  0	5462.0	1173.3	 25
655	  0	117.0	28.9	 25
656	  0	5586.0	1220.7	 25
657	  0	138.0	20.6	 25
658	  0	5466.0	1059.3	 25
659	  0	128.0	22.8	 25
660	  0	5755.0	1046.2	 25
661	  0	118.0	16.1	 25
662	  0	5383.0	965.3	 25
663	  0	140.0	24.1	 25
664	  0	5601.0	934.0	 25
665	  0	116.0	18.0	 25
666	  0	176.0	24.0	 25
667	  0	4032.0	692.7	 25
668	  0	191.0	20.8	 25
669	  0	121.0	19.0	 25
670	  0	191.0	20.1	 25
671	  0	129.0	17.3	 25
672	  0	5634.0	866.7	 25
673	  0	143.0	38.0	 25
674	  0	5642.0	873.4	 25
675	  0	148.0	23.7	 25
676	  0	5545.0	812.6	 25
677	  0	151.0	20.6	 25
678	  0	5581.0	833.2	 25
679	  0	138.0	29.0	 25
680	  0	5585.0	1182.9	 25
681	  0	148.0	28.7	 25
682	  0	5459.0	1084.8	 25
683	  0	137.0	20.9	 25
684	  0	5494.0	951.4	 25
685	  0	139.0	18.3	 25
686	  0	5439.0	902.1	 25
687	  0	117.0	18.9	 25
688	  0	5641.0	986.5	 25
689	  0	107.0	20.9	 25
690	  0	5358.0	885.6	 25
691	  0	117.0	15.4	 25
692	  0	5643.0	884.3	 25
693	  0	112.0	17.5	 25
694	  0	5599.0	891.5	 25
695	  0	119.0	16.3	 25
696	  0	5615.0	914.5	 25
697	  0	135.0	18.6	 25
698	  0	5668.0	988.4	 25
699	  0	134.0	20.2	 25
700	  0	5524.0	1037.6	 25
701	  0	112.0	21.3	 25
702	  0	5564.0	1047.6	 25
703	  0	131.0	25.5	 25
704	  0	5510.0	1058.0	 25
705	  0	130.0	19.8	 25
706	  0	5600.0	1259.4	 25
707	  0	156.0	25.0	 25
708	  0	5678.0	1184.8	 25
709	  0	127.0	15.2	 25
710	  0	5650.0	1052.0	 25
711	  0	136.0	20.1	 25
712	  0	5637.0	984.9	 25
713	  0	143.0	28.2	 25
714	  0	5790.0	1111.6	 25
715	  0	123.0	15.8	 25
716	  0	5509.0	843.6	 25
717	  0	142.0	22.5	 25
718	  0	5552.0	768.3	 25
719	  0	152.0	29.6	 25
720	  0	5557.0	874.6	 25
721	  0	135.0	22.2	 25
722	  0	5456.0	763.8	 25
723	  0	120.0	13.2	 25
724	  0	5352.0	832.5	 25
725	  0	131.0	22.1	 25
726	  0	5444.0	793.8	 25
727	  0	128.0	17.9	 25
728	  0	5574.0	947.8	 25
729	  0	123.0	24.2	 25
730	  0	5466.0	1155.0	 25
731	  0	139.0	24.8	 25
732	  0	5553.0	940.1	 25
733	  0	148.0	27.3	 25
734	  0	5696.0	849.7	 25
735	  0	126.0	30.1	 25
736	  0	5760.0	859.9	 25
737	  0	119.0	27.6	 25
738	  0	5817.0	758.6	 25
739	  0	135.0	21.1	 25
740	  0	5852.0	866.4	 25
741	  0	134.0	17.6	 25
742	  0	5577.0	873.0	 25
743	  0	114.0	19.0	 25
744	  0	5614.0	1038.5	 25
745	  0	128.0	21.3	 25
746	  0	5759.0	1001.3	 25
747	  0	125.0	19.5	 25
748	  0	5590.0	1046.0	 25
749	  0	128.0	22.5	 25
750	  0	5733.0	948.5	 25
751	  0	132.0	22.5	 25
752	  0	5644.0	796.4	 25
753	  0	127.0	17.6	 25
754	  0	5553.0	663.4	 25
755	  0	128.0	17.8	 25
756	  0	5832.0	873.5	 25
757	  0	113.0	19.1	 25
758	  0	5627.0	765.9	 25
759	  0	128.0	17.3	 25
760	  0	5638.0	826.9	 25
761	  0	126.0	20.4	 25
762	  0	5765.0	961.1	 25
763	  0	135.0	23.4	 25
764	  0	5425.0	893.9	 25
765	  0	134.0	20.7	 25
766	  0	5545.0	1106.6	 25
767	  0	136.0	25.1	 25
768	  0	5600.0	1119.5	 25
769	  0	132.0	17.2	 25
770	  0	5704.0	1106.7	 25
771	  0	116.0	23.7	 25
772	  0	5638.0	1074.6	 25
773	  0	144.0	25.4	 25
774	  0	5497.0	1016.1	 25
775	  0	132.0	15.5	 25
776	  0	5503.0	1047.0	 25
777	  0	133.0	21.0	 25
778	  0	5625.0	994.1	 25
779	  0	146.0	19.0	 25
780	  0	5834.0	885.2	 25
781	  0	134.0	24.2	 25
782	  0	5538.0	900.6	 25
783	  0	145.0	27.7	 25
784	  0	5724.0	938.5	 25
785	  0	140.0	24.2	 25
786	  0	5472.0	890.4	 25
787	  0	138.0	14.9	 25
788	  0	5635.0	1054.6	 25
789	  0	130.0	25.4	 25
790	  0	5564.0	1045.4	 25
791	  0	151.0	20.8	 25
792	  0	5571.0	985.9	 25
793	  0	136.0	30.1	 25
794	  0	5811.0	1073.6	 25
795	  0	126.0	30.4	 25
796	  0	5844.0	1149.3	 25
797	  0	170.0	35.3	 25
798	  0	5635.0	1074.4	 25
799	  0	142.0	21.6	 25
800	  0	5791.0	934.2	 25
801	  0	155.0	30.0	 25
802	  0	5806.0	900.4	 25
803	  0	143.0	21.6	 25
804	  0	5819.0	845.8	 25
805	  0	130.0	18.8	 25
806	  0	5910.0	824.0	 25
807	  0	123.0	20.7	 25
808	  0	5637.0	779.4	 25
809	  0	123.0	16.7	 25
810	  0	5676.0	819.4	 25
811	  0	136.0	21.9	 25
812	  0	5668.0	855.3	 25
813	  0	136.0	18.2	 25
814	  0	5517.0	772.3	 25
815	  0	146.0	23.8	 25
816	  0	5821.0	1040.5	 25
817	  0	115.0	14.3	 25
818	  0	5826.0	975.0	 25
819	  0	141.0	21.9	 25
820	  0	5453.0	1056.5	 25
821	  0	151.0	18.6	 25
822	  0	5622.0	1247.7	 25
823	  0	155.0	21.6	 25
824	  0	5452.0	1024.7	 25
825	  0	128.0	29.3	 25
826	  0	5525.0	1025.7	 25
827	  0	138.0	20.8	 25
828	  0	5737.0	1089.2	 25
829	  0	113.0	23.1	 25
830	  0	5432.0	950.3	 25
831	  0	127.0	21.0	 25
832	  0	5761.0	918.8	 25
833	  0	140.0	20.2	 25
834	  0	5621.0	829.0	 25
835	  0	134.0	33.8	 25
836	  0	5637.0	841.8	 25
837	  0	119.0	27.6	 25
838	  0	5592.0	1060.4	 25
839	  0	127.0	19.1	 25
840	  0	5492.0	1094.0	 25
841	  0	148.0	39.4	 25
842	  0	5753.0	961.5	 25
843	  0	143.0	22.1	 25
844	  0	5762.0	923.5	 25
845	  0	132.0	15.1	 25
846	  0	5718.0	840.8	 25
847	  0	132.0	20.5	 25
848	  0	5703.0	847.6	 25
849	  0	128.0	14.4	 25
850	  0	5532.0	812.9	 25
851	  0	122.0	20.9	 25
852	  0	5822.0	790.3	 25
853	  0	136.0	25.0	 25
854	  0	5860.0	759.1	 25
855	  0	146.0	22.7	 25
856	  0	5871.0	774.6	 25
857	  0	131.0	27.6	 25
858	  0	6066.0	825.6	 25
859	  0	118.0	19.7	 25
860	  0	5397.0	782.5	 25
861	  0	129.0	21.1	 25
862	  0	5516.0	1118.3	 25
863	  0	131.0	23.9	 25
864	  0	5746.0	1208.6	 25
865	  0	130.0	19.4	 25
866	  0	5563.0	1218.9	 25
867	  0	135.0	27.9	 25
868	  0	5781.0	1205.6	 25
869	  0	135.0	20.6	 25
870	  0	5677.0	1205.1	 25
871	  0	117.0	19.7	 25
872	  0	5323.0	1109.3	 25
873	  0	152.0	15.4	 25
874	  0	5567.0	1089.5	 25
875	  0	131.0	17.9	 25
876	  0	5704.0	1196.4	 25
877	  0	136.0	33.9	 25
878	  0	5641.0	947.6	 25
879	  0	138.0	24.8	 25
880	  0	5726.0	938.8	 25
881	  0	137.0	20.8	 25
882	  0	5655.0	884.1	 25
883	  0	146.0	20.1	 25
884	  0	5545.0	809.4	 25
885	  0	130.0	16.6	 25
886	  0	5725.0	769.8	 25
887	  0	123.0	14.5	 25
888	  0	5941.0	861.3	 25
889	  0	134.0	20.3	 25
890	  0	5861.0	844.9	 25
891	  0	124.0	17.6	 25
892	  0	5753.0	798.3	 25
893	  0	123.0	29.2	 25
894	  0	5751.0	777.1	 25
895	  0	138.0	25.1	 25
896	  0	5904.0	886.5	 25
897	  0	132.0	16.2	 25
898	  0	5578.0	838.9	 25
899	  0	132.0	21.6	 25
900	  0	5828.0	1030.8	 25
901	  0	121.0	24.5	 25
902	  0	5628.0	980.7	 25
903	  0	128.0	26.0	 25
904	  0	5819.0	1389.6	 25
905	  0	138.0	20.3	 25
906	  0	5701.0	1070.1	 25
907	  0	141.0	18.7	 25
908	  0	5748.0	1118.1	 25
909	  0	137.0	15.6	 25
910	  0	5646.0	1145.7	 25
911	  0	146.0	26.6	 25
912	  0	5770.0	1079.7	 25
913	  0	126.0	16.5	 25
914	  0	5649.0	967.4	 25
915	  0	138.0	21.4	 25
916	  0	5884.0	1004.3	 25
917	  0	137.0	23.5	 25
918	  0	5852.0	975.8	 25
919	  0	125.0	15.6	 25
920	  0	5705.0	990.1	 25
921	  0	124.0	16.9	 25
922	  0	5549.0	881.4	 25
923	  0	115.0	20.6	 25
924	  0	5789.0	926.4	 25
925	  0	120.0	18.9	 25
926	  0	5687.0	965.9	 25
927	  0	130.0	27.6	 25
928	  0	5453.0	1060.0	 25
929	  0	132.0	26.9	 25
930	  0	5629.0	1014.0	 25
931	  0	125.0	20.8	 25
932	  0	5686.0	1014.3	 25
933	  0	134.0	12.7	 25
934	  0	5919.0	921.8	 25
935	  0	115.0	19.0	 25
936	  0	5791.0	829.2	 25
937	  0	139.0	19.8	 25
938	  0	5924.0	816.1	 25
939	  0	153.0	34.9	 25
940	  0	5806.0	752.5	 25
941	  0	143.0	14.6	 25
942	  0	5597.0	737.6	 25
943	  0	135.0	20.8	 25
944	  0	5810.0	832.1	 25
945	  0	126.0	18.3	 25
946	  0	5729.0	892.8	 25
947	  0	137.0	21.3	 25
948	  0	5688.0	850.2	 25
949	  0	137.0	11.9	 25
950	  0	5572.0	898.9	 25
951	  0	151.0	27.5	 25
952	  0	5693.0	1078.5	 25
953	  0	139.0	18.0	 25
954	  0	5648.0	1077.7	 25
955	  0	130.0	27.6	 25
956	  0	5929.0	1168.1	 25
957	  0	152.0	26.5	 25
958	  0	5420.0	1055.1	 25
959	  0	117.0	16.7	 25
960	  0	5531.0	971.2	 25
961	  0	140.0	15.5	 25
962	  0	5537.0	1020.5	 25
963	  0	141.0	24.1	 25
964	  0	5954.0	986.1	 25
965	  0	140.0	29.6	 25
966	  0	5737.0	850.0	 25
967	  0	138.0	18.8	 25
968	  0	5647.0	891.5	 25
969	  0	136.0	21.9	 25
970	  0	5766.0	873.4	 25
971	  0	141.0	23.3	 25
972	  0	5655.0	840.3	 25
973	  0	130.0	15.2	 25
974	  0	5678.0	719.9	 25
975	  0	123.0	21.9	 25
976	  0	5650.0	780.4	 25
977	  0	119.0	25.5	 25
978	  0	5777.0	744.4	 25
979	  0	136.0	23.7	 25
980	  0	5834.0	796.0	 25
981	  0	125.0	20.6	 25
982	  0	5504.0	790.7	 25
983	  0	153.0	25.7	 25
984	  0	5572.0	989.2	 25
985	  0	141.0	29.4	 25
986	  0	5746.0	1043.2	 25
987	  0	129.0	30.8	 25
988	  0	5564.0	1219.3	 25
989	  0	150.0	25.1	 25
990	  0	6000.0	1221.7	 25
991	  0	145.0	22.3	 25
992	  0	5594.0	923.9	 25
993	  0	120.0	27.1	 25
994	  0	5789.0	930.4	 25
995	  0	126.0	29.0	 25
996	  0	5662.0	1000.0	 25
997	  0	205.0	36.7	 25
998	  0	149.0	22.6	 25
999	  0	5293.0	977.3	 25
1000	  0	167.0	28.6	 25
1001	  0	5597.0	831.3	 25
  0	  1	4871.0	856.5	 25
  1	  1	126.0	23.5	 25
  2	  1	4834.0	804.9	 25
  3	  1	123.0	22.5	 25
  4	  1	205.0	26.3	 25
  5	  1	127.0	13.0	 25
  6	  1	106.0	14.2	 25
  7	  1	84.0	13.5	 25
  8	  1	115.0	16.6	 25
  9	  1	82.0	15.6	 25
 10	  1	106.0	10.2	 25
 11	  1	105.0	16.3	 25
 12	  1	101.0	21.2	 25
 13	  1	152.0	20.8	 25
 14	  1	108.0	21.1	 25
 15	  1	273.0	35.7	 25
 16	  1	188.0	22.3	 25
 17	  1	107.0	17.8	 25
 18	  1	185.0	26.1	 25
 19	  1	153.0	14.1	 25
 20	  1	109.0	18.3	 25
 21	  1	116.0	19.3	 25
 22	  1	166.0	24.3	 25
 23	  1	120.0	16.8	 25
 24	  1	111.0	21.1	 25
 25	  1	108.0	18.9	 25
 26	  1	146.0	19.7	 25
 27	  1	200.0	29.6	 25
 28	  1	116.0	17.2	 25
 29	  1	1884.0	441.0	 25
 30	  1	1818.0	390.8	 25
 31	  1	5455.0	1282.5	 25
 32	  1	370.0	68.9	 25
 33	  1	219.0	27.5	 25
 34	  1	314.0	40.1	 25
 35	  1	300.0	36.3	 25
 36	  1	106.0	14.5	 25
 37	  1	94.0	19.5	 25
 38	  1	121.0	18.2	 25
 39	  1	424.0	72.2	 25
 40	  1	257.0	38.1	 25
 41	  1	844.0	110.9	 25
 42	  1	174.0	20.7	 25
 43	  1	536.0	88.3	 25
 44	  1	136.0	22.7	 25
 45	  1	109.0	17.0	 25
 46	  1	122.0	26.5	 25
 47	  1	161.0	21.0	 25
 48	  1	127.0	24.3	 25
 49	  1	136.0	21.3	 25
 50	  1	109.0	13.8	 25
 51	  1	105.0	15.2	 25
 52	  1	149.0	25.9	 25
 53	  1	172.0	22.9	 25
 54	  1	3277.0	555.7	 25
 55	  1	143.0	17.2	 25
 56	  1	209.0	24.5	 25
 57	  1	107.0	14.9	 25
 58	  1	95.0	12.3	 25
 59	  1	122.0	16.5	 25
 60	  1	125.0	17.5	 25
 61	  1	121.0	17.4	 25
 62	  1	113.0	13.3	 25
 63	  1	151.0	19.2	 25
 64	  1	249.0	30.2	 25
 65	  1	133.0	20.8	 25
 66	  1	115.0	16.9	 25
 67	  1	151.0	22.2	 25
 68	  1	195.0	35.8	 25
 69	  1	100.0	14.6	 25
 70	  1	193.0	26.4	 25
 71	  1	125.0	21.1	 25
 72	  1	160.0	24.1	 25
 73	  1	128.0	17.7	 25
 74	  1	325.0	36.5	 25
 75	  1	652.0	137.3	 25
 76	  1	92.0	18.0	 25
 77	  1	86.0	13.7	 25
 78	  1	85.0	15.5	 25
 79	  1	204.0	34.6	 25
 80	  1	93.0	18.5	 25
 81	  1	129.0	26.9	 25
 82	  1	127.0	21.1	 25
 83	  1	114.0	14.0	 25
 84	  1	110.0	15.0	 25
 85	  1	110.0	16.7	 25
 86	  1	164.0	20.7	 25
 87	  1	145.0	19.6	 25
 88	  1	101.0	15.3	 25
 89	  1	133.0	19.9	 25
 90	  1	91.0	15.6	 25
 91	  1	191.0	43.1	 25
 92	  1	101.0	13.4	 25
 93	  1	694.0	103.3	 25
 94	  1	118.0	19.0	 25
 95	  1	149.0	22.2	 25
 96	  1	679.0	134.9	 25
 97	  1	143.0	19.5	 25
 98	  1	116.0	17.5	 25
 99	  1	125.0	14.4	 25
100	  1	258.0	28.3	 25
101	  1	201.0	21.3	 25
102	  1	296.0	33.6	 25
103	  1	91.0	11.0	 25
104	  1	97.0	16.4	 25
105	  1	79.0	9.7	 25
106	  1	124.0	24.6	 25
107	  1	104.0	24.0	 25
108	  1	142.0	21.1	 25
109	  1	124.0	25.3	 25
110	  1	221.0	35.7	 25
111	  1	107.0	15.5	 25
112	  1	111.0	15.3	 25
113	  1	104.0	12.7	 25
114	  1	117.0	16.1	 25
115	  1	86.0	15.4	 25
116	  1	116.0	18.2	 25
117	  1	102.0	18.5	 25
118	  1	115.0	19.7	 25
119	  1	121.0	18.5	 25
120	  1	101.0	18.0	 25
121	  1	106.0	24.7	 25
122	  1	121.0	13.6	 25
123	  1	88.0	16.3	 25
124	  1	223.0	30.0	 25
125	  1	291.0	44.8	 25
126	  1	164.0	23.6	 25
127	  1	85.0	14.4	 25
128	  1	177.0	28.1	 25
129	  1	201.0	22.6	 25
130	  1	109.0	14.7	 25
131	  1	163.0	22.2	 25
132	  1	213.0	37.2	 25
133	  1	84.0	15.8	 25
134	  1	191.0	39.1	 25
135	  1	175.0	35.3	 25
136	  1	118.0	26.1	 25
137	  1	238.0	34.4	 25
138	  1	142.0	24.8	 25
139	  1	147.0	23.5	 25
140	  1	108.0	20.3	 25
141	  1	172.0	29.0	 25
142	  1	98.0	17.6	 25
143	  1	303.0	42.5	 25
144	  1	96.0	14.7	 25
145	  1	148.0	23.4	 25
146	  1	151.0	21.6	 25
147	  1	151.0	23.7	 25
148	  1	111.0	11.1	 25
149	  1	109.0	13.6	 25
150	  1	111.0	18.0	 25
151	  1	101.0	16.7	 25
152	  1	615.0	78.8	 25
153	  1	170.0	23.0	 25
154	  1	200.0	38.2	 25
155	  1	92.0	9.2	 25
156	  1	119.0	15.3	 25
157	  1	118.0	20.6	 25
158	  1	115.0	25.6	 25
159	  1	95.0	12.2	 25
160	  1	116.0	20.8	 25
161	  1	91.0	8.4	 25
162	  1	122.0	19.1	 25
163	  1	333.0	49.6	 25
164	  1	218.0	28.2	 25
165	  1	121.0	13.4	 25
166	  1	141.0	25.6	 25
167	  1	6762.0	1245.7	 25
168	  1	102.0	11.4	 25
169	  1	163.0	23.3	 25
170	  1	157.0	30.7	 25
171	  1	132.0	21.8	 25
172	  1	180.0	17.5	 25
173	  1	79.0	11.1	 25
174	  1	166.0	24.8	 25
175	  1	161.0	20.5	 25
176	  1	113.0	19.8	 25
177	  1	124.0	24.2	 25
178	  1	279.0	41.9	 25
179	  1	103.0	13.6	 25
180	  1	205.0	30.8	 25
181	  1	3309.0	513.3	 25
182	  1	1173.0	147.4	 25
183	  1	318.0	26.8	 25
184	  1	116.0	21.2	 25
185	  1	94.0	18.6	 25
186	  1	126.0	18.4	 25
187	  1	102.0	17.5	 25
188	  1	126.0	17.8	 25
189	  1	116.0	25.2	 25
190	  1	182.0	23.7	 25
191	  1	99.0	18.1	 25
192	  1	84.0	15.0	 25
193	  1	507.0	87.4	 25
194	  1	492.0	81.3	 25
195	  1	138.0	23.1	 25
196	  1	158.0	24.7	 25
197	  1	98.0	16.3	 25
198	  1	113.0	23.3	 25
199	  1	82.0	10.3	 25
200	  1	138.0	21.7	 25
201	  1	125.0	16.9	 25
202	  1	287.0	37.8	 25
203	  1	291.0	31.6	 25
204	  1	182.0	31.5	 25
205	  1	115.0	15.8	 25
206	  1	228.0	45.3	 25
207	  1	134.0	21.0	 25
208	  1	119.0	15.2	 25
209	  1	440.0	54.0	 25
210	  1	248.0	24.2	 25
211	  1	115.0	14.6	 25
212	  1	119.0	22.1	 25
213	  1	166.0	22.8	 25
214	  1	133.0	20.9	 25
215	  1	894.0	125.3	 25
216	  1	979.0	159.8	 25
217	  1	325.0	46.5	 25
218	  1	198.0	29.9	 25
219	  1	639.0	105.9	 25
220	  1	113.0	17.6	 25
221	  1	176.0	32.1	 25
222	  1	126.0	13.0	 25
223	  1	305.0	55.1	 25
224	  1	119.0	22.6	 25
225	  1	120.0	18.7	 25
226	  1	151.0	22.9	 25
227	  1	126.0	17.8	 25
228	  1	108.0	16.6	 25
229	  1	105.0	17.2	 25
230	  1	79.0	11.0	 25
231	  1	197.0	26.5	 25
232	  1	106.0	23.2	 25
233	  1	188.0	27.5	 25
234	  1	139.0	15.5	 25
235	  1	102.0	13.4	 25
236	  1	131.0	23.2	 25
237	  1	134.0	28.6	 25
238	  1	128.0	18.2	 25
239	  1	403.0	42.3	 25
240	  1	210.0	27.2	 25
241	  1	111.0	17.2	 25
242	  1	111.0	23.2	 25
243	  1	122.0	17.7	 25
244	  1	717.0	119.6	 25
245	  1	190.0	30.0	 25
246	  1	356.0	56.6	 25
247	  1	337.0	48.6	 25
248	  1	294.0	44.7	 25
249	  1	329.0	52.9	 25
250	  1	128.0	24.9	 25
251	  1	137.0	24.9	 25
252	  1	94.0	13.6	 25
253	  1	88.0	12.5	 25
254	  1	235.0	33.3	 25
255	  1	102.0	15.9	 25
256	  1	114.0	21.1	 25
257	  1	127.0	19.4	 25
258	  1	198.0	40.4	 25
259	  1	109.0	18.4	 25
260	  1	103.0	15.6	 25
261	  1	100.0	14.7	 25
262	  1	324.0	51.3	 25
263	  1	256.0	37.6	 25
264	  1	463.0	90.3	 25
265	  1	103.0	16.6	 25
266	  1	141.0	19.5	 25
267	  1	233.0	38.3	 25
268	  1	170.0	29.4	 25
269	  1	117.0	17.0	 25
270	  1	82.0	13.2	 25
271	  1	126.0	16.1	 25
272	  1	170.0	30.0	 25
273	  1	105.0	19.0	 25
274	  1	178.0	31.7	 25
275	  1	103.0	16.3	 25
276	  1	698.0	104.5	 25
277	  1	110.0	15.6	 25
278	  1	129.0	21.5	 25
279	  1	128.0	18.8	 25
280	  1	108.0	17.2	 25
281	  1	501.0	112.1	 25
282	  1	164.0	26.4	 25
283	  1	144.0	19.9	 25
284	  1	175.0	27.4	 25
285	  1	173.0	25.3	 25
286	  1	124.0	20.5	 25
287	  1	120.0	15.2	 25
288	  1	92.0	16.1	 25
289	  1	96.0	18.7	 25
290	  1	299.0	49.7	 25
291	  1	132.0	16.9	 25
292	  1	91.0	10.1	 25
293	  1	247.0	79.1	 25
294	  1	338.0	73.8	 25
295	  1	530.0	60.2	 25
296	  1	210.0	45.4	 25
297	  1	84.0	13.3	 25
298	  1	99.0	15.8	 25
299	  1	116.0	16.9	 25
300	  1	130.0	22.9	 25
301	  1	189.0	35.6	 25
302	  1	136.0	19.0	 25
303	  1	176.0	20.0	 25
304	  1	145.0	25.5	 25
305	  1	99.0	12.4	 25
306	  1	125.0	20.1	 25
307	  1	254.0	45.8	 25
308	  1	100.0	13.8	 25
309	  1	85.0	16.4	 25
310	  1	152.0	20.0	 25
311	  1	109.0	17.6	 25
312	  1	130.0	18.6	 25
313	  1	87.0	13.2	 25
314	  1	344.0	52.0	 25
315	  1	172.0	21.1	 25
316	  1	104.0	16.5	 25
317	  1	200.0	29.8	 25
318	  1	126.0	18.8	 25
319	  1	181.0	20.6	 25
320	  1	1155.0	195.7	 25
321	  1	448.0	82.1	 25
322	  1	119.0	21.0	 25
323	  1	112.0	22.0	 25
324	  1	200.0	22.3	 25
325	  1	856.0	157.0	 25
326	  1	266.0	37.0	 25
327	  1	412.0	54.9	 25
328	  1	629.0	79.4	 25
329	  1	1534.0	242.0	 25
330	  1	107.0	21.8	 25
331	  1	197.0	28.0	 25
332	  1	209.0	28.0	 25
333	  1	499.0	88.0	 25
334	  1	177.0	25.0	 25
335	  1	110.0	14.7	 25
336	  1	197.0	27.5	 25
337	  1	218.0	26.4	 25
338	  1	435.0	63.9	 25
339	  1	149.0	19.7	 25
340	  1	271.0	26.2	 25
341	  1	599.0	113.2	 25
342	  1	146.0	23.5	 25
343	  1	258.0	34.0	 25
344	  1	209.0	28.6	 25
345	  1	170.0	30.0	 25
346	  1	123.0	21.1	 25
347	  1	151.0	20.8	 25
348	  1	123.0	17.6	 25
349	  1	160.0	22.6	 25
350	  1	230.0	22.2	 25
351	  1	112.0	20.4	 25
352	  1	84.0	14.4	 25
353	  1	114.0	21.2	 25
354	  1	118.0	12.4	 25
355	  1	153.0	22.5	 25
356	  1	3292.0	625.7	 25
357	  1	113.0	15.6	 25
358	  1	175.0	27.9	 25
359	  1	220.0	38.8	 25
360	  1	118.0	19.4	 25
361	  1	101.0	24.0	 25
362	  1	95.0	15.4	 25
363	  1	188.0	19.2	 25
364	  1	328.0	58.1	 25
365	  1	162.0	22.4	 25
366	  1	499.0	94.7	 25
367	  1	237.0	33.0	 25
368	  1	131.0	22.6	 25
369	  1	104.0	14.3	 25
370	  1	136.0	22.3	 25
371	  1	123.0	20.5	 25
372	  1	141.0	23.0	 25
373	  1	109.0	14.2	 25
374	  1	329.0	30.2	 25
375	  1	185.0	23.8	 25
376	  1	122.0	15.9	 25
377	  1	177.0	18.6	 25
378	  1	126.0	17.1	 25
379	  1	639.0	119.0	 25
380	  1	84.0	14.9	 25
381	  1	143.0	14.0	 25
382	  1	186.0	28.1	 25
383	  1	147.0	29.0	 25
384	  1	5976.0	1106.3	 25
385	  1	300.0	39.5	 25
386	  1	178.0	30.1	 25
387	  1	96.0	11.3	 25
388	  1	130.0	22.4	 25
389	  1	294.0	52.2	 25
390	  1	304.0	47.0	 25
391	  1	151.0	24.2	 25
392	  1	151.0	27.2	 25
393	  1	112.0	17.4	 25
394	  1	98.0	16.4	 25
395	  1	102.0	12.8	 25
396	  1	95.0	13.5	 25
397	  1	916.0	199.2	 25
398	  1	233.0	20.3	 25
399	  1	190.0	32.2	 25
400	  1	143.0	21.2	 25
401	  1	432.0	58.8	 25
402	  1	87.0	12.7	 25
403	  1	117.0	11.6	 25
404	  1	124.0	18.2	 25
405	  1	96.0	14.5	 25
406	  1	256.0	37.2	 25
407	  1	107.0	16.0	 25
408	  1	116.0	15.2	 25
409	  1	461.0	57.1	 25
410	  1	161.0	16.9	 25
411	  1	430.0	59.9	 25
412	  1	213.0	34.5	 25
413	  1	97.0	14.0	 25
414	  1	96.0	16.3	 25
415	  1	97.0	17.3	 25
416	  1	120.0	17.8	 25
417	  1	93.0	13.6	 25
418	  1	118.0	13.5	 25
419	  1	128.0	13.9	 25
420	  1	209.0	20.8	 25
421	  1	108.0	17.3	 25
422	  1	92.0	10.5	 25
423	  1	296.0	40.4	 25
424	  1	165.0	19.6	 25
425	  1	181.0	39.4	 25
426	  1	1153.0	116.0	 25
427	  1	124.0	18.5	 25
428	  1	104.0	17.3	 25
429	  1	131.0	12.9	 25
430	  1	115.0	23.1	 25
431	  1	110.0	16.8	 25
432	  1	128.0	17.7	 25
433	  1	180.0	20.1	 25
434	  1	149.0	15.3	 25
435	  1	98.0	15.6	 25
436	  1	218.0	32.3	 25
437	  1	251.0	40.5	 25
438	  1	94.0	15.0	 25
439	  1	86.0	9.1	 25
440	  1	112.0	15.0	 25
441	  1	218.0	41.0	 25
442	  1	108.0	18.9	 25
443	  1	208.0	42.8	 25
444	  1	1056.0	187.8	 25
445	  1	85.0	9.2	 25
446	  1	179.0	24.3	 25
447	  1	114.0	15.1	 25
448	  1	626.0	98.1	 25
449	  1	141.0	30.3	 25
450	  1	118.0	17.4	 25
451	  1	192.0	44.8	 25
452	  1	181.0	25.0	 25
453	  1	206.0	32.8	 25
454	  1	199.0	27.0	 25
455	  1	170.0	21.6	 25
456	  1	96.0	13.9	 25
457	  1	128.0	17.3	 25
458	  1	166.0	25.8	 25
459	  1	92.0	9.0	 25
460	  1	104.0	16.0	 25
461	  1	145.0	20.9	 25
462	  1	108.0	16.0	 25
463	  1	114.0	17.0	 25
464	  1	538.0	55.5	 25
465	  1	91.0	11.8	 25
466	  1	105.0	20.6	 25
467	  1	104.0	16.6	 25
468	  1	122.0	17.6	 25
469	  1	268.0	45.4	 25
470	  1	125.0	18.4	 25
471	  1	84.0	9.4	 25
472	  1	140.0	26.6	 25
473	  1	99.0	9.9	 25
474	  1	303.0	51.1	 25
475	  1	94.0	12.6	 25
476	  1	97.0	11.5	 25
477	  1	133.0	18.8	 25
478	  1	111.0	12.5	 25
479	  1	104.0	17.0	 25
480	  1	118.0	14.8	 25
481	  1	294.0	58.7	 25
482	  1	146.0	23.9	 25
483	  1	102.0	14.2	 25
484	  1	151.0	17.3	 25
485	  1	113.0	12.6	 25
486	  1	147.0	20.3	 25
487	  1	100.0	12.6	 25
488	  1	99.0	11.5	 25
489	  1	13195.0	1895.4	 25
490	  1	128.0	18.4	 25
491	  1	139.0	15.5	 25
492	  1	161.0	22.2	 25
493	  1	194.0	25.3	 25
494	  1	127.0	11.7	 25
495	  1	106.0	14.4	 25
496	  1	141.0	28.1	 25
497	  1	210.0	32.0	 25
498	  1	328.0	63.5	 25
499	  1	128.0	26.2	 25
500	  1	95.0	11.2	 25
501	  1	114.0	18.5	 25
502	  1	144.0	25.8	 25
503	  1	1182.0	205.4	 25
504	  1	1210.0	231.0	 25
505	  1	114.0	15.8	 25
506	  1	137.0	19.9	 25
507	  1	92.0	14.7	 25
508	  1	101.0	18.2	 25
509	  1	112.0	15.0	 25
510	  1	112.0	10.2	 25
511	  1	163.0	18.3	 25
512	  1	193.0	20.6	 25
513	  1	367.0	40.2	 25
514	  1	225.0	34.1	 25
515	  1	92.0	13.3	 25
516	  1	197.0	31.3	 25
517	  1	168.0	27.8	 25
518	  1	129.0	20.2	 25
519	  1	331.0	29.9	 25
520	  1	208.0	21.6	 25
521	  1	208.0	21.2	 25
522	  1	146.0	24.7	 25
523	  1	96.0	10.8	 25
524	  1	83.0	8.4	 25
525	  1	88.0	8.4	 25
526	  1	115.0	20.1	 25
527	  1	88.0	8.8	 25
528	  1	119.0	15.9	 25
529	  1	104.0	13.1	 25
530	  1	98.0	11.7	 25
531	  1	167.0	19.4	 25
532	  1	360.0	45.8	 25
533	  1	111.0	15.1	 25
534	  1	137.0	16.5	 25
535	  1	85.0	13.8	 25
536	  1	441.0	61.2	 25
537	  1	475.0	63.5	 25
538	  1	203.0	23.4	 25
539	  1	96.0	13.7	 25
540	  1	179.0	23.0	 25
541	  1	241.0	27.6	 25
542	  1	1951.0	391.6	 25
543	  1	115.0	13.5	 25
544	  1	119.0	14.4	 25
545	  1	125.0	15.1	 25
546	  1	110.0	14.4	 25
547	  1	222.0	34.2	 25
548	  1	1535.0	311.3	 25
549	  1	150.0	14.0	 25
550	  1	132.0	14.6	 25
551	  1	1289.0	119.0	 25
552	  1	113.0	10.9	 25
553	  1	105.0	10.5	 25
554	  1	100.0	7.2	 25
555	  1	102.0	10.1	 25
556	  1	106.0	17.5	 25
557	  1	158.0	24.8	 25
558	  1	104.0	9.1	 25
559	  1	361.0	47.3	 25
560	  1	126.0	14.7	 25
561	  1	222.0	29.3	 25
562	  1	336.0	35.8	 25
563	  1	292.0	24.7	 25
564	  1	196.0	22.9	 25
565	  1	126.0	16.6	 25
566	  1	399.0	71.0	 25
567	  1	131.0	19.7	 25
568	  1	108.0	19.5	 25
569	  1	108.0	15.9	 25
570	  1	389.0	65.4	 25
571	  1	140.0	18.9	 25
572	  1	149.0	21.0	 25
573	  1	199.0	30.6	 25
574	  1	129.0	18.7	 25
575	  1	119.0	15.0	 25
576	  1	92.0	13.9	 25
577	  1	546.0	78.0	 25
578	  1	245.0	25.0	 25
579	  1	145.0	19.9	 25
580	  1	107.0	14.6	 25
581	  1	90.0	11.5	 25
582	  1	148.0	18.1	 25
583	  1	116.0	13.5	 25
584	  1	114.0	13.3	 25
585	  1	82.0	10.1	 25
586	  1	134.0	19.9	 25
587	  1	109.0	15.8	 25
588	  1	91.0	12.3	 25
589	  1	103.0	11.9	 25
590	  1	98.0	10.4	 25
591	  1	526.0	90.4	 25
592	  1	259.0	31.8	 25
593	  1	402.0	53.2	 25
594	  1	131.0	21.8	 25
595	  1	166.0	22.2	 25
596	  1	354.0	58.8	 25
597	  1	107.0	18.3	 25
598	  1	151.0	21.4	 25
599	  1	85.0	13.2	 25
600	  1	105.0	14.2	 25
601	  1	466.0	56.5	 25
602	  1	130.0	16.5	 25
603	  1	114.0	12.6	 25
604	  1	147.0	15.9	 25
605	  1	90.0	9.0	 25
606	  1	113.0	16.9	 25
607	  1	92.0	12.9	 25
608	  1	591.0	115.4	 25
609	  1	128.0	12.6	 25
610	  1	88.0	6.8	 25
611	  1	252.0	40.2	 25
612	  1	154.0	19.5	 25
613	  1	116.0	15.6	 25
614	  1	237.0	29.5	 25
615	  1	90.0	6.2	 25
616	  1	75.0	8.6	 25
617	  1	108.0	14.2	 25
618	  1	168.0	20.6	 25
619	  1	127.0	12.1	 25
620	  1	418.0	44.7	 25
621	  1	152.0	24.2	 25
622	  1	131.0	18.0	 25
623	  1	196.0	12.1	 25
624	  1	335.0	43.8	 25
625	  1	178.0	14.6	 25
626	  1	224.0	33.8	 25
627	  1	110.0	9.7	 25
628	  1	272.0	41.0	 25
629	  1	102.0	13.0	 25
630	  1	302.0	49.0	 25
631	  1	145.0	20.4	 25
632	  1	1049.0	152.7	 25
633	  1	96.0	15.3	 25
634	  1	94.0	12.2	 25
635	  1	143.0	19.4	 25
636	  1	126.0	18.8	 25
637	  1	124.0	15.7	 25
638	  1	89.0	10.8	 25
639	  1	116.0	16.9	 25
640	  1	575.0	83.5	 25
641	  1	155.0	18.7	 25
642	  1	121.0	21.0	 25
643	  1	192.0	21.7	 25
644	  1	6017.0	1090.4	 25
645	  1	6370.0	1087.8	 25
646	  1	100.0	10.4	 25
647	  1	124.0	14.9	 25
648	  1	11245.0	1971.7	 25
649	  1	101.0	21.6	 25
650	  1	389.0	70.8	 25
651	  1	95.0	12.3	 25
652	  1	377.0	55.8	 25
653	  1	330.0	37.2	 25
654	  1	199.0	27.5	 25
655	  1	256.0	31.6	 25
656	  1	570.0	66.2	 25
657	  1	122.0	22.3	 25
658	  1	133.0	17.8	 25
659	  1	215.0	34.0	 25
660	  1	143.0	16.7	 25
661	  1	105.0	15.7	 25
662	  1	98.0	9.9	 25
663	  1	131.0	20.4	 25
664	  1	309.0	30.0	 25
665	  1	179.0	19.4	 25
666	  1	170.0	21.3	 25
667	  1	502.0	78.1	 25
668	  1	180.0	18.7	 25
669	  1	98.0	12.0	 25
670	  1	182.0	26.0	 25
671	  1	176.0	28.7	 25
672	  1	444.0	48.8	 25
673	  1	95.0	11.4	 25
674	  1	95.0	18.0	 25
675	  1	100.0	14.3	 25
676	  1	2985.0	520.6	 25
677	  1	147.0	41.8	 25
678	  1	141.0	24.8	 25
679	  1	170.0	19.5	 25
680	  1	175.0	17.4	 25
681	  1	283.0	43.0	 25
682	  1	126.0	21.6	 25
683	  1	204.0	36.2	 25
684	  1	461.0	67.8	 25
685	  1	101.0	17.6	 25
686	  1	539.0	86.4	 25
687	  1	87.0	14.5	 25
688	  1	98.0	18.4	 25
689	  1	217.0	26.6	 25
690	  1	142.0	25.1	 25
691	  1	100.0	12.8	 25
692	  1	153.0	19.1	 25
693	  1	270.0	29.9	 25
694	  1	137.0	21.6	 25
695	  1	114.0	23.6	 25
696	  1	114.0	20.8	 25
697	  1	228.0	43.5	 25
698	  1	115.0	15.9	 25
699	  1	556.0	54.3	 25
700	  1	371.0	55.0	 25
701	  1	114.0	20.7	 25
702	  1	278.0	40.6	 25
703	  1	151.0	22.1	 25
704	  1	116.0	14.1	 25
705	  1	185.0	23.0	 25
706	  1	105.0	22.7	 25
707	  1	93.0	15.2	 25
708	  1	111.0	20.7	 25
709	  1	111.0	15.5	 25
710	  1	124.0	18.5	 25
711	  1	185.0	14.9	 25
712	  1	132.0	10.7	 25
713	  1	143.0	28.4	 25
714	  1	105.0	18.7	 25
715	  1	119.0	16.6	 25
716	  1	515.0	43.3	 25
717	  1	526.0	60.1	 25
718	  1	257.0	36.0	 25
719	  1	111.0	15.9	 25
720	  1	140.0	21.2	 25
721	  1	128.0	22.0	 25
722	  1	119.0	15.4	 25
723	  1	103.0	14.3	 25
724	  1	140.0	21.6	 25
725	  1	268.0	33.9	 25
726	  1	176.0	26.7	 25
727	  1	206.0	22.0	 25
728	  1	128.0	16.3	 25
729	  1	104.0	11.1	 25
730	  1	135.0	21.3	 25
731	  1	170.0	22.3	 25
732	  1	147.0	26.0	 25
733	  1	138.0	20.0	 25
734	  1	229.0	26.6	 25
735	  1	421.0	34.5	 25
736	  1	207.0	29.5	 25
737	  1	213.0	27.3	 25
738	  1	2198.0	357.2	 25
739	  1	118.0	16.2	 25
740	  1	177.0	29.0	 25
741	  1	138.0	27.0	 25
742	  1	273.0	48.2	 25
743	  1	85.0	18.4	 25
744	  1	307.0	43.5	 25
745	  1	87.0	15.9	 25
746	  1	95.0	10.0	 25
747	  1	123.0	12.5	 25
748	  1	115.0	17.5	 25
749	  1	4845.0	1065.8	 25
750	  1	184.0	29.2	 25
751	  1	111.0	16.5	 25
752	  1	98.0	13.8	 25
753	  1	126.0	15.8	 25
754	  1	107.0	15.9	 25
755	  1	102.0	13.5	 25
756	  1	110.0	18.6	 25
757	  1	122.0	19.4	 25
758	  1	126.0	15.0	 25
759	  1	139.0	19.6	 25
760	  1	133.0	24.7	 25
761	  1	114.0	20.3	 25
762	  1	86.0	14.1	 25
763	  1	123.0	23.6	 25
764	  1	116.0	18.9	 25
765	  1	669.0	142.2	 25
766	  1	171.0	24.5	 25
767	  1	317.0	63.6	 25
768	  1	88.0	12.0	 25
769	  1	140.0	16.6	 25
770	  1	140.0	26.3	 25
771	  1	202.0	39.1	 25
772	  1	633.0	107.9	 25
773	  1	88.0	10.8	 25
774	  1	134.0	17.7	 25
775	  1	119.0	14.2	 25
776	  1	152.0	21.9	 25
777	  1	109.0	15.4	 25
778	  1	137.0	21.6	 25
779	  1	127.0	18.0	 25
780	  1	110.0	17.2	 25
781	  1	107.0	17.9	 25
782	  1	335.0	36.7	 25
783	  1	97.0	15.9	 25
784	  1	227.0	42.1	 25
785	  1	241.0	24.4	 25
786	  1	110.0	15.4	 25
787	  1	151.0	18.4	 25
788	  1	2168.0	309.4	 25
789	  1	133.0	21.1	 25
790	  1	538.0	86.2	 25
791	  1	148.0	20.2	 25
792	  1	325.0	54.1	 25
793	  1	641.0	63.4	 25
794	  1	161.0	19.6	 25
795	  1	112.0	15.7	 25
796	  1	127.0	22.3	 25
797	  1	144.0	17.0	 25
798	  1	123.0	18.5	 25
799	  1	124.0	15.4	 25
800	  1	193.0	19.5	 25
801	  1	188.0	18.6	 25
802	  1	127.0	17.4	 25
803	  1	183.0	28.8	 25
804	  1	108.0	12.0	 25
805	  1	149.0	27.8	 25
806	  1	244.0	28.9	 25
807	  1	581.0	93.7	 25
808	  1	212.0	31.1	 25
809	  1	88.0	14.6	 25
810	  1	108.0	19.0	 25
811	  1	175.0	17.8	 25
812	  1	123.0	19.2	 25
813	  1	196.0	24.6	 25
814	  1	93.0	7.6	 25
815	  1	99.0	11.0	 25
816	  1	96.0	11.1	 25
817	  1	130.0	23.4	 25
818	  1	125.0	18.9	 25
819	  1	195.0	29.3	 25
820	  1	306.0	27.8	 25
821	  1	314.0	57.6	 25
822	  1	821.0	149.1	 25
823	  1	94.0	10.3	 25
824	  1	186.0	31.6	 25
825	  1	103.0	18.0	 25
826	  1	2554.0	288.2	 25
827	  1	273.0	52.5	 25
828	  1	108.0	15.4	 25
829	  1	102.0	11.1	 25
830	  1	99.0	12.8	 25
831	  1	168.0	23.6	 25
832	  1	132.0	20.5	 25
833	  1	139.0	14.2	 25
834	  1	133.0	18.1	 25
835	  1	93.0	12.0	 25
836	  1	164.0	20.2	 25
837	  1	105.0	13.1	 25
838	  1	116.0	14.7	 25
839	  1	112.0	17.6	 25
840	  1	348.0	45.6	 25
841	  1	82.0	8.9	 25
842	  1	331.0	56.8	 25
843	  1	954.0	162.2	 25
844	  1	106.0	17.2	 25
845	  1	162.0	20.1	 25
846	  1	92.0	12.9	 25
847	  1	151.0	31.7	 25
848	  1	126.0	16.5	 25
849	  1	98.0	15.5	 25
850	  1	165.0	26.9	 25
851	  1	113.0	18.7	 25
852	  1	150.0	23.3	 25
853	  1	86.0	15.5	 25
854	  1	123.0	20.4	 25
855	  1	3332.0	538.2	 25
856	  1	260.0	35.0	 25
857	  1	89.0	12.8	 25
858	  1	132.0	14.5	 25
859	  1	145.0	18.8	 25
860	  1	481.0	66.5	 25
861	  1	188.0	23.8	 25
862	  1	281.0	33.8	 25
863	  1	125.0	15.2	 25
864	  1	322.0	30.1	 25
865	  1	245.0	31.0	 25
866	  1	89.0	14.9	 25
867	  1	124.0	15.8	 25
868	  1	118.0	19.7	 25
869	  1	114.0	18.9	 25
870	  1	174.0	16.2	 25
871	  1	2728.0	505.0	 25
872	  1	114.0	18.8	 25
873	  1	218.0	28.1	 25
874	  1	141.0	18.6	 25
875	  1	139.0	19.6	 25
876	  1	85.0	11.6	 25
877	  1	99.0	17.5	 25
878	  1	156.0	18.4	 25
879	  1	122.0	14.6	 25
880	  1	94.0	14.1	 25
881	  1	114.0	13.9	 25
882	  1	124.0	16.6	 25
883	  1	204.0	27.6	 25
884	  1	974.0	126.2	 25
885	  1	134.0	17.4	 25
886	  1	97.0	15.0	 25
887	  1	129.0	10.8	 25
888	  1	138.0	25.9	 25
889	  1	348.0	59.6	 25
890	  1	128.0	22.0	 25
891	  1	160.0	27.8	 25
892	  1	124.0	18.7	 25
893	  1	244.0	36.4	 25
894	  1	110.0	17.1	 25
895	  1	488.0	111.2	 25
896	  1	104.0	14.3	 25
897	  1	96.0	13.3	 25
898	  1	107.0	16.0	 25
899	  1	409.0	50.3	 25
900	  1	512.0	61.8	 25
901	  1	125.0	15.1	 25
902	  1	174.0	22.1	 25
903	  1	175.0	27.3	 25
904	  1	364.0	49.0	 25
905	  1	331.0	51.9	 25
906	  1	3152.0	430.2	 25
907	  1	129.0	17.6	 25
908	  1	426.0	57.6	 25
909	  1	111.0	18.0	 25
910	  1	124.0	13.0	 25
911	  1	103.0	20.1	 25
912	  1	160.0	31.8	 25
913	  1	103.0	14.9	 25
914	  1	131.0	25.2	 25
915	  1	103.0	12.5	 25
916	  1	115.0	13.1	 25
917	  1	509.0	56.2	 25
918	  1	271.0	52.0	 25
919	  1	88.0	14.3	 25
920	  1	118.0	20.6	 25
921	  1	114.0	16.5	 25
922	  1	146.0	24.0	 25
923	  1	143.0	17.8	 25
924	  1	125.0	18.4	 25
925	  1	92.0	16.4	 25
926	  1	169.0	28.2	 25
927	  1	123.0	16.0	 25
928	  1	126.0	23.7	 25
929	  1	123.0	19.1	 25
930	  1	148.0	21.8	 25
931	  1	151.0	19.6	 25
932	  1	204.0	31.3	 25
933	  1	127.0	13.2	 25
934	  1	122.0	13.5	 25
935	  1	126.0	23.2	 25
936	  1	113.0	19.7	 25
937	  1	117.0	19.4	 25
938	  1	107.0	20.1	 25
939	  1	647.0	50.0	 25
940	  1	181.0	21.3	 25
941	  1	567.0	90.1	 25
942	  1	1381.0	237.3	 25
943	  1	163.0	25.2	 25
944	  1	164.0	24.7	 25
945	  1	238.0	32.3	 25
946	  1	419.0	60.6	 25
947	  1	101.0	9.8	 25
948	  1	232.0	54.6	 25
949	  1	157.0	31.7	 25
950	  1	144.0	20.8	 25
951	  1	137.0	18.3	 25
952	  1	215.0	28.0	 25
953	  1	148.0	18.5	 25
954	  1	108.0	21.3	 25
955	  1	148.0	21.4	 25
956	  1	165.0	24.6	 25
957	  1	229.0	33.2	 25
958	  1	161.0	22.2	 25
959	  1	641.0	117.6	 25
960	  1	271.0	30.1	 25
961	  1	144.0	22.9	 25
962	  1	190.0	29.9	 25
963	  1	381.0	50.8	 25
964	  1	2577.0	448.9	 25
965	  1	193.0	29.4	 25
966	  1	135.0	18.0	 25
967	  1	117.0	18.4	 25
968	  1	123.0	19.8	 25
969	  1	209.0	43.7	 25
970	  1	203.0	33.1	 25
971	  1	136.0	27.4	 25
972	  1	217.0	26.9	 25
973	  1	266.0	42.7	 25
974	  1	133.0	25.6	 25
975	  1	99.0	13.3	 25
976	  1	97.0	17.8	 25
977	  1	94.0	16.2	 25
978	  1	93.0	16.6	 25
979	  1	247.0	33.7	 25
980	  1	300.0	36.3	 25
981	  1	110.0	18.9	 25
982	  1	1098.0	211.9	 25
983	  1	1006.0	177.0	 25
984	  1	1288.0	231.3	 25
985	  1	172.0	23.3	 25
986	  1	124.0	19.8	 25
987	  1	126.0	19.8	 25
988	  1	152.0	26.8	 25
989	  1	147.0	24.2	 25
990	  1	104.0	11.7	 25
991	  1	146.0	24.7	 25
992	  1	159.0	21.0	 25
993	  1	120.0	18.4	 25
994	  1	121.0	24.9	 25
995	  1	508.0	88.7	 25
996	  1	679.0	111.5	 25
997	  1	174.0	19.0	 25
998	  1	5562.0	936.7	 25
999	  1	139.0	13.3	 25
1000	  1	5223.0	796.0	 25
1001	  1	135.0	24.5	 25
  0	  2	123.0	18.3	 25
  1	  2	4653.0	788.0	 25
  2	  2	136.0	20.5	 25
  3	  2	5272.0	794.7	 25
  4	  2	194.0	24.8	 25
  5	  2	142.0	19.0	 25
  6	  2	112.0	10.2	 25
  7	  2	95.0	13.2	 25
  8	  2	97.0	13.4	 25
  9	  2	75.0	12.0	 25
 10	  2	108.0	15.9	 25
 11	  2	85.0	10.4	 25
 12	  2	96.0	15.2	 25
 13	  2	190.0	29.4	 25
 14	  2	115.0	20.1	 25
 15	  2	257.0	27.3	 25
 16	  2	147.0	21.3	 25
 17	  2	106.0	18.6	 25
 18	  2	116.0	14.0	 25
 19	  2	108.0	19.6	 25
 20	  2	102.0	20.6	 25
 21	  2	101.0	15.7	 25
 22	  2	1030.0	142.7	 25
 23	  2	93.0	15.7	 25
 24	  2	120.0	22.8	 25
 25	  2	97.0	14.3	 25
 26	  2	234.0	44.6	 25
 27	  2	112.0	17.4	 25
 28	  2	104.0	11.9	 25
 29	  2	163.0	28.7	 25
 30	  2	197.0	39.8	 25
 31	  2	640.0	138.9	 25
 32	  2	105.0	15.6	 25
 33	  2	141.0	17.0	 25
 34	  2	232.0	28.5	 25
 35	  2	187.0	20.5	 25
 36	  2	95.0	15.5	 25
 37	  2	106.0	13.4	 25
 38	  2	105.0	15.7	 25
 39	  2	157.0	41.6	 25
 40	  2	225.0	33.4	 25
 41	  2	142.0	19.5	 25
 42	  2	106.0	24.7	 25
 43	  2	213.0	22.5	 25
 44	  2	206.0	28.4	 25
 45	  2	102.0	16.3	 25
 46	  2	101.0	15.1	 25
 47	  2	193.0	28.5	 25
 48	  2	110.0	12.8	 25
 49	  2	109.0	13.8	 25
 50	  2	96.0	8.2	 25
 51	  2	123.0	21.9	 25
 52	  2	290.0	43.5	 25
 53	  2	175.0	21.4	 25
 54	  2	1019.0	212.6	 25
 55	  2	93.0	13.3	 25
 56	  2	92.0	12.8	 25
 57	  2	100.0	15.1	 25
 58	  2	78.0	11.0	 25
 59	  2	97.0	15.5	 25
 60	  2	133.0	25.2	 25
 61	  2	131.0	13.4	 25
 62	  2	89.0	10.0	 25
 63	  2	132.0	18.7	 25
 64	  2	240.0	26.2	 25
 65	  2	109.0	11.8	 25
 66	  2	97.0	13.1	 25
 67	  2	110.0	16.1	 25
 68	  2	98.0	10.9	 25
 69	  2	105.0	16.6	 25
 70	  2	120.0	18.9	 25
 71	  2	91.0	13.8	 25
 72	  2	127.0	20.3	 25
 73	  2	118.0	18.0	 25
 74	  2	238.0	25.5	 25
 75	  2	109.0	17.4	 25
 76	  2	83.0	9.8	 25
 77	  2	101.0	12.2	 25
 78	  2	118.0	52.5	 25
 79	  2	99.0	15.2	 25
 80	  2	81.0	10.7	 25
 81	  2	83.0	15.8	 25
 82	  2	95.0	17.4	 25
 83	  2	133.0	18.8	 25
 84	  2	171.0	24.2	 25
 85	  2	84.0	12.9	 25
 86	  2	96.0	17.8	 25
 87	  2	179.0	19.8	 25
 88	  2	123.0	15.8	 25
 89	  2	106.0	12.2	 25
 90	  2	82.0	12.0	 25
 91	  2	89.0	10.2	 25
 92	  2	110.0	17.9	 25
 93	  2	170.0	24.5	 25
 94	  2	137.0	16.9	 25
 95	  2	103.0	14.5	 25
 96	  2	110.0	15.4	 25
 97	  2	154.0	27.4	 25
 98	  2	126.0	14.1	 25
 99	  2	80.0	11.8	 25
100	  2	188.0	33.0	 25
101	  2	161.0	19.5	 25
102	  2	235.0	33.0	 25
103	  2	121.0	18.3	 25
104	  2	80.0	12.7	 25
105	  2	96.0	11.6	 25
106	  2	99.0	13.5	 25
107	  2	86.0	12.6	 25
108	  2	113.0	11.8	 25
109	  2	80.0	14.3	 25
110	  2	148.0	26.1	 25
111	  2	113.0	18.4	 25
112	  2	101.0	15.0	 25
113	  2	109.0	12.9	 25
114	  2	108.0	11.1	 25
115	  2	97.0	17.7	 25
116	  2	93.0	13.9	 25
117	  2	89.0	13.7	 25
118	  2	117.0	15.6	 25
119	  2	97.0	11.4	 25
120	  2	97.0	13.1	 25
121	  2	103.0	12.5	 25
122	  2	94.0	15.1	 25
123	  2	102.0	15.5	 25
124	  2	171.0	25.7	 25
125	  2	253.0	26.4	 25
126	  2	100.0	19.0	 25
127	  2	93.0	15.0	 25
128	  2	204.0	27.5	 25
129	  2	187.0	17.4	 25
130	  2	133.0	23.0	 25
131	  2	167.0	24.6	 25
132	  2	126.0	16.7	 25
133	  2	94.0	13.1	 25
134	  2	102.0	16.7	 25
135	  2	99.0	13.1	 25
136	  2	99.0	10.3	 25
137	  2	232.0	27.0	 25
138	  2	123.0	22.8	 25
139	  2	137.0	18.8	 25
140	  2	104.0	21.4	 25
141	  2	195.0	40.8	 25
142	  2	96.0	13.8	 25
143	  2	376.0	54.7	 25
144	  2	95.0	14.4	 25
145	  2	114.0	11.3	 25
146	  2	138.0	19.6	 25
147	  2	141.0	17.3	 25
148	  2	123.0	18.0	 25
149	  2	134.0	22.6	 25
150	  2	112.0	15.9	 25
151	  2	102.0	16.9	 25
152	  2	367.0	47.7	 25
153	  2	120.0	15.0	 25
154	  2	114.0	16.8	 25
155	  2	93.0	10.8	 25
156	  2	144.0	15.4	 25
157	  2	98.0	13.6	 25
158	  2	103.0	18.5	 25
159	  2	132.0	27.9	 25
160	  2	91.0	10.8	 25
161	  2	78.0	15.6	 25
162	  2	85.0	8.2	 25
163	  2	237.0	48.1	 25
164	  2	167.0	17.9	 25
165	  2	108.0	18.7	 25
166	  2	176.0	21.1	 25
167	  2	2636.0	510.1	 25
168	  2	95.0	11.4	 25
169	  2	181.0	21.8	 25
170	  2	118.0	15.4	 25
171	  2	157.0	20.8	 25
172	  2	199.0	19.2	 25
173	  2	81.0	10.2	 25
174	  2	106.0	16.0	 25
175	  2	113.0	12.1	 25
176	  2	99.0	17.7	 25
177	  2	99.0	11.2	 25
178	  2	256.0	29.9	 25
179	  2	82.0	14.3	 25
180	  2	709.0	93.8	 25
181	  2	1208.0	211.3	 25
182	  2	259.0	38.9	 25
183	  2	247.0	29.9	 25
184	  2	156.0	19.2	 25
185	  2	99.0	10.5	 25
186	  2	115.0	15.1	 25
187	  2	100.0	13.4	 25
188	  2	100.0	12.1	 25
189	  2	121.0	16.9	 25
190	  2	159.0	20.0	 25
191	  2	104.0	17.1	 25
192	  2	93.0	14.9	 25
193	  2	151.0	23.1	 25
194	  2	211.0	31.9	 25
195	  2	105.0	10.5	 25
196	  2	152.0	20.0	 25
197	  2	101.0	11.8	 25
198	  2	96.0	16.4	 25
199	  2	92.0	10.2	 25
200	  2	109.0	13.0	 25
201	  2	128.0	19.3	 25
202	  2	335.0	47.6	 25
203	  2	244.0	23.3	 25
204	  2	108.0	15.9	 25
205	  2	79.0	12.8	 25
206	  2	84.0	13.7	 25
207	  2	133.0	21.0	 25
208	  2	140.0	15.7	 25
209	  2	142.0	17.0	 25
210	  2	159.0	17.2	 25
211	  2	99.0	14.4	 25
212	  2	94.0	12.3	 25
213	  2	127.0	22.5	 25
214	  2	105.0	16.0	 25
215	  2	145.0	21.2	 25
216	  2	321.0	36.1	 25
217	  2	114.0	14.5	 25
218	  2	221.0	27.0	 25
219	  2	149.0	18.0	 25
220	  2	132.0	16.0	 25
221	  2	137.0	13.1	 25
222	  2	100.0	16.5	 25
223	  2	128.0	21.0	 25
224	  2	120.0	23.2	 25
225	  2	133.0	17.9	 25
226	  2	119.0	14.2	 25
227	  2	97.0	11.4	 25
228	  2	122.0	12.5	 25
229	  2	101.0	11.4	 25
230	  2	87.0	11.2	 25
231	  2	166.0	19.6	 25
232	  2	100.0	15.3	 25
233	  2	131.0	17.0	 25
234	  2	132.0	14.9	 25
235	  2	132.0	15.4	 25
236	  2	136.0	18.8	 25
237	  2	117.0	10.5	 25
238	  2	115.0	9.8	 25
239	  2	733.0	88.0	 25
240	  2	78.0	12.3	 25
241	  2	109.0	20.4	 25
242	  2	95.0	14.6	 25
243	  2	146.0	14.2	 25
244	  2	143.0	16.8	 25
245	  2	137.0	22.4	 25
246	  2	137.0	19.5	 25
247	  2	152.0	20.9	 25
248	  2	135.0	15.0	 25
249	  2	384.0	45.7	 25
250	  2	102.0	19.1	 25
251	  2	108.0	14.5	 25
252	  2	80.0	8.2	 25
253	  2	128.0	20.5	 25
254	  2	219.0	24.9	 25
255	  2	106.0	14.7	 25
256	  2	91.0	13.8	 25
257	  2	113.0	15.2	 25
258	  2	209.0	16.5	 25
259	  2	114.0	20.3	 25
260	  2	126.0	9.2	 25
261	  2	105.0	18.8	 25
262	  2	136.0	17.6	 25
263	  2	136.0	15.7	 25
264	  2	139.0	22.9	 25
265	  2	91.0	11.2	 25
266	  2	97.0	15.6	 25
267	  2	88.0	7.9	 25
268	  2	94.0	8.9	 25
269	  2	116.0	16.2	 25
270	  2	95.0	15.2	 25
271	  2	97.0	7.6	 25
272	  2	210.0	28.8	 25
273	  2	92.0	14.7	 25
274	  2	144.0	12.1	 25
275	  2	79.0	13.6	 25
276	  2	392.0	52.7	 25
277	  2	115.0	13.0	 25
278	  2	145.0	18.6	 25
279	  2	217.0	32.6	 25
280	  2	103.0	13.1	 25
281	  2	153.0	22.1	 25
282	  2	126.0	18.7	 25
283	  2	143.0	23.3	 25
284	  2	156.0	20.6	 25
285	  2	126.0	18.4	 25
286	  2	101.0	12.2	 25
287	  2	110.0	18.7	 25
288	  2	79.0	14.4	 25
289	  2	88.0	9.0	 25
290	  2	159.0	18.0	 25
291	  2	97.0	11.3	 25
292	  2	79.0	9.1	 25
293	  2	89.0	11.0	 25
294	  2	218.0	20.6	 25
295	  2	280.0	38.5	 25
296	  2	122.0	12.9	 25
297	  2	106.0	13.7	 25
298	  2	94.0	12.0	 25
299	  2	138.0	21.7	 25
300	  2	104.0	15.0	 25
301	  2	130.0	19.8	 25
302	  2	92.0	14.0	 25
303	  2	170.0	26.1	 25
304	  2	121.0	15.3	 25
305	  2	94.0	13.3	 25
306	  2	109.0	11.2	 25
307	  2	138.0	17.5	 25
308	  2	71.0	10.1	 25
309	  2	92.0	15.6	 25
310	  2	124.0	13.2	 25
311	  2	153.0	29.2	 25
312	  2	101.0	16.5	 25
313	  2	94.0	11.2	 25
314	  2	249.0	42.1	 25
315	  2	134.0	14.9	 25
316	  2	98.0	18.3	 25
317	  2	150.0	18.4	 25
318	  2	229.0	24.8	 25
319	  2	94.0	15.1	 25
320	  2	375.0	75.1	 25
321	  2	157.0	25.9	 25
322	  2	125.0	21.6	 25
323	  2	178.0	29.1	 25
324	  2	147.0	22.0	 25
325	  2	295.0	37.4	 25
326	  2	106.0	11.6	 25
327	  2	619.0	78.9	 25
328	  2	173.0	24.4	 25
329	  2	734.0	99.9	 25
330	  2	89.0	10.5	 25
331	  2	139.0	17.2	 25
332	  2	165.0	21.8	 25
333	  2	192.0	18.3	 25
334	  2	175.0	23.8	 25
335	  2	115.0	19.8	 25
336	  2	209.0	23.8	 25
337	  2	221.0	30.8	 25
338	  2	192.0	19.8	 25
339	  2	113.0	19.7	 25
340	  2	167.0	22.5	 25
341	  2	142.0	15.8	 25
342	  2	160.0	22.2	 25
343	  2	130.0	22.1	 25
344	  2	190.0	25.6	 25
345	  2	118.0	15.7	 25
346	  2	181.0	19.9	 25
347	  2	162.0	22.9	 25
348	  2	100.0	10.6	 25
349	  2	113.0	16.2	 25
350	  2	208.0	31.2	 25
351	  2	93.0	13.9	 25
352	  2	95.0	16.0	 25
353	  2	109.0	13.2	 25
354	  2	112.0	18.5	 25
355	  2	116.0	11.2	 25
356	  2	978.0	174.7	 25
357	  2	94.0	6.8	 25
358	  2	220.0	24.5	 25
359	  2	161.0	18.7	 25
360	  2	97.0	11.7	 25
361	  2	85.0	14.9	 25
362	  2	101.0	10.8	 25
363	  2	132.0	15.0	 25
364	  2	627.0	93.4	 25
365	  2	140.0	19.8	 25
366	  2	133.0	14.4	 25
367	  2	230.0	24.0	 25
368	  2	142.0	17.9	 25
369	  2	130.0	23.5	 25
370	  2	718.0	108.9	 25
371	  2	236.0	53.7	 25
372	  2	110.0	13.4	 25
373	  2	106.0	15.7	 25
374	  2	154.0	16.1	 25
375	  2	151.0	21.2	 25
376	  2	104.0	13.3	 25
377	  2	107.0	15.4	 25
378	  2	110.0	14.2	 25
379	  2	474.0	50.2	 25
380	  2	114.0	22.0	 25
381	  2	104.0	13.6	 25
382	  2	403.0	55.2	 25
383	  2	94.0	10.3	 25
384	  2	654.0	114.6	 25
385	  2	111.0	12.8	 25
386	  2	96.0	16.1	 25
387	  2	109.0	14.7	 25
388	  2	113.0	16.2	 25
389	  2	134.0	22.5	 25
390	  2	188.0	27.6	 25
391	  2	136.0	21.0	 25
392	  2	88.0	13.7	 25
393	  2	84.0	12.2	 25
394	  2	89.0	10.0	 25
395	  2	92.0	14.1	 25
396	  2	84.0	9.9	 25
397	  2	151.0	26.4	 25
398	  2	133.0	17.4	 25
399	  2	125.0	21.2	 25
400	  2	142.0	15.7	 25
401	  2	333.0	50.5	 25
402	  2	86.0	10.7	 25
403	  2	103.0	10.1	 25
404	  2	246.0	33.8	 25
405	  2	110.0	20.3	 25
406	  2	206.0	19.6	 25
407	  2	109.0	17.9	 25
408	  2	121.0	18.6	 25
409	  2	146.0	21.5	 25
410	  2	367.0	37.3	 25
411	  2	709.0	111.0	 25
412	  2	183.0	31.3	 25
413	  2	95.0	12.1	 25
414	  2	94.0	9.2	 25
415	  2	99.0	16.2	 25
416	  2	140.0	15.0	 25
417	  2	96.0	9.2	 25
418	  2	123.0	14.6	 25
419	  2	124.0	15.7	 25
420	  2	88.0	11.5	 25
421	  2	111.0	13.8	 25
422	  2	79.0	10.4	 25
423	  2	226.0	31.1	 25
424	  2	716.0	138.9	 25
425	  2	116.0	21.8	 25
426	  2	129.0	15.0	 25
427	  2	96.0	12.0	 25
428	  2	102.0	17.3	 25
429	  2	146.0	21.9	 25
430	  2	94.0	12.7	 25
431	  2	118.0	17.8	 25
432	  2	134.0	14.2	 25
433	  2	116.0	15.0	 25
434	  2	128.0	11.0	 25
435	  2	100.0	13.2	 25
436	  2	127.0	23.1	 25
437	  2	136.0	25.2	 25
438	  2	94.0	14.9	 25
439	  2	105.0	13.5	 25
440	  2	123.0	19.5	 25
441	  2	200.0	20.6	 25
442	  2	142.0	15.1	 25
443	  2	121.0	17.5	 25
444	  2	147.0	17.4	 25
445	  2	84.0	17.6	 25
446	  2	108.0	17.0	 25
447	  2	119.0	15.9	 25
448	  2	207.0	27.0	 25
449	  2	178.0	24.4	 25
450	  2	114.0	17.2	 25
451	  2	114.0	13.1	 25
452	  2	108.0	13.4	 25
453	  2	99.0	11.9	 25
454	  2	92.0	15.0	 25
455	  2	126.0	11.0	 25
456	  2	105.0	15.4	 25
457	  2	100.0	14.7	 25
458	  2	108.0	16.1	 25
459	  2	114.0	15.6	 25
460	  2	105.0	16.1	 25
461	  2	133.0	23.9	 25
462	  2	105.0	15.7	 25
463	  2	91.0	12.8	 25
464	  2	319.0	48.7	 25
465	  2	105.0	13.9	 25
466	  2	93.0	13.5	 25
467	  2	104.0	15.1	 25
468	  2	88.0	12.1	 25
469	  2	93.0	9.2	 25
470	  2	125.0	17.9	 25
471	  2	82.0	14.2	 25
472	  2	105.0	18.6	 25
473	  2	88.0	15.5	 25
474	  2	122.0	12.9	 25
475	  2	87.0	13.8	 25
476	  2	78.0	16.9	 25
477	  2	89.0	16.5	 25
478	  2	93.0	14.7	 25
479	  2	108.0	15.8	 25
480	  2	101.0	17.3	 25
481	  2	166.0	24.9	 25
482	  2	141.0	21.4	 25
483	  2	106.0	16.9	 25
484	  2	125.0	20.4	 25
485	  2	121.0	15.2	 25
486	  2	142.0	14.8	 25
487	  2	99.0	12.0	 25
488	  2	97.0	19.3	 25
489	  2	6899.0	1066.2	 25
490	  2	220.0	36.2	 25
491	  2	97.0	18.3	 25
492	  2	171.0	30.3	 25
493	  2	100.0	15.6	 25
494	  2	110.0	20.6	 25
495	  2	80.0	11.1	 25
496	  2	100.0	16.0	 25
497	  2	164.0	24.1	 25
498	  2	116.0	21.2	 25
499	  2	163.0	21.1	 25
500	  2	101.0	16.0	 25
501	  2	105.0	11.4	 25
502	  2	116.0	25.5	 25
503	  2	397.0	68.5	 25
504	  2	330.0	57.1	 25
505	  2	123.0	16.8	 25
506	  2	106.0	12.1	 25
507	  2	95.0	13.4	 25
508	  2	84.0	14.8	 25
509	  2	85.0	16.0	 25
510	  2	92.0	10.6	 25
511	  2	109.0	21.5	 25
512	  2	161.0	20.1	 25
513	  2	287.0	40.8	 25
514	  2	191.0	30.7	 25
515	  2	105.0	9.8	 25
516	  2	293.0	43.5	 25
517	  2	168.0	29.7	 25
518	  2	80.0	11.2	 25
519	  2	971.0	169.9	 25
520	  2	108.0	18.8	 25
521	  2	123.0	14.4	 25
522	  2	144.0	18.3	 25
523	  2	102.0	16.0	 25
524	  2	80.0	15.2	 25
525	  2	91.0	13.1	 25
526	  2	96.0	13.3	 25
527	  2	92.0	12.3	 25
528	  2	78.0	14.5	 25
529	  2	79.0	14.5	 25
530	  2	88.0	14.0	 25
531	  2	141.0	19.7	 25
532	  2	199.0	28.9	 25
533	  2	112.0	16.0	 25
534	  2	100.0	19.1	 25
535	  2	83.0	14.1	 25
536	  2	98.0	19.2	 25
537	  2	137.0	21.2	 25
538	  2	136.0	18.7	 25
539	  2	105.0	17.6	 25
540	  2	136.0	10.8	 25
541	  2	134.0	14.2	 25
542	  2	645.0	102.3	 25
543	  2	95.0	14.6	 25
544	  2	151.0	25.0	 25
545	  2	127.0	13.9	 25
546	  2	106.0	22.8	 25
547	  2	130.0	15.4	 25
548	  2	431.0	81.5	 25
549	  2	85.0	12.1	 25
550	  2	129.0	23.9	 25
551	  2	1478.0	126.2	 25
552	  2	141.0	20.4	 25
553	  2	79.0	10.5	 25
554	  2	124.0	18.7	 25
555	  2	133.0	19.1	 25
556	  2	93.0	14.6	 25
557	  2	139.0	25.6	 25
558	  2	112.0	19.1	 25
559	  2	90.0	10.7	 25
560	  2	151.0	17.9	 25
561	  2	241.0	31.9	 25
562	  2	141.0	26.2	 25
563	  2	144.0	24.1	 25
564	  2	213.0	34.8	 25
565	  2	102.0	11.0	 25
566	  2	259.0	28.4	 25
567	  2	105.0	17.5	 25
568	  2	138.0	22.4	 25
569	  2	94.0	16.1	 25
570	  2	187.0	21.4	 25
571	  2	120.0	16.6	 25
572	  2	98.0	18.9	 25
573	  2	119.0	23.3	 25
574	  2	129.0	22.5	 25
575	  2	115.0	23.5	 25
576	  2	83.0	13.2	 25
577	  2	228.0	30.6	 25
578	  2	155.0	29.5	 25
579	  2	104.0	15.3	 25
580	  2	91.0	9.5	 25
581	  2	105.0	18.0	 25
582	  2	99.0	13.7	 25
583	  2	92.0	14.8	 25
584	  2	75.0	15.1	 25
585	  2	77.0	12.7	 25
586	  2	83.0	9.2	 25
587	  2	114.0	16.6	 25
588	  2	115.0	21.0	 25
589	  2	122.0	17.8	 25
590	  2	87.0	11.4	 25
591	  2	214.0	32.1	 25
592	  2	133.0	22.7	 25
593	  2	145.0	20.8	 25
594	  2	134.0	23.2	 25
595	  2	148.0	18.1	 25
596	  2	169.0	27.7	 25
597	  2	115.0	14.6	 25
598	  2	87.0	15.0	 25
599	  2	88.0	15.1	 25
600	  2	97.0	16.3	 25
601	  2	584.0	78.7	 25
602	  2	188.0	23.4	 25
603	  2	146.0	18.1	 25
604	  2	107.0	17.7	 25
605	  2	87.0	15.8	 25
606	  2	80.0	16.0	 25
607	  2	111.0	18.5	 25
608	  2	101.0	17.9	 25
609	  2	122.0	19.9	 25
610	  2	101.0	14.3	 25
611	  2	154.0	19.7	 25
612	  2	258.0	38.9	 25
613	  2	143.0	22.0	 25
614	  2	147.0	18.2	 25
615	  2	98.0	13.3	 25
616	  2	84.0	16.0	 25
617	  2	138.0	18.7	 25
618	  2	206.0	21.4	 25
619	  2	107.0	17.8	 25
620	  2	168.0	24.3	 25
621	  2	273.0	37.6	 25
622	  2	131.0	13.9	 25
623	  2	188.0	33.7	 25
624	  2	306.0	40.1	 25
625	  2	490.0	90.9	 25
626	  2	177.0	26.4	 25
627	  2	92.0	14.8	 25
628	  2	110.0	14.2	 25
629	  2	101.0	19.5	 25
630	  2	193.0	33.2	 25
631	  2	110.0	17.7	 25
632	  2	293.0	38.3	 25
633	  2	94.0	15.7	 25
634	  2	90.0	14.5	 25
635	  2	116.0	19.3	 25
636	  2	153.0	25.4	 25
637	  2	100.0	19.6	 25
638	  2	108.0	21.2	 25
639	  2	121.0	20.3	 25
640	  2	206.0	23.6	 25
641	  2	80.0	15.3	 25
642	  2	108.0	14.8	 25
643	  2	260.0	39.0	 25
644	  2	199.0	41.0	 25
645	  2	203.0	50.7	 25
646	  2	89.0	15.2	 25
647	  2	141.0	25.1	 25
648	  2	514.0	110.2	 25
649	  2	101.0	19.7	 25
650	  2	148.0	28.8	 25
651	  2	128.0	22.3	 25
652	  2	185.0	28.5	 25
653	  2	296.0	39.9	 25
654	  2	194.0	32.4	 25
655	  2	199.0	25.9	 25
656	  2	343.0	46.7	 25
657	  2	121.0	22.4	 25
658	  2	130.0	16.9	 25
659	  2	374.0	80.8	 25
660	  2	143.0	22.7	 25
661	  2	99.0	20.4	 25
662	  2	96.0	19.1	 25
663	  2	130.0	28.4	 25
664	  2	345.0	46.8	 25
665	  2	180.0	30.7	 25
666	  2	177.0	18.9	 25
667	  2	222.0	39.9	 25
668	  2	179.0	35.1	 25
669	  2	107.0	21.7	 25
670	  2	177.0	23.0	 25
671	  2	221.0	33.3	 25
672	  2	186.0	26.5	 25
673	  2	94.0	18.0	 25
674	  2	90.0	15.7	 25
675	  2	112.0	16.3	 25
676	  2	128.0	19.2	 25
677	  2	156.0	22.2	 25
678	  2	94.0	17.3	 25
679	  2	160.0	17.7	 25
680	  2	289.0	35.1	 25
681	  2	362.0	42.5	 25
682	  2	131.0	20.3	 25
683	  2	131.0	21.3	 25
684	  2	163.0	25.6	 25
685	  2	107.0	17.1	 25
686	  2	289.0	35.2	 25
687	  2	97.0	19.1	 25
688	  2	92.0	15.0	 25
689	  2	146.0	21.2	 25
690	  2	93.0	10.5	 25
691	  2	102.0	16.6	 25
692	  2	112.0	16.8	 25
693	  2	120.0	23.4	 25
694	  2	93.0	19.4	 25
695	  2	75.0	8.9	 25
696	  2	87.0	16.1	 25
697	  2	252.0	31.0	 25
698	  2	111.0	18.9	 25
699	  2	351.0	61.8	 25
700	  2	163.0	24.9	 25
701	  2	96.0	13.2	 25
702	  2	89.0	18.4	 25
703	  2	117.0	21.1	 25
704	  2	115.0	17.6	 25
705	  2	133.0	20.5	 25
706	  2	93.0	15.5	 25
707	  2	77.0	14.5	 25
708	  2	87.0	16.0	 25
709	  2	100.0	14.5	 25
710	  2	99.0	17.7	 25
711	  2	183.0	31.9	 25
712	  2	135.0	18.8	 25
713	  2	125.0	17.8	 25
714	  2	100.0	14.0	 25
715	  2	109.0	13.2	 25
716	  2	194.0	19.9	 25
717	  2	205.0	33.4	 25
718	  2	320.0	33.6	 25
719	  2	142.0	25.9	 25
720	  2	111.0	16.8	 25
721	  2	97.0	13.8	 25
722	  2	106.0	15.9	 25
723	  2	97.0	17.3	 25
724	  2	111.0	12.0	 25
725	  2	123.0	23.2	 25
726	  2	91.0	16.6	 25
727	  2	169.0	23.2	 25
728	  2	132.0	29.3	 25
729	  2	100.0	20.7	 25
730	  2	91.0	17.6	 25
731	  2	98.0	18.7	 25
732	  2	145.0	24.2	 25
733	  2	113.0	21.1	 25
734	  2	210.0	31.8	 25
735	  2	232.0	40.6	 25
736	  2	153.0	14.0	 25
737	  2	129.0	19.8	 25
738	  2	798.0	147.8	 25
739	  2	98.0	19.7	 25
740	  2	146.0	19.8	 25
741	  2	143.0	25.2	 25
742	  2	111.0	21.4	 25
743	  2	93.0	16.6	 25
744	  2	111.0	19.0	 25
745	  2	122.0	20.3	 25
746	  2	107.0	19.7	 25
747	  2	112.0	14.0	 25
748	  2	122.0	19.9	 25
749	  2	608.0	145.2	 25
750	  2	163.0	22.0	 25
751	  2	121.0	23.5	 25
752	  2	89.0	14.7	 25
753	  2	91.0	14.2	 25
754	  2	149.0	27.3	 25
755	  2	103.0	16.2	 25
756	  2	134.0	24.6	 25
757	  2	106.0	20.1	 25
758	  2	120.0	22.6	 25
759	  2	145.0	25.1	 25
760	  2	112.0	22.0	 25
761	  2	110.0	21.1	 25
762	  2	81.0	15.3	 25
763	  2	139.0	21.2	 25
764	  2	115.0	19.6	 25
765	  2	152.0	27.3	 25
766	  2	157.0	30.6	 25
767	  2	164.0	24.5	 25
768	  2	101.0	15.8	 25
769	  2	157.0	29.3	 25
770	  2	125.0	22.8	 25
771	  2	99.0	14.9	 25
772	  2	208.0	23.8	 25
773	  2	92.0	13.9	 25
774	  2	104.0	14.1	 25
775	  2	129.0	23.0	 25
776	  2	130.0	18.1	 25
777	  2	108.0	17.7	 25
778	  2	150.0	30.0	 25
779	  2	110.0	19.0	 25
780	  2	115.0	18.2	 25
781	  2	128.0	19.6	 25
782	  2	561.0	71.9	 25
783	  2	98.0	14.0	 25
784	  2	85.0	13.6	 25
785	  2	112.0	17.7	 25
786	  2	108.0	13.5	 25
787	  2	118.0	29.9	 25
788	  2	601.0	105.9	 25
789	  2	129.0	18.5	 25
790	  2	176.0	29.9	 25
791	  2	117.0	18.6	 25
792	  2	220.0	31.6	 25
793	  2	336.0	45.4	 25
794	  2	138.0	20.4	 25
795	  2	114.0	18.9	 25
796	  2	113.0	23.0	 25
797	  2	177.0	20.4	 25
798	  2	141.0	16.9	 25
799	  2	112.0	15.2	 25
800	  2	166.0	25.5	 25
801	  2	216.0	28.0	 25
802	  2	88.0	10.6	 25
803	  2	135.0	21.0	 25
804	  2	109.0	23.9	 25
805	  2	123.0	19.3	 25
806	  2	112.0	19.5	 25
807	  2	481.0	56.8	 25
808	  2	138.0	22.5	 25
809	  2	78.0	13.0	 25
810	  2	120.0	17.6	 25
811	  2	127.0	15.8	 25
812	  2	115.0	14.2	 25
813	  2	164.0	28.6	 25
814	  2	91.0	17.3	 25
815	  2	99.0	17.2	 25
816	  2	107.0	16.3	 25
817	  2	101.0	9.8	 25
818	  2	104.0	16.0	 25
819	  2	112.0	13.1	 25
820	  2	218.0	34.2	 25
821	  2	112.0	17.7	 25
822	  2	268.0	42.7	 25
823	  2	97.0	13.0	 25
824	  2	113.0	20.1	 25
825	  2	104.0	15.1	 25
826	  2	2574.0	330.2	 25
827	  2	193.0	37.7	 25
828	  2	112.0	19.3	 25
829	  2	100.0	22.1	 25
830	  2	102.0	17.0	 25
831	  2	94.0	15.5	 25
832	  2	102.0	12.0	 25
833	  2	111.0	20.2	 25
834	  2	94.0	19.8	 25
835	  2	95.0	13.2	 25
836	  2	143.0	29.0	 25
837	  2	107.0	16.7	 25
838	  2	133.0	21.4	 25
839	  2	128.0	24.4	 25
840	  2	371.0	60.4	 25
841	  2	92.0	14.8	 25
842	  2	147.0	27.2	 25
843	  2	378.0	55.7	 25
844	  2	99.0	14.9	 25
845	  2	182.0	29.2	 25
846	  2	83.0	15.6	 25
847	  2	128.0	13.6	 25
848	  2	124.0	19.2	 25
849	  2	93.0	20.6	 25
850	  2	179.0	36.1	 25
851	  2	97.0	16.7	 25
852	  2	154.0	22.8	 25
853	  2	97.0	16.3	 25
854	  2	119.0	15.0	 25
855	  2	1235.0	173.8	 25
856	  2	122.0	23.0	 25
857	  2	95.0	17.8	 25
858	  2	112.0	18.1	 25
859	  2	368.0	43.1	 25
860	  2	1500.0	278.8	 25
861	  2	184.0	31.3	 25
862	  2	148.0	28.2	 25
863	  2	114.0	24.9	 25
864	  2	461.0	44.1	 25
865	  2	134.0	23.0	 25
866	  2	95.0	13.7	 25
867	  2	107.0	15.3	 25
868	  2	102.0	12.0	 25
869	  2	133.0	15.8	 25
870	  2	152.0	20.0	 25
871	  2	1416.0	348.4	 25
872	  2	101.0	13.3	 25
873	  2	1192.0	177.1	 25
874	  2	126.0	24.4	 25
875	  2	139.0	23.4	 25
876	  2	90.0	18.0	 25
877	  2	101.0	13.1	 25
878	  2	185.0	21.4	 25
879	  2	97.0	21.6	 25
880	  2	110.0	19.9	 25
881	  2	118.0	24.2	 25
882	  2	204.0	35.3	 25
883	  2	121.0	17.7	 25
884	  2	764.0	139.2	 25
885	  2	169.0	33.2	 25
886	  2	86.0	9.5	 25
887	  2	178.0	29.1	 25
888	  2	124.0	21.1	 25
889	  2	102.0	14.7	 25
890	  2	96.0	18.1	 25
891	  2	202.0	32.3	 25
892	  2	153.0	22.4	 25
893	  2	164.0	23.4	 25
894	  2	108.0	19.3	 25
895	  2	114.0	15.9	 25
896	  2	133.0	27.6	 25
897	  2	93.0	12.7	 25
898	  2	102.0	12.5	 25
899	  2	433.0	72.1	 25
900	  2	250.0	37.9	 25
901	  2	89.0	12.3	 25
902	  2	184.0	26.1	 25
903	  2	103.0	24.0	 25
904	  2	175.0	27.2	 25
905	  2	115.0	22.4	 25
906	  2	505.0	103.7	 25
907	  2	110.0	10.0	 25
908	  2	190.0	25.3	 25
909	  2	89.0	14.1	 25
910	  2	107.0	11.3	 25
911	  2	98.0	15.2	 25
912	  2	230.0	33.1	 25
913	  2	88.0	17.5	 25
914	  2	115.0	17.6	 25
915	  2	79.0	13.4	 25
916	  2	88.0	16.7	 25
917	  2	217.0	40.3	 25
918	  2	153.0	22.0	 25
919	  2	109.0	17.5	 25
920	  2	109.0	20.3	 25
921	  2	96.0	12.1	 25
922	  2	115.0	18.7	 25
923	  2	148.0	20.3	 25
924	  2	231.0	27.1	 25
925	  2	132.0	28.0	 25
926	  2	151.0	17.1	 25
927	  2	383.0	61.7	 25
928	  2	147.0	28.1	 25
929	  2	96.0	12.2	 25
930	  2	110.0	17.6	 25
931	  2	139.0	14.6	 25
932	  2	283.0	59.1	 25
933	  2	148.0	20.3	 25
934	  2	105.0	18.2	 25
935	  2	93.0	19.9	 25
936	  2	121.0	17.9	 25
937	  2	125.0	21.5	 25
938	  2	102.0	18.1	 25
939	  2	384.0	56.9	 25
940	  2	159.0	25.2	 25
941	  2	238.0	37.9	 25
942	  2	237.0	42.6	 25
943	  2	146.0	20.1	 25
944	  2	122.0	23.3	 25
945	  2	204.0	31.4	 25
946	  2	148.0	21.8	 25
947	  2	84.0	14.0	 25
948	  2	265.0	45.1	 25
949	  2	179.0	27.3	 25
950	  2	148.0	24.8	 25
951	  2	126.0	16.0	 25
952	  2	163.0	31.7	 25
953	  2	130.0	14.9	 25
954	  2	83.0	17.2	 25
955	  2	104.0	17.7	 25
956	  2	107.0	15.6	 25
957	  2	121.0	21.4	 25
958	  2	209.0	29.6	 25
959	  2	506.0	70.2	 25
960	  2	134.0	20.3	 25
961	  2	117.0	14.1	 25
962	  2	185.0	29.6	 25
963	  2	140.0	23.9	 25
964	  2	445.0	80.8	 25
965	  2	185.0	29.4	 25
966	  2	107.0	18.4	 25
967	  2	108.0	14.4	 25
968	  2	119.0	19.6	 25
969	  2	104.0	15.3	 25
970	  2	118.0	18.1	 25
971	  2	146.0	23.4	 25
972	  2	159.0	17.1	 25
973	  2	134.0	23.8	 25
974	  2	110.0	15.3	 25
975	  2	132.0	24.0	 25
976	  2	115.0	18.0	 25
977	  2	100.0	13.6	 25
978	  2	113.0	26.1	 25
979	  2	100.0	11.1	 25
980	  2	251.0	28.7	 25
981	  2	118.0	17.6	 25
982	  2	205.0	26.5	 25
983	  2	220.0	26.9	 25
984	  2	402.0	56.5	 25
985	  2	184.0	29.1	 25
986	  2	109.0	12.9	 25
987	  2	118.0	21.2	 25
988	  2	259.0	30.8	 25
989	  2	207.0	32.9	 25
990	  2	105.0	18.5	 25
991	  2	124.0	21.9	 25
992	  2	256.0	37.0	 25
993	  2	134.0	17.5	 25
994	  2	109.0	12.5	 25
995	  2	214.0	38.0	 25
996	  2	106.0	14.2	 25
997	  2	178.0	25.6	 25
998	  2	149.0	25.7	 25
999	  2	5331.0	888.8	 25
1000	  2	174.0	31.8	 25
1001	  2	5526.0	902.2	 25
  0	  3	4953.0	870.5	 25
  1	  3	140.0	17.7	 25
  2	  3	4943.0	824.4	 25
  3	  3	115.0	14.1	 25
  4	  3	181.0	27.1	 25
  5	  3	101.0	16.9	 25
  6	  3	223.0	32.6	 25
  7	  3	182.0	24.9	 25
  8	  3	194.0	29.6	 25
  9	  3	113.0	18.3	 25
 10	  3	116.0	20.1	 25
 11	  3	129.0	18.0	 25
 12	  3	110.0	11.4	 25
 13	  3	84.0	10.1	 25
 14	  3	144.0	22.0	 25
 15	  3	485.0	59.9	 25
 16	  3	152.0	17.8	 25
 17	  3	74.0	9.7	 25
 18	  3	83.0	10.3	 25
 19	  3	121.0	14.7	 25
 20	  3	99.0	14.0	 25
 21	  3	114.0	14.4	 25
 22	  3	120.0	13.3	 25
 23	  3	174.0	27.6	 25
 24	  3	148.0	27.8	 25
 25	  3	170.0	33.6	 25
 26	  3	148.0	19.1	 25
 27	  3	155.0	14.0	 25
 28	  3	122.0	19.7	 25
 29	  3	134.0	19.9	 25
 30	  3	97.0	11.0	 25
 31	  3	425.0	49.9	 25
 32	  3	283.0	31.2	 25
 33	  3	103.0	15.9	 25
 34	  3	125.0	14.3	 25
 35	  3	295.0	45.8	 25
 36	  3	216.0	32.4	 25
 37	  3	115.0	14.8	 25
 38	  3	128.0	16.1	 25
 39	  3	1021.0	159.3	 25
 40	  3	269.0	19.2	 25
 41	  3	93.0	15.5	 25
 42	  3	140.0	17.3	 25
 43	  3	189.0	25.9	 25
 44	  3	108.0	15.7	 25
 45	  3	92.0	17.1	 25
 46	  3	86.0	10.1	 25
 47	  3	161.0	23.9	 25
 48	  3	147.0	19.3	 25
 49	  3	129.0	14.3	 25
 50	  3	162.0	27.0	 25
 51	  3	157.0	25.7	 25
 52	  3	257.0	33.9	 25
 53	  3	98.0	19.2	 25
 54	  3	139.0	23.4	 25
 55	  3	161.0	19.8	 25
 56	  3	74.0	8.2	 25
 57	  3	91.0	15.1	 25
 58	  3	166.0	28.1	 25
 59	  3	112.0	10.1	 25
 60	  3	149.0	22.3	 25
 61	  3	151.0	19.9	 25
 62	  3	194.0	21.2	 25
 63	  3	116.0	18.4	 25
 64	  3	117.0	12.5	 25
 65	  3	119.0	14.5	 25
 66	  3	117.0	12.7	 25
 67	  3	90.0	10.9	 25
 68	  3	100.0	11.3	 25
 69	  3	69.0	8.8	 25
 70	  3	178.0	23.7	 25
 71	  3	1839.0	326.1	 25
 72	  3	102.0	15.5	 25
 73	  3	136.0	18.8	 25
 74	  3	148.0	16.3	 25
 75	  3	366.0	56.7	 25
 76	  3	293.0	45.2	 25
 77	  3	394.0	79.6	 25
 78	  3	131.0	16.9	 25
 79	  3	90.0	14.7	 25
 80	  3	132.0	16.9	 25
 81	  3	299.0	45.4	 25
 82	  3	178.0	25.0	 25
 83	  3	177.0	25.2	 25
 84	  3	93.0	14.5	 25
 85	  3	4872.0	844.0	 25
 86	  3	124.0	28.0	 25
 87	  3	90.0	15.0	 25
 88	  3	126.0	13.9	 25
 89	  3	127.0	20.4	 25
 90	  3	174.0	23.0	 25
 91	  3	289.0	58.2	 25
 92	  3	118.0	17.0	 25
 93	  3	102.0	15.9	 25
 94	  3	328.0	38.0	 25
 95	  3	988.0	177.2	 25
 96	  3	85.0	12.4	 25
 97	  3	91.0	11.7	 25
 98	  3	101.0	19.9	 25
 99	  3	218.0	35.0	 25
100	  3	88.0	10.4	 25
101	  3	187.0	22.6	 25
102	  3	90.0	8.4	 25
103	  3	84.0	12.9	 25
104	  3	952.0	149.4	 25
105	  3	975.0	147.4	 25
106	  3	375.0	57.3	 25
107	  3	134.0	17.1	 25
108	  3	107.0	13.7	 25
109	  3	95.0	15.2	 25
110	  3	140.0	13.7	 25
111	  3	92.0	16.3	 25
112	  3	129.0	17.5	 25
113	  3	117.0	14.4	 25
114	  3	93.0	10.7	 25
115	  3	464.0	70.4	 25
116	  3	101.0	18.3	 25
117	  3	105.0	14.1	 25
118	  3	158.0	16.1	 25
119	  3	101.0	17.4	 25
120	  3	110.0	13.3	 25
121	  3	75.0	13.0	 25
122	  3	119.0	19.3	 25
123	  3	536.0	88.4	 25
124	  3	159.0	17.2	 25
125	  3	139.0	15.9	 25
126	  3	104.0	14.6	 25
127	  3	126.0	26.8	 25
128	  3	345.0	39.4	 25
129	  3	134.0	21.2	 25
130	  3	369.0	61.7	 25
131	  3	339.0	43.9	 25
132	  3	1391.0	371.5	 25
133	  3	235.0	21.5	 25
134	  3	337.0	43.8	 25
135	  3	108.0	14.5	 25
136	  3	100.0	17.1	 25
137	  3	88.0	11.2	 25
138	  3	112.0	15.0	 25
139	  3	151.0	24.3	 25
140	  3	335.0	42.4	 25
141	  3	112.0	14.8	 25
142	  3	157.0	16.9	 25
143	  3	228.0	25.3	 25
144	  3	144.0	21.0	 25
145	  3	98.0	15.8	 25
146	  3	103.0	14.8	 25
147	  3	221.0	43.0	 25
148	  3	98.0	13.1	 25
149	  3	683.0	128.1	 25
150	  3	127.0	25.6	 25
151	  3	102.0	11.7	 25
152	  3	120.0	15.0	 25
153	  3	189.0	27.2	 25
154	  3	3877.0	823.3	 25
155	  3	486.0	109.7	 25
156	  3	102.0	14.7	 25
157	  3	234.0	39.2	 25
158	  3	401.0	57.1	 25
159	  3	100.0	15.0	 25
160	  3	84.0	12.5	 25
161	  3	76.0	15.9	 25
162	  3	119.0	14.4	 25
163	  3	123.0	20.2	 25
164	  3	394.0	59.0	 25
165	  3	254.0	31.1	 25
166	  3	242.0	44.7	 25
167	  3	121.0	16.1	 25
168	  3	84.0	9.6	 25
169	  3	122.0	10.1	 25
170	  3	119.0	16.5	 25
171	  3	223.0	36.1	 25
172	  3	217.0	31.9	 25
173	  3	109.0	13.9	 25
174	  3	116.0	13.0	 25
175	  3	91.0	11.5	 25
176	  3	105.0	16.1	 25
177	  3	117.0	22.1	 25
178	  3	103.0	19.0	 25
179	  3	124.0	20.4	 25
180	  3	109.0	18.4	 25
181	  3	1013.0	159.7	 25
182	  3	107.0	16.7	 25
183	  3	98.0	16.4	 25
184	  3	200.0	31.5	 25
185	  3	177.0	19.8	 25
186	  3	114.0	15.8	 25
187	  3	311.0	26.9	 25
188	  3	267.0	40.2	 25
189	  3	97.0	17.4	 25
190	  3	125.0	17.2	 25
191	  3	5770.0	777.5	 25
192	  3	114.0	13.1	 25
193	  3	102.0	13.7	 25
194	  3	653.0	82.6	 25
195	  3	382.0	46.1	 25
196	  3	97.0	15.5	 25
197	  3	159.0	22.7	 25
198	  3	121.0	16.5	 25
199	  3	83.0	12.8	 25
200	  3	148.0	24.4	 25
201	  3	136.0	22.9	 25
202	  3	875.0	88.9	 25
203	  3	207.0	31.2	 25
204	  3	158.0	22.5	 25
205	  3	420.0	88.8	 25
206	  3	94.0	9.3	 25
207	  3	91.0	12.2	 25
208	  3	309.0	44.9	 25
209	  3	178.0	21.1	 25
210	  3	375.0	61.6	 25
211	  3	340.0	59.4	 25
212	  3	477.0	80.7	 25
213	  3	195.0	30.3	 25
214	  3	222.0	31.1	 25
215	  3	230.0	29.6	 25
216	  3	372.0	59.1	 25
217	  3	204.0	27.9	 25
218	  3	113.0	13.5	 25
219	  3	87.0	12.0	 25
220	  3	155.0	28.3	 25
221	  3	116.0	19.1	 25
222	  3	96.0	15.7	 25
223	  3	90.0	16.6	 25
224	  3	678.0	100.2	 25
225	  3	535.0	85.0	 25
226	  3	127.0	18.8	 25
227	  3	146.0	22.4	 25
228	  3	236.0	40.8	 25
229	  3	119.0	14.9	 25
230	  3	210.0	37.1	 25
231	  3	111.0	16.5	 25
232	  3	83.0	13.1	 25
233	  3	111.0	18.9	 25
234	  3	219.0	31.4	 25
235	  3	140.0	21.1	 25
236	  3	110.0	19.3	 25
237	  3	97.0	18.0	 25
238	  3	183.0	24.1	 25
239	  3	171.0	17.7	 25
240	  3	109.0	16.1	 25
241	  3	124.0	20.1	 25
242	  3	188.0	28.4	 25
243	  3	297.0	42.2	 25
244	  3	860.0	120.7	 25
245	  3	110.0	23.3	 25
246	  3	1479.0	235.3	 25
247	  3	134.0	17.8	 25
248	  3	120.0	17.3	 25
249	  3	138.0	22.4	 25
250	  3	151.0	27.2	 25
251	  3	111.0	17.0	 25
252	  3	129.0	17.3	 25
253	  3	127.0	19.1	 25
254	  3	119.0	21.7	 25
255	  3	241.0	39.0	 25
256	  3	153.0	21.7	 25
257	  3	110.0	13.2	 25
258	  3	157.0	19.2	 25
259	  3	121.0	17.1	 25
260	  3	106.0	16.2	 25
261	  3	217.0	37.9	 25
262	  3	142.0	17.7	 25
263	  3	133.0	21.6	 25
264	  3	413.0	52.5	 25
265	  3	142.0	27.8	 25
266	  3	1153.0	117.9	 25
267	  3	387.0	51.8	 25
268	  3	167.0	21.3	 25
269	  3	387.0	58.0	 25
270	  3	140.0	20.6	 25
271	  3	126.0	13.5	 25
272	  3	727.0	93.3	 25
273	  3	234.0	39.0	 25
274	  3	163.0	26.5	 25
275	  3	7030.0	952.1	 25
276	  3	7240.0	1022.0	 25
277	  3	120.0	23.9	 25
278	  3	282.0	47.7	 25
279	  3	99.0	19.1	 25
280	  3	175.0	18.3	 25
281	  3	377.0	53.6	 25
282	  3	106.0	18.7	 25
283	  3	123.0	28.3	 25
284	  3	242.0	45.6	 25
285	  3	204.0	25.8	 25
286	  3	130.0	23.8	 25
287	  3	122.0	18.6	 25
288	  3	95.0	11.9	 25
289	  3	90.0	14.2	 25
290	  3	106.0	17.2	 25
291	  3	166.0	19.1	 25
292	  3	7866.0	1437.8	 25
293	  3	236.0	23.0	 25
294	  3	523.0	104.5	 25
295	  3	533.0	90.0	 25
296	  3	1958.0	330.0	 25
297	  3	689.0	122.5	 25
298	  3	95.0	10.3	 25
299	  3	107.0	16.6	 25
300	  3	775.0	147.0	 25
301	  3	295.0	46.3	 25
302	  3	143.0	20.7	 25
303	  3	173.0	23.9	 25
304	  3	201.0	22.9	 25
305	  3	191.0	30.9	 25
306	  3	332.0	49.5	 25
307	  3	97.0	15.4	 25
308	  3	98.0	18.2	 25
309	  3	99.0	17.1	 25
310	  3	101.0	16.9	 25
311	  3	104.0	16.3	 25
312	  3	119.0	28.1	 25
313	  3	930.0	166.3	 25
314	  3	102.0	18.2	 25
315	  3	315.0	61.5	 25
316	  3	111.0	18.0	 25
317	  3	112.0	16.2	 25
318	  3	100.0	13.8	 25
319	  3	183.0	16.7	 25
320	  3	102.0	16.4	 25
321	  3	2186.0	381.9	 25
322	  3	431.0	51.4	 25
323	  3	106.0	18.9	 25
324	  3	181.0	28.2	 25
325	  3	104.0	13.7	 25
326	  3	109.0	20.6	 25
327	  3	82.0	13.1	 25
328	  3	92.0	12.9	 25
329	  3	136.0	14.9	 25
330	  3	122.0	17.1	 25
331	  3	140.0	20.6	 25
332	  3	143.0	17.4	 25
333	  3	167.0	34.7	 25
334	  3	160.0	19.8	 25
335	  3	183.0	32.7	 25
336	  3	183.0	24.1	 25
337	  3	99.0	14.0	 25
338	  3	134.0	20.0	 25
339	  3	122.0	19.9	 25
340	  3	21621.0	4315.8	 25
341	  3	229.0	46.1	 25
342	  3	117.0	25.6	 25
343	  3	1004.0	195.3	 25
344	  3	126.0	20.6	 25
345	  3	97.0	13.5	 25
346	  3	101.0	16.6	 25
347	  3	89.0	14.8	 25
348	  3	169.0	23.4	 25
349	  3	199.0	29.8	 25
350	  3	358.0	62.7	 25
351	  3	105.0	21.8	 25
352	  3	95.0	16.6	 25
353	  3	121.0	20.2	 25
354	  3	111.0	20.7	 25
355	  3	168.0	26.7	 25
356	  3	130.0	16.7	 25
357	  3	132.0	22.1	 25
358	  3	94.0	13.7	 25
359	  3	184.0	28.6	 25
360	  3	134.0	15.3	 25
361	  3	121.0	20.3	 25
362	  3	144.0	25.2	 25
363	  3	95.0	22.4	 25
364	  3	149.0	15.2	 25
365	  3	440.0	51.9	 25
366	  3	6324.0	1138.3	 25
367	  3	115.0	17.8	 25
368	  3	107.0	18.8	 25
369	  3	186.0	26.9	 25
370	  3	86.0	16.9	 25
371	  3	90.0	18.6	 25
372	  3	417.0	59.1	 25
373	  3	199.0	26.0	 25
374	  3	246.0	41.5	 25
375	  3	90.0	17.6	 25
376	  3	143.0	27.0	 25
377	  3	259.0	23.4	 25
378	  3	243.0	31.5	 25
379	  3	451.0	67.8	 25
380	  3	113.0	22.2	 25
381	  3	268.0	37.9	 25
382	  3	229.0	26.3	 25
383	  3	777.0	114.9	 25
384	  3	414.0	59.8	 25
385	  3	484.0	78.2	 25
386	  3	155.0	23.4	 25
387	  3	183.0	27.4	 25
388	  3	168.0	22.1	 25
389	  3	176.0	25.1	 25
390	  3	156.0	29.7	 25
391	  3	289.0	39.7	 25
392	  3	141.0	21.6	 25
393	  3	1288.0	181.2	 25
394	  3	132.0	12.9	 25
395	  3	125.0	21.2	 25
396	  3	656.0	95.0	 25
397	  3	115.0	20.0	 25
398	  3	106.0	22.7	 25
399	  3	103.0	20.7	 25
400	  3	9708.0	1450.9	 25
401	  3	135.0	22.3	 25
402	  3	112.0	19.0	 25
403	  3	101.0	16.3	 25
404	  3	276.0	57.6	 25
405	  3	109.0	20.9	 25
406	  3	137.0	18.2	 25
407	  3	130.0	19.4	 25
408	  3	242.0	41.2	 25
409	  3	599.0	65.7	 25
410	  3	248.0	48.3	 25
411	  3	124.0	17.9	 25
412	  3	144.0	21.2	 25
413	  3	197.0	31.3	 25
414	  3	117.0	16.0	 25
415	  3	142.0	19.1	 25
416	  3	607.0	119.7	 25
417	  3	130.0	20.8	 25
418	  3	238.0	43.6	 25
419	  3	218.0	18.6	 25
420	  3	123.0	16.6	 25
421	  3	119.0	22.1	 25
422	  3	156.0	22.2	 25
423	  3	322.0	40.0	 25
424	  3	179.0	25.4	 25
425	  3	363.0	53.0	 25
426	  3	205.0	23.6	 25
427	  3	173.0	21.1	 25
428	  3	143.0	22.0	 25
429	  3	161.0	28.0	 25
430	  3	116.0	21.1	 25
431	  3	127.0	24.4	 25
432	  3	249.0	32.6	 25
433	  3	5095.0	939.0	 25
434	  3	104.0	17.0	 25
435	  3	176.0	19.6	 25
436	  3	628.0	106.4	 25
437	  3	104.0	14.2	 25
438	  3	133.0	22.2	 25
439	  3	649.0	80.8	 25
440	  3	241.0	44.1	 25
441	  3	137.0	23.3	 25
442	  3	203.0	19.6	 25
443	  3	830.0	163.9	 25
444	  3	112.0	16.0	 25
445	  3	130.0	19.3	 25
446	  3	91.0	17.8	 25
447	  3	92.0	15.3	 25
448	  3	113.0	14.3	 25
449	  3	143.0	14.5	 25
450	  3	151.0	24.9	 25
451	  3	257.0	35.6	 25
452	  3	131.0	19.9	 25
453	  3	219.0	36.3	 25
454	  3	311.0	39.1	 25
455	  3	971.0	172.0	 25
456	  3	118.0	17.3	 25
457	  3	103.0	16.9	 25
458	  3	108.0	15.3	 25
459	  3	383.0	70.8	 25
460	  3	116.0	16.6	 25
461	  3	81.0	14.5	 25
462	  3	78.0	16.8	 25
463	  3	115.0	20.3	 25
464	  3	125.0	22.8	 25
465	  3	108.0	16.6	 25
466	  3	111.0	14.0	 25
467	  3	272.0	39.0	 25
468	  3	1061.0	182.8	 25
469	  3	127.0	18.5	 25
470	  3	929.0	159.6	 25
471	  3	105.0	13.0	 25
472	  3	98.0	11.8	 25
473	  3	144.0	22.9	 25
474	  3	133.0	20.9	 25
475	  3	112.0	15.3	 25
476	  3	86.0	15.5	 25
477	  3	114.0	20.4	 25
478	  3	100.0	18.3	 25
479	  3	137.0	26.6	 25
480	  3	1826.0	333.7	 25
481	  3	123.0	12.9	 25
482	  3	171.0	25.6	 25
483	  3	279.0	46.1	 25
484	  3	114.0	14.9	 25
485	  3	89.0	11.1	 25
486	  3	86.0	10.9	 25
487	  3	177.0	26.0	 25
488	  3	97.0	18.3	 25
489	  3	118.0	14.5	 25
490	  3	123.0	18.4	 25
491	  3	101.0	16.9	 25
492	  3	222.0	36.9	 25
493	  3	170.0	28.8	 25
494	  3	112.0	17.7	 25
495	  3	435.0	70.2	 25
496	  3	231.0	26.8	 25
497	  3	93.0	16.6	 25
498	  3	128.0	21.3	 25
499	  3	279.0	30.8	 25
500	  3	158.0	18.6	 25
501	  3	110.0	17.2	 25
502	  3	79.0	10.9	 25
503	  3	114.0	18.8	 25
504	  3	131.0	20.0	 25
505	  3	183.0	29.2	 25
506	  3	107.0	11.4	 25
507	  3	799.0	180.2	 25
508	  3	102.0	16.5	 25
509	  3	125.0	18.4	 25
510	  3	206.0	28.4	 25
511	  3	86.0	17.8	 25
512	  3	143.0	29.7	 25
513	  3	147.0	21.8	 25
514	  3	109.0	15.7	 25
515	  3	101.0	12.9	 25
516	  3	122.0	24.5	 25
517	  3	145.0	18.7	 25
518	  3	121.0	17.1	 25
519	  3	123.0	17.5	 25
520	  3	113.0	18.6	 25
521	  3	240.0	32.6	 25
522	  3	524.0	104.4	 25
523	  3	97.0	16.4	 25
524	  3	85.0	13.8	 25
525	  3	150.0	24.7	 25
526	  3	110.0	25.0	 25
527	  3	141.0	21.6	 25
528	  3	183.0	25.5	 25
529	  3	93.0	17.1	 25
530	  3	70.0	12.4	 25
531	  3	463.0	61.3	 25
532	  3	439.0	53.3	 25
533	  3	143.0	22.4	 25
534	  3	108.0	19.7	 25
535	  3	141.0	21.6	 25
536	  3	122.0	18.3	 25
537	  3	100.0	16.9	 25
538	  3	384.0	66.2	 25
539	  3	459.0	75.5	 25
540	  3	161.0	20.7	 25
541	  3	152.0	21.1	 25
542	  3	203.0	27.2	 25
543	  3	338.0	53.0	 25
544	  3	116.0	19.2	 25
545	  3	99.0	16.3	 25
546	  3	191.0	30.6	 25
547	  3	1054.0	190.5	 25
548	  3	469.0	44.6	 25
549	  3	157.0	18.4	 25
550	  3	98.0	15.9	 25
551	  3	749.0	91.3	 25
552	  3	1310.0	230.6	 25
553	  3	190.0	33.6	 25
554	  3	267.0	39.3	 25
555	  3	125.0	19.3	 25
556	  3	135.0	18.5	 25
557	  3	310.0	50.4	 25
558	  3	123.0	14.8	 25
559	  3	97.0	16.1	 25
560	  3	84.0	10.0	 25
561	  3	136.0	20.1	 25
562	  3	809.0	84.6	 25
563	  3	455.0	60.5	 25
564	  3	135.0	17.2	 25
565	  3	249.0	38.7	 25
566	  3	2244.0	334.7	 25
567	  3	99.0	15.1	 25
568	  3	161.0	26.1	 25
569	  3	1644.0	285.6	 25
570	  3	178.0	19.7	 25
571	  3	136.0	14.3	 25
572	  3	92.0	11.6	 25
573	  3	99.0	18.9	 25
574	  3	90.0	13.3	 25
575	  3	1265.0	197.3	 25
576	  3	580.0	56.1	 25
577	  3	93.0	13.0	 25
578	  3	116.0	14.0	 25
579	  3	583.0	100.6	 25
580	  3	97.0	13.9	 25
581	  3	183.0	35.9	 25
582	  3	152.0	27.0	 25
583	  3	188.0	21.9	 25
584	  3	86.0	12.4	 25
585	  3	80.0	10.9	 25
586	  3	120.0	19.8	 25
587	  3	95.0	13.3	 25
588	  3	101.0	12.7	 25
589	  3	139.0	23.1	 25
590	  3	141.0	25.8	 25
591	  3	264.0	29.7	 25
592	  3	143.0	20.3	 25
593	  3	449.0	52.3	 25
594	  3	107.0	12.5	 25
595	  3	376.0	65.8	 25
596	  3	393.0	77.4	 25
597	  3	105.0	11.0	 25
598	  3	83.0	11.3	 25
599	  3	95.0	12.4	 25
600	  3	83.0	16.2	 25
601	  3	114.0	18.3	 25
602	  3	378.0	63.4	 25
603	  3	369.0	37.0	 25
604	  3	111.0	15.7	 25
605	  3	157.0	20.1	 25
606	  3	111.0	20.8	 25
607	  3	123.0	25.1	 25
608	  3	289.0	32.8	 25
609	  3	200.0	35.6	 25
610	  3	977.0	179.0	 25
611	  3	101.0	13.0	 25
612	  3	206.0	29.2	 25
613	  3	193.0	36.3	 25
614	  3	90.0	12.8	 25
615	  3	153.0	22.3	 25
616	  3	198.0	24.2	 25
617	  3	282.0	42.9	 25
618	  3	87.0	15.1	 25
619	  3	276.0	45.6	 25
620	  3	184.0	23.0	 25
621	  3	186.0	25.6	 25
622	  3	130.0	22.5	 25
623	  3	123.0	14.8	 25
624	  3	160.0	23.6	 25
625	  3	199.0	36.1	 25
626	  3	465.0	52.4	 25
627	  3	167.0	29.9	 25
628	  3	163.0	27.8	 25
629	  3	137.0	19.4	 25
630	  3	169.0	24.4	 25
631	  3	152.0	21.5	 25
632	  3	200.0	31.3	 25
633	  3	157.0	19.7	 25
634	  3	109.0	20.0	 25
635	  3	216.0	38.5	 25
636	  3	148.0	23.5	 25
637	  3	507.0	116.0	 25
638	  3	99.0	6.7	 25
639	  3	111.0	15.9	 25
640	  3	623.0	115.3	 25
641	  3	113.0	13.8	 25
642	  3	124.0	14.8	 25
643	  3	877.0	146.6	 25
644	  3	91.0	12.0	 25
645	  3	244.0	38.0	 25
646	  3	228.0	30.3	 25
647	  3	125.0	16.9	 25
648	  3	179.0	33.7	 25
649	  3	122.0	18.9	 25
650	  3	170.0	17.5	 25
651	  3	200.0	23.7	 25
652	  3	103.0	16.5	 25
653	  3	703.0	143.2	 25
654	  3	139.0	21.0	 25
655	  3	173.0	35.5	 25
656	  3	121.0	17.1	 25
657	  3	87.0	15.9	 25
658	  3	125.0	15.7	 25
659	  3	100.0	16.3	 25
660	  3	172.0	22.3	 25
661	  3	99.0	12.6	 25
662	  3	2191.0	335.6	 25
663	  3	224.0	24.5	 25
664	  3	104.0	11.7	 25
665	  3	103.0	11.0	 25
666	  3	155.0	16.6	 25
667	  3	140.0	13.9	 25
668	  3	133.0	12.4	 25
669	  3	151.0	22.4	 25
670	  3	183.0	15.9	 25
671	  3	399.0	51.9	 25
672	  3	1622.0	179.9	 25
673	  3	252.0	35.7	 25
674	  3	145.0	20.4	 25
675	  3	355.0	49.8	 25
676	  3	138.0	21.0	 25
677	  3	185.0	32.7	 25
678	  3	4027.0	836.6	 25
679	  3	115.0	13.8	 25
680	  3	116.0	25.0	 25
681	  3	124.0	24.1	 25
682	  3	112.0	8.8	 25
683	  3	90.0	15.4	 25
684	  3	123.0	13.5	 25
685	  3	101.0	16.0	 25
686	  3	118.0	18.1	 25
687	  3	226.0	36.5	 25
688	  3	717.0	146.8	 25
689	  3	139.0	28.2	 25
690	  3	652.0	72.7	 25
691	  3	204.0	18.0	 25
692	  3	267.0	44.0	 25
693	  3	104.0	10.2	 25
694	  3	128.0	18.3	 25
695	  3	125.0	17.1	 25
696	  3	88.0	9.4	 25
697	  3	177.0	25.3	 25
698	  3	101.0	17.9	 25
699	  3	267.0	28.5	 25
700	  3	148.0	17.4	 25
701	  3	132.0	18.9	 25
702	  3	114.0	20.4	 25
703	  3	592.0	77.4	 25
704	  3	1769.0	246.7	 25
705	  3	318.0	48.9	 25
706	  3	175.0	25.5	 25
707	  3	372.0	41.9	 25
708	  3	96.0	16.4	 25
709	  3	133.0	20.5	 25
710	  3	141.0	21.7	 25
711	  3	235.0	28.1	 25
712	  3	315.0	46.2	 25
713	  3	219.0	21.0	 25
714	  3	146.0	19.6	 25
715	  3	643.0	112.2	 25
716	  3	114.0	12.5	 25
717	  3	201.0	27.3	 25
718	  3	294.0	40.5	 25
719	  3	171.0	19.8	 25
720	  3	400.0	52.8	 25
721	  3	113.0	21.4	 25
722	  3	134.0	19.4	 25
723	  3	159.0	15.1	 25
724	  3	108.0	12.8	 25
725	  3	260.0	33.4	 25
726	  3	278.0	37.3	 25
727	  3	374.0	56.1	 25
728	  3	91.0	8.7	 25
729	  3	119.0	13.5	 25
730	  3	276.0	29.3	 25
731	  3	195.0	20.5	 25
732	  3	133.0	21.7	 25
733	  3	299.0	49.0	 25
734	  3	208.0	24.5	 25
735	  3	174.0	28.5	 25
736	  3	441.0	66.3	 25
737	  3	111.0	17.5	 25
738	  3	637.0	87.0	 25
739	  3	110.0	14.6	 25
740	  3	157.0	24.4	 25
741	  3	200.0	26.1	 25
742	  3	179.0	19.4	 25
743	  3	329.0	38.0	 25
744	  3	121.0	16.2	 25
745	  3	182.0	19.9	 25
746	  3	161.0	27.1	 25
747	  3	164.0	26.1	 25
748	  3	275.0	34.4	 25
749	  3	141.0	22.7	 25
750	  3	202.0	25.9	 25
751	  3	226.0	30.8	 25
752	  3	124.0	15.3	 25
753	  3	99.0	12.6	 25
754	  3	1764.0	224.2	 25
755	  3	1878.0	278.2	 25
756	  3	169.0	31.4	 25
757	  3	98.0	12.2	 25
758	  3	104.0	15.4	 25
759	  3	133.0	12.8	 25
760	  3	96.0	14.8	 25
761	  3	201.0	27.0	 25
762	  3	179.0	31.0	 25
763	  3	5836.0	1203.7	 25
764	  3	192.0	23.7	 25
765	  3	95.0	11.5	 25
766	  3	188.0	38.4	 25
767	  3	148.0	28.3	 25
768	  3	141.0	23.1	 25
769	  3	156.0	19.5	 25
770	  3	88.0	10.8	 25
771	  3	168.0	22.2	 25
772	  3	189.0	22.6	 25
773	  3	102.0	12.3	 25
774	  3	253.0	47.5	 25
775	  3	3060.0	671.0	 25
776	  3	146.0	19.1	 25
777	  3	1636.0	254.5	 25
778	  3	100.0	12.8	 25
779	  3	157.0	16.4	 25
780	  3	139.0	18.7	 25
781	  3	4675.0	805.6	 25
782	  3	103.0	12.3	 25
783	  3	118.0	20.2	 25
784	  3	86.0	9.9	 25
785	  3	2239.0	316.0	 25
786	  3	346.0	31.3	 25
787	  3	111.0	16.1	 25
788	  3	131.0	15.7	 25
789	  3	607.0	52.1	 25
790	  3	138.0	23.3	 25
791	  3	1016.0	205.2	 25
792	  3	119.0	19.0	 25
793	  3	120.0	14.5	 25
794	  3	180.0	20.1	 25
795	  3	214.0	29.6	 25
796	  3	163.0	31.4	 25
797	  3	5726.0	1092.0	 25
798	  3	94.0	9.2	 25
799	  3	96.0	12.4	 25
800	  3	604.0	96.1	 25
801	  3	108.0	16.6	 25
802	  3	191.0	46.0	 25
803	  3	1004.0	173.7	 25
804	  3	1185.0	237.4	 25
805	  3	1101.0	236.5	 25
806	  3	175.0	33.0	 25
807	  3	110.0	16.6	 25
808	  3	125.0	17.6	 25
809	  3	116.0	14.9	 25
810	  3	350.0	45.4	 25
811	  3	159.0	19.8	 25
812	  3	103.0	10.5	 25
813	  3	278.0	36.9	 25
814	  3	303.0	35.3	 25
815	  3	306.0	52.0	 25
816	  3	192.0	25.4	 25
817	  3	104.0	13.2	 25
818	  3	201.0	27.0	 25
819	  3	510.0	82.1	 25
820	  3	397.0	76.4	 25
821	  3	624.0	114.2	 25
822	  3	94.0	18.3	 25
823	  3	109.0	15.3	 25
824	  3	1108.0	211.4	 25
825	  3	348.0	61.6	 25
826	  3	103.0	13.0	 25
827	  3	198.0	22.0	 25
828	  3	199.0	26.7	 25
829	  3	458.0	65.6	 25
830	  3	318.0	34.4	 25
831	  3	328.0	47.8	 25
832	  3	109.0	15.0	 25
833	  3	159.0	16.2	 25
834	  3	631.0	85.9	 25
835	  3	74.0	10.6	 25
836	  3	139.0	18.4	 25
837	  3	101.0	14.0	 25
838	  3	832.0	97.0	 25
839	  3	210.0	25.0	 25
840	  3	415.0	55.1	 25
841	  3	119.0	23.0	 25
842	  3	98.0	9.8	 25
843	  3	92.0	13.3	 25
844	  3	284.0	47.3	 25
845	  3	113.0	18.6	 25
846	  3	106.0	14.8	 25
847	  3	130.0	14.7	 25
848	  3	82.0	14.4	 25
849	  3	95.0	14.0	 25
850	  3	120.0	16.9	 25
851	  3	105.0	10.6	 25
852	  3	104.0	14.3	 25
853	  3	4679.0	693.8	 25
854	  3	177.0	33.4	 25
855	  3	100.0	10.3	 25
856	  3	134.0	16.2	 25
857	  3	158.0	22.0	 25
858	  3	120.0	15.5	 25
859	  3	291.0	37.3	 25
860	  3	179.0	23.2	 25
861	  3	93.0	20.0	 25
862	  3	100.0	14.8	 25
863	  3	184.0	33.3	 25
864	  3	427.0	52.1	 25
865	  3	263.0	32.9	 25
866	  3	148.0	16.4	 25
867	  3	536.0	106.0	 25
868	  3	302.0	47.2	 25
869	  3	148.0	19.2	 25
870	  3	277.0	37.6	 25
871	  3	176.0	16.8	 25
872	  3	186.0	14.4	 25
873	  3	605.0	77.6	 25
874	  3	126.0	12.9	 25
875	  3	324.0	36.6	 25
876	  3	189.0	26.7	 25
877	  3	126.0	21.8	 25
878	  3	87.0	9.5	 25
879	  3	248.0	34.0	 25
880	  3	302.0	34.2	 25
881	  3	161.0	21.7	 25
882	  3	149.0	16.4	 25
883	  3	141.0	15.9	 25
884	  3	2576.0	378.1	 25
885	  3	336.0	44.8	 25
886	  3	121.0	17.0	 25
887	  3	99.0	15.9	 25
888	  3	101.0	14.7	 25
889	  3	90.0	17.6	 25
890	  3	124.0	17.9	 25
891	  3	897.0	77.9	 25
892	  3	261.0	44.7	 25
893	  3	120.0	25.6	 25
894	  3	253.0	40.3	 25
895	  3	75.0	9.7	 25
896	  3	341.0	52.7	 25
897	  3	236.0	34.9	 25
898	  3	97.0	12.7	 25
899	  3	445.0	80.2	 25
900	  3	329.0	46.2	 25
901	  3	197.0	22.2	 25
902	  3	1481.0	255.9	 25
903	  3	182.0	21.4	 25
904	  3	187.0	19.4	 25
905	  3	402.0	43.9	 25
906	  3	127.0	15.7	 25
907	  3	325.0	49.3	 25
908	  3	2361.0	345.4	 25
909	  3	573.0	101.6	 25
910	  3	348.0	59.5	 25
911	  3	483.0	57.6	 25
912	  3	493.0	59.3	 25
913	  3	162.0	20.7	 25
914	  3	528.0	72.2	 25
915	  3	155.0	19.3	 25
916	  3	435.0	63.1	 25
917	  3	261.0	33.3	 25
918	  3	4328.0	627.5	 25
919	  3	100.0	8.1	 25
920	  3	82.0	13.6	 25
921	  3	98.0	15.7	 25
922	  3	169.0	27.5	 25
923	  3	153.0	20.1	 25
924	  3	128.0	14.0	 25
925	  3	143.0	22.9	 25
926	  3	377.0	41.0	 25
927	  3	915.0	125.3	 25
928	  3	163.0	23.6	 25
929	  3	119.0	13.7	 25
930	  3	126.0	21.7	 25
931	  3	114.0	19.3	 25
932	  3	608.0	106.7	 25
933	  3	109.0	15.9	 25
934	  3	142.0	19.7	 25
935	  3	93.0	9.8	 25
936	  3	208.0	20.1	 25
937	  3	148.0	17.6	 25
938	  3	222.0	27.2	 25
939	  3	288.0	39.7	 25
940	  3	297.0	43.9	 25
941	  3	443.0	55.9	 25
942	  3	3392.0	663.4	 25
943	  3	123.0	12.9	 25
944	  3	203.0	26.8	 25
945	  3	119.0	21.0	 25
946	  3	183.0	14.5	 25
947	  3	115.0	10.6	 25
948	  3	178.0	32.6	 25
949	  3	113.0	20.2	 25
950	  3	127.0	21.4	 25
951	  3	180.0	20.6	 25
952	  3	162.0	26.7	 25
953	  3	111.0	12.9	 25
954	  3	176.0	20.5	 25
955	  3	141.0	18.9	 25
956	  3	125.0	17.3	 25
957	  3	87.0	17.4	 25
958	  3	339.0	46.4	 25
959	  3	578.0	59.5	 25
960	  3	200.0	14.5	 25
961	  3	137.0	19.5	 25
962	  3	324.0	35.8	 25
963	  3	855.0	97.3	 25
964	  3	85.0	10.7	 25
965	  3	99.0	15.7	 25
966	  3	187.0	19.9	 25
967	  3	313.0	40.9	 25
968	  3	134.0	11.4	 25
969	  3	148.0	18.5	 25
970	  3	116.0	14.1	 25
971	  3	101.0	13.3	 25
972	  3	137.0	16.9	 25
973	  3	535.0	78.4	 25
974	  3	135.0	19.1	 25
975	  3	83.0	12.1	 25
976	  3	85.0	13.1	 25
977	  3	104.0	12.2	 25
978	  3	107.0	13.2	 25
979	  3	102.0	13.7	 25
980	  3	153.0	20.7	 25
981	  3	275.0	47.1	 25
982	  3	1619.0	250.6	 25
983	  3	141.0	15.0	 25
984	  3	96.0	10.8	 25
985	  3	96.0	15.2	 25
986	  3	186.0	20.2	 25
987	  3	936.0	146.9	 25
988	  3	189.0	24.8	 25
989	  3	319.0	62.9	 25
990	  3	81.0	10.4	 25
991	  3	1154.0	281.8	 25
992	  3	324.0	38.1	 25
993	  3	276.0	46.0	 25
994	  3	147.0	14.0	 25
995	  3	4381.0	735.9	 25
996	  3	147.0	23.2	 25
997	  3	192.0	33.8	 25
998	  3	5605.0	884.9	 25
999	  3	129.0	15.3	 25
1000	  3	5881.0	828.2	 25
1001	  3	114.0	22.1	 25
  0	  4	190.0	21.9	 25
  1	  4	183.0	21.2	 25
  2	  4	193.0	24.5	 25
  3	  4	189.0	29.7	 25
  4	  4	211.0	32.5	 25
  5	  4	113.0	11.0	 25
  6	  4	207.0	35.1	 25
  7	  4	179.0	37.6	 25
  8	  4	136.0	28.3	 25
  9	  4	121.0	15.6	 25
 10	  4	107.0	15.8	 25
 11	  4	102.0	17.3	 25
 12	  4	126.0	18.0	 25
 13	  4	97.0	9.3	 25
 14	  4	132.0	16.5	 25
 15	  4	202.0	28.2	 25
 16	  4	255.0	46.4	 25
 17	  4	91.0	15.8	 25
 18	  4	84.0	12.2	 25
 19	  4	97.0	14.7	 25
 20	  4	110.0	19.4	 25
 21	  4	93.0	11.7	 25
 22	  4	123.0	22.2	 25
 23	  4	160.0	20.2	 25
 24	  4	87.0	13.9	 25
 25	  4	127.0	22.3	 25
 26	  4	168.0	32.0	 25
 27	  4	115.0	18.0	 25
 28	  4	135.0	22.5	 25
 29	  4	174.0	35.8	 25
 30	  4	121.0	12.7	 25
 31	  4	272.0	56.2	 25
 32	  4	571.0	116.5	 25
 33	  4	111.0	21.5	 25
 34	  4	99.0	19.3	 25
 35	  4	175.0	19.9	 25
 36	  4	117.0	15.4	 25
 37	  4	109.0	21.0	 25
 38	  4	125.0	20.3	 25
 39	  4	244.0	28.9	 25
 40	  4	168.0	20.8	 25
 41	  4	96.0	15.5	 25
 42	  4	105.0	16.7	 25
 43	  4	121.0	14.2	 25
 44	  4	75.0	13.6	 25
 45	  4	79.0	13.7	 25
 46	  4	89.0	19.0	 25
 47	  4	97.0	13.0	 25
 48	  4	87.0	13.6	 25
 49	  4	141.0	28.3	 25
 50	  4	146.0	28.9	 25
 51	  4	239.0	28.5	 25
 52	  4	135.0	18.4	 25
 53	  4	94.0	16.6	 25
 54	  4	120.0	19.7	 25
 55	  4	83.0	10.6	 25
 56	  4	97.0	15.2	 25
 57	  4	104.0	17.4	 25
 58	  4	129.0	18.3	 25
 59	  4	102.0	18.2	 25
 60	  4	139.0	19.1	 25
 61	  4	112.0	19.1	 25
 62	  4	135.0	19.8	 25
 63	  4	117.0	18.7	 25
 64	  4	88.0	16.9	 25
 65	  4	87.0	11.4	 25
 66	  4	107.0	20.0	 25
 67	  4	93.0	15.4	 25
 68	  4	74.0	13.3	 25
 69	  4	89.0	12.9	 25
 70	  4	100.0	13.9	 25
 71	  4	175.0	33.0	 25
 72	  4	87.0	15.2	 25
 73	  4	163.0	24.7	 25
 74	  4	122.0	17.8	 25
 75	  4	150.0	24.5	 25
 76	  4	107.0	16.7	 25
 77	  4	134.0	22.0	 25
 78	  4	160.0	24.1	 25
 79	  4	90.0	16.2	 25
 80	  4	106.0	11.8	 25
 81	  4	143.0	21.7	 25
 82	  4	298.0	47.2	 25
 83	  4	154.0	27.2	 25
 84	  4	74.0	13.8	 25
 85	  4	624.0	96.3	 25
 86	  4	91.0	15.3	 25
 87	  4	82.0	15.6	 25
 88	  4	128.0	19.8	 25
 89	  4	167.0	27.3	 25
 90	  4	225.0	40.8	 25
 91	  4	310.0	60.6	 25
 92	  4	106.0	12.3	 25
 93	  4	105.0	14.9	 25
 94	  4	174.0	28.4	 25
 95	  4	382.0	51.2	 25
 96	  4	116.0	17.6	 25
 97	  4	120.0	24.8	 25
 98	  4	124.0	19.8	 25
 99	  4	133.0	16.7	 25
100	  4	89.0	16.8	 25
101	  4	93.0	20.3	 25
102	  4	71.0	11.1	 25
103	  4	91.0	19.2	 25
104	  4	192.0	25.3	 25
105	  4	165.0	26.0	 25
106	  4	241.0	30.9	 25
107	  4	113.0	20.7	 25
108	  4	158.0	20.9	 25
109	  4	114.0	16.6	 25
110	  4	108.0	11.3	 25
111	  4	76.0	10.6	 25
112	  4	92.0	16.7	 25
113	  4	102.0	16.9	 25
114	  4	116.0	20.8	 25
115	  4	129.0	13.7	 25
116	  4	126.0	18.5	 25
117	  4	190.0	28.0	 25
118	  4	157.0	23.6	 25
119	  4	114.0	11.9	 25
120	  4	93.0	12.5	 25
121	  4	80.0	9.0	 25
122	  4	879.0	158.1	 25
123	  4	433.0	54.3	 25
124	  4	103.0	15.8	 25
125	  4	148.0	21.8	 25
126	  4	82.0	12.7	 25
127	  4	127.0	24.2	 25
128	  4	285.0	34.6	 25
129	  4	201.0	20.2	 25
130	  4	312.0	63.4	 25
131	  4	317.0	33.0	 25
132	  4	386.0	57.2	 25
133	  4	120.0	16.6	 25
134	  4	119.0	21.2	 25
135	  4	109.0	19.1	 25
136	  4	106.0	16.7	 25
137	  4	88.0	13.2	 25
138	  4	129.0	22.2	 25
139	  4	143.0	23.5	 25
140	  4	166.0	22.9	 25
141	  4	116.0	11.8	 25
142	  4	217.0	27.9	 25
143	  4	440.0	54.5	 25
144	  4	185.0	36.7	 25
145	  4	115.0	19.4	 25
146	  4	91.0	15.6	 25
147	  4	191.0	28.0	 25
148	  4	119.0	24.7	 25
149	  4	536.0	85.6	 25
150	  4	118.0	20.6	 25
151	  4	106.0	17.6	 25
152	  4	154.0	21.4	 25
153	  4	110.0	16.4	 25
154	  4	889.0	176.0	 25
155	  4	131.0	21.7	 25
156	  4	81.0	10.8	 25
157	  4	116.0	19.2	 25
158	  4	225.0	31.1	 25
159	  4	98.0	16.3	 25
160	  4	90.0	10.2	 25
161	  4	91.0	13.1	 25
162	  4	168.0	27.7	 25
163	  4	152.0	23.1	 25
164	  4	252.0	40.1	 25
165	  4	353.0	43.6	 25
166	  4	131.0	21.3	 25
167	  4	296.0	24.0	 25
168	  4	495.0	82.9	 25
169	  4	132.0	23.5	 25
170	  4	124.0	16.7	 25
171	  4	136.0	19.0	 25
172	  4	249.0	27.2	 25
173	  4	138.0	16.2	 25
174	  4	116.0	18.6	 25
175	  4	96.0	15.8	 25
176	  4	98.0	17.6	 25
177	  4	94.0	16.0	 25
178	  4	115.0	29.8	 25
179	  4	111.0	19.9	 25
180	  4	83.0	13.7	 25
181	  4	276.0	48.1	 25
182	  4	70.0	10.3	 25
183	  4	107.0	13.0	 25
184	  4	114.0	14.6	 25
185	  4	126.0	20.2	 25
186	  4	97.0	18.0	 25
187	  4	289.0	36.4	 25
188	  4	173.0	31.0	 25
189	  4	73.0	10.6	 25
190	  4	137.0	19.3	 25
191	  4	1580.0	232.4	 25
192	  4	110.0	17.2	 25
193	  4	111.0	22.5	 25
194	  4	190.0	36.0	 25
195	  4	135.0	28.1	 25
196	  4	96.0	18.1	 25
197	  4	103.0	12.8	 25
198	  4	86.0	15.9	 25
199	  4	70.0	13.1	 25
200	  4	106.0	16.2	 25
201	  4	96.0	14.7	 25
202	  4	547.0	54.4	 25
203	  4	141.0	19.3	 25
204	  4	85.0	10.4	 25
205	  4	133.0	22.2	 25
206	  4	92.0	12.5	 25
207	  4	105.0	19.6	 25
208	  4	132.0	19.6	 25
209	  4	130.0	16.6	 25
210	  4	634.0	80.3	 25
211	  4	171.0	22.0	 25
212	  4	173.0	26.5	 25
213	  4	220.0	29.8	 25
214	  4	181.0	21.8	 25
215	  4	310.0	32.1	 25
216	  4	164.0	18.7	 25
217	  4	142.0	25.7	 25
218	  4	135.0	21.9	 25
219	  4	92.0	15.5	 25
220	  4	116.0	22.4	 25
221	  4	120.0	14.6	 25
222	  4	111.0	13.5	 25
223	  4	94.0	13.4	 25
224	  4	261.0	29.7	 25
225	  4	219.0	19.8	 25
226	  4	210.0	35.8	 25
227	  4	146.0	23.2	 25
228	  4	148.0	18.8	 25
229	  4	100.0	8.7	 25
230	  4	120.0	19.2	 25
231	  4	107.0	18.3	 25
232	  4	91.0	15.3	 25
233	  4	142.0	17.4	 25
234	  4	147.0	24.1	 25
235	  4	101.0	14.4	 25
236	  4	88.0	19.2	 25
237	  4	89.0	12.3	 25
238	  4	149.0	28.7	 25
239	  4	118.0	18.2	 25
240	  4	108.0	14.0	 25
241	  4	110.0	19.4	 25
242	  4	103.0	12.2	 25
243	  4	196.0	35.4	 25
244	  4	1017.0	136.8	 25
245	  4	102.0	17.2	 25
246	  4	278.0	45.5	 25
247	  4	119.0	18.5	 25
248	  4	111.0	14.8	 25
249	  4	118.0	13.0	 25
250	  4	104.0	13.4	 25
251	  4	120.0	20.4	 25
252	  4	100.0	16.8	 25
253	  4	92.0	14.4	 25
254	  4	107.0	16.1	 25
255	  4	225.0	31.9	 25
256	  4	174.0	33.5	 25
257	  4	91.0	11.9	 25
258	  4	111.0	12.5	 25
259	  4	93.0	12.6	 25
260	  4	125.0	19.5	 25
261	  4	319.0	46.8	 25
262	  4	169.0	28.8	 25
263	  4	129.0	17.9	 25
264	  4	367.0	37.4	 25
265	  4	107.0	13.9	 25
266	  4	1350.0	186.3	 25
267	  4	417.0	49.2	 25
268	  4	104.0	15.7	 25
269	  4	501.0	97.3	 25
270	  4	165.0	27.7	 25
271	  4	109.0	19.0	 25
272	  4	240.0	39.0	 25
273	  4	194.0	26.8	 25
274	  4	188.0	35.1	 25
275	  4	910.0	137.4	 25
276	  4	897.0	123.4	 25
277	  4	140.0	17.8	 25
278	  4	117.0	19.2	 25
279	  4	89.0	13.3	 25
280	  4	137.0	16.7	 25
281	  4	148.0	25.6	 25
282	  4	110.0	19.6	 25
283	  4	98.0	13.5	 25
284	  4	131.0	20.5	 25
285	  4	115.0	16.8	 25
286	  4	82.0	11.0	 25
287	  4	79.0	11.7	 25
288	  4	88.0	14.1	 25
289	  4	77.0	13.0	 25
290	  4	105.0	8.8	 25
291	  4	123.0	19.9	 25
292	  4	2308.0	444.5	 25
293	  4	220.0	38.7	 25
294	  4	201.0	33.6	 25
295	  4	295.0	31.5	 25
296	  4	960.0	145.3	 25
297	  4	455.0	64.9	 25
298	  4	132.0	22.1	 25
299	  4	94.0	11.7	 25
300	  4	238.0	32.0	 25
301	  4	146.0	21.4	 25
302	  4	171.0	19.4	 25
303	  4	120.0	14.8	 25
304	  4	153.0	24.3	 25
305	  4	120.0	11.6	 25
306	  4	142.0	19.0	 25
307	  4	109.0	21.3	 25
308	  4	109.0	17.5	 25
309	  4	99.0	10.7	 25
310	  4	90.0	13.1	 25
311	  4	106.0	21.9	 25
312	  4	147.0	19.2	 25
313	  4	627.0	111.9	 25
314	  4	120.0	13.8	 25
315	  4	175.0	20.1	 25
316	  4	98.0	13.0	 25
317	  4	150.0	17.1	 25
318	  4	83.0	11.2	 25
319	  4	112.0	16.1	 25
320	  4	115.0	17.0	 25
321	  4	284.0	39.5	 25
322	  4	156.0	15.9	 25
323	  4	101.0	13.0	 25
324	  4	549.0	83.9	 25
325	  4	82.0	7.6	 25
326	  4	113.0	14.3	 25
327	  4	107.0	21.0	 25
328	  4	86.0	12.2	 25
329	  4	121.0	28.4	 25
330	  4	96.0	20.6	 25
331	  4	159.0	17.2	 25
332	  4	192.0	27.8	 25
333	  4	178.0	18.6	 25
334	  4	155.0	22.7	 25
335	  4	179.0	19.0	 25
336	  4	196.0	38.2	 25
337	  4	98.0	15.1	 25
338	  4	138.0	18.3	 25
339	  4	165.0	30.0	 25
340	  4	12340.0	1881.7	 25
341	  4	234.0	35.8	 25
342	  4	103.0	17.6	 25
343	  4	388.0	64.5	 25
344	  4	100.0	12.8	 25
345	  4	90.0	14.2	 25
346	  4	99.0	13.8	 25
347	  4	113.0	18.1	 25
348	  4	190.0	22.3	 25
349	  4	173.0	30.2	 25
350	  4	131.0	17.2	 25
351	  4	106.0	8.8	 25
352	  4	87.0	9.6	 25
353	  4	111.0	19.0	 25
354	  4	115.0	13.0	 25
355	  4	206.0	31.6	 25
356	  4	131.0	23.5	 25
357	  4	128.0	18.5	 25
358	  4	96.0	11.0	 25
359	  4	215.0	28.5	 25
360	  4	176.0	23.4	 25
361	  4	133.0	32.0	 25
362	  4	153.0	16.0	 25
363	  4	93.0	12.7	 25
364	  4	109.0	15.4	 25
365	  4	427.0	55.5	 25
366	  4	1548.0	262.0	 25
367	  4	95.0	14.9	 25
368	  4	129.0	16.7	 25
369	  4	141.0	19.3	 25
370	  4	98.0	13.0	 25
371	  4	110.0	14.6	 25
372	  4	126.0	20.5	 25
373	  4	189.0	25.3	 25
374	  4	138.0	18.6	 25
375	  4	137.0	14.2	 25
376	  4	168.0	23.2	 25
377	  4	427.0	60.6	 25
378	  4	264.0	36.8	 25
379	  4	207.0	17.1	 25
380	  4	133.0	21.2	 25
381	  4	165.0	25.0	 25
382	  4	177.0	24.1	 25
383	  4	449.0	74.6	 25
384	  4	465.0	76.0	 25
385	  4	267.0	42.8	 25
386	  4	273.0	31.0	 25
387	  4	134.0	17.7	 25
388	  4	127.0	16.0	 25
389	  4	107.0	14.7	 25
390	  4	345.0	56.7	 25
391	  4	337.0	34.5	 25
392	  4	154.0	19.7	 25
393	  4	143.0	25.0	 25
394	  4	220.0	27.9	 25
395	  4	101.0	17.6	 25
396	  4	194.0	15.6	 25
397	  4	94.0	14.3	 25
398	  4	99.0	18.7	 25
399	  4	118.0	20.5	 25
400	  4	2345.0	405.3	 25
401	  4	120.0	16.8	 25
402	  4	120.0	17.2	 25
403	  4	83.0	13.2	 25
404	  4	135.0	13.7	 25
405	  4	113.0	23.4	 25
406	  4	400.0	67.4	 25
407	  4	205.0	31.9	 25
408	  4	127.0	16.7	 25
409	  4	557.0	89.9	 25
410	  4	279.0	55.8	 25
411	  4	159.0	28.4	 25
412	  4	128.0	18.6	 25
413	  4	183.0	29.5	 25
414	  4	137.0	16.9	 25
415	  4	157.0	23.2	 25
416	  4	341.0	43.2	 25
417	  4	237.0	40.0	 25
418	  4	129.0	10.1	 25
419	  4	121.0	18.7	 25
420	  4	108.0	12.6	 25
421	  4	83.0	10.8	 25
422	  4	125.0	24.9	 25
423	  4	131.0	15.9	 25
424	  4	132.0	21.1	 25
425	  4	139.0	19.5	 25
426	  4	131.0	20.6	 25
427	  4	96.0	11.2	 25
428	  4	92.0	11.0	 25
429	  4	84.0	15.5	 25
430	  4	169.0	14.8	 25
431	  4	179.0	27.7	 25
432	  4	318.0	44.1	 25
433	  4	2960.0	607.4	 25
434	  4	130.0	17.7	 25
435	  4	94.0	12.5	 25
436	  4	159.0	21.4	 25
437	  4	94.0	16.5	 25
438	  4	76.0	8.2	 25
439	  4	273.0	35.8	 25
440	  4	173.0	18.0	 25
441	  4	112.0	14.1	 25
442	  4	151.0	28.4	 25
443	  4	180.0	25.9	 25
444	  4	122.0	13.4	 25
445	  4	104.0	11.6	 25
446	  4	82.0	8.7	 25
447	  4	77.0	9.3	 25
448	  4	99.0	15.2	 25
449	  4	132.0	24.0	 25
450	  4	124.0	13.6	 25
451	  4	322.0	39.5	 25
452	  4	104.0	7.9	 25
453	  4	240.0	19.3	 25
454	  4	204.0	16.4	 25
455	  4	450.0	55.2	 25
456	  4	96.0	16.1	 25
457	  4	78.0	13.3	 25
458	  4	94.0	11.1	 25
459	  4	189.0	24.2	 25
460	  4	96.0	18.8	 25
461	  4	104.0	9.3	 25
462	  4	82.0	11.9	 25
463	  4	112.0	15.0	 25
464	  4	131.0	14.8	 25
465	  4	96.0	14.3	 25
466	  4	90.0	12.8	 25
467	  4	132.0	21.2	 25
468	  4	404.0	51.8	 25
469	  4	118.0	15.7	 25
470	  4	190.0	26.5	 25
471	  4	75.0	9.9	 25
472	  4	94.0	15.0	 25
473	  4	141.0	15.4	 25
474	  4	152.0	21.5	 25
475	  4	87.0	10.8	 25
476	  4	80.0	11.7	 25
477	  4	84.0	10.4	 25
478	  4	73.0	13.8	 25
479	  4	84.0	13.4	 25
480	  4	277.0	36.3	 25
481	  4	109.0	13.7	 25
482	  4	246.0	33.0	 25
483	  4	128.0	16.4	 25
484	  4	109.0	13.8	 25
485	  4	99.0	11.4	 25
486	  4	95.0	18.7	 25
487	  4	119.0	17.8	 25
488	  4	90.0	13.9	 25
489	  4	95.0	15.1	 25
490	  4	102.0	14.3	 25
491	  4	83.0	14.0	 25
492	  4	155.0	21.1	 25
493	  4	113.0	14.3	 25
494	  4	88.0	9.2	 25
495	  4	233.0	30.2	 25
496	  4	307.0	48.1	 25
497	  4	93.0	13.8	 25
498	  4	176.0	24.3	 25
499	  4	172.0	22.3	 25
500	  4	115.0	15.2	 25
501	  4	98.0	10.8	 25
502	  4	127.0	15.0	 25
503	  4	120.0	14.9	 25
504	  4	110.0	15.8	 25
505	  4	113.0	9.3	 25
506	  4	93.0	9.2	 25
507	  4	108.0	15.7	 25
508	  4	76.0	10.6	 25
509	  4	94.0	13.9	 25
510	  4	229.0	33.8	 25
511	  4	94.0	12.0	 25
512	  4	127.0	18.0	 25
513	  4	96.0	11.0	 25
514	  4	122.0	15.6	 25
515	  4	98.0	11.9	 25
516	  4	80.0	9.1	 25
517	  4	122.0	15.0	 25
518	  4	144.0	20.5	 25
519	  4	92.0	14.0	 25
520	  4	143.0	17.0	 25
521	  4	170.0	28.9	 25
522	  4	358.0	60.0	 25
523	  4	77.0	9.3	 25
524	  4	71.0	9.2	 25
525	  4	101.0	15.6	 25
526	  4	102.0	13.4	 25
527	  4	97.0	16.9	 25
528	  4	106.0	16.3	 25
529	  4	81.0	13.7	 25
530	  4	87.0	13.9	 25
531	  4	336.0	40.8	 25
532	  4	925.0	106.1	 25
533	  4	188.0	23.6	 25
534	  4	110.0	17.5	 25
535	  4	95.0	12.7	 25
536	  4	84.0	16.2	 25
537	  4	77.0	9.5	 25
538	  4	176.0	17.6	 25
539	  4	134.0	18.1	 25
540	  4	203.0	19.5	 25
541	  4	265.0	39.3	 25
542	  4	112.0	12.7	 25
543	  4	362.0	41.6	 25
544	  4	88.0	14.0	 25
545	  4	86.0	12.1	 25
546	  4	160.0	27.3	 25
547	  4	355.0	44.9	 25
548	  4	356.0	40.4	 25
549	  4	100.0	11.6	 25
550	  4	85.0	11.9	 25
551	  4	687.0	77.2	 25
552	  4	688.0	97.3	 25
553	  4	243.0	27.2	 25
554	  4	156.0	20.2	 25
555	  4	106.0	11.7	 25
556	  4	85.0	11.4	 25
557	  4	142.0	17.6	 25
558	  4	100.0	14.1	 25
559	  4	94.0	10.7	 25
560	  4	85.0	13.4	 25
561	  4	90.0	15.6	 25
562	  4	265.0	38.3	 25
563	  4	273.0	32.9	 25
564	  4	161.0	18.9	 25
565	  4	131.0	19.6	 25
566	  4	589.0	69.5	 25
567	  4	99.0	15.1	 25
568	  4	116.0	15.5	 25
569	  4	366.0	62.6	 25
570	  4	126.0	18.3	 25
571	  4	195.0	22.8	 25
572	  4	97.0	7.0	 25
573	  4	115.0	21.8	 25
574	  4	84.0	9.9	 25
575	  4	637.0	116.8	 25
576	  4	190.0	22.7	 25
577	  4	103.0	12.8	 25
578	  4	109.0	19.6	 25
579	  4	157.0	22.6	 25
580	  4	85.0	13.9	 25
581	  4	112.0	17.6	 25
582	  4	102.0	16.2	 25
583	  4	181.0	24.4	 25
584	  4	86.0	12.3	 25
585	  4	100.0	11.0	 25
586	  4	177.0	27.8	 25
587	  4	92.0	11.2	 25
588	  4	128.0	20.2	 25
589	  4	147.0	24.5	 25
590	  4	154.0	18.5	 25
591	  4	235.0	36.2	 25
592	  4	151.0	26.6	 25
593	  4	162.0	24.3	 25
594	  4	118.0	22.4	 25
595	  4	104.0	10.9	 25
596	  4	105.0	14.6	 25
597	  4	114.0	16.2	 25
598	  4	92.0	18.2	 25
599	  4	101.0	15.0	 25
600	  4	106.0	16.2	 25
601	  4	108.0	15.1	 25
602	  4	630.0	104.7	 25
603	  4	121.0	12.1	 25
604	  4	93.0	11.0	 25
605	  4	96.0	13.5	 25
606	  4	93.0	12.2	 25
607	  4	85.0	12.8	 25
608	  4	150.0	17.6	 25
609	  4	167.0	25.0	 25
610	  4	226.0	35.0	 25
611	  4	99.0	22.1	 25
612	  4	94.0	12.1	 25
613	  4	121.0	16.3	 25
614	  4	80.0	13.6	 25
615	  4	133.0	21.8	 25
616	  4	100.0	15.2	 25
617	  4	117.0	15.0	 25
618	  4	86.0	13.4	 25
619	  4	256.0	28.2	 25
620	  4	172.0	21.9	 25
621	  4	136.0	21.0	 25
622	  4	111.0	19.6	 25
623	  4	138.0	29.4	 25
624	  4	164.0	14.8	 25
625	  4	191.0	28.8	 25
626	  4	451.0	48.7	 25
627	  4	201.0	28.0	 25
628	  4	144.0	16.0	 25
629	  4	167.0	25.2	 25
630	  4	102.0	12.4	 25
631	  4	165.0	26.4	 25
632	  4	135.0	17.7	 25
633	  4	136.0	20.7	 25
634	  4	91.0	13.0	 25
635	  4	130.0	12.6	 25
636	  4	106.0	15.3	 25
637	  4	97.0	9.2	 25
638	  4	95.0	16.4	 25
639	  4	92.0	10.8	 25
640	  4	165.0	25.1	 25
641	  4	120.0	15.2	 25
642	  4	120.0	14.3	 25
643	  4	417.0	71.5	 25
644	  4	85.0	6.8	 25
645	  4	252.0	31.0	 25
646	  4	134.0	12.5	 25
647	  4	88.0	15.0	 25
648	  4	110.0	15.7	 25
649	  4	117.0	20.4	 25
650	  4	247.0	25.4	 25
651	  4	129.0	18.9	 25
652	  4	88.0	10.2	 25
653	  4	140.0	32.8	 25
654	  4	122.0	21.4	 25
655	  4	124.0	22.8	 25
656	  4	130.0	26.4	 25
657	  4	102.0	17.4	 25
658	  4	94.0	14.2	 25
659	  4	110.0	15.2	 25
660	  4	112.0	17.8	 25
661	  4	90.0	13.3	 25
662	  4	301.0	49.0	 25
663	  4	103.0	18.4	 25
664	  4	94.0	14.1	 25
665	  4	224.0	37.8	 25
666	  4	169.0	27.2	 25
667	  4	168.0	17.5	 25
668	  4	165.0	13.8	 25
669	  4	159.0	22.4	 25
670	  4	175.0	22.0	 25
671	  4	207.0	27.5	 25
672	  4	1023.0	88.1	 25
673	  4	178.0	20.3	 25
674	  4	159.0	28.7	 25
675	  4	143.0	14.7	 25
676	  4	157.0	21.8	 25
677	  4	145.0	19.5	 25
678	  4	450.0	59.6	 25
679	  4	111.0	16.5	 25
680	  4	183.0	26.1	 25
681	  4	97.0	15.3	 25
682	  4	145.0	19.9	 25
683	  4	105.0	21.2	 25
684	  4	91.0	9.6	 25
685	  4	140.0	18.0	 25
686	  4	185.0	23.6	 25
687	  4	164.0	23.6	 25
688	  4	139.0	20.9	 25
689	  4	106.0	13.7	 25
690	  4	452.0	37.3	 25
691	  4	250.0	38.1	 25
692	  4	204.0	32.3	 25
693	  4	98.0	12.9	 25
694	  4	107.0	23.2	 25
695	  4	115.0	19.6	 25
696	  4	97.0	15.0	 25
697	  4	138.0	22.2	 25
698	  4	118.0	13.4	 25
699	  4	150.0	24.5	 25
700	  4	197.0	30.6	 25
701	  4	94.0	11.1	 25
702	  4	178.0	26.4	 25
703	  4	367.0	45.6	 25
704	  4	383.0	60.5	 25
705	  4	218.0	27.3	 25
706	  4	158.0	20.5	 25
707	  4	153.0	19.9	 25
708	  4	81.0	14.2	 25
709	  4	101.0	14.6	 25
710	  4	152.0	22.3	 25
711	  4	316.0	33.9	 25
712	  4	655.0	56.9	 25
713	  4	183.0	29.1	 25
714	  4	187.0	17.9	 25
715	  4	329.0	37.7	 25
716	  4	99.0	19.7	 25
717	  4	116.0	19.1	 25
718	  4	230.0	38.6	 25
719	  4	136.0	16.9	 25
720	  4	600.0	68.0	 25
721	  4	101.0	11.7	 25
722	  4	97.0	11.4	 25
723	  4	193.0	19.9	 25
724	  4	130.0	22.4	 25
725	  4	139.0	16.0	 25
726	  4	153.0	21.1	 25
727	  4	298.0	37.9	 25
728	  4	114.0	26.0	 25
729	  4	103.0	17.7	 25
730	  4	166.0	17.5	 25
731	  4	349.0	61.6	 25
732	  4	108.0	16.8	 25
733	  4	144.0	16.5	 25
734	  4	215.0	34.7	 25
735	  4	144.0	25.1	 25
736	  4	174.0	16.8	 25
737	  4	120.0	16.3	 25
738	  4	212.0	25.0	 25
739	  4	104.0	16.6	 25
740	  4	161.0	21.1	 25
741	  4	252.0	24.4	 25
742	  4	300.0	30.7	 25
743	  4	149.0	14.5	 25
744	  4	181.0	21.3	 25
745	  4	137.0	25.2	 25
746	  4	102.0	19.5	 25
747	  4	176.0	25.3	 25
748	  4	148.0	28.0	 25
749	  4	116.0	19.3	 25
750	  4	188.0	26.3	 25
751	  4	152.0	18.7	 25
752	  4	109.0	19.2	 25
753	  4	118.0	22.9	 25
754	  4	543.0	70.5	 25
755	  4	545.0	72.1	 25
756	  4	129.0	17.0	 25
757	  4	86.0	11.7	 25
758	  4	74.0	6.9	 25
759	  4	147.0	20.7	 25
760	  4	84.0	14.3	 25
761	  4	90.0	14.1	 25
762	  4	158.0	19.6	 25
763	  4	2155.0	444.6	 25
764	  4	148.0	20.0	 25
765	  4	111.0	17.3	 25
766	  4	104.0	14.1	 25
767	  4	114.0	14.4	 25
768	  4	201.0	30.4	 25
769	  4	155.0	21.0	 25
770	  4	110.0	19.3	 25
771	  4	164.0	25.4	 25
772	  4	254.0	39.5	 25
773	  4	100.0	19.0	 25
774	  4	134.0	9.4	 25
775	  4	486.0	90.2	 25
776	  4	121.0	16.7	 25
777	  4	579.0	89.1	 25
778	  4	129.0	18.1	 25
779	  4	92.0	17.5	 25
780	  4	93.0	16.9	 25
781	  4	1415.0	283.8	 25
782	  4	133.0	26.6	 25
783	  4	110.0	12.7	 25
784	  4	89.0	13.5	 25
785	  4	1789.0	254.5	 25
786	  4	136.0	18.0	 25
787	  4	99.0	16.5	 25
788	  4	97.0	9.6	 25
789	  4	178.0	29.4	 25
790	  4	127.0	21.9	 25
791	  4	119.0	24.0	 25
792	  4	108.0	17.7	 25
793	  4	116.0	24.6	 25
794	  4	127.0	26.6	 25
795	  4	147.0	16.9	 25
796	  4	170.0	23.8	 25
797	  4	1145.0	226.0	 25
798	  4	97.0	14.9	 25
799	  4	89.0	13.4	 25
800	  4	106.0	13.5	 25
801	  4	118.0	13.0	 25
802	  4	96.0	15.7	 25
803	  4	150.0	22.0	 25
804	  4	197.0	34.4	 25
805	  4	178.0	29.2	 25
806	  4	124.0	22.1	 25
807	  4	210.0	33.3	 25
808	  4	167.0	18.9	 25
809	  4	120.0	15.2	 25
810	  4	271.0	35.7	 25
811	  4	109.0	17.1	 25
812	  4	118.0	18.9	 25
813	  4	311.0	42.0	 25
814	  4	163.0	24.7	 25
815	  4	295.0	30.3	 25
816	  4	90.0	16.4	 25
817	  4	138.0	30.1	 25
818	  4	173.0	18.7	 25
819	  4	145.0	24.7	 25
820	  4	216.0	23.3	 25
821	  4	102.0	16.4	 25
822	  4	110.0	15.5	 25
823	  4	106.0	19.4	 25
824	  4	254.0	37.7	 25
825	  4	111.0	16.3	 25
826	  4	102.0	19.2	 25
827	  4	136.0	19.3	 25
828	  4	244.0	27.5	 25
829	  4	299.0	29.1	 25
830	  4	193.0	27.9	 25
831	  4	184.0	25.1	 25
832	  4	117.0	18.7	 25
833	  4	162.0	21.1	 25
834	  4	119.0	13.7	 25
835	  4	89.0	12.4	 25
836	  4	139.0	18.7	 25
837	  4	110.0	20.4	 25
838	  4	1125.0	185.4	 25
839	  4	142.0	19.5	 25
840	  4	283.0	62.6	 25
841	  4	194.0	23.5	 25
842	  4	111.0	20.0	 25
843	  4	92.0	9.4	 25
844	  4	111.0	17.2	 25
845	  4	105.0	9.6	 25
846	  4	101.0	10.6	 25
847	  4	141.0	17.7	 25
848	  4	96.0	17.6	 25
849	  4	101.0	20.5	 25
850	  4	90.0	21.0	 25
851	  4	138.0	19.1	 25
852	  4	107.0	12.3	 25
853	  4	406.0	59.1	 25
854	  4	141.0	28.2	 25
855	  4	102.0	14.7	 25
856	  4	121.0	17.8	 25
857	  4	135.0	18.4	 25
858	  4	160.0	20.8	 25
859	  4	262.0	42.4	 25
860	  4	149.0	24.2	 25
861	  4	112.0	14.9	 25
862	  4	128.0	21.3	 25
863	  4	104.0	15.5	 25
864	  4	380.0	44.2	 25
865	  4	264.0	25.8	 25
866	  4	150.0	20.2	 25
867	  4	277.0	51.1	 25
868	  4	421.0	52.2	 25
869	  4	116.0	20.4	 25
870	  4	255.0	41.0	 25
871	  4	132.0	19.4	 25
872	  4	234.0	34.1	 25
873	  4	1297.0	200.2	 25
874	  4	108.0	12.6	 25
875	  4	131.0	22.1	 25
876	  4	154.0	23.3	 25
877	  4	122.0	14.1	 25
878	  4	89.0	13.9	 25
879	  4	147.0	24.3	 25
880	  4	250.0	49.7	 25
881	  4	152.0	20.6	 25
882	  4	154.0	21.6	 25
883	  4	126.0	20.3	 25
884	  4	650.0	89.8	 25
885	  4	126.0	17.0	 25
886	  4	132.0	15.9	 25
887	  4	112.0	21.8	 25
888	  4	156.0	20.4	 25
889	  4	94.0	18.9	 25
890	  4	116.0	13.5	 25
891	  4	374.0	39.4	 25
892	  4	119.0	17.9	 25
893	  4	106.0	15.7	 25
894	  4	309.0	34.7	 25
895	  4	79.0	12.2	 25
896	  4	365.0	76.3	 25
897	  4	285.0	30.5	 25
898	  4	125.0	22.4	 25
899	  4	256.0	26.5	 25
900	  4	354.0	45.7	 25
901	  4	188.0	18.5	 25
902	  4	657.0	91.7	 25
903	  4	124.0	20.4	 25
904	  4	188.0	23.8	 25
905	  4	354.0	35.5	 25
906	  4	111.0	16.4	 25
907	  4	125.0	26.6	 25
908	  4	641.0	87.6	 25
909	  4	134.0	18.7	 25
910	  4	172.0	20.9	 25
911	  4	175.0	29.8	 25
912	  4	235.0	35.3	 25
913	  4	147.0	22.2	 25
914	  4	148.0	20.0	 25
915	  4	304.0	35.3	 25
916	  4	653.0	88.1	 25
917	  4	223.0	39.8	 25
918	  4	743.0	115.2	 25
919	  4	144.0	18.3	 25
920	  4	119.0	14.0	 25
921	  4	93.0	15.0	 25
922	  4	102.0	18.9	 25
923	  4	124.0	21.6	 25
924	  4	93.0	17.7	 25
925	  4	114.0	20.9	 25
926	  4	592.0	41.9	 25
927	  4	417.0	42.9	 25
928	  4	459.0	80.0	 25
929	  4	95.0	9.1	 25
930	  4	91.0	15.6	 25
931	  4	141.0	21.3	 25
932	  4	165.0	31.0	 25
933	  4	103.0	20.7	 25
934	  4	108.0	18.5	 25
935	  4	115.0	16.0	 25
936	  4	176.0	26.9	 25
937	  4	95.0	14.5	 25
938	  4	257.0	40.2	 25
939	  4	202.0	30.2	 25
940	  4	271.0	36.2	 25
941	  4	195.0	36.4	 25
942	  4	1233.0	201.0	 25
943	  4	123.0	19.3	 25
944	  4	204.0	24.8	 25
945	  4	125.0	23.7	 25
946	  4	234.0	35.1	 25
947	  4	193.0	27.9	 25
948	  4	119.0	12.3	 25
949	  4	102.0	22.2	 25
950	  4	116.0	14.6	 25
951	  4	127.0	16.8	 25
952	  4	142.0	13.5	 25
953	  4	121.0	15.0	 25
954	  4	209.0	25.0	 25
955	  4	109.0	19.8	 25
956	  4	106.0	17.2	 25
957	  4	90.0	18.0	 25
958	  4	292.0	42.5	 25
959	  4	336.0	55.2	 25
960	  4	124.0	12.0	 25
961	  4	122.0	15.4	 25
962	  4	237.0	34.3	 25
963	  4	189.0	25.1	 25
964	  4	89.0	19.3	 25
965	  4	103.0	17.8	 25
966	  4	136.0	19.5	 25
967	  4	183.0	32.4	 25
968	  4	88.0	15.9	 25
969	  4	131.0	19.6	 25
970	  4	123.0	18.5	 25
971	  4	142.0	18.5	 25
972	  4	170.0	27.3	 25
973	  4	149.0	23.7	 25
974	  4	116.0	23.8	 25
975	  4	92.0	16.2	 25
976	  4	75.0	12.9	 25
977	  4	78.0	19.5	 25
978	  4	131.0	24.6	 25
979	  4	141.0	22.7	 25
980	  4	190.0	27.3	 25
981	  4	102.0	13.3	 25
982	  4	359.0	53.5	 25
983	  4	204.0	38.7	 25
984	  4	99.0	13.1	 25
985	  4	108.0	22.1	 25
986	  4	155.0	24.2	 25
987	  4	1076.0	173.0	 25
988	  4	246.0	35.4	 25
989	  4	198.0	34.6	 25
990	  4	99.0	22.8	 25
991	  4	246.0	48.9	 25
992	  4	305.0	50.8	 25
993	  4	170.0	33.0	 25
994	  4	196.0	27.1	 25
995	  4	1673.0	397.1	 25
996	  4	86.0	16.3	 25
997	  4	176.0	29.1	 25
998	  4	169.0	26.5	 25
999	  4	169.0	24.3	 25
1000	  4	145.0	20.8	 25
1001	  4	145.0	26.2	 25
  0	  5	102.0	21.5	 25
  1	  5	145.0	17.7	 25
  2	  5	204.0	24.6	 25
  3	  5	165.0	26.4	 25
  4	  5	116.0	14.8	 25
  5	  5	260.0	23.4	 25
  6	  5	116.0	15.0	 25
  7	  5	154.0	19.9	 25
  8	  5	141.0	28.2	 25
  9	  5	105.0	12.6	 25
 10	  5	118.0	11.6	 25
 11	  5	193.0	34.2	 25
 12	  5	123.0	15.0	 25
 13	  5	4929.0	824.2	 25
 14	  5	5087.0	903.5	 25
 15	  5	5149.0	953.2	 25
 16	  5	116.0	20.3	 25
 17	  5	147.0	21.3	 25
 18	  5	111.0	17.2	 25
 19	  5	91.0	13.6	 25
 20	  5	99.0	11.9	 25
 21	  5	108.0	12.4	 25
 22	  5	97.0	13.7	 25
 23	  5	176.0	26.1	 25
 24	  5	94.0	9.9	 25
 25	  5	112.0	17.8	 25
 26	  5	91.0	13.4	 25
 27	  5	112.0	17.1	 25
 28	  5	94.0	9.4	 25
 29	  5	141.0	18.5	 25
 30	  5	92.0	10.6	 25
 31	  5	98.0	15.8	 25
 32	  5	114.0	9.4	 25
 33	  5	108.0	16.3	 25
 34	  5	104.0	19.2	 25
 35	  5	177.0	24.8	 25
 36	  5	107.0	14.1	 25
 37	  5	4688.0	940.7	 25
 38	  5	5053.0	1126.7	 25
 39	  5	4944.0	1168.2	 25
 40	  5	120.0	12.3	 25
 41	  5	184.0	28.6	 25
 42	  5	5265.0	881.7	 25
 43	  5	111.0	12.6	 25
 44	  5	105.0	16.2	 25
 45	  5	113.0	13.4	 25
 46	  5	95.0	15.7	 25
 47	  5	163.0	16.4	 25
 48	  5	82.0	10.6	 25
 49	  5	90.0	9.6	 25
 50	  5	105.0	18.4	 25
 51	  5	107.0	13.8	 25
 52	  5	81.0	11.2	 25
 53	  5	174.0	24.6	 25
 54	  5	91.0	15.9	 25
 55	  5	112.0	15.0	 25
 56	  5	96.0	14.0	 25
 57	  5	98.0	12.6	 25
 58	  5	118.0	17.0	 25
 59	  5	148.0	12.1	 25
 60	  5	153.0	14.3	 25
 61	  5	172.0	31.5	 25
 62	  5	5433.0	857.9	 25
 63	  5	128.0	15.2	 25
 64	  5	104.0	18.3	 25
 65	  5	110.0	12.7	 25
 66	  5	5413.0	916.6	 25
 67	  5	161.0	21.9	 25
 68	  5	99.0	12.0	 25
 69	  5	95.0	17.4	 25
 70	  5	97.0	13.2	 25
 71	  5	118.0	21.3	 25
 72	  5	83.0	11.8	 25
 73	  5	165.0	20.1	 25
 74	  5	97.0	14.8	 25
 75	  5	97.0	13.6	 25
 76	  5	102.0	13.0	 25
 77	  5	102.0	16.4	 25
 78	  5	102.0	18.1	 25
 79	  5	190.0	23.9	 25
 80	  5	117.0	19.5	 25
 81	  5	107.0	10.5	 25
 82	  5	112.0	16.5	 25
 83	  5	102.0	16.5	 25
 84	  5	121.0	19.4	 25
 85	  5	167.0	18.0	 25
 86	  5	85.0	14.6	 25
 87	  5	130.0	19.2	 25
 88	  5	109.0	11.1	 25
 89	  5	85.0	7.6	 25
 90	  5	104.0	12.3	 25
 91	  5	196.0	21.9	 25
 92	  5	153.0	15.1	 25
 93	  5	181.0	24.4	 25
 94	  5	118.0	18.4	 25
 95	  5	125.0	24.2	 25
 96	  5	5067.0	884.9	 25
 97	  5	5338.0	930.4	 25
 98	  5	118.0	17.9	 25
 99	  5	166.0	18.2	 25
100	  5	127.0	16.4	 25
101	  5	4933.0	806.1	 25
102	  5	5192.0	860.8	 25
103	  5	111.0	16.3	 25
104	  5	94.0	10.9	 25
105	  5	183.0	20.6	 25
106	  5	125.0	16.0	 25
107	  5	4921.0	863.0	 25
108	  5	5292.0	838.6	 25
109	  5	105.0	15.9	 25
110	  5	101.0	12.2	 25
111	  5	161.0	20.1	 25
112	  5	146.0	18.4	 25
113	  5	173.0	21.5	 25
114	  5	125.0	17.6	 25
115	  5	4980.0	772.6	 25
116	  5	5157.0	910.1	 25
117	  5	5337.0	940.9	 25
118	  5	112.0	18.4	 25
119	  5	162.0	25.9	 25
120	  5	163.0	20.0	 25
121	  5	257.0	47.0	 25
122	  5	105.0	12.6	 25
123	  5	98.0	16.1	 25
124	  5	89.0	11.6	 25
125	  5	159.0	20.2	 25
126	  5	116.0	21.6	 25
127	  5	123.0	17.3	 25
128	  5	734.0	99.1	 25
129	  5	141.0	13.9	 25
130	  5	180.0	23.0	 25
131	  5	159.0	20.8	 25
132	  5	1295.0	233.7	 25
133	  5	114.0	17.9	 25
134	  5	785.0	111.5	 25
135	  5	150.0	28.0	 25
136	  5	163.0	26.6	 25
137	  5	231.0	30.0	 25
138	  5	165.0	30.8	 25
139	  5	106.0	12.7	 25
140	  5	123.0	19.4	 25
141	  5	80.0	10.2	 25
142	  5	123.0	17.0	 25
143	  5	118.0	12.5	 25
144	  5	516.0	67.9	 25
145	  5	86.0	12.9	 25
146	  5	272.0	41.2	 25
147	  5	763.0	68.6	 25
148	  5	2345.0	365.2	 25
149	  5	1085.0	192.4	 25
150	  5	400.0	58.1	 25
151	  5	232.0	29.7	 25
152	  5	771.0	172.8	 25
153	  5	207.0	26.4	 25
154	  5	92.0	11.4	 25
155	  5	84.0	6.7	 25
156	  5	75.0	11.3	 25
157	  5	112.0	12.7	 25
158	  5	285.0	21.1	 25
159	  5	237.0	37.4	 25
160	  5	109.0	15.7	 25
161	  5	116.0	18.0	 25
162	  5	92.0	10.0	 25
163	  5	195.0	34.3	 25
164	  5	105.0	17.3	 25
165	  5	2155.0	406.6	 25
166	  5	148.0	15.8	 25
167	  5	265.0	41.4	 25
168	  5	139.0	19.3	 25
169	  5	186.0	27.5	 25
170	  5	94.0	13.8	 25
171	  5	111.0	17.0	 25
172	  5	151.0	16.5	 25
173	  5	101.0	17.4	 25
174	  5	197.0	29.0	 25
175	  5	100.0	16.5	 25
176	  5	130.0	18.1	 25
177	  5	89.0	14.0	 25
178	  5	103.0	13.6	 25
179	  5	119.0	15.8	 25
180	  5	123.0	13.4	 25
181	  5	85.0	13.6	 25
182	  5	138.0	14.4	 25
183	  5	548.0	88.7	 25
184	  5	566.0	72.1	 25
185	  5	1514.0	263.4	 25
186	  5	142.0	18.9	 25
187	  5	83.0	13.9	 25
188	  5	114.0	10.4	 25
189	  5	104.0	17.2	 25
190	  5	155.0	17.5	 25
191	  5	109.0	14.4	 25
192	  5	273.0	33.1	 25
193	  5	106.0	13.8	 25
194	  5	123.0	14.8	 25
195	  5	270.0	27.9	 25
196	  5	153.0	18.0	 25
197	  5	92.0	12.3	 25
198	  5	128.0	12.6	 25
199	  5	131.0	15.2	 25
200	  5	84.0	6.8	 25
201	  5	89.0	12.1	 25
202	  5	131.0	17.0	 25
203	  5	110.0	18.6	 25
204	  5	129.0	19.9	 25
205	  5	81.0	12.4	 25
206	  5	104.0	15.7	 25
207	  5	127.0	14.4	 25
208	  5	1160.0	234.1	 25
209	  5	102.0	13.9	 25
210	  5	111.0	15.6	 25
211	  5	399.0	78.8	 25
212	  5	93.0	16.1	 25
213	  5	201.0	17.5	 25
214	  5	226.0	26.6	 25
215	  5	449.0	43.7	 25
216	  5	119.0	13.5	 25
217	  5	215.0	21.9	 25
218	  5	100.0	10.7	 25
219	  5	212.0	38.6	 25
220	  5	230.0	31.5	 25
221	  5	377.0	47.3	 25
222	  5	303.0	29.9	 25
223	  5	227.0	35.7	 25
224	  5	207.0	25.2	 25
225	  5	138.0	17.4	 25
226	  5	166.0	19.8	 25
227	  5	118.0	11.8	 25
228	  5	3693.0	556.8	 25
229	  5	91.0	13.3	 25
230	  5	117.0	15.9	 25
231	  5	138.0	18.4	 25
232	  5	102.0	13.6	 25
233	  5	243.0	37.3	 25
234	  5	175.0	22.6	 25
235	  5	105.0	15.7	 25
236	  5	125.0	15.3	 25
237	  5	123.0	15.0	 25
238	  5	946.0	82.4	 25
239	  5	178.0	21.6	 25
240	  5	90.0	13.0	 25
241	  5	75.0	10.3	 25
242	  5	95.0	17.1	 25
243	  5	188.0	15.0	 25
244	  5	155.0	14.9	 25
245	  5	157.0	23.3	 25
246	  5	579.0	83.0	 25
247	  5	253.0	25.6	 25
248	  5	396.0	67.9	 25
249	  5	252.0	37.1	 25
250	  5	1366.0	205.9	 25
251	  5	174.0	18.8	 25
252	  5	135.0	12.4	 25
253	  5	876.0	152.8	 25
254	  5	86.0	17.0	 25
255	  5	109.0	15.3	 25
256	  5	178.0	16.4	 25
257	  5	114.0	14.9	 25
258	  5	285.0	59.0	 25
259	  5	138.0	21.0	 25
260	  5	123.0	20.2	 25
261	  5	120.0	25.4	 25
262	  5	195.0	34.8	 25
263	  5	250.0	41.0	 25
264	  5	147.0	17.1	 25
265	  5	147.0	24.8	 25
266	  5	92.0	12.7	 25
267	  5	433.0	54.6	 25
268	  5	145.0	24.9	 25
269	  5	118.0	18.6	 25
270	  5	81.0	14.6	 25
271	  5	233.0	31.0	 25
272	  5	92.0	12.1	 25
273	  5	1533.0	232.8	 25
274	  5	211.0	27.9	 25
275	  5	343.0	36.1	 25
276	  5	122.0	19.1	 25
277	  5	101.0	9.5	 25
278	  5	86.0	14.3	 25
279	  5	120.0	14.0	 25
280	  5	101.0	17.5	 25
281	  5	137.0	19.3	 25
282	  5	88.0	11.8	 25
283	  5	976.0	150.7	 25
284	  5	99.0	11.8	 25
285	  5	82.0	13.2	 25
286	  5	296.0	38.7	 25
287	  5	82.0	11.0	 25
288	  5	123.0	19.3	 25
289	  5	98.0	9.5	 25
290	  5	212.0	46.6	 25
291	  5	233.0	32.7	 25
292	  5	327.0	45.2	 25
293	  5	638.0	80.6	 25
294	  5	338.0	51.6	 25
295	  5	91.0	14.6	 25
296	  5	87.0	11.6	 25
297	  5	92.0	13.6	 25
298	  5	1264.0	236.2	 25
299	  5	117.0	19.3	 25
300	  5	99.0	10.7	 25
301	  5	120.0	15.7	 25
302	  5	139.0	31.2	 25
303	  5	88.0	12.0	 25
304	  5	136.0	23.3	 25
305	  5	145.0	22.3	 25
306	  5	350.0	42.1	 25
307	  5	188.0	49.2	 25
308	  5	149.0	18.5	 25
309	  5	102.0	15.9	 25
310	  5	130.0	14.5	 25
311	  5	350.0	39.0	 25
312	  5	136.0	22.7	 25
313	  5	195.0	22.9	 25
314	  5	105.0	16.2	 25
315	  5	119.0	16.3	 25
316	  5	88.0	14.1	 25
317	  5	115.0	14.5	 25
318	  5	124.0	17.1	 25
319	  5	133.0	17.0	 25
320	  5	197.0	18.3	 25
321	  5	1688.0	242.5	 25
322	  5	710.0	95.5	 25
323	  5	118.0	16.1	 25
324	  5	277.0	46.6	 25
325	  5	146.0	22.8	 25
326	  5	133.0	17.5	 25
327	  5	1094.0	173.6	 25
328	  5	103.0	18.2	 25
329	  5	144.0	17.5	 25
330	  5	116.0	18.3	 25
331	  5	1448.0	258.4	 25
332	  5	115.0	15.7	 25
333	  5	436.0	42.4	 25
334	  5	231.0	33.9	 25
335	  5	147.0	30.8	 25
336	  5	148.0	25.9	 25
337	  5	133.0	15.9	 25
338	  5	238.0	31.7	 25
339	  5	92.0	12.9	 25
340	  5	154.0	16.6	 25
341	  5	92.0	12.0	 25
342	  5	100.0	16.1	 25
343	  5	93.0	12.0	 25
344	  5	185.0	25.2	 25
345	  5	98.0	9.1	 25
346	  5	153.0	24.1	 25
347	  5	166.0	29.1	 25
348	  5	174.0	17.5	 25
349	  5	298.0	33.9	 25
350	  5	278.0	24.7	 25
351	  5	173.0	21.1	 25
352	  5	99.0	9.8	 25
353	  5	97.0	15.6	 25
354	  5	178.0	18.7	 25
355	  5	247.0	22.8	 25
356	  5	177.0	17.8	 25
357	  5	224.0	33.6	 25
358	  5	160.0	22.9	 25
359	  5	428.0	60.9	 25
360	  5	1940.0	330.0	 25
361	  5	2044.0	283.8	 25
362	  5	103.0	14.4	 25
363	  5	110.0	12.1	 25
364	  5	1072.0	182.1	 25
365	  5	200.0	23.9	 25
366	  5	102.0	18.5	 25
367	  5	104.0	11.4	 25
368	  5	165.0	27.0	 25
369	  5	1062.0	189.8	 25
370	  5	100.0	13.3	 25
371	  5	116.0	15.9	 25
372	  5	102.0	9.9	 25
373	  5	190.0	25.1	 25
374	  5	105.0	12.0	 25
375	  5	112.0	23.4	 25
376	  5	4146.0	490.3	 25
377	  5	110.0	15.8	 25
378	  5	159.0	24.9	 25
379	  5	131.0	18.2	 25
380	  5	98.0	12.7	 25
381	  5	94.0	15.1	 25
382	  5	458.0	82.6	 25
383	  5	200.0	25.5	 25
384	  5	224.0	25.6	 25
385	  5	180.0	21.0	 25
386	  5	1026.0	164.3	 25
387	  5	165.0	23.0	 25
388	  5	98.0	17.0	 25
389	  5	146.0	21.3	 25
390	  5	174.0	19.0	 25
391	  5	94.0	14.1	 25
392	  5	1470.0	297.8	 25
393	  5	113.0	15.8	 25
394	  5	469.0	80.4	 25
395	  5	115.0	13.3	 25
396	  5	13633.0	1972.6	 25
397	  5	149.0	19.4	 25
398	  5	231.0	38.9	 25
399	  5	193.0	15.6	 25
400	  5	6383.0	943.8	 25
401	  5	134.0	19.1	 25
402	  5	91.0	12.5	 25
403	  5	189.0	28.8	 25
404	  5	91.0	13.0	 25
405	  5	93.0	11.3	 25
406	  5	212.0	34.6	 25
407	  5	185.0	32.6	 25
408	  5	393.0	60.5	 25
409	  5	1111.0	149.1	 25
410	  5	346.0	43.3	 25
411	  5	94.0	18.6	 25
412	  5	228.0	30.7	 25
413	  5	106.0	21.7	 25
414	  5	166.0	18.9	 25
415	  5	158.0	29.5	 25
416	  5	445.0	73.1	 25
417	  5	2957.0	546.6	 25
418	  5	289.0	56.1	 25
419	  5	839.0	111.2	 25
420	  5	236.0	49.0	 25
421	  5	124.0	18.9	 25
422	  5	3215.0	546.0	 25
423	  5	224.0	22.2	 25
424	  5	553.0	53.7	 25
425	  5	154.0	21.9	 25
426	  5	659.0	86.6	 25
427	  5	702.0	113.2	 25
428	  5	239.0	39.4	 25
429	  5	87.0	18.8	 25
430	  5	137.0	17.1	 25
431	  5	427.0	68.4	 25
432	  5	72.0	11.2	 25
433	  5	241.0	25.3	 25
434	  5	177.0	25.7	 25
435	  5	213.0	31.4	 25
436	  5	113.0	19.8	 25
437	  5	111.0	21.7	 25
438	  5	152.0	20.4	 25
439	  5	3078.0	612.4	 25
440	  5	241.0	27.8	 25
441	  5	127.0	19.8	 25
442	  5	3189.0	563.9	 25
443	  5	88.0	10.2	 25
444	  5	463.0	78.6	 25
445	  5	693.0	121.1	 25
446	  5	105.0	15.5	 25
447	  5	340.0	57.5	 25
448	  5	153.0	27.9	 25
449	  5	109.0	15.4	 25
450	  5	119.0	22.1	 25
451	  5	458.0	103.9	 25
452	  5	105.0	17.6	 25
453	  5	948.0	79.0	 25
454	  5	329.0	75.9	 25
455	  5	130.0	23.7	 25
456	  5	142.0	12.6	 25
457	  5	112.0	17.0	 25
458	  5	115.0	18.7	 25
459	  5	102.0	19.5	 25
460	  5	117.0	25.1	 25
461	  5	146.0	20.9	 25
462	  5	76.0	16.4	 25
463	  5	88.0	18.7	 25
464	  5	80.0	11.7	 25
465	  5	209.0	30.3	 25
466	  5	90.0	11.9	 25
467	  5	200.0	29.8	 25
468	  5	105.0	18.2	 25
469	  5	97.0	12.1	 25
470	  5	106.0	19.4	 25
471	  5	87.0	14.1	 25
472	  5	99.0	14.6	 25
473	  5	1817.0	313.6	 25
474	  5	128.0	18.4	 25
475	  5	214.0	26.5	 25
476	  5	137.0	21.2	 25
477	  5	93.0	21.8	 25
478	  5	93.0	11.2	 25
479	  5	180.0	31.8	 25
480	  5	173.0	27.4	 25
481	  5	94.0	12.2	 25
482	  5	88.0	12.7	 25
483	  5	103.0	15.1	 25
484	  5	108.0	20.5	 25
485	  5	149.0	23.0	 25
486	  5	201.0	27.1	 25
487	  5	94.0	15.9	 25
488	  5	115.0	18.3	 25
489	  5	2824.0	603.9	 25
490	  5	323.0	57.6	 25
491	  5	3541.0	669.2	 25
492	  5	269.0	46.9	 25
493	  5	94.0	16.9	 25
494	  5	298.0	57.0	 25
495	  5	148.0	25.0	 25
496	  5	620.0	66.3	 25
497	  5	146.0	30.2	 25
498	  5	131.0	17.3	 25
499	  5	86.0	18.7	 25
500	  5	108.0	14.4	 25
501	  5	170.0	15.2	 25
502	  5	282.0	45.5	 25
503	  5	147.0	30.8	 25
504	  5	122.0	21.1	 25
505	  5	119.0	23.0	 25
506	  5	130.0	20.6	 25
507	  5	165.0	23.7	 25
508	  5	106.0	23.8	 25
509	  5	128.0	20.5	 25
510	  5	1725.0	278.8	 25
511	  5	120.0	25.6	 25
512	  5	115.0	17.4	 25
513	  5	109.0	15.2	 25
514	  5	794.0	140.4	 25
515	  5	148.0	27.6	 25
516	  5	111.0	21.3	 25
517	  5	161.0	38.9	 25
518	  5	178.0	27.2	 25
519	  5	111.0	16.0	 25
520	  5	151.0	27.5	 25
521	  5	125.0	19.5	 25
522	  5	200.0	25.8	 25
523	  5	95.0	16.0	 25
524	  5	100.0	13.4	 25
525	  5	105.0	17.9	 25
526	  5	118.0	20.7	 25
527	  5	159.0	27.1	 25
528	  5	615.0	75.6	 25
529	  5	1783.0	290.0	 25
530	  5	91.0	22.6	 25
531	  5	171.0	21.7	 25
532	  5	799.0	83.8	 25
533	  5	476.0	87.3	 25
534	  5	88.0	13.7	 25
535	  5	109.0	13.9	 25
536	  5	237.0	39.3	 25
537	  5	95.0	12.6	 25
538	  5	93.0	11.2	 25
539	  5	121.0	20.3	 25
540	  5	91.0	17.0	 25
541	  5	83.0	16.4	 25
542	  5	86.0	14.4	 25
543	  5	160.0	26.2	 25
544	  5	82.0	16.1	 25
545	  5	433.0	97.8	 25
546	  5	1563.0	316.3	 25
547	  5	155.0	24.4	 25
548	  5	764.0	131.8	 25
549	  5	492.0	99.0	 25
550	  5	196.0	40.9	 25
551	  5	2196.0	382.4	 25
552	  5	90.0	15.7	 25
553	  5	2270.0	449.4	 25
554	  5	103.0	16.2	 25
555	  5	128.0	22.6	 25
556	  5	101.0	21.2	 25
557	  5	1722.0	306.7	 25
558	  5	150.0	22.1	 25
559	  5	92.0	14.2	 25
560	  5	87.0	16.4	 25
561	  5	517.0	76.9	 25
562	  5	104.0	19.3	 25
563	  5	86.0	10.9	 25
564	  5	143.0	25.4	 25
565	  5	199.0	35.5	 25
566	  5	94.0	15.5	 25
567	  5	438.0	55.6	 25
568	  5	136.0	24.2	 25
569	  5	164.0	33.8	 25
570	  5	184.0	29.4	 25
571	  5	162.0	15.9	 25
572	  5	154.0	15.6	 25
573	  5	212.0	35.9	 25
574	  5	149.0	25.1	 25
575	  5	91.0	14.9	 25
576	  5	112.0	20.4	 25
577	  5	130.0	19.1	 25
578	  5	119.0	20.1	 25
579	  5	970.0	141.3	 25
580	  5	112.0	21.9	 25
581	  5	101.0	14.6	 25
582	  5	159.0	23.0	 25
583	  5	133.0	22.1	 25
584	  5	362.0	60.3	 25
585	  5	336.0	53.1	 25
586	  5	145.0	26.0	 25
587	  5	125.0	23.4	 25
588	  5	155.0	25.9	 25
589	  5	77.0	10.3	 25
590	  5	117.0	16.8	 25
591	  5	157.0	29.1	 25
592	  5	105.0	19.3	 25
593	  5	121.0	18.7	 25
594	  5	133.0	20.5	 25
595	  5	208.0	42.5	 25
596	  5	116.0	22.9	 25
597	  5	114.0	16.1	 25
598	  5	91.0	17.7	 25
599	  5	131.0	18.7	 25
600	  5	202.0	33.6	 25
601	  5	111.0	18.0	 25
602	  5	220.0	37.4	 25
603	  5	3129.0	659.3	 25
604	  5	117.0	18.0	 25
605	  5	90.0	13.4	 25
606	  5	114.0	18.3	 25
607	  5	114.0	21.7	 25
608	  5	228.0	36.0	 25
609	  5	119.0	20.6	 25
610	  5	163.0	22.8	 25
611	  5	119.0	26.2	 25
612	  5	392.0	73.2	 25
613	  5	222.0	33.1	 25
614	  5	162.0	22.8	 25
615	  5	423.0	70.3	 25
616	  5	100.0	18.6	 25
617	  5	109.0	16.2	 25
618	  5	235.0	37.9	 25
619	  5	149.0	15.7	 25
620	  5	270.0	38.6	 25
621	  5	726.0	64.2	 25
622	  5	771.0	111.0	 25
623	  5	197.0	34.4	 25
624	  5	235.0	41.5	 25
625	  5	81.0	14.0	 25
626	  5	101.0	18.1	 25
627	  5	228.0	36.5	 25
628	  5	120.0	21.7	 25
629	  5	213.0	37.1	 25
630	  5	253.0	32.8	 25
631	  5	119.0	14.3	 25
632	  5	151.0	20.7	 25
633	  5	123.0	22.6	 25
634	  5	114.0	17.9	 25
635	  5	95.0	13.8	 25
636	  5	5183.0	1038.9	 25
637	  5	102.0	16.3	 25
638	  5	143.0	21.2	 25
639	  5	279.0	50.4	 25
640	  5	291.0	58.9	 25
641	  5	85.0	10.5	 25
642	  5	186.0	38.6	 25
643	  5	207.0	33.7	 25
644	  5	104.0	12.0	 25
645	  5	156.0	25.9	 25
646	  5	429.0	40.6	 25
647	  5	116.0	17.8	 25
648	  5	132.0	24.2	 25
649	  5	479.0	60.9	 25
650	  5	136.0	23.2	 25
651	  5	115.0	18.4	 25
652	  5	142.0	20.1	 25
653	  5	126.0	16.0	 25
654	  5	112.0	15.0	 25
655	  5	95.0	14.3	 25
656	  5	103.0	18.7	 25
657	  5	131.0	17.5	 25
658	  5	143.0	20.8	 25
659	  5	223.0	41.9	 25
660	  5	114.0	18.6	 25
661	  5	143.0	20.7	 25
662	  5	323.0	39.6	 25
663	  5	96.0	25.2	 25
664	  5	89.0	17.5	 25
665	  5	120.0	19.4	 25
666	  5	106.0	17.0	 25
667	  5	112.0	15.0	 25
668	  5	124.0	18.3	 25
669	  5	114.0	23.5	 25
670	  5	105.0	17.5	 25
671	  5	356.0	59.4	 25
672	  5	1290.0	212.0	 25
673	  5	104.0	18.7	 25
674	  5	325.0	50.1	 25
675	  5	167.0	25.2	 25
676	  5	102.0	12.0	 25
677	  5	121.0	24.0	 25
678	  5	2785.0	493.6	 25
679	  5	158.0	22.1	 25
680	  5	90.0	12.9	 25
681	  5	131.0	22.2	 25
682	  5	102.0	17.8	 25
683	  5	126.0	19.7	 25
684	  5	112.0	16.8	 25
685	  5	105.0	19.0	 25
686	  5	164.0	27.4	 25
687	  5	103.0	16.7	 25
688	  5	283.0	46.6	 25
689	  5	82.0	16.8	 25
690	  5	278.0	59.1	 25
691	  5	181.0	22.3	 25
692	  5	140.0	21.5	 25
693	  5	100.0	20.4	 25
694	  5	226.0	37.9	 25
695	  5	117.0	19.9	 25
696	  5	194.0	22.5	 25
697	  5	87.0	10.0	 25
698	  5	134.0	27.5	 25
699	  5	107.0	11.0	 25
700	  5	358.0	65.4	 25
701	  5	481.0	81.4	 25
702	  5	87.0	20.7	 25
703	  5	138.0	17.4	 25
704	  5	133.0	20.5	 25
705	  5	144.0	25.8	 25
706	  5	147.0	19.6	 25
707	  5	155.0	30.6	 25
708	  5	166.0	33.4	 25
709	  5	355.0	43.1	 25
710	  5	266.0	38.7	 25
711	  5	133.0	20.7	 25
712	  5	97.0	16.0	 25
713	  5	115.0	13.8	 25
714	  5	296.0	36.6	 25
715	  5	229.0	35.2	 25
716	  5	719.0	94.6	 25
717	  5	158.0	21.1	 25
718	  5	3927.0	599.3	 25
719	  5	216.0	35.5	 25
720	  5	95.0	15.9	 25
721	  5	97.0	15.4	 25
722	  5	121.0	21.5	 25
723	  5	278.0	46.9	 25
724	  5	122.0	17.2	 25
725	  5	199.0	24.4	 25
726	  5	121.0	15.9	 25
727	  5	988.0	191.0	 25
728	  5	104.0	15.9	 25
729	  5	196.0	22.7	 25
730	  5	119.0	18.7	 25
731	  5	92.0	9.2	 25
732	  5	7441.0	1506.3	 25
733	  5	103.0	19.8	 25
734	  5	128.0	17.9	 25
735	  5	118.0	17.0	 25
736	  5	104.0	18.5	 25
737	  5	99.0	15.8	 25
738	  5	244.0	35.1	 25
739	  5	164.0	22.6	 25
740	  5	119.0	20.2	 25
741	  5	121.0	18.3	 25
742	  5	100.0	13.7	 25
743	  5	1227.0	224.0	 25
744	  5	1175.0	212.1	 25
745	  5	169.0	26.4	 25
746	  5	193.0	26.7	 25
747	  5	93.0	17.1	 25
748	  5	156.0	19.8	 25
749	  5	87.0	10.8	 25
750	  5	105.0	17.5	 25
751	  5	559.0	73.3	 25
752	  5	226.0	28.8	 25
753	  5	141.0	23.5	 25
754	  5	163.0	20.6	 25
755	  5	173.0	22.3	 25
756	  5	93.0	16.4	 25
757	  5	123.0	14.4	 25
758	  5	145.0	29.7	 25
759	  5	233.0	38.4	 25
760	  5	98.0	13.9	 25
761	  5	524.0	91.6	 25
762	  5	1150.0	210.8	 25
763	  5	461.0	74.9	 25
764	  5	133.0	16.4	 25
765	  5	236.0	36.1	 25
766	  5	150.0	22.9	 25
767	  5	127.0	24.1	 25
768	  5	127.0	21.0	 25
769	  5	94.0	16.9	 25
770	  5	141.0	25.6	 25
771	  5	232.0	36.7	 25
772	  5	128.0	22.4	 25
773	  5	133.0	19.5	 25
774	  5	123.0	25.6	 25
775	  5	175.0	25.2	 25
776	  5	173.0	25.7	 25
777	  5	754.0	113.3	 25
778	  5	308.0	50.4	 25
779	  5	101.0	16.1	 25
780	  5	1002.0	170.1	 25
781	  5	139.0	23.3	 25
782	  5	7103.0	1096.8	 25
783	  5	7150.0	1010.0	 25
784	  5	103.0	16.0	 25
785	  5	100.0	13.5	 25
786	  5	319.0	61.5	 25
787	  5	146.0	20.1	 25
788	  5	94.0	15.7	 25
789	  5	103.0	17.9	 25
790	  5	128.0	18.9	 25
791	  5	1052.0	189.5	 25
792	  5	82.0	14.3	 25
793	  5	88.0	12.3	 25
794	  5	171.0	23.8	 25
795	  5	93.0	14.7	 25
796	  5	110.0	20.8	 25
797	  5	150.0	16.4	 25
798	  5	1399.0	251.0	 25
799	  5	158.0	20.6	 25
800	  5	142.0	14.0	 25
801	  5	92.0	17.7	 25
802	  5	103.0	15.7	 25
803	  5	192.0	33.2	 25
804	  5	96.0	14.4	 25
805	  5	280.0	50.7	 25
806	  5	253.0	44.6	 25
807	  5	184.0	29.7	 25
808	  5	332.0	55.7	 25
809	  5	134.0	24.4	 25
810	  5	118.0	18.2	 25
811	  5	172.0	19.2	 25
812	  5	211.0	30.1	 25
813	  5	365.0	46.1	 25
814	  5	8218.0	1341.0	 25
815	  5	548.0	79.4	 25
816	  5	99.0	12.7	 25
817	  5	108.0	13.9	 25
818	  5	707.0	129.9	 25
819	  5	132.0	25.2	 25
820	  5	421.0	66.7	 25
821	  5	101.0	13.1	 25
822	  5	264.0	38.6	 25
823	  5	118.0	17.1	 25
824	  5	174.0	22.7	 25
825	  5	128.0	25.0	 25
826	  5	256.0	30.2	 25
827	  5	162.0	28.7	 25
828	  5	197.0	21.6	 25
829	  5	227.0	21.6	 25
830	  5	99.0	23.2	 25
831	  5	505.0	35.6	 25
832	  5	1315.0	149.5	 25
833	  5	136.0	21.3	 25
834	  5	77.0	13.3	 25
835	  5	100.0	16.9	 25
836	  5	145.0	25.5	 25
837	  5	142.0	24.5	 25
838	  5	128.0	19.2	 25
839	  5	563.0	101.5	 25
840	  5	108.0	17.5	 25
841	  5	128.0	19.1	 25
842	  5	117.0	22.1	 25
843	  5	138.0	25.0	 25
844	  5	104.0	14.2	 25
845	  5	210.0	30.7	 25
846	  5	117.0	15.3	 25
847	  5	123.0	15.3	 25
848	  5	210.0	32.3	 25
849	  5	83.0	11.0	 25
850	  5	174.0	17.8	 25
851	  5	88.0	11.4	 25
852	  5	1127.0	152.7	 25
853	  5	155.0	25.0	 25
854	  5	120.0	22.4	 25
855	  5	168.0	25.7	 25
856	  5	130.0	15.1	 25
857	  5	157.0	21.3	 25
858	  5	126.0	24.2	 25
859	  5	150.0	18.4	 25
860	  5	135.0	26.4	 25
861	  5	135.0	17.7	 25
862	  5	137.0	15.5	 25
863	  5	174.0	26.4	 25
864	  5	132.0	20.2	 25
865	  5	157.0	18.7	 25
866	  5	117.0	15.9	 25
867	  5	117.0	23.4	 25
868	  5	163.0	26.1	 25
869	  5	115.0	21.2	 25
870	  5	105.0	16.4	 25
871	  5	106.0	23.5	 25
872	  5	274.0	46.7	 25
873	  5	100.0	15.1	 25
874	  5	83.0	10.1	 25
875	  5	190.0	29.2	 25
876	  5	158.0	28.7	 25
877	  5	102.0	13.9	 25
878	  5	140.0	19.7	 25
879	  5	1452.0	251.0	 25
880	  5	486.0	85.4	 25
881	  5	614.0	101.4	 25
882	  5	148.0	24.4	 25
883	  5	151.0	27.8	 25
884	  5	144.0	28.5	 25
885	  5	272.0	35.2	 25
886	  5	946.0	134.0	 25
887	  5	1544.0	271.4	 25
888	  5	93.0	16.3	 25
889	  5	143.0	15.3	 25
890	  5	2120.0	332.1	 25
891	  5	501.0	92.8	 25
892	  5	86.0	10.0	 25
893	  5	189.0	20.0	 25
894	  5	162.0	21.2	 25
895	  5	80.0	10.5	 25
896	  5	198.0	27.8	 25
897	  5	148.0	23.5	 25
898	  5	134.0	17.8	 25
899	  5	96.0	17.4	 25
900	  5	93.0	13.1	 25
901	  5	199.0	34.3	 25
902	  5	111.0	17.0	 25
903	  5	118.0	16.1	 25
904	  5	106.0	12.2	 25
905	  5	97.0	17.9	 25
906	  5	142.0	18.6	 25
907	  5	399.0	74.5	 25
908	  5	137.0	23.1	 25
909	  5	122.0	14.1	 25
910	  5	1395.0	226.0	 25
911	  5	111.0	22.8	 25
912	  5	4544.0	742.2	 25
913	  5	181.0	25.1	 25
914	  5	306.0	34.5	 25
915	  5	571.0	82.4	 25
916	  5	2102.0	289.2	 25
917	  5	123.0	24.9	 25
918	  5	114.0	19.9	 25
919	  5	83.0	9.7	 25
920	  5	118.0	19.1	 25
921	  5	145.0	20.0	 25
922	  5	165.0	29.1	 25
923	  5	185.0	27.6	 25
924	  5	380.0	58.8	 25
925	  5	542.0	63.4	 25
926	  5	584.0	94.6	 25
927	  5	131.0	24.6	 25
928	  5	165.0	25.3	 25
929	  5	107.0	18.8	 25
930	  5	106.0	16.8	 25
931	  5	84.0	13.0	 25
932	  5	407.0	51.5	 25
933	  5	121.0	18.3	 25
934	  5	185.0	28.5	 25
935	  5	192.0	29.2	 25
936	  5	203.0	32.8	 25
937	  5	172.0	19.1	 25
938	  5	144.0	11.1	 25
939	  5	279.0	55.3	 25
940	  5	189.0	23.9	 25
941	  5	147.0	29.8	 25
942	  5	172.0	28.0	 25
943	  5	116.0	23.3	 25
944	  5	140.0	11.6	 25
945	  5	314.0	50.6	 25
946	  5	197.0	23.5	 25
947	  5	165.0	20.0	 25
948	  5	315.0	62.2	 25
949	  5	117.0	15.1	 25
950	  5	121.0	17.6	 25
951	  5	177.0	23.8	 25
952	  5	163.0	29.7	 25
953	  5	93.0	13.6	 25
954	  5	166.0	20.3	 25
955	  5	136.0	19.4	 25
956	  5	2559.0	460.8	 25
957	  5	120.0	23.6	 25
958	  5	140.0	25.9	 25
959	  5	171.0	26.4	 25
960	  5	4671.0	939.3	 25
961	  5	121.0	19.1	 25
962	  5	100.0	13.8	 25
963	  5	138.0	22.6	 25
964	  5	107.0	18.2	 25
965	  5	245.0	26.8	 25
966	  5	96.0	14.8	 25
967	  5	115.0	24.0	 25
968	  5	122.0	17.6	 25
969	  5	184.0	31.3	 25
970	  5	134.0	14.4	 25
971	  5	176.0	20.3	 25
972	  5	115.0	16.2	 25
973	  5	147.0	14.9	 25
974	  5	135.0	22.1	 25
975	  5	113.0	16.9	 25
976	  5	120.0	19.6	 25
977	  5	467.0	57.3	 25
978	  5	136.0	26.4	 25
979	  5	490.0	40.2	 25
980	  5	987.0	88.9	 25
981	  5	198.0	27.6	 25
982	  5	231.0	34.8	 25
983	  5	153.0	23.5	 25
984	  5	99.0	16.2	 25
985	  5	90.0	11.7	 25
986	  5	106.0	15.7	 25
987	  5	87.0	15.0	 25
988	  5	139.0	21.8	 25
989	  5	107.0	13.9	 25
990	  5	160.0	26.3	 25
991	  5	111.0	13.9	 25
992	  5	127.0	20.4	 25
993	  5	114.0	22.6	 25
994	  5	109.0	9.9	 25
995	  5	94.0	13.7	 25
996	  5	140.0	20.3	 25
997	  5	94.0	12.0	 25
998	  5	501.0	61.6	 25
999	  5	596.0	81.3	 25
1000	  5	111.0	15.8	 25
1001	  5	121.0	18.5	 25
  0	  6	5044.0	881.8	 25
  1	  6	226.0	28.3	 25
  2	  6	137.0	15.0	 25
  3	  6	123.0	18.3	 25
  4	  6	108.0	13.6	 25
  5	  6	181.0	20.5	 25
  6	  6	93.0	16.7	 25
  7	  6	94.0	12.4	 25
  8	  6	93.0	18.3	 25
  9	  6	96.0	13.9	 25
 10	  6	113.0	14.6	 25
 11	  6	186.0	29.2	 25
 12	  6	5060.0	800.0	 25
 13	  6	104.0	13.7	 25
 14	  6	100.0	15.5	 25
 15	  6	93.0	13.8	 25
 16	  6	5142.0	876.3	 25
 17	  6	181.0	15.5	 25
 18	  6	114.0	16.3	 25
 19	  6	102.0	13.4	 25
 20	  6	97.0	12.1	 25
 21	  6	114.0	13.2	 25
 22	  6	93.0	11.7	 25
 23	  6	159.0	27.0	 25
 24	  6	105.0	16.1	 25
 25	  6	103.0	16.8	 25
 26	  6	112.0	18.1	 25
 27	  6	109.0	11.0	 25
 28	  6	111.0	16.8	 25
 29	  6	158.0	24.3	 25
 30	  6	98.0	15.5	 25
 31	  6	100.0	13.9	 25
 32	  6	106.0	21.0	 25
 33	  6	109.0	18.2	 25
 34	  6	91.0	12.0	 25
 35	  6	186.0	21.9	 25
 36	  6	4975.0	825.3	 25
 37	  6	121.0	10.8	 25
 38	  6	108.0	13.6	 25
 39	  6	115.0	16.4	 25
 40	  6	4938.0	903.7	 25
 41	  6	178.0	27.9	 25
 42	  6	5139.0	961.4	 25
 43	  6	116.0	16.8	 25
 44	  6	112.0	12.3	 25
 45	  6	101.0	11.2	 25
 46	  6	99.0	13.8	 25
 47	  6	170.0	22.1	 25
 48	  6	92.0	15.0	 25
 49	  6	115.0	13.0	 25
 50	  6	104.0	18.0	 25
 51	  6	115.0	18.3	 25
 52	  6	112.0	14.6	 25
 53	  6	160.0	21.9	 25
 54	  6	102.0	11.1	 25
 55	  6	121.0	19.0	 25
 56	  6	100.0	13.5	 25
 57	  6	101.0	13.1	 25
 58	  6	98.0	14.5	 25
 59	  6	156.0	25.6	 25
 60	  6	119.0	18.1	 25
 61	  6	150.0	19.5	 25
 62	  6	5226.0	677.0	 25
 63	  6	5036.0	792.9	 25
 64	  6	121.0	16.5	 25
 65	  6	4891.0	838.1	 25
 66	  6	5356.0	794.2	 25
 67	  6	166.0	19.5	 25
 68	  6	110.0	17.9	 25
 69	  6	108.0	17.0	 25
 70	  6	99.0	13.9	 25
 71	  6	110.0	15.0	 25
 72	  6	103.0	18.7	 25
 73	  6	190.0	34.9	 25
 74	  6	95.0	14.6	 25
 75	  6	98.0	16.4	 25
 76	  6	99.0	15.8	 25
 77	  6	94.0	19.1	 25
 78	  6	116.0	16.5	 25
 79	  6	188.0	21.0	 25
 80	  6	91.0	13.3	 25
 81	  6	87.0	11.1	 25
 82	  6	132.0	15.1	 25
 83	  6	91.0	11.3	 25
 84	  6	104.0	17.9	 25
 85	  6	191.0	23.1	 25
 86	  6	111.0	12.4	 25
 87	  6	99.0	10.7	 25
 88	  6	95.0	15.4	 25
 89	  6	95.0	11.1	 25
 90	  6	99.0	11.6	 25
 91	  6	152.0	19.9	 25
 92	  6	142.0	14.6	 25
 93	  6	136.0	18.6	 25
 94	  6	101.0	18.2	 25
 95	  6	4681.0	937.0	 25
 96	  6	152.0	26.3	 25
 97	  6	5093.0	672.5	 25
 98	  6	128.0	17.6	 25
 99	  6	171.0	23.2	 25
100	  6	4973.0	848.7	 25
101	  6	127.0	19.6	 25
102	  6	107.0	18.1	 25
103	  6	5123.0	794.8	 25
104	  6	105.0	15.6	 25
105	  6	149.0	17.5	 25
106	  6	5103.0	751.0	 25
107	  6	117.0	16.4	 25
108	  6	109.0	17.4	 25
109	  6	5090.0	1022.9	 25
110	  6	103.0	13.9	 25
111	  6	162.0	26.9	 25
112	  6	138.0	20.9	 25
113	  6	176.0	26.6	 25
114	  6	4880.0	1195.0	 25
115	  6	118.0	14.7	 25
116	  6	120.0	19.2	 25
117	  6	98.0	18.9	 25
118	  6	5574.0	932.9	 25
119	  6	155.0	23.0	 25
120	  6	170.0	18.8	 25
121	  6	176.0	20.2	 25
122	  6	135.0	22.3	 25
123	  6	94.0	19.1	 25
124	  6	76.0	11.6	 25
125	  6	178.0	24.6	 25
126	  6	74.0	8.7	 25
127	  6	127.0	21.1	 25
128	  6	443.0	56.5	 25
129	  6	110.0	22.5	 25
130	  6	183.0	28.2	 25
131	  6	271.0	43.4	 25
132	  6	151.0	30.9	 25
133	  6	178.0	22.7	 25
134	  6	244.0	44.6	 25
135	  6	111.0	15.6	 25
136	  6	108.0	20.6	 25
137	  6	116.0	14.1	 25
138	  6	125.0	17.8	 25
139	  6	110.0	15.5	 25
140	  6	110.0	21.9	 25
141	  6	84.0	12.9	 25
142	  6	120.0	18.7	 25
143	  6	99.0	14.7	 25
144	  6	477.0	57.4	 25
145	  6	88.0	12.4	 25
146	  6	133.0	16.2	 25
147	  6	602.0	63.3	 25
148	  6	839.0	117.9	 25
149	  6	153.0	24.4	 25
150	  6	193.0	27.6	 25
151	  6	121.0	18.2	 25
152	  6	196.0	30.1	 25
153	  6	132.0	21.5	 25
154	  6	166.0	31.4	 25
155	  6	202.0	29.8	 25
156	  6	79.0	13.1	 25
157	  6	101.0	14.6	 25
158	  6	321.0	36.9	 25
159	  6	177.0	22.1	 25
160	  6	108.0	19.9	 25
161	  6	84.0	12.4	 25
162	  6	92.0	13.5	 25
163	  6	95.0	15.2	 25
164	  6	68.0	11.2	 25
165	  6	460.0	88.0	 25
166	  6	83.0	12.9	 25
167	  6	116.0	18.8	 25
168	  6	104.0	17.6	 25
169	  6	109.0	18.3	 25
170	  6	80.0	12.3	 25
171	  6	125.0	20.4	 25
172	  6	139.0	24.3	 25
173	  6	101.0	18.7	 25
174	  6	190.0	33.0	 25
175	  6	140.0	18.0	 25
176	  6	130.0	15.1	 25
177	  6	97.0	13.2	 25
178	  6	148.0	22.2	 25
179	  6	98.0	17.8	 25
180	  6	119.0	14.3	 25
181	  6	158.0	29.9	 25
182	  6	153.0	24.3	 25
183	  6	213.0	36.9	 25
184	  6	373.0	50.5	 25
185	  6	714.0	135.3	 25
186	  6	129.0	19.8	 25
187	  6	94.0	17.9	 25
188	  6	121.0	16.8	 25
189	  6	96.0	17.9	 25
190	  6	132.0	24.8	 25
191	  6	108.0	16.3	 25
192	  6	203.0	26.9	 25
193	  6	144.0	26.1	 25
194	  6	128.0	16.7	 25
195	  6	138.0	23.4	 25
196	  6	217.0	36.5	 25
197	  6	102.0	15.4	 25
198	  6	178.0	25.8	 25
199	  6	170.0	28.3	 25
200	  6	85.0	14.2	 25
201	  6	76.0	11.7	 25
202	  6	112.0	21.8	 25
203	  6	83.0	12.8	 25
204	  6	100.0	21.0	 25
205	  6	77.0	13.1	 25
206	  6	99.0	21.7	 25
207	  6	83.0	16.2	 25
208	  6	100.0	16.8	 25
209	  6	142.0	25.4	 25
210	  6	161.0	18.9	 25
211	  6	109.0	19.2	 25
212	  6	126.0	25.4	 25
213	  6	183.0	34.2	 25
214	  6	172.0	23.9	 25
215	  6	192.0	29.5	 25
216	  6	121.0	15.9	 25
217	  6	150.0	22.8	 25
218	  6	87.0	13.1	 25
219	  6	131.0	20.7	 25
220	  6	113.0	23.3	 25
221	  6	79.0	14.3	 25
222	  6	126.0	25.9	 25
223	  6	203.0	38.3	 25
224	  6	138.0	19.4	 25
225	  6	268.0	28.9	 25
226	  6	533.0	101.9	 25
227	  6	168.0	29.5	 25
228	  6	1440.0	217.9	 25
229	  6	101.0	16.7	 25
230	  6	146.0	20.7	 25
231	  6	114.0	20.3	 25
232	  6	152.0	31.7	 25
233	  6	269.0	46.9	 25
234	  6	104.0	17.6	 25
235	  6	125.0	26.1	 25
236	  6	112.0	19.8	 25
237	  6	197.0	30.7	 25
238	  6	701.0	81.3	 25
239	  6	171.0	34.0	 25
240	  6	80.0	12.8	 25
241	  6	94.0	14.3	 25
242	  6	124.0	19.2	 25
243	  6	113.0	17.7	 25
244	  6	167.0	27.4	 25
245	  6	141.0	20.8	 25
246	  6	252.0	31.4	 25
247	  6	148.0	21.2	 25
248	  6	130.0	21.7	 25
249	  6	109.0	13.7	 25
250	  6	692.0	95.6	 25
251	  6	140.0	18.7	 25
252	  6	110.0	17.5	 25
253	  6	244.0	35.0	 25
254	  6	93.0	17.3	 25
255	  6	120.0	16.0	 25
256	  6	787.0	142.6	 25
257	  6	89.0	11.2	 25
258	  6	91.0	16.6	 25
259	  6	86.0	17.5	 25
260	  6	92.0	18.4	 25
261	  6	140.0	18.5	 25
262	  6	86.0	14.1	 25
263	  6	219.0	30.4	 25
264	  6	149.0	28.7	 25
265	  6	113.0	19.2	 25
266	  6	84.0	15.4	 25
267	  6	113.0	19.5	 25
268	  6	108.0	17.6	 25
269	  6	108.0	23.5	 25
270	  6	86.0	16.4	 25
271	  6	123.0	18.6	 25
272	  6	92.0	12.5	 25
273	  6	263.0	42.9	 25
274	  6	196.0	23.4	 25
275	  6	381.0	42.9	 25
276	  6	122.0	23.3	 25
277	  6	112.0	17.8	 25
278	  6	89.0	15.2	 25
279	  6	110.0	19.8	 25
280	  6	91.0	12.2	 25
281	  6	125.0	27.2	 25
282	  6	102.0	16.9	 25
283	  6	154.0	19.2	 25
284	  6	95.0	15.4	 25
285	  6	93.0	19.1	 25
286	  6	134.0	20.4	 25
287	  6	79.0	14.8	 25
288	  6	99.0	13.8	 25
289	  6	108.0	18.8	 25
290	  6	130.0	21.2	 25
291	  6	110.0	19.0	 25
292	  6	131.0	18.5	 25
293	  6	179.0	25.4	 25
294	  6	137.0	19.6	 25
295	  6	101.0	18.4	 25
296	  6	83.0	12.6	 25
297	  6	92.0	17.8	 25
298	  6	196.0	25.7	 25
299	  6	84.0	11.1	 25
300	  6	99.0	21.6	 25
301	  6	169.0	30.9	 25
302	  6	188.0	29.0	 25
303	  6	121.0	19.3	 25
304	  6	161.0	21.0	 25
305	  6	230.0	30.5	 25
306	  6	207.0	38.5	 25
307	  6	358.0	70.4	 25
308	  6	305.0	39.1	 25
309	  6	126.0	20.9	 25
310	  6	137.0	28.5	 25
311	  6	267.0	51.5	 25
312	  6	117.0	23.1	 25
313	  6	212.0	34.9	 25
314	  6	92.0	17.5	 25
315	  6	137.0	22.7	 25
316	  6	76.0	14.7	 25
317	  6	99.0	14.5	 25
318	  6	96.0	16.1	 25
319	  6	105.0	12.4	 25
320	  6	125.0	18.7	 25
321	  6	572.0	75.9	 25
322	  6	350.0	61.2	 25
323	  6	105.0	12.4	 25
324	  6	129.0	24.0	 25
325	  6	144.0	24.2	 25
326	  6	184.0	25.2	 25
327	  6	246.0	31.2	 25
328	  6	98.0	17.1	 25
329	  6	99.0	19.7	 25
330	  6	103.0	14.4	 25
331	  6	453.0	68.5	 25
332	  6	113.0	23.4	 25
333	  6	421.0	55.5	 25
334	  6	129.0	15.8	 25
335	  6	142.0	25.5	 25
336	  6	226.0	43.1	 25
337	  6	82.0	14.3	 25
338	  6	559.0	94.4	 25
339	  6	98.0	16.8	 25
340	  6	267.0	38.6	 25
341	  6	148.0	15.8	 25
342	  6	97.0	14.6	 25
343	  6	106.0	15.3	 25
344	  6	203.0	31.8	 25
345	  6	85.0	18.8	 25
346	  6	112.0	10.4	 25
347	  6	368.0	77.7	 25
348	  6	122.0	22.1	 25
349	  6	237.0	34.0	 25
350	  6	153.0	17.5	 25
351	  6	135.0	21.1	 25
352	  6	86.0	14.4	 25
353	  6	86.0	12.6	 25
354	  6	140.0	17.7	 25
355	  6	120.0	19.6	 25
356	  6	123.0	19.8	 25
357	  6	266.0	45.2	 25
358	  6	107.0	20.6	 25
359	  6	241.0	27.9	 25
360	  6	456.0	95.1	 25
361	  6	480.0	73.2	 25
362	  6	104.0	14.4	 25
363	  6	125.0	17.3	 25
364	  6	163.0	31.6	 25
365	  6	166.0	29.7	 25
366	  6	98.0	19.0	 25
367	  6	99.0	15.3	 25
368	  6	122.0	15.3	 25
369	  6	468.0	89.8	 25
370	  6	110.0	16.8	 25
371	  6	120.0	18.3	 25
372	  6	105.0	14.3	 25
373	  6	421.0	59.0	 25
374	  6	150.0	19.4	 25
375	  6	172.0	28.4	 25
376	  6	1926.0	303.7	 25
377	  6	128.0	24.1	 25
378	  6	121.0	22.4	 25
379	  6	165.0	22.1	 25
380	  6	115.0	16.0	 25
381	  6	86.0	14.7	 25
382	  6	271.0	65.4	 25
383	  6	197.0	24.5	 25
384	  6	302.0	45.3	 25
385	  6	607.0	87.0	 25
386	  6	229.0	42.0	 25
387	  6	103.0	12.9	 25
388	  6	116.0	26.2	 25
389	  6	110.0	13.9	 25
390	  6	237.0	31.0	 25
391	  6	80.0	13.3	 25
392	  6	123.0	23.2	 25
393	  6	106.0	20.3	 25
394	  6	110.0	9.3	 25
395	  6	90.0	15.7	 25
396	  6	2250.0	415.4	 25
397	  6	104.0	16.6	 25
398	  6	168.0	27.6	 25
399	  6	137.0	22.5	 25
400	  6	1768.0	284.5	 25
401	  6	137.0	17.5	 25
402	  6	121.0	17.9	 25
403	  6	130.0	13.7	 25
404	  6	84.0	14.2	 25
405	  6	109.0	20.1	 25
406	  6	240.0	37.9	 25
407	  6	142.0	23.6	 25
408	  6	198.0	35.1	 25
409	  6	1125.0	150.9	 25
410	  6	177.0	24.1	 25
411	  6	95.0	18.8	 25
412	  6	163.0	22.9	 25
413	  6	88.0	16.0	 25
414	  6	134.0	19.9	 25
415	  6	183.0	22.1	 25
416	  6	465.0	64.4	 25
417	  6	256.0	38.5	 25
418	  6	228.0	30.9	 25
419	  6	172.0	20.6	 25
420	  6	152.0	17.4	 25
421	  6	108.0	13.6	 25
422	  6	143.0	21.4	 25
423	  6	125.0	18.5	 25
424	  6	573.0	80.5	 25
425	  6	129.0	19.4	 25
426	  6	187.0	37.4	 25
427	  6	299.0	38.5	 25
428	  6	1254.0	123.7	 25
429	  6	82.0	13.4	 25
430	  6	143.0	22.4	 25
431	  6	120.0	14.9	 25
432	  6	110.0	15.1	 25
433	  6	199.0	31.4	 25
434	  6	141.0	17.6	 25
435	  6	119.0	16.4	 25
436	  6	121.0	27.9	 25
437	  6	97.0	16.2	 25
438	  6	110.0	15.8	 25
439	  6	1207.0	211.5	 25
440	  6	138.0	27.0	 25
441	  6	145.0	24.1	 25
442	  6	498.0	87.4	 25
443	  6	89.0	15.4	 25
444	  6	144.0	29.9	 25
445	  6	263.0	47.5	 25
446	  6	97.0	14.1	 25
447	  6	119.0	12.6	 25
448	  6	109.0	20.4	 25
449	  6	118.0	13.2	 25
450	  6	101.0	10.9	 25
451	  6	159.0	22.4	 25
452	  6	99.0	19.3	 25
453	  6	915.0	121.2	 25
454	  6	263.0	48.7	 25
455	  6	147.0	15.2	 25
456	  6	127.0	12.5	 25
457	  6	88.0	14.8	 25
458	  6	109.0	15.3	 25
459	  6	101.0	11.5	 25
460	  6	80.0	14.1	 25
461	  6	378.0	57.9	 25
462	  6	101.0	13.9	 25
463	  6	90.0	14.1	 25
464	  6	68.0	13.2	 25
465	  6	142.0	19.6	 25
466	  6	118.0	14.7	 25
467	  6	148.0	21.6	 25
468	  6	82.0	8.4	 25
469	  6	93.0	15.6	 25
470	  6	102.0	22.2	 25
471	  6	98.0	15.3	 25
472	  6	78.0	10.9	 25
473	  6	266.0	45.2	 25
474	  6	109.0	16.3	 25
475	  6	115.0	14.7	 25
476	  6	105.0	19.6	 25
477	  6	97.0	15.2	 25
478	  6	100.0	14.2	 25
479	  6	147.0	24.5	 25
480	  6	113.0	14.8	 25
481	  6	90.0	14.5	 25
482	  6	97.0	16.8	 25
483	  6	102.0	10.3	 25
484	  6	90.0	13.7	 25
485	  6	122.0	13.9	 25
486	  6	198.0	24.1	 25
487	  6	98.0	17.0	 25
488	  6	548.0	49.5	 25
489	  6	393.0	66.6	 25
490	  6	107.0	19.8	 25
491	  6	96.0	15.6	 25
492	  6	141.0	19.6	 25
493	  6	93.0	11.3	 25
494	  6	136.0	17.2	 25
495	  6	139.0	18.1	 25
496	  6	197.0	16.5	 25
497	  6	127.0	14.6	 25
498	  6	117.0	15.0	 25
499	  6	111.0	14.9	 25
500	  6	115.0	15.4	 25
501	  6	166.0	25.8	 25
502	  6	173.0	15.3	 25
503	  6	137.0	24.7	 25
504	  6	115.0	27.6	 25
505	  6	111.0	17.2	 25
506	  6	96.0	16.1	 25
507	  6	130.0	23.6	 25
508	  6	96.0	16.4	 25
509	  6	88.0	12.5	 25
510	  6	479.0	79.1	 25
511	  6	87.0	16.9	 25
512	  6	104.0	15.5	 25
513	  6	113.0	24.8	 25
514	  6	335.0	44.9	 25
515	  6	136.0	22.6	 25
516	  6	106.0	21.2	 25
517	  6	111.0	16.5	 25
518	  6	83.0	14.2	 25
519	  6	91.0	15.4	 25
520	  6	121.0	15.4	 25
521	  6	122.0	21.9	 25
522	  6	121.0	15.6	 25
523	  6	104.0	19.3	 25
524	  6	92.0	14.9	 25
525	  6	98.0	12.4	 25
526	  6	141.0	19.8	 25
527	  6	110.0	14.0	 25
528	  6	237.0	39.6	 25
529	  6	306.0	24.3	 25
530	  6	181.0	19.7	 25
531	  6	266.0	24.7	 25
532	  6	4892.0	549.7	 25
533	  6	230.0	30.4	 25
534	  6	86.0	11.6	 25
535	  6	96.0	17.4	 25
536	  6	188.0	32.9	 25
537	  6	89.0	10.2	 25
538	  6	94.0	14.6	 25
539	  6	140.0	27.0	 25
540	  6	88.0	10.3	 25
541	  6	99.0	17.1	 25
542	  6	82.0	15.5	 25
543	  6	120.0	13.4	 25
544	  6	90.0	12.1	 25
545	  6	109.0	16.2	 25
546	  6	576.0	120.4	 25
547	  6	110.0	14.0	 25
548	  6	222.0	21.3	 25
549	  6	97.0	18.7	 25
550	  6	133.0	20.3	 25
551	  6	1145.0	232.4	 25
552	  6	92.0	10.7	 25
553	  6	169.0	17.1	 25
554	  6	84.0	14.9	 25
555	  6	123.0	22.9	 25
556	  6	86.0	11.6	 25
557	  6	153.0	26.4	 25
558	  6	131.0	12.8	 25
559	  6	110.0	11.8	 25
560	  6	92.0	12.0	 25
561	  6	127.0	21.7	 25
562	  6	97.0	10.8	 25
563	  6	97.0	13.3	 25
564	  6	154.0	26.4	 25
565	  6	125.0	14.3	 25
566	  6	115.0	18.2	 25
567	  6	185.0	26.8	 25
568	  6	128.0	16.5	 25
569	  6	117.0	20.2	 25
570	  6	96.0	12.6	 25
571	  6	176.0	28.8	 25
572	  6	147.0	17.3	 25
573	  6	191.0	24.2	 25
574	  6	96.0	13.9	 25
575	  6	87.0	7.2	 25
576	  6	101.0	16.1	 25
577	  6	152.0	21.1	 25
578	  6	145.0	23.2	 25
579	  6	331.0	44.2	 25
580	  6	123.0	21.6	 25
581	  6	132.0	18.2	 25
582	  6	223.0	41.1	 25
583	  6	98.0	14.1	 25
584	  6	267.0	38.2	 25
585	  6	297.0	44.1	 25
586	  6	129.0	13.5	 25
587	  6	114.0	19.6	 25
588	  6	94.0	11.8	 25
589	  6	97.0	17.1	 25
590	  6	118.0	17.8	 25
591	  6	110.0	14.0	 25
592	  6	110.0	17.6	 25
593	  6	97.0	13.8	 25
594	  6	113.0	14.6	 25
595	  6	128.0	15.2	 25
596	  6	143.0	26.7	 25
597	  6	132.0	14.2	 25
598	  6	102.0	17.0	 25
599	  6	90.0	26.6	 25
600	  6	105.0	9.9	 25
601	  6	118.0	13.9	 25
602	  6	96.0	8.5	 25
603	  6	497.0	91.3	 25
604	  6	100.0	15.5	 25
605	  6	95.0	19.0	 25
606	  6	77.0	7.6	 25
607	  6	106.0	15.5	 25
608	  6	141.0	19.3	 25
609	  6	101.0	13.9	 25
610	  6	115.0	14.2	 25
611	  6	84.0	13.8	 25
612	  6	123.0	16.6	 25
613	  6	338.0	41.9	 25
614	  6	127.0	16.8	 25
615	  6	180.0	22.8	 25
616	  6	156.0	19.0	 25
617	  6	128.0	15.4	 25
618	  6	207.0	32.5	 25
619	  6	112.0	15.9	 25
620	  6	248.0	39.6	 25
621	  6	158.0	20.5	 25
622	  6	1074.0	258.3	 25
623	  6	179.0	18.0	 25
624	  6	233.0	24.5	 25
625	  6	88.0	9.2	 25
626	  6	91.0	15.0	 25
627	  6	241.0	35.2	 25
628	  6	127.0	14.3	 25
629	  6	133.0	17.6	 25
630	  6	205.0	35.7	 25
631	  6	109.0	11.3	 25
632	  6	121.0	16.8	 25
633	  6	94.0	16.1	 25
634	  6	93.0	14.0	 25
635	  6	107.0	10.9	 25
636	  6	166.0	19.2	 25
637	  6	143.0	16.2	 25
638	  6	206.0	21.0	 25
639	  6	176.0	19.8	 25
640	  6	106.0	18.1	 25
641	  6	76.0	11.4	 25
642	  6	118.0	15.1	 25
643	  6	110.0	17.3	 25
644	  6	92.0	13.3	 25
645	  6	94.0	13.3	 25
646	  6	234.0	17.8	 25
647	  6	132.0	16.2	 25
648	  6	141.0	16.4	 25
649	  6	270.0	38.7	 25
650	  6	321.0	38.3	 25
651	  6	107.0	19.0	 25
652	  6	111.0	17.2	 25
653	  6	114.0	9.8	 25
654	  6	89.0	14.2	 25
655	  6	89.0	15.3	 25
656	  6	81.0	12.3	 25
657	  6	165.0	25.4	 25
658	  6	139.0	21.7	 25
659	  6	118.0	20.3	 25
660	  6	114.0	17.1	 25
661	  6	143.0	25.5	 25
662	  6	168.0	19.4	 25
663	  6	90.0	13.6	 25
664	  6	86.0	14.9	 25
665	  6	98.0	11.6	 25
666	  6	89.0	10.2	 25
667	  6	130.0	14.8	 25
668	  6	113.0	19.7	 25
669	  6	153.0	16.5	 25
670	  6	89.0	13.7	 25
671	  6	197.0	23.3	 25
672	  6	436.0	58.5	 25
673	  6	92.0	13.1	 25
674	  6	114.0	14.7	 25
675	  6	75.0	16.2	 25
676	  6	97.0	17.6	 25
677	  6	111.0	18.9	 25
678	  6	558.0	84.5	 25
679	  6	113.0	11.8	 25
680	  6	97.0	16.4	 25
681	  6	86.0	12.0	 25
682	  6	99.0	15.2	 25
683	  6	153.0	12.5	 25
684	  6	127.0	16.5	 25
685	  6	81.0	10.8	 25
686	  6	142.0	21.2	 25
687	  6	92.0	14.0	 25
688	  6	182.0	19.6	 25
689	  6	91.0	9.5	 25
690	  6	186.0	20.0	 25
691	  6	146.0	21.5	 25
692	  6	151.0	20.2	 25
693	  6	105.0	18.5	 25
694	  6	323.0	53.1	 25
695	  6	178.0	24.0	 25
696	  6	105.0	11.5	 25
697	  6	127.0	11.0	 25
698	  6	120.0	11.3	 25
699	  6	114.0	11.7	 25
700	  6	163.0	29.8	 25
701	  6	249.0	30.6	 25
702	  6	98.0	15.2	 25
703	  6	144.0	13.7	 25
704	  6	110.0	12.4	 25
705	  6	126.0	24.0	 25
706	  6	96.0	10.3	 25
707	  6	107.0	16.5	 25
708	  6	120.0	13.0	 25
709	  6	124.0	21.4	 25
710	  6	117.0	12.5	 25
711	  6	145.0	22.5	 25
712	  6	110.0	16.3	 25
713	  6	95.0	15.0	 25
714	  6	153.0	15.8	 25
715	  6	132.0	20.1	 25
716	  6	825.0	75.2	 25
717	  6	111.0	14.2	 25
718	  6	652.0	72.6	 25
719	  6	106.0	13.4	 25
720	  6	119.0	16.0	 25
721	  6	108.0	17.4	 25
722	  6	94.0	17.0	 25
723	  6	276.0	36.6	 25
724	  6	87.0	11.4	 25
725	  6	128.0	14.2	 25
726	  6	113.0	14.0	 25
727	  6	158.0	12.5	 25
728	  6	93.0	14.7	 25
729	  6	129.0	13.0	 25
730	  6	100.0	11.5	 25
731	  6	125.0	21.1	 25
732	  6	2426.0	430.9	 25
733	  6	94.0	13.4	 25
734	  6	115.0	16.7	 25
735	  6	108.0	13.5	 25
736	  6	88.0	13.6	 25
737	  6	112.0	17.5	 25
738	  6	137.0	26.0	 25
739	  6	135.0	20.9	 25
740	  6	105.0	16.2	 25
741	  6	112.0	13.8	 25
742	  6	90.0	17.6	 25
743	  6	212.0	26.1	 25
744	  6	295.0	39.9	 25
745	  6	121.0	14.4	 25
746	  6	109.0	14.4	 25
747	  6	113.0	14.2	 25
748	  6	185.0	27.4	 25
749	  6	77.0	11.1	 25
750	  6	92.0	13.3	 25
751	  6	260.0	40.7	 25
752	  6	102.0	19.7	 25
753	  6	114.0	14.2	 25
754	  6	153.0	21.8	 25
755	  6	160.0	23.9	 25
756	  6	76.0	10.3	 25
757	  6	102.0	15.3	 25
758	  6	114.0	16.2	 25
759	  6	165.0	21.1	 25
760	  6	108.0	19.0	 25
761	  6	143.0	17.5	 25
762	  6	784.0	125.9	 25
763	  6	164.0	20.1	 25
764	  6	167.0	29.2	 25
765	  6	160.0	25.5	 25
766	  6	189.0	34.3	 25
767	  6	125.0	23.6	 25
768	  6	168.0	28.7	 25
769	  6	110.0	18.1	 25
770	  6	172.0	26.0	 25
771	  6	147.0	25.3	 25
772	  6	100.0	15.6	 25
773	  6	100.0	11.1	 25
774	  6	262.0	35.6	 25
775	  6	133.0	15.6	 25
776	  6	172.0	20.9	 25
777	  6	717.0	74.2	 25
778	  6	187.0	18.5	 25
779	  6	99.0	10.7	 25
780	  6	166.0	20.5	 25
781	  6	85.0	12.6	 25
782	  6	335.0	75.3	 25
783	  6	335.0	52.7	 25
784	  6	108.0	12.3	 25
785	  6	125.0	16.4	 25
786	  6	119.0	15.7	 25
787	  6	171.0	35.2	 25
788	  6	97.0	11.3	 25
789	  6	128.0	25.1	 25
790	  6	119.0	16.1	 25
791	  6	235.0	36.5	 25
792	  6	93.0	14.6	 25
793	  6	99.0	11.9	 25
794	  6	116.0	10.5	 25
795	  6	97.0	10.7	 25
796	  6	131.0	22.2	 25
797	  6	128.0	14.0	 25
798	  6	391.0	65.3	 25
799	  6	243.0	38.9	 25
800	  6	341.0	60.4	 25
801	  6	81.0	14.1	 25
802	  6	95.0	11.7	 25
803	  6	105.0	10.6	 25
804	  6	116.0	22.3	 25
805	  6	135.0	20.2	 25
806	  6	129.0	18.9	 25
807	  6	155.0	17.1	 25
808	  6	183.0	21.5	 25
809	  6	94.0	9.4	 25
810	  6	137.0	14.9	 25
811	  6	112.0	11.1	 25
812	  6	211.0	37.3	 25
813	  6	272.0	34.4	 25
814	  6	1488.0	208.9	 25
815	  6	136.0	13.8	 25
816	  6	106.0	16.4	 25
817	  6	108.0	12.8	 25
818	  6	228.0	39.4	 25
819	  6	115.0	19.7	 25
820	  6	328.0	47.6	 25
821	  6	109.0	12.9	 25
822	  6	168.0	29.2	 25
823	  6	113.0	18.1	 25
824	  6	160.0	33.0	 25
825	  6	92.0	16.8	 25
826	  6	139.0	18.1	 25
827	  6	127.0	18.2	 25
828	  6	153.0	28.2	 25
829	  6	171.0	26.2	 25
830	  6	97.0	14.6	 25
831	  6	153.0	14.0	 25
832	  6	676.0	122.7	 25
833	  6	109.0	19.8	 25
834	  6	94.0	16.0	 25
835	  6	89.0	12.0	 25
836	  6	129.0	19.2	 25
837	  6	97.0	14.5	 25
838	  6	98.0	14.8	 25
839	  6	221.0	33.1	 25
840	  6	103.0	10.7	 25
841	  6	110.0	15.4	 25
842	  6	120.0	21.0	 25
843	  6	138.0	14.8	 25
844	  6	100.0	13.6	 25
845	  6	99.0	19.8	 25
846	  6	109.0	15.1	 25
847	  6	114.0	17.6	 25
848	  6	189.0	28.4	 25
849	  6	103.0	16.2	 25
850	  6	118.0	15.9	 25
851	  6	103.0	14.4	 25
852	  6	406.0	34.5	 25
853	  6	110.0	8.6	 25
854	  6	98.0	15.7	 25
855	  6	139.0	19.4	 25
856	  6	109.0	10.3	 25
857	  6	153.0	14.7	 25
858	  6	132.0	17.7	 25
859	  6	198.0	27.4	 25
860	  6	89.0	10.6	 25
861	  6	119.0	11.4	 25
862	  6	106.0	15.1	 25
863	  6	148.0	25.4	 25
864	  6	158.0	21.2	 25
865	  6	142.0	20.6	 25
866	  6	74.0	10.8	 25
867	  6	88.0	15.5	 25
868	  6	111.0	18.6	 25
869	  6	86.0	16.7	 25
870	  6	102.0	14.1	 25
871	  6	90.0	14.9	 25
872	  6	378.0	58.3	 25
873	  6	74.0	9.6	 25
874	  6	90.0	13.0	 25
875	  6	192.0	18.5	 25
876	  6	115.0	18.2	 25
877	  6	102.0	19.3	 25
878	  6	183.0	22.9	 25
879	  6	733.0	134.3	 25
880	  6	139.0	19.6	 25
881	  6	206.0	24.4	 25
882	  6	123.0	16.1	 25
883	  6	181.0	25.0	 25
884	  6	131.0	13.1	 25
885	  6	297.0	32.3	 25
886	  6	671.0	83.5	 25
887	  6	475.0	61.3	 25
888	  6	76.0	9.4	 25
889	  6	101.0	14.6	 25
890	  6	676.0	96.8	 25
891	  6	178.0	36.3	 25
892	  6	113.0	15.3	 25
893	  6	148.0	18.4	 25
894	  6	212.0	28.4	 25
895	  6	108.0	21.0	 25
896	  6	166.0	23.3	 25
897	  6	118.0	17.6	 25
898	  6	97.0	15.2	 25
899	  6	87.0	14.0	 25
900	  6	110.0	14.9	 25
901	  6	112.0	21.0	 25
902	  6	447.0	75.0	 25
903	  6	107.0	11.7	 25
904	  6	104.0	16.1	 25
905	  6	99.0	10.8	 25
906	  6	90.0	14.3	 25
907	  6	163.0	22.0	 25
908	  6	103.0	14.1	 25
909	  6	119.0	15.8	 25
910	  6	391.0	56.2	 25
911	  6	97.0	13.1	 25
912	  6	2147.0	380.2	 25
913	  6	143.0	20.8	 25
914	  6	125.0	20.1	 25
915	  6	167.0	25.8	 25
916	  6	358.0	50.9	 25
917	  6	87.0	15.3	 25
918	  6	103.0	15.7	 25
919	  6	89.0	12.6	 25
920	  6	155.0	19.5	 25
921	  6	128.0	22.0	 25
922	  6	160.0	26.2	 25
923	  6	153.0	16.6	 25
924	  6	363.0	28.2	 25
925	  6	152.0	21.2	 25
926	  6	345.0	63.0	 25
927	  6	116.0	12.6	 25
928	  6	140.0	16.3	 25
929	  6	127.0	16.7	 25
930	  6	104.0	12.6	 25
931	  6	98.0	22.2	 25
932	  6	219.0	20.0	 25
933	  6	145.0	18.8	 25
934	  6	168.0	25.0	 25
935	  6	137.0	19.7	 25
936	  6	139.0	20.7	 25
937	  6	116.0	15.8	 25
938	  6	183.0	26.5	 25
939	  6	118.0	14.4	 25
940	  6	145.0	17.8	 25
941	  6	127.0	21.8	 25
942	  6	129.0	29.3	 25
943	  6	102.0	13.0	 25
944	  6	169.0	24.9	 25
945	  6	188.0	24.1	 25
946	  6	103.0	15.6	 25
947	  6	227.0	37.2	 25
948	  6	121.0	21.0	 25
949	  6	133.0	21.9	 25
950	  6	159.0	15.4	 25
951	  6	268.0	40.0	 25
952	  6	121.0	14.0	 25
953	  6	100.0	15.1	 25
954	  6	91.0	11.5	 25
955	  6	119.0	19.3	 25
956	  6	1093.0	152.8	 25
957	  6	120.0	18.1	 25
958	  6	113.0	15.9	 25
959	  6	88.0	13.0	 25
960	  6	909.0	202.5	 25
961	  6	104.0	15.0	 25
962	  6	108.0	19.8	 25
963	  6	117.0	15.9	 25
964	  6	109.0	17.8	 25
965	  6	149.0	26.1	 25
966	  6	114.0	19.5	 25
967	  6	126.0	17.2	 25
968	  6	92.0	10.4	 25
969	  6	132.0	18.2	 25
970	  6	106.0	18.5	 25
971	  6	381.0	40.0	 25
972	  6	100.0	16.8	 25
973	  6	105.0	20.9	 25
974	  6	81.0	11.4	 25
975	  6	106.0	17.7	 25
976	  6	120.0	18.9	 25
977	  6	425.0	46.4	 25
978	  6	88.0	14.4	 25
979	  6	392.0	53.3	 25
980	  6	521.0	70.5	 25
981	  6	141.0	22.3	 25
982	  6	114.0	16.5	 25
983	  6	93.0	18.5	 25
984	  6	87.0	12.2	 25
985	  6	75.0	11.4	 25
986	  6	93.0	11.9	 25
987	  6	93.0	16.0	 25
988	  6	99.0	14.7	 25
989	  6	110.0	15.2	 25
990	  6	131.0	21.2	 25
991	  6	121.0	18.4	 25
992	  6	73.0	9.6	 25
993	  6	74.0	12.0	 25
994	  6	273.0	48.4	 25
995	  6	117.0	16.1	 25
996	  6	193.0	21.4	 25
997	  6	114.0	14.4	 25
998	  6	313.0	44.9	 25
999	  6	379.0	63.9	 25
1000	  6	118.0	21.7	 25
1001	  6	5714.0	789.2	 25
  0	  7	120.0	22.7	 25
  1	  7	235.0	38.5	 25
  2	  7	223.0	31.5	 25
  3	  7	139.0	16.7	 25
  4	  7	143.0	20.8	 25
  5	  7	94.0	12.7	 25
  6	  7	192.0	23.3	 25
  7	  7	114.0	17.2	 25
  8	  7	122.0	10.7	 25
  9	  7	127.0	20.9	 25
 10	  7	173.0	23.4	 25
 11	  7	190.0	23.2	 25
 12	  7	5152.0	774.1	 25
 13	  7	113.0	22.3	 25
 14	  7	111.0	19.0	 25
 15	  7	134.0	20.7	 25
 16	  7	125.0	14.2	 25
 17	  7	178.0	29.5	 25
 18	  7	120.0	14.8	 25
 19	  7	4880.0	778.4	 25
 20	  7	4972.0	856.2	 25
 21	  7	4822.0	786.1	 25
 22	  7	131.0	21.6	 25
 23	  7	176.0	22.0	 25
 24	  7	5242.0	961.3	 25
 25	  7	113.0	24.4	 25
 26	  7	4865.0	816.3	 25
 27	  7	4948.0	877.8	 25
 28	  7	115.0	14.7	 25
 29	  7	165.0	21.4	 25
 30	  7	147.0	33.0	 25
 31	  7	4788.0	1011.1	 25
 32	  7	4992.0	962.9	 25
 33	  7	4863.0	964.1	 25
 34	  7	109.0	19.0	 25
 35	  7	171.0	23.9	 25
 36	  7	5040.0	929.7	 25
 37	  7	111.0	18.6	 25
 38	  7	103.0	21.2	 25
 39	  7	109.0	15.8	 25
 40	  7	114.0	16.7	 25
 41	  7	195.0	26.4	 25
 42	  7	5216.0	982.8	 25
 43	  7	145.0	23.0	 25
 44	  7	4882.0	865.8	 25
 45	  7	4771.0	904.9	 25
 46	  7	137.0	24.0	 25
 47	  7	173.0	26.3	 25
 48	  7	116.0	20.0	 25
 49	  7	85.0	11.1	 25
 50	  7	4699.0	722.7	 25
 51	  7	111.0	19.4	 25
 52	  7	95.0	13.8	 25
 53	  7	194.0	31.8	 25
 54	  7	5175.0	678.5	 25
 55	  7	5006.0	690.9	 25
 56	  7	4992.0	708.3	 25
 57	  7	109.0	14.5	 25
 58	  7	119.0	21.1	 25
 59	  7	138.0	19.3	 25
 60	  7	147.0	26.1	 25
 61	  7	168.0	27.2	 25
 62	  7	5019.0	789.4	 25
 63	  7	122.0	21.1	 25
 64	  7	4713.0	886.1	 25
 65	  7	152.0	29.0	 25
 66	  7	5364.0	848.6	 25
 67	  7	172.0	18.1	 25
 68	  7	103.0	15.2	 25
 69	  7	4791.0	816.1	 25
 70	  7	4943.0	763.2	 25
 71	  7	4950.0	908.9	 25
 72	  7	108.0	16.5	 25
 73	  7	208.0	29.4	 25
 74	  7	5059.0	944.2	 25
 75	  7	114.0	18.4	 25
 76	  7	96.0	11.1	 25
 77	  7	118.0	17.6	 25
 78	  7	5249.0	884.5	 25
 79	  7	167.0	21.0	 25
 80	  7	118.0	19.7	 25
 81	  7	4908.0	864.1	 25
 82	  7	4942.0	859.9	 25
 83	  7	4880.0	836.1	 25
 84	  7	116.0	21.0	 25
 85	  7	148.0	16.9	 25
 86	  7	106.0	18.8	 25
 87	  7	4739.0	915.2	 25
 88	  7	5082.0	849.6	 25
 89	  7	4939.0	831.7	 25
 90	  7	145.0	28.9	 25
 91	  7	153.0	25.5	 25
 92	  7	142.0	23.0	 25
 93	  7	159.0	26.7	 25
 94	  7	4869.0	861.3	 25
 95	  7	137.0	26.9	 25
 96	  7	142.0	22.7	 25
 97	  7	5056.0	742.7	 25
 98	  7	116.0	21.4	 25
 99	  7	174.0	22.0	 25
100	  7	106.0	14.6	 25
101	  7	99.0	17.7	 25
102	  7	130.0	22.3	 25
103	  7	4914.0	722.6	 25
104	  7	112.0	16.8	 25
105	  7	156.0	17.2	 25
106	  7	5312.0	673.0	 25
107	  7	121.0	23.3	 25
108	  7	125.0	21.7	 25
109	  7	5035.0	979.7	 25
110	  7	119.0	19.9	 25
111	  7	188.0	26.5	 25
112	  7	148.0	27.3	 25
113	  7	169.0	27.6	 25
114	  7	98.0	17.7	 25
115	  7	92.0	15.5	 25
116	  7	94.0	9.1	 25
117	  7	111.0	16.5	 25
118	  7	5562.0	881.5	 25
119	  7	179.0	27.0	 25
120	  7	167.0	18.4	 25
121	  7	154.0	23.0	 25
122	  7	1547.0	261.6	 25
123	  7	398.0	52.3	 25
124	  7	134.0	14.7	 25
125	  7	133.0	21.4	 25
126	  7	102.0	15.8	 25
127	  7	99.0	15.6	 25
128	  7	3481.0	541.6	 25
129	  7	833.0	101.5	 25
130	  7	177.0	22.2	 25
131	  7	2400.0	387.7	 25
132	  7	87.0	11.4	 25
133	  7	110.0	13.9	 25
134	  7	1196.0	194.0	 25
135	  7	171.0	21.9	 25
136	  7	1243.0	193.9	 25
137	  7	104.0	15.9	 25
138	  7	112.0	17.4	 25
139	  7	100.0	16.3	 25
140	  7	255.0	46.6	 25
141	  7	95.0	12.5	 25
142	  7	387.0	56.0	 25
143	  7	122.0	20.1	 25
144	  7	145.0	13.5	 25
145	  7	133.0	22.8	 25
146	  7	266.0	29.5	 25
147	  7	164.0	24.5	 25
148	  7	173.0	31.8	 25
149	  7	97.0	11.3	 25
150	  7	954.0	155.7	 25
151	  7	184.0	28.1	 25
152	  7	372.0	54.3	 25
153	  7	556.0	128.7	 25
154	  7	432.0	56.1	 25
155	  7	112.0	15.8	 25
156	  7	550.0	113.4	 25
157	  7	208.0	27.7	 25
158	  7	332.0	37.9	 25
159	  7	102.0	15.1	 25
160	  7	128.0	19.3	 25
161	  7	208.0	33.6	 25
162	  7	102.0	12.0	 25
163	  7	108.0	14.9	 25
164	  7	79.0	10.7	 25
165	  7	185.0	30.0	 25
166	  7	165.0	23.6	 25
167	  7	88.0	17.8	 25
168	  7	135.0	19.0	 25
169	  7	96.0	13.9	 25
170	  7	86.0	11.9	 25
171	  7	212.0	30.5	 25
172	  7	151.0	16.6	 25
173	  7	99.0	16.7	 25
174	  7	159.0	15.8	 25
175	  7	594.0	93.7	 25
176	  7	111.0	17.5	 25
177	  7	414.0	77.1	 25
178	  7	212.0	25.1	 25
179	  7	121.0	17.4	 25
180	  7	223.0	34.4	 25
181	  7	123.0	18.8	 25
182	  7	287.0	60.7	 25
183	  7	110.0	18.3	 25
184	  7	126.0	18.6	 25
185	  7	112.0	15.3	 25
186	  7	212.0	31.2	 25
187	  7	131.0	21.0	 25
188	  7	800.0	63.9	 25
189	  7	125.0	18.7	 25
190	  7	143.0	18.8	 25
191	  7	1389.0	191.9	 25
192	  7	113.0	14.8	 25
193	  7	86.0	11.3	 25
194	  7	107.0	17.0	 25
195	  7	134.0	18.0	 25
196	  7	383.0	77.2	 25
197	  7	109.0	14.8	 25
198	  7	323.0	43.3	 25
199	  7	159.0	24.2	 25
200	  7	123.0	14.1	 25
201	  7	109.0	11.8	 25
202	  7	115.0	10.5	 25
203	  7	112.0	14.2	 25
204	  7	154.0	24.5	 25
205	  7	104.0	17.5	 25
206	  7	72.0	10.4	 25
207	  7	86.0	8.6	 25
208	  7	119.0	15.7	 25
209	  7	136.0	20.7	 25
210	  7	154.0	18.0	 25
211	  7	106.0	16.7	 25
212	  7	145.0	18.3	 25
213	  7	258.0	31.2	 25
214	  7	136.0	19.8	 25
215	  7	194.0	23.5	 25
216	  7	108.0	16.9	 25
217	  7	105.0	11.1	 25
218	  7	198.0	23.4	 25
219	  7	878.0	83.7	 25
220	  7	257.0	37.2	 25
221	  7	101.0	10.0	 25
222	  7	93.0	16.6	 25
223	  7	2230.0	343.3	 25
224	  7	164.0	30.4	 25
225	  7	157.0	13.6	 25
226	  7	117.0	13.4	 25
227	  7	265.0	26.7	 25
228	  7	96.0	18.9	 25
229	  7	461.0	79.4	 25
230	  7	152.0	21.1	 25
231	  7	444.0	50.7	 25
232	  7	345.0	40.8	 25
233	  7	20247.0	4204.2	 25
234	  7	114.0	19.0	 25
235	  7	198.0	23.9	 25
236	  7	115.0	20.1	 25
237	  7	223.0	38.4	 25
238	  7	96.0	17.0	 25
239	  7	156.0	14.9	 25
240	  7	85.0	13.3	 25
241	  7	93.0	11.9	 25
242	  7	136.0	16.2	 25
243	  7	127.0	22.9	 25
244	  7	153.0	28.9	 25
245	  7	156.0	19.2	 25
246	  7	83.0	10.6	 25
247	  7	105.0	9.8	 25
248	  7	127.0	17.4	 25
249	  7	86.0	14.6	 25
250	  7	160.0	22.5	 25
251	  7	131.0	17.3	 25
252	  7	111.0	12.2	 25
253	  7	152.0	22.4	 25
254	  7	371.0	47.4	 25
255	  7	131.0	22.1	 25
256	  7	235.0	27.0	 25
257	  7	106.0	18.2	 25
258	  7	100.0	11.3	 25
259	  7	131.0	15.1	 25
260	  7	110.0	22.4	 25
261	  7	83.0	10.5	 25
262	  7	163.0	24.4	 25
263	  7	147.0	19.1	 25
264	  7	130.0	19.1	 25
265	  7	130.0	17.7	 25
266	  7	730.0	118.7	 25
267	  7	129.0	13.8	 25
268	  7	90.0	9.5	 25
269	  7	211.0	40.4	 25
270	  7	68.0	9.0	 25
271	  7	85.0	12.6	 25
272	  7	109.0	15.3	 25
273	  7	113.0	17.6	 25
274	  7	199.0	34.6	 25
275	  7	546.0	44.3	 25
276	  7	302.0	27.1	 25
277	  7	152.0	16.1	 25
278	  7	109.0	19.5	 25
279	  7	2938.0	517.6	 25
280	  7	111.0	12.9	 25
281	  7	112.0	13.6	 25
282	  7	139.0	18.8	 25
283	  7	283.0	48.4	 25
284	  7	132.0	26.9	 25
285	  7	2464.0	508.7	 25
286	  7	99.0	10.8	 25
287	  7	168.0	23.8	 25
288	  7	103.0	19.6	 25
289	  7	228.0	41.6	 25
290	  7	303.0	52.2	 25
291	  7	102.0	15.3	 25
292	  7	121.0	13.6	 25
293	  7	127.0	13.8	 25
294	  7	120.0	15.5	 25
295	  7	194.0	36.0	 25
296	  7	105.0	19.0	 25
297	  7	522.0	57.7	 25
298	  7	111.0	17.2	 25
299	  7	2002.0	377.5	 25
300	  7	303.0	48.9	 25
301	  7	216.0	28.0	 25
302	  7	1335.0	319.9	 25
303	  7	88.0	14.4	 25
304	  7	94.0	11.6	 25
305	  7	107.0	20.0	 25
306	  7	163.0	21.5	 25
307	  7	146.0	20.0	 25
308	  7	260.0	35.8	 25
309	  7	405.0	50.3	 25
310	  7	240.0	27.8	 25
311	  7	104.0	13.9	 25
312	  7	107.0	17.4	 25
313	  7	100.0	14.9	 25
314	  7	103.0	17.5	 25
315	  7	661.0	114.4	 25
316	  7	107.0	15.1	 25
317	  7	99.0	16.6	 25
318	  7	127.0	14.5	 25
319	  7	1825.0	318.8	 25
320	  7	158.0	14.9	 25
321	  7	196.0	33.4	 25
322	  7	192.0	26.4	 25
323	  7	93.0	18.8	 25
324	  7	100.0	13.4	 25
325	  7	106.0	17.6	 25
326	  7	185.0	34.1	 25
327	  7	6751.0	1011.6	 25
328	  7	6573.0	1171.0	 25
329	  7	146.0	18.2	 25
330	  7	303.0	37.7	 25
331	  7	172.0	26.0	 25
332	  7	138.0	22.8	 25
333	  7	473.0	78.8	 25
334	  7	162.0	25.3	 25
335	  7	149.0	18.8	 25
336	  7	194.0	31.8	 25
337	  7	326.0	36.6	 25
338	  7	127.0	13.6	 25
339	  7	104.0	18.0	 25
340	  7	231.0	47.1	 25
341	  7	96.0	9.4	 25
342	  7	196.0	25.1	 25
343	  7	169.0	29.8	 25
344	  7	142.0	17.4	 25
345	  7	390.0	80.5	 25
346	  7	229.0	31.7	 25
347	  7	148.0	18.0	 25
348	  7	168.0	22.4	 25
349	  7	122.0	16.9	 25
350	  7	251.0	34.6	 25
351	  7	152.0	14.1	 25
352	  7	121.0	16.6	 25
353	  7	124.0	19.9	 25
354	  7	106.0	15.4	 25
355	  7	98.0	9.0	 25
356	  7	130.0	20.4	 25
357	  7	105.0	9.3	 25
358	  7	867.0	92.9	 25
359	  7	458.0	74.0	 25
360	  7	129.0	15.8	 25
361	  7	1673.0	223.4	 25
362	  7	97.0	10.8	 25
363	  7	99.0	15.8	 25
364	  7	114.0	19.0	 25
365	  7	187.0	31.0	 25
366	  7	81.0	11.0	 25
367	  7	84.0	6.1	 25
368	  7	144.0	14.1	 25
369	  7	110.0	14.5	 25
370	  7	100.0	13.1	 25
371	  7	132.0	11.6	 25
372	  7	242.0	28.9	 25
373	  7	154.0	16.4	 25
374	  7	129.0	20.0	 25
375	  7	87.0	11.8	 25
376	  7	97.0	13.0	 25
377	  7	87.0	16.4	 25
378	  7	127.0	15.6	 25
379	  7	96.0	14.5	 25
380	  7	96.0	13.5	 25
381	  7	160.0	17.3	 25
382	  7	165.0	21.8	 25
383	  7	144.0	15.8	 25
384	  7	96.0	18.3	 25
385	  7	82.0	7.6	 25
386	  7	688.0	119.7	 25
387	  7	135.0	20.7	 25
388	  7	987.0	161.6	 25
389	  7	116.0	14.0	 25
390	  7	158.0	26.6	 25
391	  7	133.0	18.9	 25
392	  7	77.0	12.4	 25
393	  7	83.0	11.0	 25
394	  7	703.0	95.9	 25
395	  7	467.0	50.9	 25
396	  7	114.0	15.7	 25
397	  7	102.0	12.3	 25
398	  7	184.0	21.1	 25
399	  7	130.0	16.9	 25
400	  7	767.0	148.9	 25
401	  7	91.0	11.0	 25
402	  7	2594.0	566.7	 25
403	  7	275.0	42.2	 25
404	  7	114.0	18.9	 25
405	  7	424.0	57.8	 25
406	  7	135.0	19.2	 25
407	  7	104.0	19.2	 25
408	  7	277.0	34.7	 25
409	  7	133.0	13.8	 25
410	  7	120.0	19.5	 25
411	  7	86.0	9.8	 25
412	  7	96.0	11.6	 25
413	  7	231.0	31.0	 25
414	  7	114.0	17.2	 25
415	  7	5639.0	1041.8	 25
416	  7	137.0	27.0	 25
417	  7	78.0	15.8	 25
418	  7	123.0	15.9	 25
419	  7	184.0	21.8	 25
420	  7	468.0	58.2	 25
421	  7	227.0	20.4	 25
422	  7	998.0	161.7	 25
423	  7	149.0	16.8	 25
424	  7	114.0	12.0	 25
425	  7	107.0	15.6	 25
426	  7	119.0	19.0	 25
427	  7	102.0	13.6	 25
428	  7	109.0	17.0	 25
429	  7	90.0	11.5	 25
430	  7	203.0	20.2	 25
431	  7	77.0	11.5	 25
432	  7	101.0	16.5	 25
433	  7	102.0	20.2	 25
434	  7	91.0	11.6	 25
435	  7	91.0	15.2	 25
436	  7	585.0	81.2	 25
437	  7	120.0	13.6	 25
438	  7	127.0	20.1	 25
439	  7	86.0	10.6	 25
440	  7	141.0	19.4	 25
441	  7	399.0	51.7	 25
442	  7	293.0	32.1	 25
443	  7	132.0	18.3	 25
444	  7	164.0	26.8	 25
445	  7	88.0	15.0	 25
446	  7	590.0	67.6	 25
447	  7	163.0	26.0	 25
448	  7	106.0	18.1	 25
449	  7	165.0	18.8	 25
450	  7	142.0	18.9	 25
451	  7	258.0	19.9	 25
452	  7	387.0	63.4	 25
453	  7	551.0	86.4	 25
454	  7	141.0	16.7	 25
455	  7	85.0	10.2	 25
456	  7	91.0	16.2	 25
457	  7	81.0	15.0	 25
458	  7	90.0	14.8	 25
459	  7	106.0	11.3	 25
460	  7	392.0	78.9	 25
461	  7	110.0	13.4	 25
462	  7	117.0	13.4	 25
463	  7	109.0	17.4	 25
464	  7	117.0	18.4	 25
465	  7	225.0	36.9	 25
466	  7	100.0	16.4	 25
467	  7	164.0	21.2	 25
468	  7	220.0	27.2	 25
469	  7	150.0	20.0	 25
470	  7	133.0	20.3	 25
471	  7	91.0	11.5	 25
472	  7	90.0	11.0	 25
473	  7	133.0	18.4	 25
474	  7	187.0	15.9	 25
475	  7	125.0	13.3	 25
476	  7	261.0	34.0	 25
477	  7	131.0	20.5	 25
478	  7	124.0	19.4	 25
479	  7	190.0	28.8	 25
480	  7	118.0	15.1	 25
481	  7	400.0	86.3	 25
482	  7	406.0	87.3	 25
483	  7	428.0	68.9	 25
484	  7	738.0	132.2	 25
485	  7	153.0	24.1	 25
486	  7	89.0	12.5	 25
487	  7	119.0	19.3	 25
488	  7	289.0	36.6	 25
489	  7	213.0	22.1	 25
490	  7	247.0	39.4	 25
491	  7	127.0	21.8	 25
492	  7	238.0	33.6	 25
493	  7	156.0	20.9	 25
494	  7	149.0	19.5	 25
495	  7	138.0	18.1	 25
496	  7	531.0	66.6	 25
497	  7	4098.0	677.4	 25
498	  7	171.0	32.0	 25
499	  7	126.0	17.8	 25
500	  7	89.0	10.2	 25
501	  7	1483.0	254.0	 25
502	  7	151.0	25.7	 25
503	  7	100.0	13.7	 25
504	  7	346.0	60.1	 25
505	  7	135.0	12.8	 25
506	  7	329.0	42.3	 25
507	  7	274.0	36.4	 25
508	  7	294.0	40.3	 25
509	  7	217.0	39.3	 25
510	  7	108.0	13.9	 25
511	  7	141.0	21.2	 25
512	  7	681.0	105.2	 25
513	  7	303.0	33.7	 25
514	  7	250.0	46.1	 25
515	  7	111.0	13.6	 25
516	  7	162.0	29.9	 25
517	  7	201.0	27.5	 25
518	  7	206.0	32.2	 25
519	  7	209.0	39.0	 25
520	  7	127.0	20.2	 25
521	  7	371.0	61.3	 25
522	  7	107.0	16.7	 25
523	  7	1167.0	207.1	 25
524	  7	102.0	19.9	 25
525	  7	108.0	14.8	 25
526	  7	102.0	13.7	 25
527	  7	108.0	13.3	 25
528	  7	134.0	17.2	 25
529	  7	188.0	31.5	 25
530	  7	214.0	35.8	 25
531	  7	440.0	68.6	 25
532	  7	985.0	100.0	 25
533	  7	501.0	45.2	 25
534	  7	253.0	30.1	 25
535	  7	102.0	19.3	 25
536	  7	91.0	15.3	 25
537	  7	172.0	26.6	 25
538	  7	742.0	118.8	 25
539	  7	127.0	10.6	 25
540	  7	88.0	12.3	 25
541	  7	111.0	14.8	 25
542	  7	178.0	24.9	 25
543	  7	96.0	17.7	 25
544	  7	187.0	34.2	 25
545	  7	399.0	57.7	 25
546	  7	105.0	9.7	 25
547	  7	99.0	13.3	 25
548	  7	118.0	13.8	 25
549	  7	432.0	50.7	 25
550	  7	442.0	66.9	 25
551	  7	205.0	33.9	 25
552	  7	77.0	10.0	 25
553	  7	3782.0	581.2	 25
554	  7	254.0	26.5	 25
555	  7	142.0	19.7	 25
556	  7	149.0	18.2	 25
557	  7	115.0	20.1	 25
558	  7	377.0	47.3	 25
559	  7	176.0	28.9	 25
560	  7	153.0	15.0	 25
561	  7	117.0	14.6	 25
562	  7	111.0	17.0	 25
563	  7	81.0	13.9	 25
564	  7	316.0	26.9	 25
565	  7	3689.0	428.0	 25
566	  7	2347.0	367.2	 25
567	  7	223.0	21.2	 25
568	  7	1799.0	302.0	 25
569	  7	11586.0	1926.1	 25
570	  7	161.0	25.4	 25
571	  7	283.0	25.4	 25
572	  7	1327.0	220.3	 25
573	  7	137.0	20.6	 25
574	  7	100.0	14.8	 25
575	  7	102.0	11.1	 25
576	  7	546.0	62.5	 25
577	  7	166.0	24.1	 25
578	  7	279.0	32.3	 25
579	  7	147.0	19.1	 25
580	  7	177.0	23.7	 25
581	  7	625.0	133.0	 25
582	  7	137.0	24.6	 25
583	  7	532.0	87.9	 25
584	  7	194.0	34.7	 25
585	  7	112.0	14.8	 25
586	  7	3771.0	669.7	 25
587	  7	379.0	65.9	 25
588	  7	175.0	18.6	 25
589	  7	113.0	18.5	 25
590	  7	110.0	17.4	 25
591	  7	441.0	63.1	 25
592	  7	107.0	15.3	 25
593	  7	99.0	12.1	 25
594	  7	99.0	13.7	 25
595	  7	108.0	16.2	 25
596	  7	218.0	37.5	 25
597	  7	103.0	18.3	 25
598	  7	353.0	58.6	 25
599	  7	4913.0	647.1	 25
600	  7	160.0	21.1	 25
601	  7	120.0	16.9	 25
602	  7	101.0	16.1	 25
603	  7	476.0	88.7	 25
604	  7	105.0	16.4	 25
605	  7	89.0	10.6	 25
606	  7	84.0	16.3	 25
607	  7	117.0	18.3	 25
608	  7	349.0	58.5	 25
609	  7	159.0	35.0	 25
610	  7	102.0	11.7	 25
611	  7	231.0	27.9	 25
612	  7	122.0	18.1	 25
613	  7	826.0	111.3	 25
614	  7	4261.0	688.0	 25
615	  7	241.0	27.5	 25
616	  7	206.0	32.0	 25
617	  7	122.0	18.5	 25
618	  7	177.0	21.7	 25
619	  7	149.0	17.6	 25
620	  7	223.0	26.7	 25
621	  7	143.0	16.4	 25
622	  7	117.0	15.6	 25
623	  7	241.0	39.1	 25
624	  7	567.0	98.1	 25
625	  7	160.0	32.0	 25
626	  7	415.0	98.6	 25
627	  7	100.0	19.0	 25
628	  7	125.0	20.0	 25
629	  7	352.0	54.2	 25
630	  7	219.0	28.4	 25
631	  7	150.0	34.1	 25
632	  7	93.0	12.5	 25
633	  7	128.0	24.7	 25
634	  7	205.0	31.6	 25
635	  7	171.0	21.4	 25
636	  7	213.0	42.1	 25
637	  7	539.0	111.9	 25
638	  7	98.0	17.2	 25
639	  7	302.0	42.4	 25
640	  7	231.0	43.2	 25
641	  7	136.0	18.4	 25
642	  7	244.0	25.0	 25
643	  7	384.0	36.8	 25
644	  7	139.0	19.3	 25
645	  7	104.0	17.0	 25
646	  7	139.0	21.2	 25
647	  7	185.0	34.9	 25
648	  7	107.0	13.5	 25
649	  7	91.0	16.9	 25
650	  7	103.0	19.5	 25
651	  7	794.0	87.0	 25
652	  7	317.0	49.2	 25
653	  7	157.0	16.9	 25
654	  7	192.0	28.2	 25
655	  7	132.0	24.7	 25
656	  7	124.0	16.7	 25
657	  7	149.0	25.1	 25
658	  7	110.0	20.3	 25
659	  7	155.0	29.6	 25
660	  7	1802.0	299.3	 25
661	  7	1984.0	289.8	 25
662	  7	1986.0	284.0	 25
663	  7	384.0	49.1	 25
664	  7	100.0	14.3	 25
665	  7	112.0	18.0	 25
666	  7	118.0	32.8	 25
667	  7	122.0	22.7	 25
668	  7	208.0	29.0	 25
669	  7	277.0	42.7	 25
670	  7	118.0	13.5	 25
671	  7	120.0	19.6	 25
672	  7	256.0	30.4	 25
673	  7	129.0	15.2	 25
674	  7	122.0	16.0	 25
675	  7	235.0	37.9	 25
676	  7	295.0	42.4	 25
677	  7	202.0	25.9	 25
678	  7	162.0	24.4	 25
679	  7	104.0	14.8	 25
680	  7	140.0	19.9	 25
681	  7	84.0	11.9	 25
682	  7	132.0	17.5	 25
683	  7	468.0	81.6	 25
684	  7	107.0	16.0	 25
685	  7	158.0	29.0	 25
686	  7	105.0	18.8	 25
687	  7	101.0	13.8	 25
688	  7	93.0	15.1	 25
689	  7	167.0	21.2	 25
690	  7	146.0	19.2	 25
691	  7	214.0	28.6	 25
692	  7	119.0	17.6	 25
693	  7	151.0	20.6	 25
694	  7	174.0	25.4	 25
695	  7	147.0	15.5	 25
696	  7	195.0	23.7	 25
697	  7	687.0	93.6	 25
698	  7	133.0	19.7	 25
699	  7	474.0	41.6	 25
700	  7	198.0	34.4	 25
701	  7	917.0	93.4	 25
702	  7	138.0	25.3	 25
703	  7	110.0	17.1	 25
704	  7	134.0	28.4	 25
705	  7	588.0	93.8	 25
706	  7	421.0	71.2	 25
707	  7	91.0	15.6	 25
708	  7	93.0	18.9	 25
709	  7	222.0	26.0	 25
710	  7	138.0	24.8	 25
711	  7	119.0	14.7	 25
712	  7	154.0	23.6	 25
713	  7	183.0	32.6	 25
714	  7	556.0	82.7	 25
715	  7	228.0	29.0	 25
716	  7	375.0	38.3	 25
717	  7	410.0	69.2	 25
718	  7	237.0	37.0	 25
719	  7	4004.0	699.5	 25
720	  7	100.0	22.5	 25
721	  7	92.0	13.5	 25
722	  7	144.0	21.6	 25
723	  7	196.0	31.5	 25
724	  7	367.0	32.7	 25
725	  7	219.0	32.4	 25
726	  7	342.0	60.4	 25
727	  7	125.0	18.2	 25
728	  7	120.0	15.9	 25
729	  7	205.0	32.3	 25
730	  7	162.0	25.3	 25
731	  7	125.0	23.5	 25
732	  7	100.0	19.6	 25
733	  7	183.0	31.2	 25
734	  7	325.0	48.2	 25
735	  7	106.0	18.7	 25
736	  7	146.0	31.7	 25
737	  7	134.0	15.2	 25
738	  7	1686.0	302.3	 25
739	  7	149.0	21.1	 25
740	  7	482.0	61.0	 25
741	  7	214.0	22.6	 25
742	  7	245.0	39.8	 25
743	  7	333.0	62.9	 25
744	  7	135.0	22.2	 25
745	  7	124.0	11.2	 25
746	  7	151.0	18.2	 25
747	  7	99.0	15.5	 25
748	  7	112.0	18.7	 25
749	  7	80.0	12.8	 25
750	  7	145.0	23.5	 25
751	  7	271.0	47.1	 25
752	  7	216.0	33.6	 25
753	  7	99.0	18.5	 25
754	  7	115.0	21.4	 25
755	  7	103.0	14.7	 25
756	  7	520.0	88.3	 25
757	  7	154.0	18.6	 25
758	  7	115.0	17.5	 25
759	  7	124.0	19.4	 25
760	  7	233.0	27.4	 25
761	  7	584.0	87.0	 25
762	  7	405.0	67.4	 25
763	  7	386.0	53.9	 25
764	  7	115.0	19.1	 25
765	  7	101.0	16.9	 25
766	  7	103.0	15.5	 25
767	  7	5160.0	939.2	 25
768	  7	5377.0	933.4	 25
769	  7	154.0	19.3	 25
770	  7	339.0	37.1	 25
771	  7	350.0	62.4	 25
772	  7	243.0	53.7	 25
773	  7	116.0	14.3	 25
774	  7	100.0	19.0	 25
775	  7	126.0	26.9	 25
776	  7	98.0	15.8	 25
777	  7	1063.0	211.5	 25
778	  7	91.0	15.8	 25
779	  7	166.0	19.8	 25
780	  7	97.0	15.1	 25
781	  7	137.0	19.2	 25
782	  7	118.0	15.6	 25
783	  7	110.0	20.4	 25
784	  7	94.0	12.2	 25
785	  7	134.0	17.9	 25
786	  7	3196.0	544.4	 25
787	  7	130.0	28.3	 25
788	  7	226.0	32.5	 25
789	  7	208.0	29.9	 25
790	  7	208.0	31.7	 25
791	  7	105.0	17.4	 25
792	  7	497.0	66.2	 25
793	  7	252.0	43.2	 25
794	  7	265.0	50.5	 25
795	  7	144.0	27.2	 25
796	  7	105.0	12.9	 25
797	  7	419.0	64.8	 25
798	  7	103.0	19.3	 25
799	  7	81.0	16.3	 25
800	  7	101.0	16.5	 25
801	  7	90.0	10.9	 25
802	  7	325.0	51.2	 25
803	  7	95.0	22.7	 25
804	  7	412.0	56.9	 25
805	  7	206.0	28.5	 25
806	  7	585.0	79.2	 25
807	  7	222.0	28.8	 25
808	  7	200.0	33.3	 25
809	  7	249.0	36.5	 25
810	  7	76.0	11.6	 25
811	  7	96.0	20.5	 25
812	  7	93.0	10.8	 25
813	  7	103.0	16.0	 25
814	  7	226.0	34.5	 25
815	  7	164.0	23.2	 25
816	  7	344.0	35.5	 25
817	  7	485.0	65.1	 25
818	  7	273.0	40.9	 25
819	  7	403.0	48.6	 25
820	  7	103.0	17.5	 25
821	  7	83.0	15.0	 25
822	  7	105.0	15.6	 25
823	  7	2317.0	412.6	 25
824	  7	104.0	11.0	 25
825	  7	152.0	12.7	 25
826	  7	212.0	28.9	 25
827	  7	537.0	63.0	 25
828	  7	126.0	22.3	 25
829	  7	83.0	13.8	 25
830	  7	126.0	16.1	 25
831	  7	154.0	18.2	 25
832	  7	86.0	17.1	 25
833	  7	92.0	14.3	 25
834	  7	107.0	18.1	 25
835	  7	87.0	15.7	 25
836	  7	90.0	10.0	 25
837	  7	84.0	14.3	 25
838	  7	249.0	37.5	 25
839	  7	167.0	26.8	 25
840	  7	183.0	27.6	 25
841	  7	188.0	35.3	 25
842	  7	114.0	18.8	 25
843	  7	129.0	24.3	 25
844	  7	137.0	17.6	 25
845	  7	375.0	63.6	 25
846	  7	176.0	20.8	 25
847	  7	613.0	119.8	 25
848	  7	528.0	83.0	 25
849	  7	104.0	22.8	 25
850	  7	155.0	24.9	 25
851	  7	100.0	20.8	 25
852	  7	118.0	21.1	 25
853	  7	122.0	19.3	 25
854	  7	283.0	45.2	 25
855	  7	99.0	13.7	 25
856	  7	77.0	13.3	 25
857	  7	79.0	11.9	 25
858	  7	404.0	58.4	 25
859	  7	378.0	55.0	 25
860	  7	124.0	23.9	 25
861	  7	268.0	52.2	 25
862	  7	119.0	19.0	 25
863	  7	192.0	39.6	 25
864	  7	112.0	20.8	 25
865	  7	93.0	19.6	 25
866	  7	212.0	37.6	 25
867	  7	111.0	14.9	 25
868	  7	139.0	21.4	 25
869	  7	250.0	38.9	 25
870	  7	159.0	27.4	 25
871	  7	72.0	7.8	 25
872	  7	109.0	16.3	 25
873	  7	126.0	21.0	 25
874	  7	153.0	26.7	 25
875	  7	148.0	18.8	 25
876	  7	91.0	12.0	 25
877	  7	110.0	22.5	 25
878	  7	504.0	71.7	 25
879	  7	103.0	18.2	 25
880	  7	100.0	12.9	 25
881	  7	127.0	22.2	 25
882	  7	147.0	26.1	 25
883	  7	193.0	29.6	 25
884	  7	131.0	24.5	 25
885	  7	353.0	48.8	 25
886	  7	165.0	29.0	 25
887	  7	251.0	54.9	 25
888	  7	156.0	22.8	 25
889	  7	154.0	30.7	 25
890	  7	132.0	29.2	 25
891	  7	168.0	29.4	 25
892	  7	116.0	17.9	 25
893	  7	86.0	12.3	 25
894	  7	105.0	13.9	 25
895	  7	184.0	29.0	 25
896	  7	113.0	12.7	 25
897	  7	151.0	21.8	 25
898	  7	159.0	21.4	 25
899	  7	165.0	22.2	 25
900	  7	105.0	16.4	 25
901	  7	154.0	24.1	 25
902	  7	120.0	24.9	 25
903	  7	288.0	57.2	 25
904	  7	198.0	27.5	 25
905	  7	392.0	65.8	 25
906	  7	531.0	99.7	 25
907	  7	241.0	33.3	 25
908	  7	131.0	22.5	 25
909	  7	120.0	22.5	 25
910	  7	103.0	20.5	 25
911	  7	121.0	16.9	 25
912	  7	79.0	8.3	 25
913	  7	83.0	9.8	 25
914	  7	122.0	19.6	 25
915	  7	113.0	19.5	 25
916	  7	120.0	22.0	 25
917	  7	85.0	15.5	 25
918	  7	181.0	28.2	 25
919	  7	207.0	29.6	 25
920	  7	549.0	85.2	 25
921	  7	143.0	19.6	 25
922	  7	473.0	66.3	 25
923	  7	145.0	32.3	 25
924	  7	317.0	45.9	 25
925	  7	387.0	66.1	 25
926	  7	91.0	12.0	 25
927	  7	146.0	16.6	 25
928	  7	113.0	21.4	 25
929	  7	184.0	26.3	 25
930	  7	165.0	27.8	 25
931	  7	296.0	59.4	 25
932	  7	467.0	61.8	 25
933	  7	157.0	19.9	 25
934	  7	214.0	30.6	 25
935	  7	350.0	36.2	 25
936	  7	133.0	19.2	 25
937	  7	91.0	18.9	 25
938	  7	125.0	19.1	 25
939	  7	146.0	22.6	 25
940	  7	88.0	13.4	 25
941	  7	93.0	14.6	 25
942	  7	81.0	11.6	 25
943	  7	288.0	45.0	 25
944	  7	635.0	106.8	 25
945	  7	75.0	15.7	 25
946	  7	118.0	22.9	 25
947	  7	121.0	15.8	 25
948	  7	143.0	30.1	 25
949	  7	207.0	33.2	 25
950	  7	124.0	19.0	 25
951	  7	234.0	53.0	 25
952	  7	88.0	13.2	 25
953	  7	178.0	30.0	 25
954	  7	149.0	15.8	 25
955	  7	13146.0	2345.1	 25
956	  7	13447.0	1923.0	 25
957	  7	112.0	11.2	 25
958	  7	132.0	21.1	 25
959	  7	90.0	14.6	 25
960	  7	110.0	13.3	 25
961	  7	95.0	14.0	 25
962	  7	260.0	33.2	 25
963	  7	790.0	117.9	 25
964	  7	100.0	14.1	 25
965	  7	360.0	49.9	 25
966	  7	414.0	56.2	 25
967	  7	243.0	32.3	 25
968	  7	106.0	14.3	 25
969	  7	128.0	21.0	 25
970	  7	240.0	29.8	 25
971	  7	98.0	12.9	 25
972	  7	276.0	39.3	 25
973	  7	102.0	14.3	 25
974	  7	193.0	18.4	 25
975	  7	112.0	12.3	 25
976	  7	85.0	17.7	 25
977	  7	294.0	37.0	 25
978	  7	185.0	31.9	 25
979	  7	126.0	19.7	 25
980	  7	143.0	17.0	 25
981	  7	93.0	16.8	 25
982	  7	110.0	17.6	 25
983	  7	123.0	16.9	 25
984	  7	96.0	12.2	 25
985	  7	197.0	25.9	 25
986	  7	140.0	19.3	 25
987	  7	94.0	13.9	 25
988	  7	101.0	18.2	 25
989	  7	149.0	32.6	 25
990	  7	116.0	16.7	 25
991	  7	143.0	23.5	 25
992	  7	555.0	94.0	 25
993	  7	109.0	12.8	 25
994	  7	153.0	19.1	 25
995	  7	509.0	65.6	 25
996	  7	102.0	11.2	 25
997	  7	150.0	18.2	 25
998	  7	663.0	56.8	 25
999	  7	132.0	15.7	 25
1000	  7	160.0	27.6	 25
1001	  7	131.0	24.4	 25
  0	  8	5123.0	1055.4	 25
  1	  8	328.0	35.9	 25
  2	  8	320.0	53.0	 25
  3	  8	189.0	25.2	 25
  4	  8	105.0	11.5	 25
  5	  8	98.0	13.0	 25
  6	  8	262.0	38.3	 25
  7	  8	155.0	21.8	 25
  8	  8	103.0	13.9	 25
  9	  8	106.0	11.4	 25
 10	  8	135.0	18.7	 25
 11	  8	180.0	24.2	 25
 12	  8	5038.0	683.0	 25
 13	  8	106.0	7.3	 25
 14	  8	121.0	20.1	 25
 15	  8	4523.0	760.9	 25
 16	  8	4908.0	960.1	 25
 17	  8	193.0	23.4	 25
 18	  8	4732.0	904.4	 25
 19	  8	111.0	24.8	 25
 20	  8	133.0	29.4	 25
 21	  8	117.0	28.9	 25
 22	  8	4788.0	778.3	 25
 23	  8	197.0	26.2	 25
 24	  8	4944.0	802.1	 25
 25	  8	4539.0	920.5	 25
 26	  8	117.0	14.4	 25
 27	  8	120.0	14.4	 25
 28	  8	4801.0	747.0	 25
 29	  8	197.0	35.2	 25
 30	  8	4769.0	668.8	 25
 31	  8	140.0	36.6	 25
 32	  8	135.0	34.4	 25
 33	  8	137.0	28.2	 25
 34	  8	4434.0	841.9	 25
 35	  8	202.0	31.3	 25
 36	  8	4987.0	796.0	 25
 37	  8	115.0	17.0	 25
 38	  8	108.0	13.7	 25
 39	  8	82.0	8.9	 25
 40	  8	106.0	14.8	 25
 41	  8	182.0	18.3	 25
 42	  8	4908.0	1031.3	 25
 43	  8	4632.0	913.1	 25
 44	  8	121.0	16.9	 25
 45	  8	111.0	18.0	 25
 46	  8	5163.0	720.5	 25
 47	  8	160.0	21.7	 25
 48	  8	103.0	11.1	 25
 49	  8	90.0	16.8	 25
 50	  8	118.0	14.7	 25
 51	  8	117.0	21.8	 25
 52	  8	113.0	14.1	 25
 53	  8	179.0	21.8	 25
 54	  8	4909.0	578.0	 25
 55	  8	124.0	21.2	 25
 56	  8	133.0	21.8	 25
 57	  8	4684.0	665.0	 25
 58	  8	119.0	19.9	 25
 59	  8	165.0	22.5	 25
 60	  8	147.0	22.1	 25
 61	  8	166.0	19.7	 25
 62	  8	5097.0	813.3	 25
 63	  8	118.0	18.8	 25
 64	  8	122.0	17.3	 25
 65	  8	100.0	14.4	 25
 66	  8	5142.0	918.3	 25
 67	  8	191.0	34.6	 25
 68	  8	4860.0	945.8	 25
 69	  8	126.0	24.5	 25
 70	  8	118.0	16.3	 25
 71	  8	117.0	17.1	 25
 72	  8	5080.0	808.4	 25
 73	  8	179.0	17.9	 25
 74	  8	4967.0	838.5	 25
 75	  8	106.0	15.1	 25
 76	  8	99.0	7.6	 25
 77	  8	116.0	12.5	 25
 78	  8	5063.0	736.1	 25
 79	  8	182.0	27.6	 25
 80	  8	4627.0	799.2	 25
 81	  8	139.0	23.7	 25
 82	  8	116.0	33.0	 25
 83	  8	103.0	13.3	 25
 84	  8	111.0	12.2	 25
 85	  8	177.0	19.6	 25
 86	  8	5008.0	666.7	 25
 87	  8	129.0	19.0	 25
 88	  8	112.0	18.3	 25
 89	  8	138.0	26.4	 25
 90	  8	4864.0	858.7	 25
 91	  8	158.0	20.0	 25
 92	  8	144.0	17.2	 25
 93	  8	178.0	22.5	 25
 94	  8	5254.0	950.8	 25
 95	  8	4656.0	853.2	 25
 96	  8	4740.0	688.6	 25
 97	  8	5182.0	701.3	 25
 98	  8	5006.0	831.8	 25
 99	  8	182.0	21.0	 25
100	  8	123.0	15.1	 25
101	  8	4847.0	750.9	 25
102	  8	4869.0	879.3	 25
103	  8	143.0	27.3	 25
104	  8	93.0	8.5	 25
105	  8	154.0	21.5	 25
106	  8	5050.0	734.4	 25
107	  8	101.0	12.8	 25
108	  8	112.0	15.4	 25
109	  8	5137.0	902.7	 25
110	  8	118.0	21.8	 25
111	  8	160.0	21.6	 25
112	  8	143.0	19.2	 25
113	  8	147.0	18.1	 25
114	  8	99.0	18.5	 25
115	  8	101.0	15.1	 25
116	  8	101.0	16.8	 25
117	  8	4847.0	937.6	 25
118	  8	104.0	14.9	 25
119	  8	157.0	18.5	 25
120	  8	172.0	24.5	 25
121	  8	117.0	12.9	 25
122	  8	336.0	46.8	 25
123	  8	144.0	14.7	 25
124	  8	111.0	16.7	 25
125	  8	203.0	22.4	 25
126	  8	94.0	7.9	 25
127	  8	95.0	14.5	 25
128	  8	1426.0	265.9	 25
129	  8	399.0	43.9	 25
130	  8	231.0	24.3	 25
131	  8	114.0	20.0	 25
132	  8	100.0	13.8	 25
133	  8	139.0	26.3	 25
134	  8	147.0	20.6	 25
135	  8	310.0	46.6	 25
136	  8	374.0	77.8	 25
137	  8	111.0	12.2	 25
138	  8	97.0	14.5	 25
139	  8	97.0	16.5	 25
140	  8	114.0	13.2	 25
141	  8	108.0	15.0	 25
142	  8	126.0	14.5	 25
143	  8	90.0	9.3	 25
144	  8	110.0	17.6	 25
145	  8	90.0	16.5	 25
146	  8	410.0	51.6	 25
147	  8	237.0	23.6	 25
148	  8	136.0	21.6	 25
149	  8	116.0	13.6	 25
150	  8	424.0	58.3	 25
151	  8	147.0	18.5	 25
152	  8	171.0	22.6	 25
153	  8	150.0	21.2	 25
154	  8	1301.0	168.8	 25
155	  8	117.0	17.6	 25
156	  8	194.0	28.6	 25
157	  8	148.0	27.9	 25
158	  8	196.0	33.2	 25
159	  8	115.0	16.9	 25
160	  8	128.0	20.2	 25
161	  8	114.0	18.4	 25
162	  8	109.0	17.6	 25
163	  8	91.0	10.4	 25
164	  8	101.0	18.6	 25
165	  8	174.0	22.2	 25
166	  8	163.0	29.6	 25
167	  8	85.0	13.0	 25
168	  8	115.0	15.6	 25
169	  8	94.0	14.1	 25
170	  8	103.0	13.5	 25
171	  8	180.0	23.2	 25
172	  8	183.0	29.9	 25
173	  8	91.0	13.9	 25
174	  8	135.0	14.8	 25
175	  8	384.0	50.2	 25
176	  8	113.0	12.6	 25
177	  8	178.0	31.9	 25
178	  8	131.0	21.5	 25
179	  8	110.0	10.4	 25
180	  8	168.0	23.5	 25
181	  8	139.0	19.0	 25
182	  8	94.0	11.9	 25
183	  8	76.0	11.7	 25
184	  8	85.0	13.2	 25
185	  8	95.0	13.3	 25
186	  8	170.0	26.0	 25
187	  8	140.0	22.5	 25
188	  8	555.0	46.0	 25
189	  8	129.0	10.1	 25
190	  8	109.0	14.8	 25
191	  8	393.0	61.7	 25
192	  8	92.0	17.7	 25
193	  8	80.0	14.3	 25
194	  8	119.0	19.9	 25
195	  8	108.0	16.9	 25
196	  8	114.0	14.6	 25
197	  8	100.0	10.3	 25
198	  8	151.0	23.6	 25
199	  8	111.0	9.5	 25
200	  8	93.0	15.5	 25
201	  8	113.0	16.6	 25
202	  8	87.0	15.8	 25
203	  8	100.0	11.4	 25
204	  8	139.0	28.5	 25
205	  8	88.0	12.0	 25
206	  8	90.0	17.3	 25
207	  8	135.0	17.8	 25
208	  8	97.0	13.8	 25
209	  8	135.0	21.0	 25
210	  8	118.0	17.4	 25
211	  8	135.0	23.0	 25
212	  8	119.0	25.5	 25
213	  8	161.0	21.9	 25
214	  8	171.0	21.1	 25
215	  8	290.0	32.0	 25
216	  8	220.0	29.0	 25
217	  8	280.0	40.8	 25
218	  8	177.0	33.6	 25
219	  8	488.0	45.1	 25
220	  8	148.0	17.2	 25
221	  8	85.0	11.3	 25
222	  8	97.0	17.5	 25
223	  8	385.0	56.4	 25
224	  8	118.0	15.0	 25
225	  8	133.0	18.3	 25
226	  8	99.0	18.0	 25
227	  8	183.0	30.5	 25
228	  8	149.0	15.1	 25
229	  8	214.0	24.8	 25
230	  8	393.0	55.8	 25
231	  8	323.0	32.4	 25
232	  8	199.0	20.2	 25
233	  8	11657.0	2551.1	 25
234	  8	116.0	17.6	 25
235	  8	209.0	27.0	 25
236	  8	145.0	21.6	 25
237	  8	106.0	16.4	 25
238	  8	105.0	21.5	 25
239	  8	126.0	14.9	 25
240	  8	93.0	20.1	 25
241	  8	93.0	14.0	 25
242	  8	188.0	17.5	 25
243	  8	180.0	24.7	 25
244	  8	136.0	14.7	 25
245	  8	121.0	15.4	 25
246	  8	103.0	14.0	 25
247	  8	91.0	9.8	 25
248	  8	111.0	14.6	 25
249	  8	118.0	13.6	 25
250	  8	231.0	28.7	 25
251	  8	156.0	20.0	 25
252	  8	101.0	16.6	 25
253	  8	121.0	26.8	 25
254	  8	189.0	27.1	 25
255	  8	121.0	14.9	 25
256	  8	136.0	14.7	 25
257	  8	83.0	8.7	 25
258	  8	102.0	13.9	 25
259	  8	174.0	31.7	 25
260	  8	86.0	11.5	 25
261	  8	86.0	15.7	 25
262	  8	92.0	14.0	 25
263	  8	137.0	24.8	 25
264	  8	110.0	20.4	 25
265	  8	102.0	20.2	 25
266	  8	163.0	19.4	 25
267	  8	126.0	15.8	 25
268	  8	139.0	29.5	 25
269	  8	110.0	14.1	 25
270	  8	75.0	13.2	 25
271	  8	79.0	11.2	 25
272	  8	88.0	15.8	 25
273	  8	83.0	14.0	 25
274	  8	1129.0	188.3	 25
275	  8	614.0	69.1	 25
276	  8	147.0	20.9	 25
277	  8	104.0	17.8	 25
278	  8	83.0	10.9	 25
279	  8	614.0	105.0	 25
280	  8	152.0	17.9	 25
281	  8	103.0	12.1	 25
282	  8	198.0	41.2	 25
283	  8	109.0	14.6	 25
284	  8	112.0	16.0	 25
285	  8	712.0	119.2	 25
286	  8	143.0	20.6	 25
287	  8	127.0	13.7	 25
288	  8	88.0	11.9	 25
289	  8	173.0	26.1	 25
290	  8	234.0	35.1	 25
291	  8	153.0	12.7	 25
292	  8	143.0	16.7	 25
293	  8	119.0	18.2	 25
294	  8	117.0	11.2	 25
295	  8	114.0	16.2	 25
296	  8	117.0	18.1	 25
297	  8	612.0	68.0	 25
298	  8	116.0	15.3	 25
299	  8	409.0	70.4	 25
300	  8	129.0	17.2	 25
301	  8	131.0	21.4	 25
302	  8	159.0	29.2	 25
303	  8	91.0	10.5	 25
304	  8	95.0	13.6	 25
305	  8	125.0	16.1	 25
306	  8	182.0	29.3	 25
307	  8	172.0	19.6	 25
308	  8	164.0	22.9	 25
309	  8	257.0	29.4	 25
310	  8	238.0	32.6	 25
311	  8	130.0	16.4	 25
312	  8	163.0	21.0	 25
313	  8	125.0	24.3	 25
314	  8	111.0	22.2	 25
315	  8	143.0	25.1	 25
316	  8	96.0	10.6	 25
317	  8	97.0	12.1	 25
318	  8	116.0	17.4	 25
319	  8	182.0	27.7	 25
320	  8	125.0	14.9	 25
321	  8	381.0	55.3	 25
322	  8	125.0	19.0	 25
323	  8	89.0	14.8	 25
324	  8	145.0	19.5	 25
325	  8	164.0	20.3	 25
326	  8	122.0	19.8	 25
327	  8	1391.0	208.7	 25
328	  8	1402.0	244.3	 25
329	  8	142.0	22.6	 25
330	  8	275.0	33.2	 25
331	  8	114.0	17.2	 25
332	  8	120.0	17.0	 25
333	  8	218.0	36.3	 25
334	  8	170.0	22.3	 25
335	  8	191.0	32.7	 25
336	  8	160.0	18.9	 25
337	  8	138.0	18.4	 25
338	  8	100.0	13.8	 25
339	  8	156.0	17.9	 25
340	  8	184.0	34.3	 25
341	  8	91.0	14.7	 25
342	  8	135.0	15.2	 25
343	  8	139.0	21.6	 25
344	  8	125.0	13.6	 25
345	  8	92.0	15.1	 25
346	  8	135.0	22.2	 25
347	  8	116.0	18.3	 25
348	  8	262.0	26.2	 25
349	  8	124.0	16.2	 25
350	  8	371.0	41.8	 25
351	  8	148.0	18.2	 25
352	  8	94.0	12.7	 25
353	  8	114.0	17.0	 25
354	  8	154.0	19.8	 25
355	  8	103.0	19.6	 25
356	  8	118.0	18.1	 25
357	  8	93.0	15.4	 25
358	  8	267.0	42.6	 25
359	  8	133.0	22.6	 25
360	  8	220.0	41.8	 25
361	  8	496.0	71.4	 25
362	  8	98.0	17.7	 25
363	  8	98.0	16.4	 25
364	  8	114.0	26.2	 25
365	  8	321.0	38.6	 25
366	  8	95.0	17.7	 25
367	  8	100.0	18.0	 25
368	  8	153.0	24.7	 25
369	  8	102.0	20.0	 25
370	  8	103.0	14.6	 25
371	  8	150.0	25.4	 25
372	  8	278.0	30.0	 25
373	  8	167.0	28.3	 25
374	  8	98.0	13.9	 25
375	  8	83.0	7.2	 25
376	  8	114.0	22.2	 25
377	  8	83.0	9.0	 25
378	  8	116.0	20.2	 25
379	  8	96.0	15.6	 25
380	  8	126.0	17.4	 25
381	  8	140.0	18.6	 25
382	  8	118.0	14.8	 25
383	  8	120.0	16.5	 25
384	  8	82.0	9.0	 25
385	  8	100.0	19.9	 25
386	  8	284.0	53.7	 25
387	  8	106.0	17.9	 25
388	  8	369.0	57.2	 25
389	  8	184.0	25.5	 25
390	  8	104.0	19.4	 25
391	  8	178.0	23.4	 25
392	  8	95.0	17.8	 25
393	  8	60.0	11.2	 25
394	  8	192.0	37.9	 25
395	  8	230.0	34.5	 25
396	  8	115.0	20.4	 25
397	  8	87.0	12.5	 25
398	  8	146.0	26.5	 25
399	  8	170.0	30.6	 25
400	  8	259.0	37.3	 25
401	  8	82.0	13.1	 25
402	  8	649.0	124.3	 25
403	  8	100.0	9.8	 25
404	  8	155.0	27.1	 25
405	  8	214.0	22.1	 25
406	  8	100.0	18.5	 25
407	  8	86.0	12.7	 25
408	  8	171.0	23.2	 25
409	  8	131.0	18.2	 25
410	  8	125.0	16.7	 25
411	  8	99.0	14.0	 25
412	  8	93.0	19.9	 25
413	  8	161.0	20.2	 25
414	  8	118.0	23.7	 25
415	  8	1531.0	317.5	 25
416	  8	124.0	19.7	 25
417	  8	90.0	11.0	 25
418	  8	111.0	19.3	 25
419	  8	140.0	23.9	 25
420	  8	225.0	36.2	 25
421	  8	118.0	22.3	 25
422	  8	553.0	106.7	 25
423	  8	195.0	22.4	 25
424	  8	106.0	13.9	 25
425	  8	99.0	15.4	 25
426	  8	368.0	56.9	 25
427	  8	141.0	20.4	 25
428	  8	98.0	17.3	 25
429	  8	101.0	13.6	 25
430	  8	118.0	22.6	 25
431	  8	91.0	17.6	 25
432	  8	94.0	16.3	 25
433	  8	96.0	13.1	 25
434	  8	101.0	11.4	 25
435	  8	98.0	15.2	 25
436	  8	290.0	37.8	 25
437	  8	112.0	14.7	 25
438	  8	121.0	19.7	 25
439	  8	89.0	16.9	 25
440	  8	90.0	16.6	 25
441	  8	362.0	40.3	 25
442	  8	281.0	34.4	 25
443	  8	143.0	22.6	 25
444	  8	134.0	22.6	 25
445	  8	94.0	12.5	 25
446	  8	150.0	21.3	 25
447	  8	104.0	20.1	 25
448	  8	116.0	19.3	 25
449	  8	184.0	25.1	 25
450	  8	114.0	16.3	 25
451	  8	211.0	33.6	 25
452	  8	192.0	35.4	 25
453	  8	365.0	41.7	 25
454	  8	127.0	21.4	 25
455	  8	99.0	18.9	 25
456	  8	76.0	14.8	 25
457	  8	93.0	17.2	 25
458	  8	126.0	21.1	 25
459	  8	102.0	16.4	 25
460	  8	199.0	26.8	 25
461	  8	120.0	18.9	 25
462	  8	96.0	17.0	 25
463	  8	87.0	14.3	 25
464	  8	84.0	17.6	 25
465	  8	161.0	23.3	 25
466	  8	117.0	22.6	 25
467	  8	123.0	17.2	 25
468	  8	154.0	19.9	 25
469	  8	113.0	12.2	 25
470	  8	86.0	12.9	 25
471	  8	150.0	29.5	 25
472	  8	95.0	13.7	 25
473	  8	117.0	17.5	 25
474	  8	142.0	23.0	 25
475	  8	192.0	32.9	 25
476	  8	186.0	20.0	 25
477	  8	174.0	31.2	 25
478	  8	100.0	18.6	 25
479	  8	121.0	18.8	 25
480	  8	98.0	13.5	 25
481	  8	97.0	13.6	 25
482	  8	74.0	12.7	 25
483	  8	103.0	22.2	 25
484	  8	82.0	14.7	 25
485	  8	134.0	25.1	 25
486	  8	133.0	22.4	 25
487	  8	86.0	15.1	 25
488	  8	114.0	18.4	 25
489	  8	196.0	25.4	 25
490	  8	324.0	47.8	 25
491	  8	97.0	14.5	 25
492	  8	261.0	39.2	 25
493	  8	145.0	27.5	 25
494	  8	539.0	86.8	 25
495	  8	141.0	13.1	 25
496	  8	140.0	17.5	 25
497	  8	393.0	74.7	 25
498	  8	256.0	44.0	 25
499	  8	102.0	17.0	 25
500	  8	98.0	12.8	 25
501	  8	371.0	65.0	 25
502	  8	100.0	15.6	 25
503	  8	104.0	16.0	 25
504	  8	113.0	18.7	 25
505	  8	117.0	16.9	 25
506	  8	143.0	17.5	 25
507	  8	696.0	115.0	 25
508	  8	149.0	25.2	 25
509	  8	231.0	43.7	 25
510	  8	96.0	19.4	 25
511	  8	95.0	12.7	 25
512	  8	152.0	22.1	 25
513	  8	318.0	56.6	 25
514	  8	136.0	24.1	 25
515	  8	111.0	10.8	 25
516	  8	93.0	14.5	 25
517	  8	114.0	17.0	 25
518	  8	103.0	14.1	 25
519	  8	120.0	21.4	 25
520	  8	90.0	10.7	 25
521	  8	146.0	20.4	 25
522	  8	128.0	17.9	 25
523	  8	400.0	65.7	 25
524	  8	114.0	14.9	 25
525	  8	114.0	17.3	 25
526	  8	113.0	17.5	 25
527	  8	114.0	18.9	 25
528	  8	138.0	26.1	 25
529	  8	128.0	17.5	 25
530	  8	127.0	19.8	 25
531	  8	143.0	20.9	 25
532	  8	224.0	32.8	 25
533	  8	248.0	36.6	 25
534	  8	165.0	16.4	 25
535	  8	96.0	15.8	 25
536	  8	95.0	16.2	 25
537	  8	125.0	22.7	 25
538	  8	249.0	52.8	 25
539	  8	128.0	23.6	 25
540	  8	86.0	12.0	 25
541	  8	89.0	15.6	 25
542	  8	115.0	16.5	 25
543	  8	85.0	13.9	 25
544	  8	147.0	19.2	 25
545	  8	494.0	45.8	 25
546	  8	97.0	15.0	 25
547	  8	95.0	12.4	 25
548	  8	115.0	16.5	 25
549	  8	426.0	76.8	 25
550	  8	393.0	65.8	 25
551	  8	235.0	31.3	 25
552	  8	112.0	24.5	 25
553	  8	467.0	79.2	 25
554	  8	260.0	38.0	 25
555	  8	145.0	29.7	 25
556	  8	142.0	18.4	 25
557	  8	106.0	16.7	 25
558	  8	233.0	47.0	 25
559	  8	123.0	22.8	 25
560	  8	178.0	24.6	 25
561	  8	81.0	11.0	 25
562	  8	88.0	17.2	 25
563	  8	87.0	10.7	 25
564	  8	288.0	32.6	 25
565	  8	1358.0	160.6	 25
566	  8	472.0	65.2	 25
567	  8	272.0	29.8	 25
568	  8	214.0	25.6	 25
569	  8	1748.0	328.7	 25
570	  8	96.0	16.6	 25
571	  8	292.0	46.1	 25
572	  8	373.0	31.6	 25
573	  8	104.0	12.2	 25
574	  8	103.0	17.7	 25
575	  8	172.0	20.4	 25
576	  8	187.0	24.8	 25
577	  8	133.0	20.4	 25
578	  8	1034.0	100.8	 25
579	  8	103.0	17.6	 25
580	  8	104.0	19.6	 25
581	  8	134.0	16.4	 25
582	  8	177.0	35.7	 25
583	  8	183.0	27.0	 25
584	  8	149.0	25.8	 25
585	  8	118.0	19.7	 25
586	  8	1067.0	189.8	 25
587	  8	131.0	23.6	 25
588	  8	167.0	21.0	 25
589	  8	149.0	22.4	 25
590	  8	114.0	23.3	 25
591	  8	131.0	17.1	 25
592	  8	104.0	16.5	 25
593	  8	83.0	14.1	 25
594	  8	91.0	15.6	 25
595	  8	106.0	12.2	 25
596	  8	256.0	22.7	 25
597	  8	98.0	15.7	 25
598	  8	130.0	25.7	 25
599	  8	5369.0	670.6	 25
600	  8	107.0	18.2	 25
601	  8	119.0	13.8	 25
602	  8	96.0	22.2	 25
603	  8	101.0	10.0	 25
604	  8	85.0	10.2	 25
605	  8	99.0	15.5	 25
606	  8	91.0	15.1	 25
607	  8	146.0	19.2	 25
608	  8	208.0	24.7	 25
609	  8	101.0	14.3	 25
610	  8	124.0	23.0	 25
611	  8	154.0	22.1	 25
612	  8	169.0	23.9	 25
613	  8	524.0	104.9	 25
614	  8	2006.0	263.9	 25
615	  8	190.0	23.8	 25
616	  8	122.0	17.7	 25
617	  8	122.0	19.3	 25
618	  8	102.0	12.7	 25
619	  8	132.0	11.4	 25
620	  8	218.0	24.4	 25
621	  8	133.0	26.9	 25
622	  8	101.0	19.5	 25
623	  8	335.0	47.4	 25
624	  8	158.0	20.1	 25
625	  8	234.0	32.0	 25
626	  8	108.0	13.9	 25
627	  8	122.0	18.8	 25
628	  8	99.0	14.2	 25
629	  8	153.0	17.5	 25
630	  8	133.0	12.9	 25
631	  8	172.0	25.2	 25
632	  8	92.0	15.1	 25
633	  8	101.0	15.5	 25
634	  8	102.0	16.2	 25
635	  8	200.0	27.9	 25
636	  8	315.0	51.8	 25
637	  8	282.0	45.1	 25
638	  8	102.0	17.6	 25
639	  8	126.0	17.7	 25
640	  8	135.0	15.1	 25
641	  8	105.0	21.8	 25
642	  8	201.0	31.0	 25
643	  8	335.0	117.8	 25
644	  8	152.0	18.1	 25
645	  8	117.0	13.2	 25
646	  8	132.0	17.4	 25
647	  8	116.0	19.3	 25
648	  8	97.0	13.8	 25
649	  8	120.0	19.5	 25
650	  8	83.0	9.9	 25
651	  8	599.0	45.0	 25
652	  8	585.0	62.5	 25
653	  8	114.0	21.7	 25
654	  8	197.0	22.4	 25
655	  8	106.0	14.1	 25
656	  8	97.0	17.6	 25
657	  8	195.0	17.1	 25
658	  8	146.0	22.0	 25
659	  8	97.0	19.5	 25
660	  8	915.0	115.6	 25
661	  8	1011.0	140.6	 25
662	  8	971.0	156.1	 25
663	  8	191.0	43.2	 25
664	  8	95.0	17.3	 25
665	  8	93.0	14.6	 25
666	  8	144.0	20.0	 25
667	  8	104.0	18.1	 25
668	  8	163.0	14.8	 25
669	  8	359.0	40.0	 25
670	  8	123.0	18.3	 25
671	  8	118.0	25.9	 25
672	  8	259.0	37.7	 25
673	  8	102.0	15.0	 25
674	  8	137.0	22.4	 25
675	  8	114.0	18.6	 25
676	  8	173.0	20.8	 25
677	  8	215.0	34.6	 25
678	  8	121.0	16.3	 25
679	  8	103.0	18.9	 25
680	  8	91.0	13.9	 25
681	  8	78.0	13.2	 25
682	  8	131.0	24.8	 25
683	  8	183.0	29.5	 25
684	  8	104.0	18.0	 25
685	  8	120.0	21.0	 25
686	  8	79.0	11.0	 25
687	  8	96.0	14.4	 25
688	  8	106.0	19.3	 25
689	  8	148.0	23.1	 25
690	  8	146.0	17.1	 25
691	  8	157.0	19.7	 25
692	  8	124.0	18.9	 25
693	  8	100.0	16.5	 25
694	  8	181.0	24.4	 25
695	  8	143.0	16.9	 25
696	  8	147.0	26.0	 25
697	  8	241.0	27.5	 25
698	  8	107.0	12.2	 25
699	  8	226.0	33.7	 25
700	  8	283.0	32.8	 25
701	  8	559.0	87.8	 25
702	  8	99.0	16.6	 25
703	  8	87.0	11.6	 25
704	  8	113.0	14.9	 25
705	  8	582.0	67.9	 25
706	  8	190.0	31.5	 25
707	  8	88.0	15.5	 25
708	  8	83.0	13.8	 25
709	  8	124.0	16.0	 25
710	  8	114.0	17.1	 25
711	  8	100.0	20.1	 25
712	  8	122.0	20.3	 25
713	  8	101.0	18.2	 25
714	  8	145.0	15.9	 25
715	  8	314.0	43.5	 25
716	  8	354.0	61.5	 25
717	  8	136.0	14.4	 25
718	  8	117.0	17.4	 25
719	  8	463.0	76.9	 25
720	  8	96.0	11.6	 25
721	  8	88.0	10.5	 25
722	  8	99.0	9.4	 25
723	  8	119.0	14.0	 25
724	  8	309.0	34.6	 25
725	  8	137.0	19.0	 25
726	  8	179.0	22.0	 25
727	  8	96.0	18.6	 25
728	  8	94.0	14.7	 25
729	  8	102.0	11.2	 25
730	  8	98.0	18.5	 25
731	  8	112.0	14.9	 25
732	  8	125.0	16.9	 25
733	  8	159.0	28.0	 25
734	  8	133.0	12.6	 25
735	  8	122.0	17.9	 25
736	  8	108.0	17.4	 25
737	  8	131.0	21.6	 25
738	  8	646.0	98.7	 25
739	  8	163.0	24.5	 25
740	  8	183.0	21.9	 25
741	  8	153.0	15.4	 25
742	  8	130.0	18.7	 25
743	  8	148.0	22.3	 25
744	  8	108.0	15.9	 25
745	  8	233.0	26.3	 25
746	  8	144.0	23.0	 25
747	  8	131.0	19.5	 25
748	  8	176.0	30.8	 25
749	  8	97.0	13.8	 25
750	  8	158.0	21.7	 25
751	  8	207.0	33.1	 25
752	  8	150.0	25.5	 25
753	  8	134.0	16.7	 25
754	  8	96.0	14.8	 25
755	  8	100.0	12.8	 25
756	  8	136.0	22.6	 25
757	  8	127.0	23.0	 25
758	  8	89.0	11.8	 25
759	  8	114.0	20.5	 25
760	  8	129.0	15.3	 25
761	  8	192.0	21.0	 25
762	  8	154.0	16.8	 25
763	  8	156.0	20.3	 25
764	  8	111.0	15.9	 25
765	  8	97.0	11.0	 25
766	  8	105.0	20.9	 25
767	  8	1072.0	195.1	 25
768	  8	1098.0	175.8	 25
769	  8	139.0	15.6	 25
770	  8	376.0	38.5	 25
771	  8	115.0	18.0	 25
772	  8	112.0	13.6	 25
773	  8	109.0	11.4	 25
774	  8	101.0	19.9	 25
775	  8	107.0	17.1	 25
776	  8	94.0	11.7	 25
777	  8	417.0	68.9	 25
778	  8	114.0	18.9	 25
779	  8	182.0	24.6	 25
780	  8	108.0	16.3	 25
781	  8	113.0	14.7	 25
782	  8	122.0	20.5	 25
783	  8	95.0	15.2	 25
784	  8	103.0	18.1	 25
785	  8	162.0	21.3	 25
786	  8	1405.0	241.0	 25
787	  8	106.0	16.1	 25
788	  8	95.0	10.7	 25
789	  8	373.0	52.6	 25
790	  8	319.0	49.6	 25
791	  8	151.0	23.1	 25
792	  8	157.0	26.1	 25
793	  8	101.0	13.8	 25
794	  8	107.0	22.0	 25
795	  8	129.0	21.4	 25
796	  8	112.0	16.8	 25
797	  8	223.0	29.4	 25
798	  8	137.0	19.0	 25
799	  8	80.0	12.1	 25
800	  8	83.0	11.1	 25
801	  8	75.0	16.6	 25
802	  8	156.0	17.4	 25
803	  8	92.0	16.4	 25
804	  8	178.0	33.5	 25
805	  8	118.0	12.9	 25
806	  8	754.0	93.7	 25
807	  8	233.0	27.2	 25
808	  8	286.0	24.7	 25
809	  8	132.0	20.8	 25
810	  8	93.0	14.8	 25
811	  8	108.0	12.4	 25
812	  8	93.0	13.6	 25
813	  8	76.0	11.7	 25
814	  8	140.0	19.4	 25
815	  8	93.0	14.0	 25
816	  8	226.0	29.2	 25
817	  8	1253.0	176.7	 25
818	  8	422.0	44.0	 25
819	  8	535.0	76.3	 25
820	  8	81.0	12.9	 25
821	  8	134.0	19.1	 25
822	  8	113.0	16.7	 25
823	  8	1320.0	234.5	 25
824	  8	128.0	17.7	 25
825	  8	166.0	18.6	 25
826	  8	269.0	40.2	 25
827	  8	320.0	40.0	 25
828	  8	134.0	25.6	 25
829	  8	89.0	13.6	 25
830	  8	248.0	25.0	 25
831	  8	183.0	24.8	 25
832	  8	86.0	8.2	 25
833	  8	94.0	12.8	 25
834	  8	88.0	11.1	 25
835	  8	95.0	15.5	 25
836	  8	82.0	12.3	 25
837	  8	102.0	16.4	 25
838	  8	109.0	18.7	 25
839	  8	107.0	15.8	 25
840	  8	111.0	18.5	 25
841	  8	144.0	20.8	 25
842	  8	124.0	15.6	 25
843	  8	152.0	19.9	 25
844	  8	135.0	20.8	 25
845	  8	190.0	28.0	 25
846	  8	203.0	26.3	 25
847	  8	90.0	16.6	 25
848	  8	143.0	23.7	 25
849	  8	135.0	16.8	 25
850	  8	180.0	27.9	 25
851	  8	106.0	21.1	 25
852	  8	108.0	16.8	 25
853	  8	115.0	16.9	 25
854	  8	206.0	29.4	 25
855	  8	95.0	16.5	 25
856	  8	95.0	15.3	 25
857	  8	111.0	10.5	 25
858	  8	343.0	37.5	 25
859	  8	454.0	78.3	 25
860	  8	116.0	17.8	 25
861	  8	122.0	16.3	 25
862	  8	142.0	23.8	 25
863	  8	95.0	15.1	 25
864	  8	97.0	12.3	 25
865	  8	99.0	11.9	 25
866	  8	137.0	22.4	 25
867	  8	96.0	11.8	 25
868	  8	126.0	15.2	 25
869	  8	116.0	10.8	 25
870	  8	111.0	15.1	 25
871	  8	81.0	13.8	 25
872	  8	146.0	25.2	 25
873	  8	110.0	13.1	 25
874	  8	110.0	14.5	 25
875	  8	137.0	19.9	 25
876	  8	103.0	14.7	 25
877	  8	100.0	18.1	 25
878	  8	179.0	20.3	 25
879	  8	110.0	16.5	 25
880	  8	110.0	15.0	 25
881	  8	331.0	49.5	 25
882	  8	201.0	19.3	 25
883	  8	129.0	13.5	 25
884	  8	276.0	25.6	 25
885	  8	203.0	28.1	 25
886	  8	190.0	22.4	 25
887	  8	121.0	15.2	 25
888	  8	99.0	13.7	 25
889	  8	130.0	27.4	 25
890	  8	240.0	29.9	 25
891	  8	341.0	47.1	 25
892	  8	127.0	14.2	 25
893	  8	94.0	12.2	 25
894	  8	103.0	13.1	 25
895	  8	189.0	25.3	 25
896	  8	92.0	15.0	 25
897	  8	120.0	16.2	 25
898	  8	143.0	17.9	 25
899	  8	130.0	21.4	 25
900	  8	96.0	9.6	 25
901	  8	103.0	19.3	 25
902	  8	76.0	12.9	 25
903	  8	92.0	17.0	 25
904	  8	144.0	31.3	 25
905	  8	396.0	68.1	 25
906	  8	228.0	32.9	 25
907	  8	120.0	13.9	 25
908	  8	173.0	30.5	 25
909	  8	97.0	17.5	 25
910	  8	84.0	13.5	 25
911	  8	92.0	13.4	 25
912	  8	103.0	10.8	 25
913	  8	92.0	15.2	 25
914	  8	127.0	21.8	 25
915	  8	95.0	13.8	 25
916	  8	101.0	16.7	 25
917	  8	88.0	12.9	 25
918	  8	216.0	25.0	 25
919	  8	171.0	20.6	 25
920	  8	253.0	42.0	 25
921	  8	88.0	9.8	 25
922	  8	209.0	21.7	 25
923	  8	103.0	17.7	 25
924	  8	169.0	22.2	 25
925	  8	129.0	19.5	 25
926	  8	93.0	13.6	 25
927	  8	129.0	24.4	 25
928	  8	89.0	11.6	 25
929	  8	208.0	32.5	 25
930	  8	199.0	20.4	 25
931	  8	133.0	15.3	 25
932	  8	453.0	61.4	 25
933	  8	124.0	15.7	 25
934	  8	200.0	26.2	 25
935	  8	582.0	44.1	 25
936	  8	157.0	15.9	 25
937	  8	116.0	19.0	 25
938	  8	105.0	17.1	 25
939	  8	103.0	14.1	 25
940	  8	77.0	10.6	 25
941	  8	116.0	15.5	 25
942	  8	84.0	6.8	 25
943	  8	154.0	22.0	 25
944	  8	268.0	42.3	 25
945	  8	108.0	20.5	 25
946	  8	100.0	11.6	 25
947	  8	148.0	26.3	 25
948	  8	111.0	12.2	 25
949	  8	202.0	25.5	 25
950	  8	91.0	14.9	 25
951	  8	270.0	31.9	 25
952	  8	86.0	11.0	 25
953	  8	198.0	23.0	 25
954	  8	152.0	19.6	 25
955	  8	6269.0	1231.8	 25
956	  8	6523.0	976.7	 25
957	  8	122.0	23.3	 25
958	  8	117.0	15.4	 25
959	  8	84.0	10.2	 25
960	  8	87.0	11.1	 25
961	  8	102.0	12.8	 25
962	  8	158.0	21.8	 25
963	  8	209.0	35.0	 25
964	  8	171.0	22.3	 25
965	  8	316.0	31.3	 25
966	  8	266.0	28.5	 25
967	  8	134.0	13.8	 25
968	  8	90.0	13.2	 25
969	  8	123.0	25.1	 25
970	  8	145.0	21.0	 25
971	  8	102.0	12.3	 25
972	  8	108.0	15.5	 25
973	  8	102.0	17.5	 25
974	  8	148.0	26.1	 25
975	  8	92.0	13.6	 25
976	  8	107.0	13.0	 25
977	  8	121.0	30.1	 25
978	  8	203.0	31.8	 25
979	  8	93.0	11.3	 25
980	  8	176.0	25.9	 25
981	  8	73.0	15.5	 25
982	  8	106.0	19.5	 25
983	  8	97.0	21.4	 25
984	  8	150.0	16.3	 25
985	  8	118.0	16.9	 25
986	  8	120.0	16.4	 25
987	  8	89.0	17.6	 25
988	  8	165.0	31.8	 25
989	  8	100.0	11.8	 25
990	  8	106.0	13.5	 25
991	  8	114.0	14.2	 25
992	  8	328.0	37.4	 25
993	  8	103.0	12.3	 25
994	  8	132.0	23.1	 25
995	  8	558.0	84.1	 25
996	  8	97.0	18.8	 25
997	  8	193.0	30.6	 25
998	  8	374.0	63.0	 25
999	  8	153.0	15.0	 25
1000	  8	122.0	15.9	 25
1001	  8	5677.0	908.4	 25
  0	  9	142.0	30.5	 25
  1	  9	7900.0	1269.6	 25
  2	  9	195.0	24.3	 25
  3	  9	98.0	17.0	 25
  4	  9	105.0	16.8	 25
  5	  9	500.0	110.9	 25
  6	  9	142.0	26.8	 25
  7	  9	112.0	11.6	 25
  8	  9	196.0	28.9	 25
  9	  9	554.0	108.2	 25
 10	  9	157.0	23.9	 25
 11	  9	157.0	20.0	 25
 12	  9	4969.0	697.8	 25
 13	  9	126.0	14.3	 25
 14	  9	112.0	13.9	 25
 15	  9	120.0	23.6	 25
 16	  9	4963.0	843.7	 25
 17	  9	199.0	41.5	 25
 18	  9	4941.0	933.6	 25
 19	  9	4758.0	799.5	 25
 20	  9	4772.0	1020.4	 25
 21	  9	4816.0	853.4	 25
 22	  9	119.0	20.5	 25
 23	  9	149.0	20.9	 25
 24	  9	4844.0	857.6	 25
 25	  9	127.0	26.4	 25
 26	  9	111.0	15.8	 25
 27	  9	110.0	16.9	 25
 28	  9	4892.0	841.0	 25
 29	  9	166.0	27.5	 25
 30	  9	4846.0	768.9	 25
 31	  9	4665.0	838.0	 25
 32	  9	4656.0	846.0	 25
 33	  9	4655.0	912.5	 25
 34	  9	115.0	14.8	 25
 35	  9	170.0	28.7	 25
 36	  9	5028.0	815.0	 25
 37	  9	119.0	23.2	 25
 38	  9	121.0	17.5	 25
 39	  9	90.0	16.9	 25
 40	  9	125.0	23.7	 25
 41	  9	162.0	25.0	 25
 42	  9	5107.0	1038.0	 25
 43	  9	135.0	27.1	 25
 44	  9	99.0	17.2	 25
 45	  9	102.0	18.4	 25
 46	  9	5138.0	781.3	 25
 47	  9	166.0	22.1	 25
 48	  9	105.0	17.5	 25
 49	  9	120.0	23.7	 25
 50	  9	4931.0	719.2	 25
 51	  9	113.0	18.2	 25
 52	  9	119.0	22.0	 25
 53	  9	179.0	28.2	 25
 54	  9	5194.0	646.8	 25
 55	  9	4970.0	763.1	 25
 56	  9	4806.0	706.9	 25
 57	  9	125.0	21.6	 25
 58	  9	106.0	17.3	 25
 59	  9	167.0	20.7	 25
 60	  9	149.0	24.3	 25
 61	  9	192.0	43.1	 25
 62	  9	5022.0	804.9	 25
 63	  9	128.0	22.6	 25
 64	  9	105.0	15.0	 25
 65	  9	107.0	16.1	 25
 66	  9	4978.0	963.9	 25
 67	  9	184.0	38.8	 25
 68	  9	5211.0	921.3	 25
 69	  9	115.0	19.2	 25
 70	  9	112.0	21.0	 25
 71	  9	139.0	20.3	 25
 72	  9	4877.0	893.0	 25
 73	  9	199.0	29.0	 25
 74	  9	5401.0	976.7	 25
 75	  9	132.0	25.5	 25
 76	  9	110.0	17.5	 25
 77	  9	140.0	27.6	 25
 78	  9	5006.0	797.2	 25
 79	  9	178.0	27.3	 25
 80	  9	113.0	18.2	 25
 81	  9	4740.0	875.1	 25
 82	  9	4815.0	724.3	 25
 83	  9	123.0	19.7	 25
 84	  9	100.0	18.2	 25
 85	  9	186.0	22.1	 25
 86	  9	5122.0	694.7	 25
 87	  9	4869.0	769.7	 25
 88	  9	4902.0	774.7	 25
 89	  9	4997.0	806.9	 25
 90	  9	106.0	15.0	 25
 91	  9	154.0	22.2	 25
 92	  9	131.0	16.8	 25
 93	  9	172.0	28.1	 25
 94	  9	94.0	15.0	 25
 95	  9	108.0	18.1	 25
 96	  9	122.0	13.7	 25
 97	  9	4881.0	814.5	 25
 98	  9	108.0	18.9	 25
 99	  9	194.0	28.1	 25
100	  9	113.0	13.0	 25
101	  9	119.0	16.9	 25
102	  9	129.0	20.0	 25
103	  9	4845.0	886.7	 25
104	  9	120.0	22.3	 25
105	  9	195.0	26.8	 25
106	  9	5083.0	735.5	 25
107	  9	121.0	22.0	 25
108	  9	122.0	18.9	 25
109	  9	5111.0	868.2	 25
110	  9	117.0	15.5	 25
111	  9	179.0	30.9	 25
112	  9	125.0	21.3	 25
113	  9	139.0	13.0	 25
114	  9	91.0	12.0	 25
115	  9	103.0	16.4	 25
116	  9	4954.0	1205.9	 25
117	  9	165.0	33.1	 25
118	  9	105.0	19.3	 25
119	  9	155.0	27.9	 25
120	  9	180.0	27.2	 25
121	  9	204.0	44.2	 25
122	  9	165.0	26.0	 25
123	  9	119.0	26.9	 25
124	  9	335.0	49.4	 25
125	  9	129.0	20.6	 25
126	  9	269.0	27.9	 25
127	  9	100.0	15.2	 25
128	  9	280.0	50.7	 25
129	  9	118.0	24.6	 25
130	  9	91.0	20.6	 25
131	  9	334.0	35.5	 25
132	  9	112.0	15.4	 25
133	  9	82.0	9.5	 25
134	  9	109.0	16.2	 25
135	  9	97.0	14.4	 25
136	  9	144.0	27.3	 25
137	  9	99.0	10.1	 25
138	  9	139.0	28.5	 25
139	  9	129.0	21.3	 25
140	  9	120.0	16.5	 25
141	  9	378.0	51.2	 25
142	  9	87.0	17.4	 25
143	  9	111.0	20.0	 25
144	  9	183.0	33.0	 25
145	  9	184.0	32.6	 25
146	  9	340.0	46.4	 25
147	  9	97.0	12.5	 25
148	  9	98.0	16.3	 25
149	  9	846.0	163.2	 25
150	  9	129.0	17.8	 25
151	  9	111.0	15.4	 25
152	  9	139.0	20.6	 25
153	  9	410.0	58.1	 25
154	  9	205.0	30.8	 25
155	  9	150.0	19.3	 25
156	  9	89.0	13.8	 25
157	  9	121.0	21.1	 25
158	  9	168.0	25.7	 25
159	  9	379.0	63.2	 25
160	  9	144.0	19.5	 25
161	  9	304.0	32.2	 25
162	  9	111.0	10.9	 25
163	  9	164.0	27.0	 25
164	  9	91.0	18.2	 25
165	  9	222.0	25.7	 25
166	  9	107.0	13.1	 25
167	  9	121.0	21.2	 25
168	  9	93.0	15.8	 25
169	  9	286.0	30.9	 25
170	  9	130.0	15.1	 25
171	  9	139.0	20.8	 25
172	  9	137.0	18.8	 25
173	  9	239.0	32.6	 25
174	  9	437.0	47.5	 25
175	  9	415.0	56.1	 25
176	  9	134.0	26.1	 25
177	  9	109.0	14.2	 25
178	  9	177.0	28.6	 25
179	  9	119.0	18.2	 25
180	  9	89.0	15.9	 25
181	  9	212.0	22.6	 25
182	  9	87.0	12.9	 25
183	  9	129.0	21.4	 25
184	  9	429.0	65.5	 25
185	  9	97.0	17.0	 25
186	  9	108.0	15.9	 25
187	  9	166.0	24.3	 25
188	  9	199.0	31.7	 25
189	  9	412.0	63.3	 25
190	  9	143.0	21.2	 25
191	  9	175.0	21.5	 25
192	  9	108.0	22.1	 25
193	  9	126.0	19.6	 25
194	  9	139.0	20.3	 25
195	  9	281.0	52.1	 25
196	  9	106.0	15.9	 25
197	  9	100.0	20.0	 25
198	  9	142.0	17.6	 25
199	  9	81.0	13.8	 25
200	  9	94.0	19.2	 25
201	  9	315.0	54.7	 25
202	  9	2156.0	437.8	 25
203	  9	804.0	148.2	 25
204	  9	312.0	46.7	 25
205	  9	195.0	31.2	 25
206	  9	108.0	15.0	 25
207	  9	107.0	21.8	 25
208	  9	202.0	24.8	 25
209	  9	117.0	14.6	 25
210	  9	150.0	22.9	 25
211	  9	148.0	14.1	 25
212	  9	102.0	18.4	 25
213	  9	102.0	14.6	 25
214	  9	85.0	11.0	 25
215	  9	19488.0	2902.4	 25
216	  9	239.0	56.2	 25
217	  9	91.0	14.2	 25
218	  9	155.0	16.9	 25
219	  9	294.0	30.0	 25
220	  9	220.0	28.8	 25
221	  9	141.0	25.2	 25
222	  9	129.0	21.4	 25
223	  9	132.0	19.6	 25
224	  9	106.0	15.0	 25
225	  9	126.0	19.7	 25
226	  9	170.0	35.5	 25
227	  9	404.0	67.3	 25
228	  9	169.0	19.8	 25
229	  9	142.0	21.7	 25
230	  9	186.0	28.2	 25
231	  9	186.0	19.1	 25
232	  9	139.0	16.2	 25
233	  9	107.0	11.6	 25
234	  9	96.0	12.2	 25
235	  9	101.0	16.3	 25
236	  9	128.0	21.4	 25
237	  9	121.0	17.2	 25
238	  9	132.0	19.7	 25
239	  9	125.0	23.1	 25
240	  9	157.0	24.8	 25
241	  9	138.0	15.1	 25
242	  9	144.0	24.5	 25
243	  9	125.0	16.1	 25
244	  9	151.0	21.8	 25
245	  9	1308.0	233.8	 25
246	  9	1752.0	333.9	 25
247	  9	121.0	20.0	 25
248	  9	1047.0	201.5	 25
249	  9	205.0	19.3	 25
250	  9	122.0	15.4	 25
251	  9	130.0	21.8	 25
252	  9	135.0	18.8	 25
253	  9	1692.0	234.8	 25
254	  9	129.0	22.7	 25
255	  9	285.0	54.5	 25
256	  9	160.0	26.1	 25
257	  9	136.0	15.2	 25
258	  9	264.0	52.0	 25
259	  9	186.0	27.8	 25
260	  9	107.0	22.6	 25
261	  9	563.0	83.7	 25
262	  9	84.0	12.0	 25
263	  9	95.0	14.9	 25
264	  9	239.0	38.3	 25
265	  9	2058.0	341.7	 25
266	  9	170.0	16.0	 25
267	  9	100.0	17.7	 25
268	  9	121.0	17.9	 25
269	  9	95.0	10.8	 25
270	  9	97.0	15.8	 25
271	  9	89.0	11.5	 25
272	  9	249.0	26.6	 25
273	  9	130.0	23.5	 25
274	  9	91.0	10.5	 25
275	  9	158.0	20.0	 25
276	  9	106.0	16.9	 25
277	  9	164.0	21.3	 25
278	  9	130.0	18.1	 25
279	  9	164.0	20.1	 25
280	  9	97.0	19.4	 25
281	  9	163.0	20.7	 25
282	  9	168.0	27.8	 25
283	  9	122.0	14.4	 25
284	  9	205.0	28.1	 25
285	  9	297.0	51.9	 25
286	  9	259.0	28.5	 25
287	  9	219.0	35.5	 25
288	  9	115.0	21.4	 25
289	  9	123.0	17.0	 25
290	  9	134.0	16.1	 25
291	  9	670.0	121.2	 25
292	  9	122.0	11.6	 25
293	  9	111.0	13.4	 25
294	  9	421.0	76.5	 25
295	  9	425.0	48.5	 25
296	  9	114.0	15.9	 25
297	  9	218.0	37.1	 25
298	  9	106.0	18.4	 25
299	  9	147.0	24.2	 25
300	  9	558.0	82.6	 25
301	  9	95.0	15.7	 25
302	  9	117.0	19.6	 25
303	  9	239.0	40.6	 25
304	  9	145.0	22.2	 25
305	  9	155.0	23.4	 25
306	  9	107.0	22.1	 25
307	  9	88.0	15.1	 25
308	  9	140.0	20.2	 25
309	  9	145.0	20.1	 25
310	  9	116.0	15.3	 25
311	  9	715.0	112.4	 25
312	  9	115.0	14.2	 25
313	  9	272.0	46.2	 25
314	  9	2494.0	417.5	 25
315	  9	126.0	24.0	 25
316	  9	95.0	15.9	 25
317	  9	109.0	16.7	 25
318	  9	453.0	49.3	 25
319	  9	127.0	20.0	 25
320	  9	121.0	18.8	 25
321	  9	158.0	22.2	 25
322	  9	427.0	63.0	 25
323	  9	70.0	14.9	 25
324	  9	97.0	11.0	 25
325	  9	1461.0	222.3	 25
326	  9	135.0	22.0	 25
327	  9	115.0	16.5	 25
328	  9	104.0	15.6	 25
329	  9	100.0	14.2	 25
330	  9	204.0	39.6	 25
331	  9	218.0	39.6	 25
332	  9	232.0	21.3	 25
333	  9	569.0	71.6	 25
334	  9	2030.0	294.3	 25
335	  9	3877.0	567.5	 25
336	  9	158.0	14.7	 25
337	  9	213.0	35.8	 25
338	  9	131.0	18.3	 25
339	  9	82.0	11.6	 25
340	  9	109.0	14.6	 25
341	  9	170.0	23.7	 25
342	  9	109.0	21.8	 25
343	  9	423.0	74.4	 25
344	  9	384.0	54.9	 25
345	  9	135.0	19.8	 25
346	  9	3692.0	789.6	 25
347	  9	165.0	28.7	 25
348	  9	135.0	14.9	 25
349	  9	167.0	24.9	 25
350	  9	251.0	26.1	 25
351	  9	1479.0	280.9	 25
352	  9	140.0	20.2	 25
353	  9	471.0	74.2	 25
354	  9	840.0	84.9	 25
355	  9	805.0	103.0	 25
356	  9	216.0	23.2	 25
357	  9	226.0	24.0	 25
358	  9	188.0	36.0	 25
359	  9	249.0	39.3	 25
360	  9	145.0	15.1	 25
361	  9	269.0	44.8	 25
362	  9	169.0	21.1	 25
363	  9	146.0	16.6	 25
364	  9	339.0	43.1	 25
365	  9	144.0	21.8	 25
366	  9	91.0	16.6	 25
367	  9	130.0	20.2	 25
368	  9	107.0	13.4	 25
369	  9	134.0	19.5	 25
370	  9	213.0	36.9	 25
371	  9	175.0	23.2	 25
372	  9	184.0	26.1	 25
373	  9	181.0	24.9	 25
374	  9	548.0	85.5	 25
375	  9	112.0	14.9	 25
376	  9	88.0	9.0	 25
377	  9	114.0	12.7	 25
378	  9	130.0	20.5	 25
379	  9	91.0	14.6	 25
380	  9	646.0	105.0	 25
381	  9	635.0	82.8	 25
382	  9	130.0	16.3	 25
383	  9	117.0	17.5	 25
384	  9	95.0	12.3	 25
385	  9	195.0	33.7	 25
386	  9	97.0	12.9	 25
387	  9	1161.0	215.6	 25
388	  9	1105.0	248.3	 25
389	  9	181.0	22.9	 25
390	  9	168.0	26.8	 25
391	  9	93.0	12.3	 25
392	  9	73.0	6.8	 25
393	  9	101.0	13.3	 25
394	  9	89.0	10.7	 25
395	  9	95.0	20.8	 25
396	  9	104.0	19.4	 25
397	  9	337.0	54.7	 25
398	  9	1798.0	226.2	 25
399	  9	574.0	82.7	 25
400	  9	297.0	34.5	 25
401	  9	685.0	41.4	 25
402	  9	672.0	44.7	 25
403	  9	741.0	65.4	 25
404	  9	3080.0	405.4	 25
405	  9	107.0	11.4	 25
406	  9	138.0	25.4	 25
407	  9	87.0	13.1	 25
408	  9	97.0	11.1	 25
409	  9	268.0	40.8	 25
410	  9	165.0	33.5	 25
411	  9	126.0	22.7	 25
412	  9	418.0	65.8	 25
413	  9	247.0	28.1	 25
414	  9	128.0	16.2	 25
415	  9	589.0	63.4	 25
416	  9	117.0	19.1	 25
417	  9	119.0	17.7	 25
418	  9	2080.0	338.0	 25
419	  9	117.0	12.7	 25
420	  9	338.0	40.8	 25
421	  9	257.0	35.4	 25
422	  9	143.0	17.5	 25
423	  9	155.0	16.6	 25
424	  9	159.0	16.3	 25
425	  9	123.0	12.1	 25
426	  9	231.0	28.4	 25
427	  9	118.0	17.9	 25
428	  9	188.0	23.4	 25
429	  9	167.0	14.7	 25
430	  9	104.0	18.6	 25
431	  9	191.0	25.1	 25
432	  9	174.0	27.0	 25
433	  9	87.0	8.8	 25
434	  9	776.0	119.8	 25
435	  9	248.0	47.3	 25
436	  9	571.0	64.3	 25
437	  9	94.0	14.0	 25
438	  9	102.0	13.1	 25
439	  9	364.0	65.8	 25
440	  9	231.0	33.7	 25
441	  9	216.0	23.9	 25
442	  9	244.0	23.6	 25
443	  9	303.0	29.7	 25
444	  9	104.0	15.9	 25
445	  9	145.0	21.8	 25
446	  9	184.0	18.7	 25
447	  9	113.0	10.5	 25
448	  9	112.0	18.7	 25
449	  9	122.0	18.7	 25
450	  9	140.0	22.5	 25
451	  9	148.0	19.9	 25
452	  9	273.0	38.5	 25
453	  9	153.0	15.8	 25
454	  9	340.0	25.1	 25
455	  9	282.0	30.9	 25
456	  9	1913.0	235.9	 25
457	  9	100.0	20.1	 25
458	  9	93.0	12.3	 25
459	  9	97.0	14.5	 25
460	  9	83.0	15.5	 25
461	  9	280.0	37.4	 25
462	  9	139.0	23.5	 25
463	  9	113.0	15.6	 25
464	  9	94.0	16.5	 25
465	  9	419.0	65.4	 25
466	  9	118.0	15.8	 25
467	  9	388.0	38.4	 25
468	  9	91.0	13.0	 25
469	  9	181.0	23.8	 25
470	  9	138.0	15.9	 25
471	  9	124.0	22.3	 25
472	  9	149.0	19.9	 25
473	  9	108.0	14.6	 25
474	  9	1747.0	302.7	 25
475	  9	300.0	34.9	 25
476	  9	182.0	21.0	 25
477	  9	135.0	18.4	 25
478	  9	217.0	28.6	 25
479	  9	120.0	13.9	 25
480	  9	323.0	66.8	 25
481	  9	81.0	10.1	 25
482	  9	98.0	9.3	 25
483	  9	374.0	49.9	 25
484	  9	205.0	25.4	 25
485	  9	253.0	35.7	 25
486	  9	200.0	32.3	 25
487	  9	113.0	15.9	 25
488	  9	151.0	21.1	 25
489	  9	127.0	14.8	 25
490	  9	99.0	21.0	 25
491	  9	105.0	15.8	 25
492	  9	92.0	10.6	 25
493	  9	86.0	12.8	 25
494	  9	186.0	27.7	 25
495	  9	348.0	44.6	 25
496	  9	102.0	17.8	 25
497	  9	164.0	18.2	 25
498	  9	276.0	44.0	 25
499	  9	336.0	31.8	 25
500	  9	189.0	32.7	 25
501	  9	207.0	33.6	 25
502	  9	94.0	17.9	 25
503	  9	334.0	54.8	 25
504	  9	108.0	17.8	 25
505	  9	580.0	82.5	 25
506	  9	139.0	17.8	 25
507	  9	135.0	20.8	 25
508	  9	561.0	117.6	 25
509	  9	104.0	15.5	 25
510	  9	119.0	17.7	 25
511	  9	541.0	68.4	 25
512	  9	124.0	19.7	 25
513	  9	215.0	34.5	 25
514	  9	176.0	24.1	 25
515	  9	83.0	13.9	 25
516	  9	131.0	13.3	 25
517	  9	127.0	23.3	 25
518	  9	260.0	37.6	 25
519	  9	157.0	13.2	 25
520	  9	175.0	31.2	 25
521	  9	166.0	24.0	 25
522	  9	111.0	13.3	 25
523	  9	97.0	9.3	 25
524	  9	115.0	13.8	 25
525	  9	103.0	10.9	 25
526	  9	524.0	78.8	 25
527	  9	592.0	89.6	 25
528	  9	270.0	28.0	 25
529	  9	125.0	16.2	 25
530	  9	134.0	23.5	 25
531	  9	85.0	11.2	 25
532	  9	322.0	27.1	 25
533	  9	190.0	23.2	 25
534	  9	734.0	95.9	 25
535	  9	97.0	16.0	 25
536	  9	154.0	14.8	 25
537	  9	164.0	15.8	 25
538	  9	2031.0	361.3	 25
539	  9	773.0	112.4	 25
540	  9	108.0	9.9	 25
541	  9	168.0	16.6	 25
542	  9	168.0	17.0	 25
543	  9	112.0	13.6	 25
544	  9	200.0	32.1	 25
545	  9	869.0	139.7	 25
546	  9	127.0	18.4	 25
547	  9	568.0	88.5	 25
548	  9	181.0	19.4	 25
549	  9	284.0	32.4	 25
550	  9	136.0	20.8	 25
551	  9	116.0	14.4	 25
552	  9	106.0	16.5	 25
553	  9	203.0	24.4	 25
554	  9	127.0	21.7	 25
555	  9	213.0	28.3	 25
556	  9	165.0	19.9	 25
557	  9	183.0	19.5	 25
558	  9	282.0	35.5	 25
559	  9	130.0	19.7	 25
560	  9	79.0	12.9	 25
561	  9	117.0	14.8	 25
562	  9	210.0	20.7	 25
563	  9	116.0	14.1	 25
564	  9	98.0	13.2	 25
565	  9	212.0	31.1	 25
566	  9	105.0	11.7	 25
567	  9	143.0	25.5	 25
568	  9	1140.0	253.2	 25
569	  9	2126.0	394.3	 25
570	  9	103.0	20.7	 25
571	  9	107.0	8.0	 25
572	  9	135.0	15.2	 25
573	  9	150.0	22.2	 25
574	  9	112.0	11.0	 25
575	  9	199.0	23.0	 25
576	  9	164.0	21.1	 25
577	  9	135.0	15.8	 25
578	  9	119.0	16.2	 25
579	  9	401.0	58.6	 25
580	  9	110.0	13.7	 25
581	  9	98.0	17.4	 25
582	  9	99.0	16.0	 25
583	  9	122.0	17.8	 25
584	  9	116.0	10.0	 25
585	  9	93.0	14.1	 25
586	  9	321.0	49.5	 25
587	  9	112.0	16.5	 25
588	  9	87.0	15.3	 25
589	  9	203.0	23.4	 25
590	  9	142.0	12.2	 25
591	  9	108.0	13.7	 25
592	  9	183.0	21.0	 25
593	  9	588.0	44.1	 25
594	  9	132.0	13.7	 25
595	  9	105.0	13.7	 25
596	  9	2260.0	370.4	 25
597	  9	3185.0	650.8	 25
598	  9	506.0	72.0	 25
599	  9	570.0	67.4	 25
600	  9	109.0	21.3	 25
601	  9	118.0	9.0	 25
602	  9	109.0	17.6	 25
603	  9	137.0	25.6	 25
604	  9	111.0	14.5	 25
605	  9	94.0	10.0	 25
606	  9	99.0	17.9	 25
607	  9	130.0	15.8	 25
608	  9	120.0	17.3	 25
609	  9	151.0	22.8	 25
610	  9	139.0	27.8	 25
611	  9	99.0	10.6	 25
612	  9	833.0	134.0	 25
613	  9	99.0	17.3	 25
614	  9	98.0	14.4	 25
615	  9	153.0	23.6	 25
616	  9	130.0	25.4	 25
617	  9	184.0	16.3	 25
618	  9	140.0	22.6	 25
619	  9	224.0	26.7	 25
620	  9	131.0	17.1	 25
621	  9	187.0	18.3	 25
622	  9	221.0	27.6	 25
623	  9	116.0	17.2	 25
624	  9	120.0	17.5	 25
625	  9	228.0	40.6	 25
626	  9	122.0	17.3	 25
627	  9	216.0	17.6	 25
628	  9	109.0	10.5	 25
629	  9	552.0	104.4	 25
630	  9	448.0	86.3	 25
631	  9	513.0	73.7	 25
632	  9	131.0	14.0	 25
633	  9	157.0	25.2	 25
634	  9	134.0	17.3	 25
635	  9	278.0	34.2	 25
636	  9	98.0	16.1	 25
637	  9	1162.0	195.0	 25
638	  9	155.0	21.1	 25
639	  9	118.0	15.9	 25
640	  9	97.0	18.1	 25
641	  9	145.0	19.4	 25
642	  9	114.0	15.7	 25
643	  9	1122.0	164.2	 25
644	  9	100.0	10.0	 25
645	  9	85.0	10.9	 25
646	  9	152.0	19.0	 25
647	  9	90.0	14.0	 25
648	  9	140.0	23.8	 25
649	  9	277.0	29.3	 25
650	  9	123.0	12.4	 25
651	  9	118.0	16.5	 25
652	  9	132.0	22.7	 25
653	  9	199.0	27.0	 25
654	  9	125.0	23.7	 25
655	  9	151.0	17.0	 25
656	  9	95.0	11.9	 25
657	  9	142.0	17.4	 25
658	  9	158.0	25.2	 25
659	  9	144.0	18.8	 25
660	  9	285.0	39.1	 25
661	  9	122.0	13.7	 25
662	  9	160.0	33.7	 25
663	  9	159.0	19.8	 25
664	  9	448.0	83.5	 25
665	  9	947.0	193.1	 25
666	  9	407.0	56.5	 25
667	  9	673.0	73.5	 25
668	  9	212.0	22.6	 25
669	  9	190.0	32.1	 25
670	  9	85.0	13.1	 25
671	  9	127.0	25.0	 25
672	  9	138.0	16.8	 25
673	  9	141.0	16.2	 25
674	  9	148.0	26.5	 25
675	  9	100.0	11.1	 25
676	  9	152.0	23.3	 25
677	  9	103.0	15.1	 25
678	  9	726.0	104.0	 25
679	  9	172.0	22.9	 25
680	  9	111.0	13.7	 25
681	  9	120.0	15.8	 25
682	  9	196.0	31.2	 25
683	  9	108.0	14.0	 25
684	  9	109.0	14.9	 25
685	  9	89.0	14.2	 25
686	  9	103.0	16.4	 25
687	  9	83.0	10.2	 25
688	  9	87.0	9.8	 25
689	  9	204.0	29.8	 25
690	  9	76.0	7.0	 25
691	  9	95.0	13.3	 25
692	  9	357.0	48.1	 25
693	  9	121.0	22.0	 25
694	  9	112.0	16.0	 25
695	  9	302.0	35.5	 25
696	  9	1531.0	240.7	 25
697	  9	169.0	20.5	 25
698	  9	85.0	8.0	 25
699	  9	90.0	12.6	 25
700	  9	203.0	21.8	 25
701	  9	128.0	16.2	 25
702	  9	513.0	69.7	 25
703	  9	154.0	22.6	 25
704	  9	153.0	22.8	 25
705	  9	93.0	9.3	 25
706	  9	170.0	27.5	 25
707	  9	94.0	12.9	 25
708	  9	140.0	20.9	 25
709	  9	146.0	27.4	 25
710	  9	98.0	11.3	 25
711	  9	189.0	24.1	 25
712	  9	136.0	17.4	 25
713	  9	125.0	20.6	 25
714	  9	352.0	53.1	 25
715	  9	484.0	62.8	 25
716	  9	151.0	22.8	 25
717	  9	149.0	23.7	 25
718	  9	116.0	12.4	 25
719	  9	111.0	13.6	 25
720	  9	207.0	31.9	 25
721	  9	103.0	15.9	 25
722	  9	84.0	13.4	 25
723	  9	105.0	15.7	 25
724	  9	1075.0	127.3	 25
725	  9	145.0	18.7	 25
726	  9	428.0	75.9	 25
727	  9	194.0	25.3	 25
728	  9	312.0	40.0	 25
729	  9	130.0	22.2	 25
730	  9	208.0	28.6	 25
731	  9	423.0	75.9	 25
732	  9	95.0	13.8	 25
733	  9	127.0	20.2	 25
734	  9	149.0	26.4	 25
735	  9	983.0	134.2	 25
736	  9	1467.0	216.2	 25
737	  9	113.0	18.0	 25
738	  9	129.0	13.8	 25
739	  9	336.0	48.1	 25
740	  9	193.0	28.4	 25
741	  9	89.0	17.4	 25
742	  9	106.0	18.5	 25
743	  9	109.0	19.1	 25
744	  9	533.0	70.4	 25
745	  9	149.0	31.3	 25
746	  9	87.0	17.9	 25
747	  9	132.0	16.7	 25
748	  9	123.0	19.8	 25
749	  9	86.0	15.7	 25
750	  9	283.0	43.7	 25
751	  9	161.0	29.1	 25
752	  9	102.0	17.4	 25
753	  9	146.0	20.8	 25
754	  9	241.0	34.3	 25
755	  9	144.0	23.4	 25
756	  9	99.0	13.5	 25
757	  9	208.0	27.7	 25
758	  9	188.0	27.3	 25
759	  9	90.0	11.9	 25
760	  9	98.0	20.9	 25
761	  9	215.0	20.1	 25
762	  9	110.0	14.3	 25
763	  9	147.0	22.1	 25
764	  9	119.0	18.3	 25
765	  9	102.0	19.5	 25
766	  9	114.0	20.2	 25
767	  9	351.0	34.7	 25
768	  9	117.0	17.0	 25
769	  9	103.0	10.2	 25
770	  9	304.0	43.9	 25
771	  9	107.0	14.1	 25
772	  9	687.0	70.7	 25
773	  9	1743.0	262.6	 25
774	  9	237.0	34.2	 25
775	  9	93.0	15.9	 25
776	  9	281.0	51.9	 25
777	  9	92.0	11.0	 25
778	  9	2740.0	453.0	 25
779	  9	98.0	13.6	 25
780	  9	79.0	11.0	 25
781	  9	140.0	21.2	 25
782	  9	79.0	11.3	 25
783	  9	102.0	13.4	 25
784	  9	109.0	16.4	 25
785	  9	108.0	14.0	 25
786	  9	181.0	30.6	 25
787	  9	85.0	14.4	 25
788	  9	189.0	33.5	 25
789	  9	9271.0	1751.9	 25
790	  9	135.0	25.3	 25
791	  9	449.0	79.6	 25
792	  9	236.0	48.8	 25
793	  9	99.0	17.9	 25
794	  9	137.0	27.3	 25
795	  9	87.0	15.4	 25
796	  9	75.0	13.0	 25
797	  9	140.0	19.9	 25
798	  9	244.0	35.7	 25
799	  9	99.0	11.6	 25
800	  9	205.0	33.9	 25
801	  9	107.0	16.1	 25
802	  9	145.0	27.8	 25
803	  9	504.0	94.7	 25
804	  9	128.0	15.7	 25
805	  9	177.0	15.2	 25
806	  9	267.0	25.9	 25
807	  9	1605.0	247.3	 25
808	  9	151.0	20.5	 25
809	  9	120.0	17.5	 25
810	  9	106.0	16.1	 25
811	  9	118.0	17.7	 25
812	  9	118.0	21.7	 25
813	  9	911.0	108.5	 25
814	  9	217.0	25.8	 25
815	  9	138.0	21.9	 25
816	  9	84.0	18.1	 25
817	  9	1092.0	173.9	 25
818	  9	132.0	25.6	 25
819	  9	125.0	20.2	 25
820	  9	312.0	33.9	 25
821	  9	138.0	25.7	 25
822	  9	208.0	29.0	 25
823	  9	385.0	64.1	 25
824	  9	102.0	20.3	 25
825	  9	98.0	12.4	 25
826	  9	93.0	18.9	 25
827	  9	162.0	22.7	 25
828	  9	205.0	35.8	 25
829	  9	215.0	36.9	 25
830	  9	190.0	20.9	 25
831	  9	2689.0	462.9	 25
832	  9	275.0	42.7	 25
833	  9	104.0	15.9	 25
834	  9	112.0	19.2	 25
835	  9	97.0	16.7	 25
836	  9	123.0	24.4	 25
837	  9	135.0	23.8	 25
838	  9	127.0	14.9	 25
839	  9	96.0	19.8	 25
840	  9	92.0	13.1	 25
841	  9	222.0	27.6	 25
842	  9	191.0	25.2	 25
843	  9	162.0	24.8	 25
844	  9	235.0	31.6	 25
845	  9	179.0	27.0	 25
846	  9	284.0	33.7	 25
847	  9	83.0	11.1	 25
848	  9	102.0	15.2	 25
849	  9	132.0	17.6	 25
850	  9	428.0	63.1	 25
851	  9	170.0	26.7	 25
852	  9	142.0	23.0	 25
853	  9	358.0	72.2	 25
854	  9	774.0	133.0	 25
855	  9	842.0	139.2	 25
856	  9	94.0	10.0	 25
857	  9	101.0	15.2	 25
858	  9	268.0	35.3	 25
859	  9	117.0	12.6	 25
860	  9	103.0	14.1	 25
861	  9	441.0	55.5	 25
862	  9	129.0	24.9	 25
863	  9	103.0	16.9	 25
864	  9	113.0	16.8	 25
865	  9	116.0	15.3	 25
866	  9	151.0	25.0	 25
867	  9	701.0	133.7	 25
868	  9	312.0	49.1	 25
869	  9	103.0	21.6	 25
870	  9	78.0	12.2	 25
871	  9	99.0	14.6	 25
872	  9	166.0	25.5	 25
873	  9	158.0	21.4	 25
874	  9	146.0	25.9	 25
875	  9	152.0	30.8	 25
876	  9	85.0	13.9	 25
877	  9	79.0	13.8	 25
878	  9	111.0	20.1	 25
879	  9	119.0	19.6	 25
880	  9	116.0	22.3	 25
881	  9	141.0	21.7	 25
882	  9	125.0	26.6	 25
883	  9	155.0	27.4	 25
884	  9	82.0	13.2	 25
885	  9	286.0	40.0	 25
886	  9	153.0	22.5	 25
887	  9	194.0	32.0	 25
888	  9	100.0	18.1	 25
889	  9	114.0	18.2	 25
890	  9	91.0	12.7	 25
891	  9	111.0	17.1	 25
892	  9	132.0	23.3	 25
893	  9	100.0	12.4	 25
894	  9	85.0	17.6	 25
895	  9	538.0	76.4	 25
896	  9	160.0	24.6	 25
897	  9	106.0	19.4	 25
898	  9	826.0	95.9	 25
899	  9	126.0	18.6	 25
900	  9	101.0	17.8	 25
901	  9	166.0	26.7	 25
902	  9	272.0	33.9	 25
903	  9	88.0	16.7	 25
904	  9	115.0	9.8	 25
905	  9	94.0	16.1	 25
906	  9	87.0	18.0	 25
907	  9	464.0	95.2	 25
908	  9	612.0	106.0	 25
909	  9	309.0	56.6	 25
910	  9	117.0	21.4	 25
911	  9	92.0	14.7	 25
912	  9	293.0	46.5	 25
913	  9	115.0	19.1	 25
914	  9	227.0	36.7	 25
915	  9	149.0	18.7	 25
916	  9	147.0	28.9	 25
917	  9	200.0	27.0	 25
918	  9	420.0	42.8	 25
919	  9	330.0	56.0	 25
920	  9	529.0	94.5	 25
921	  9	135.0	23.0	 25
922	  9	257.0	28.1	 25
923	  9	102.0	17.9	 25
924	  9	1459.0	276.7	 25
925	  9	117.0	18.5	 25
926	  9	183.0	27.2	 25
927	  9	180.0	35.0	 25
928	  9	98.0	15.9	 25
929	  9	2885.0	567.5	 25
930	  9	234.0	30.6	 25
931	  9	121.0	19.4	 25
932	  9	178.0	37.9	 25
933	  9	82.0	11.6	 25
934	  9	849.0	186.5	 25
935	  9	307.0	41.7	 25
936	  9	307.0	59.7	 25
937	  9	95.0	17.9	 25
938	  9	131.0	19.0	 25
939	  9	247.0	43.8	 25
940	  9	106.0	18.7	 25
941	  9	114.0	17.6	 25
942	  9	467.0	37.2	 25
943	  9	447.0	87.4	 25
944	  9	255.0	52.5	 25
945	  9	664.0	69.2	 25
946	  9	142.0	22.9	 25
947	  9	1498.0	158.2	 25
948	  9	170.0	26.6	 25
949	  9	709.0	112.8	 25
950	  9	118.0	17.5	 25
951	  9	141.0	21.6	 25
952	  9	131.0	14.3	 25
953	  9	115.0	16.5	 25
954	  9	101.0	19.0	 25
955	  9	112.0	22.8	 25
956	  9	159.0	25.6	 25
957	  9	80.0	12.6	 25
958	  9	150.0	27.8	 25
959	  9	108.0	21.7	 25
960	  9	155.0	21.6	 25
961	  9	299.0	60.6	 25
962	  9	102.0	12.4	 25
963	  9	1228.0	197.8	 25
964	  9	391.0	51.6	 25
965	  9	127.0	18.2	 25
966	  9	91.0	12.1	 25
967	  9	141.0	29.2	 25
968	  9	362.0	64.7	 25
969	  9	1993.0	373.2	 25
970	  9	129.0	15.2	 25
971	  9	150.0	18.9	 25
972	  9	360.0	48.4	 25
973	  9	79.0	16.9	 25
974	  9	102.0	14.8	 25
975	  9	214.0	27.7	 25
976	  9	111.0	16.4	 25
977	  9	97.0	17.8	 25
978	  9	110.0	16.3	 25
979	  9	306.0	52.9	 25
980	  9	421.0	52.3	 25
981	  9	120.0	14.3	 25
982	  9	132.0	17.5	 25
983	  9	310.0	36.3	 25
984	  9	113.0	17.8	 25
985	  9	198.0	30.0	 25
986	  9	105.0	17.9	 25
987	  9	189.0	33.7	 25
988	  9	98.0	16.4	 25
989	  9	67.0	10.8	 25
990	  9	174.0	35.1	 25
991	  9	125.0	17.9	 25
992	  9	86.0	15.2	 25
993	  9	73.0	9.4	 25
994	  9	4580.0	710.4	 25
995	  9	227.0	40.2	 25
996	  9	77.0	16.7	 25
997	  9	1913.0	342.6	 25
998	  9	91.0	16.5	 25
999	  9	1321.0	164.2	 25
1000	  9	1189.0	159.3	 25
1001	  9	127.0	23.8	 25
  0	 10	5311.0	973.0	 25
  1	 10	2749.0	421.1	 25
  2	 10	139.0	24.2	 25
  3	 10	115.0	19.2	 25
  4	 10	105.0	13.0	 25
  5	 10	90.0	10.7	 25
  6	 10	169.0	24.8	 25
  7	 10	131.0	24.4	 25
  8	 10	113.0	11.1	 25
  9	 10	297.0	51.2	 25
 10	 10	152.0	24.6	 25
 11	 10	142.0	20.5	 25
 12	 10	4750.0	721.0	 25
 13	 10	126.0	15.0	 25
 14	 10	103.0	20.8	 25
 15	 10	102.0	17.7	 25
 16	 10	4835.0	819.3	 25
 17	 10	183.0	25.9	 25
 18	 10	4648.0	842.5	 25
 19	 10	142.0	33.6	 25
 20	 10	151.0	33.3	 25
 21	 10	121.0	30.9	 25
 22	 10	116.0	13.5	 25
 23	 10	180.0	24.6	 25
 24	 10	4867.0	845.1	 25
 25	 10	103.0	15.4	 25
 26	 10	101.0	12.7	 25
 27	 10	137.0	24.8	 25
 28	 10	4906.0	820.6	 25
 29	 10	180.0	20.9	 25
 30	 10	4645.0	872.0	 25
 31	 10	147.0	20.6	 25
 32	 10	129.0	21.6	 25
 33	 10	129.0	24.4	 25
 34	 10	108.0	17.5	 25
 35	 10	183.0	18.0	 25
 36	 10	4749.0	859.1	 25
 37	 10	104.0	13.4	 25
 38	 10	114.0	14.6	 25
 39	 10	108.0	16.1	 25
 40	 10	4788.0	865.4	 25
 41	 10	191.0	17.8	 25
 42	 10	4861.0	989.0	 25
 43	 10	107.0	14.0	 25
 44	 10	96.0	12.9	 25
 45	 10	105.0	12.1	 25
 46	 10	5107.0	718.5	 25
 47	 10	181.0	19.5	 25
 48	 10	121.0	19.1	 25
 49	 10	116.0	15.7	 25
 50	 10	4843.0	685.2	 25
 51	 10	130.0	26.0	 25
 52	 10	93.0	16.9	 25
 53	 10	191.0	16.9	 25
 54	 10	4798.0	639.4	 25
 55	 10	120.0	19.5	 25
 56	 10	98.0	12.0	 25
 57	 10	109.0	15.9	 25
 58	 10	104.0	20.2	 25
 59	 10	129.0	14.6	 25
 60	 10	132.0	13.5	 25
 61	 10	174.0	23.8	 25
 62	 10	4941.0	749.6	 25
 63	 10	115.0	14.8	 25
 64	 10	106.0	14.0	 25
 65	 10	119.0	19.2	 25
 66	 10	4976.0	1102.0	 25
 67	 10	164.0	22.5	 25
 68	 10	4943.0	926.4	 25
 69	 10	116.0	16.4	 25
 70	 10	126.0	10.8	 25
 71	 10	104.0	12.0	 25
 72	 10	4976.0	845.6	 25
 73	 10	200.0	29.1	 25
 74	 10	4833.0	964.8	 25
 75	 10	132.0	22.1	 25
 76	 10	114.0	15.2	 25
 77	 10	4396.0	832.9	 25
 78	 10	5082.0	736.5	 25
 79	 10	155.0	18.9	 25
 80	 10	103.0	14.7	 25
 81	 10	126.0	19.1	 25
 82	 10	137.0	23.4	 25
 83	 10	4704.0	781.3	 25
 84	 10	117.0	13.8	 25
 85	 10	145.0	16.5	 25
 86	 10	4762.0	735.6	 25
 87	 10	150.0	30.5	 25
 88	 10	125.0	21.3	 25
 89	 10	119.0	20.5	 25
 90	 10	99.0	12.0	 25
 91	 10	167.0	20.4	 25
 92	 10	138.0	12.4	 25
 93	 10	146.0	23.3	 25
 94	 10	99.0	14.3	 25
 95	 10	102.0	12.5	 25
 96	 10	91.0	14.4	 25
 97	 10	4914.0	898.5	 25
 98	 10	110.0	15.8	 25
 99	 10	192.0	25.3	 25
100	 10	4943.0	832.9	 25
101	 10	102.0	12.2	 25
102	 10	98.0	18.5	 25
103	 10	4905.0	814.5	 25
104	 10	112.0	14.5	 25
105	 10	183.0	22.4	 25
106	 10	5142.0	808.8	 25
107	 10	117.0	16.9	 25
108	 10	110.0	12.8	 25
109	 10	4908.0	912.4	 25
110	 10	100.0	11.7	 25
111	 10	165.0	16.4	 25
112	 10	142.0	21.4	 25
113	 10	172.0	18.9	 25
114	 10	112.0	16.7	 25
115	 10	4883.0	1044.8	 25
116	 10	144.0	34.7	 25
117	 10	121.0	17.2	 25
118	 10	120.0	18.2	 25
119	 10	201.0	35.5	 25
120	 10	145.0	14.7	 25
121	 10	107.0	13.6	 25
122	 10	93.0	15.6	 25
123	 10	99.0	11.2	 25
124	 10	130.0	22.8	 25
125	 10	148.0	15.6	 25
126	 10	100.0	8.0	 25
127	 10	87.0	9.5	 25
128	 10	208.0	24.0	 25
129	 10	114.0	21.6	 25
130	 10	95.0	13.8	 25
131	 10	617.0	134.8	 25
132	 10	120.0	17.2	 25
133	 10	81.0	11.9	 25
134	 10	176.0	24.9	 25
135	 10	98.0	16.7	 25
136	 10	114.0	16.4	 25
137	 10	81.0	10.5	 25
138	 10	101.0	13.0	 25
139	 10	128.0	15.1	 25
140	 10	107.0	17.8	 25
141	 10	192.0	36.8	 25
142	 10	82.0	13.7	 25
143	 10	115.0	14.1	 25
144	 10	140.0	18.5	 25
145	 10	358.0	63.2	 25
146	 10	1289.0	205.8	 25
147	 10	85.0	15.2	 25
148	 10	101.0	10.1	 25
149	 10	895.0	129.3	 25
150	 10	166.0	18.4	 25
151	 10	94.0	14.1	 25
152	 10	145.0	14.6	 25
153	 10	267.0	29.7	 25
154	 10	133.0	12.7	 25
155	 10	171.0	27.7	 25
156	 10	116.0	14.2	 25
157	 10	189.0	22.5	 25
158	 10	300.0	26.4	 25
159	 10	454.0	58.0	 25
160	 10	131.0	16.8	 25
161	 10	369.0	43.9	 25
162	 10	93.0	12.8	 25
163	 10	110.0	10.2	 25
164	 10	101.0	16.1	 25
165	 10	303.0	23.8	 25
166	 10	105.0	13.6	 25
167	 10	127.0	17.3	 25
168	 10	96.0	12.6	 25
169	 10	275.0	40.6	 25
170	 10	143.0	18.3	 25
171	 10	167.0	17.7	 25
172	 10	277.0	44.1	 25
173	 10	206.0	21.7	 25
174	 10	285.0	30.4	 25
175	 10	222.0	26.8	 25
176	 10	175.0	24.5	 25
177	 10	99.0	23.5	 25
178	 10	131.0	18.8	 25
179	 10	90.0	12.7	 25
180	 10	95.0	14.5	 25
181	 10	130.0	14.8	 25
182	 10	91.0	18.7	 25
183	 10	159.0	25.1	 25
184	 10	324.0	49.7	 25
185	 10	119.0	17.3	 25
186	 10	81.0	12.1	 25
187	 10	152.0	19.4	 25
188	 10	206.0	32.9	 25
189	 10	238.0	31.2	 25
190	 10	204.0	30.2	 25
191	 10	150.0	21.1	 25
192	 10	108.0	15.6	 25
193	 10	97.0	14.6	 25
194	 10	155.0	18.2	 25
195	 10	152.0	18.3	 25
196	 10	106.0	9.2	 25
197	 10	89.0	11.4	 25
198	 10	115.0	19.6	 25
199	 10	87.0	14.4	 25
200	 10	70.0	13.8	 25
201	 10	93.0	9.8	 25
202	 10	471.0	77.3	 25
203	 10	173.0	27.9	 25
204	 10	182.0	17.9	 25
205	 10	217.0	26.1	 25
206	 10	109.0	16.8	 25
207	 10	96.0	13.4	 25
208	 10	113.0	15.9	 25
209	 10	98.0	10.6	 25
210	 10	106.0	15.2	 25
211	 10	128.0	15.8	 25
212	 10	99.0	13.8	 25
213	 10	98.0	12.1	 25
214	 10	95.0	15.2	 25
215	 10	12875.0	1949.0	 25
216	 10	183.0	23.9	 25
217	 10	86.0	10.7	 25
218	 10	199.0	22.8	 25
219	 10	508.0	49.8	 25
220	 10	126.0	14.7	 25
221	 10	106.0	12.9	 25
222	 10	140.0	19.7	 25
223	 10	131.0	16.6	 25
224	 10	95.0	13.0	 25
225	 10	120.0	14.6	 25
226	 10	105.0	14.2	 25
227	 10	176.0	18.2	 25
228	 10	219.0	21.1	 25
229	 10	168.0	15.1	 25
230	 10	103.0	18.4	 25
231	 10	163.0	21.9	 25
232	 10	195.0	31.2	 25
233	 10	107.0	11.9	 25
234	 10	91.0	13.8	 25
235	 10	74.0	9.8	 25
236	 10	97.0	14.6	 25
237	 10	114.0	21.6	 25
238	 10	84.0	10.8	 25
239	 10	101.0	10.0	 25
240	 10	93.0	13.6	 25
241	 10	146.0	22.0	 25
242	 10	112.0	13.6	 25
243	 10	106.0	12.3	 25
244	 10	141.0	25.4	 25
245	 10	566.0	94.1	 25
246	 10	919.0	153.8	 25
247	 10	133.0	18.7	 25
248	 10	326.0	64.2	 25
249	 10	156.0	14.7	 25
250	 10	182.0	21.0	 25
251	 10	117.0	19.5	 25
252	 10	155.0	17.9	 25
253	 10	888.0	159.8	 25
254	 10	138.0	19.1	 25
255	 10	183.0	31.4	 25
256	 10	186.0	27.7	 25
257	 10	101.0	16.6	 25
258	 10	127.0	15.3	 25
259	 10	133.0	18.7	 25
260	 10	107.0	15.9	 25
261	 10	118.0	19.1	 25
262	 10	82.0	11.0	 25
263	 10	88.0	13.7	 25
264	 10	223.0	26.6	 25
265	 10	859.0	143.5	 25
266	 10	206.0	27.4	 25
267	 10	110.0	13.4	 25
268	 10	86.0	13.6	 25
269	 10	75.0	11.5	 25
270	 10	80.0	8.8	 25
271	 10	108.0	18.2	 25
272	 10	161.0	12.7	 25
273	 10	374.0	65.5	 25
274	 10	80.0	10.6	 25
275	 10	118.0	12.1	 25
276	 10	98.0	17.0	 25
277	 10	133.0	14.6	 25
278	 10	94.0	18.1	 25
279	 10	138.0	24.9	 25
280	 10	82.0	8.8	 25
281	 10	106.0	14.6	 25
282	 10	146.0	13.7	 25
283	 10	91.0	12.0	 25
284	 10	177.0	20.4	 25
285	 10	137.0	20.4	 25
286	 10	151.0	25.1	 25
287	 10	135.0	13.6	 25
288	 10	190.0	24.8	 25
289	 10	166.0	20.8	 25
290	 10	135.0	14.5	 25
291	 10	232.0	30.9	 25
292	 10	110.0	14.4	 25
293	 10	167.0	18.4	 25
294	 10	164.0	23.0	 25
295	 10	315.0	36.9	 25
296	 10	151.0	16.9	 25
297	 10	78.0	11.6	 25
298	 10	82.0	13.5	 25
299	 10	102.0	14.9	 25
300	 10	197.0	18.9	 25
301	 10	80.0	12.0	 25
302	 10	128.0	17.2	 25
303	 10	79.0	8.7	 25
304	 10	84.0	12.0	 25
305	 10	127.0	11.3	 25
306	 10	109.0	11.9	 25
307	 10	167.0	89.2	 25
308	 10	135.0	23.6	 25
309	 10	130.0	23.6	 25
310	 10	129.0	13.1	 25
311	 10	317.0	55.2	 25
312	 10	110.0	16.3	 25
313	 10	103.0	19.4	 25
314	 10	375.0	70.7	 25
315	 10	127.0	16.9	 25
316	 10	101.0	12.2	 25
317	 10	122.0	21.5	 25
318	 10	467.0	58.2	 25
319	 10	95.0	13.1	 25
320	 10	121.0	18.2	 25
321	 10	151.0	17.7	 25
322	 10	228.0	33.3	 25
323	 10	96.0	14.8	 25
324	 10	92.0	11.9	 25
325	 10	335.0	47.0	 25
326	 10	170.0	24.9	 25
327	 10	144.0	15.7	 25
328	 10	114.0	17.6	 25
329	 10	133.0	15.0	 25
330	 10	167.0	20.1	 25
331	 10	121.0	21.4	 25
332	 10	957.0	193.6	 25
333	 10	243.0	26.2	 25
334	 10	569.0	74.0	 25
335	 10	1122.0	135.8	 25
336	 10	115.0	14.7	 25
337	 10	119.0	18.1	 25
338	 10	247.0	32.9	 25
339	 10	101.0	14.0	 25
340	 10	114.0	10.8	 25
341	 10	654.0	124.6	 25
342	 10	142.0	25.4	 25
343	 10	310.0	45.3	 25
344	 10	226.0	43.0	 25
345	 10	100.0	13.6	 25
346	 10	436.0	62.5	 25
347	 10	151.0	27.4	 25
348	 10	109.0	12.8	 25
349	 10	101.0	11.1	 25
350	 10	241.0	26.7	 25
351	 10	410.0	75.8	 25
352	 10	157.0	27.4	 25
353	 10	456.0	59.9	 25
354	 10	763.0	67.9	 25
355	 10	352.0	46.1	 25
356	 10	141.0	16.5	 25
357	 10	161.0	28.2	 25
358	 10	102.0	20.8	 25
359	 10	100.0	16.4	 25
360	 10	113.0	19.9	 25
361	 10	133.0	22.0	 25
362	 10	109.0	14.6	 25
363	 10	101.0	15.0	 25
364	 10	161.0	23.4	 25
365	 10	90.0	12.5	 25
366	 10	93.0	14.3	 25
367	 10	89.0	10.4	 25
368	 10	137.0	14.7	 25
369	 10	125.0	18.1	 25
370	 10	99.0	19.7	 25
371	 10	97.0	11.9	 25
372	 10	129.0	19.5	 25
373	 10	151.0	19.6	 25
374	 10	519.0	62.1	 25
375	 10	101.0	10.3	 25
376	 10	105.0	19.5	 25
377	 10	97.0	15.0	 25
378	 10	145.0	25.4	 25
379	 10	87.0	14.0	 25
380	 10	350.0	40.3	 25
381	 10	423.0	44.7	 25
382	 10	106.0	15.9	 25
383	 10	105.0	12.8	 25
384	 10	92.0	12.9	 25
385	 10	89.0	12.3	 25
386	 10	106.0	15.6	 25
387	 10	91.0	14.5	 25
388	 10	91.0	12.6	 25
389	 10	166.0	26.0	 25
390	 10	119.0	17.4	 25
391	 10	85.0	9.5	 25
392	 10	100.0	16.2	 25
393	 10	101.0	16.1	 25
394	 10	79.0	11.7	 25
395	 10	79.0	14.1	 25
396	 10	95.0	12.5	 25
397	 10	134.0	22.9	 25
398	 10	1716.0	168.5	 25
399	 10	306.0	51.7	 25
400	 10	188.0	30.2	 25
401	 10	570.0	80.3	 25
402	 10	632.0	63.3	 25
403	 10	624.0	55.8	 25
404	 10	283.0	36.3	 25
405	 10	114.0	17.6	 25
406	 10	67.0	15.6	 25
407	 10	90.0	14.8	 25
408	 10	73.0	13.7	 25
409	 10	242.0	40.3	 25
410	 10	90.0	15.3	 25
411	 10	137.0	18.2	 25
412	 10	171.0	29.2	 25
413	 10	231.0	29.3	 25
414	 10	173.0	18.5	 25
415	 10	701.0	95.8	 25
416	 10	99.0	16.6	 25
417	 10	109.0	15.4	 25
418	 10	1099.0	139.6	 25
419	 10	119.0	17.4	 25
420	 10	173.0	17.3	 25
421	 10	421.0	58.3	 25
422	 10	185.0	33.7	 25
423	 10	166.0	33.4	 25
424	 10	145.0	26.6	 25
425	 10	99.0	11.1	 25
426	 10	296.0	55.7	 25
427	 10	138.0	21.3	 25
428	 10	151.0	19.2	 25
429	 10	100.0	15.0	 25
430	 10	115.0	15.5	 25
431	 10	168.0	22.5	 25
432	 10	125.0	16.0	 25
433	 10	88.0	8.8	 25
434	 10	123.0	17.3	 25
435	 10	134.0	24.5	 25
436	 10	334.0	38.4	 25
437	 10	102.0	10.5	 25
438	 10	166.0	21.8	 25
439	 10	188.0	21.8	 25
440	 10	152.0	22.8	 25
441	 10	309.0	41.8	 25
442	 10	215.0	35.8	 25
443	 10	561.0	100.5	 25
444	 10	105.0	18.8	 25
445	 10	141.0	17.1	 25
446	 10	134.0	21.3	 25
447	 10	145.0	15.6	 25
448	 10	118.0	20.0	 25
449	 10	142.0	19.4	 25
450	 10	117.0	15.5	 25
451	 10	200.0	33.2	 25
452	 10	259.0	42.6	 25
453	 10	131.0	22.9	 25
454	 10	235.0	36.5	 25
455	 10	190.0	40.6	 25
456	 10	761.0	114.7	 25
457	 10	90.0	12.2	 25
458	 10	87.0	10.5	 25
459	 10	95.0	17.4	 25
460	 10	81.0	11.9	 25
461	 10	93.0	14.5	 25
462	 10	97.0	18.3	 25
463	 10	91.0	15.2	 25
464	 10	105.0	14.1	 25
465	 10	108.0	17.1	 25
466	 10	104.0	19.2	 25
467	 10	645.0	52.4	 25
468	 10	80.0	12.6	 25
469	 10	138.0	16.3	 25
470	 10	115.0	23.9	 25
471	 10	99.0	16.4	 25
472	 10	180.0	26.8	 25
473	 10	144.0	23.5	 25
474	 10	390.0	52.7	 25
475	 10	311.0	36.4	 25
476	 10	261.0	25.8	 25
477	 10	99.0	17.4	 25
478	 10	131.0	21.5	 25
479	 10	111.0	16.8	 25
480	 10	121.0	21.8	 25
481	 10	90.0	12.5	 25
482	 10	108.0	21.6	 25
483	 10	173.0	25.8	 25
484	 10	191.0	25.7	 25
485	 10	514.0	65.1	 25
486	 10	156.0	20.4	 25
487	 10	103.0	21.0	 25
488	 10	129.0	16.4	 25
489	 10	73.0	13.0	 25
490	 10	119.0	20.0	 25
491	 10	97.0	15.0	 25
492	 10	87.0	9.8	 25
493	 10	113.0	10.9	 25
494	 10	141.0	16.9	 25
495	 10	275.0	32.8	 25
496	 10	194.0	26.6	 25
497	 10	101.0	20.4	 25
498	 10	123.0	15.4	 25
499	 10	151.0	28.2	 25
500	 10	103.0	14.3	 25
501	 10	241.0	39.5	 25
502	 10	106.0	15.0	 25
503	 10	292.0	42.8	 25
504	 10	90.0	11.4	 25
505	 10	110.0	13.6	 25
506	 10	104.0	15.0	 25
507	 10	103.0	19.0	 25
508	 10	155.0	22.4	 25
509	 10	88.0	17.7	 25
510	 10	113.0	19.0	 25
511	 10	190.0	28.2	 25
512	 10	76.0	13.6	 25
513	 10	92.0	17.9	 25
514	 10	141.0	29.5	 25
515	 10	98.0	17.6	 25
516	 10	100.0	21.2	 25
517	 10	123.0	20.0	 25
518	 10	142.0	19.2	 25
519	 10	126.0	14.6	 25
520	 10	149.0	24.9	 25
521	 10	138.0	16.0	 25
522	 10	109.0	14.2	 25
523	 10	99.0	16.6	 25
524	 10	113.0	25.0	 25
525	 10	86.0	14.7	 25
526	 10	122.0	11.2	 25
527	 10	192.0	24.1	 25
528	 10	107.0	17.5	 25
529	 10	161.0	22.1	 25
530	 10	86.0	14.6	 25
531	 10	119.0	18.7	 25
532	 10	1249.0	136.4	 25
533	 10	354.0	53.4	 25
534	 10	616.0	73.5	 25
535	 10	120.0	23.0	 25
536	 10	138.0	24.4	 25
537	 10	100.0	14.3	 25
538	 10	129.0	17.2	 25
539	 10	245.0	40.6	 25
540	 10	122.0	13.4	 25
541	 10	97.0	12.4	 25
542	 10	197.0	27.7	 25
543	 10	103.0	12.0	 25
544	 10	120.0	15.2	 25
545	 10	115.0	20.3	 25
546	 10	98.0	16.0	 25
547	 10	192.0	38.8	 25
548	 10	229.0	40.5	 25
549	 10	298.0	54.3	 25
550	 10	104.0	14.6	 25
551	 10	109.0	12.6	 25
552	 10	81.0	15.2	 25
553	 10	171.0	16.1	 25
554	 10	98.0	15.9	 25
555	 10	111.0	20.6	 25
556	 10	149.0	25.1	 25
557	 10	193.0	27.4	 25
558	 10	154.0	26.7	 25
559	 10	125.0	20.4	 25
560	 10	91.0	11.5	 25
561	 10	187.0	32.3	 25
562	 10	184.0	20.3	 25
563	 10	89.0	15.4	 25
564	 10	106.0	19.5	 25
565	 10	139.0	24.3	 25
566	 10	171.0	26.9	 25
567	 10	120.0	17.1	 25
568	 10	151.0	21.9	 25
569	 10	562.0	81.3	 25
570	 10	93.0	19.4	 25
571	 10	103.0	15.5	 25
572	 10	156.0	30.9	 25
573	 10	114.0	20.8	 25
574	 10	82.0	17.7	 25
575	 10	99.0	13.8	 25
576	 10	214.0	27.5	 25
577	 10	94.0	14.0	 25
578	 10	112.0	16.7	 25
579	 10	164.0	26.7	 25
580	 10	172.0	23.7	 25
581	 10	99.0	13.2	 25
582	 10	89.0	13.7	 25
583	 10	73.0	14.2	 25
584	 10	85.0	11.3	 25
585	 10	109.0	16.0	 25
586	 10	100.0	14.2	 25
587	 10	90.0	16.2	 25
588	 10	110.0	16.1	 25
589	 10	186.0	38.9	 25
590	 10	210.0	28.9	 25
591	 10	100.0	14.8	 25
592	 10	96.0	14.3	 25
593	 10	502.0	72.2	 25
594	 10	89.0	14.6	 25
595	 10	119.0	16.6	 25
596	 10	442.0	72.9	 25
597	 10	324.0	64.5	 25
598	 10	195.0	30.4	 25
599	 10	557.0	70.3	 25
600	 10	107.0	15.5	 25
601	 10	145.0	29.4	 25
602	 10	112.0	17.0	 25
603	 10	111.0	14.4	 25
604	 10	197.0	32.5	 25
605	 10	107.0	22.8	 25
606	 10	117.0	18.5	 25
607	 10	92.0	20.5	 25
608	 10	110.0	10.1	 25
609	 10	163.0	24.8	 25
610	 10	211.0	42.6	 25
611	 10	114.0	15.3	 25
612	 10	242.0	40.3	 25
613	 10	94.0	12.7	 25
614	 10	90.0	19.0	 25
615	 10	138.0	23.6	 25
616	 10	94.0	13.8	 25
617	 10	164.0	25.6	 25
618	 10	99.0	13.3	 25
619	 10	121.0	25.5	 25
620	 10	152.0	26.3	 25
621	 10	175.0	22.1	 25
622	 10	251.0	47.4	 25
623	 10	90.0	15.3	 25
624	 10	141.0	19.9	 25
625	 10	158.0	17.9	 25
626	 10	99.0	14.3	 25
627	 10	121.0	16.1	 25
628	 10	99.0	13.1	 25
629	 10	264.0	63.7	 25
630	 10	908.0	136.0	 25
631	 10	242.0	57.5	 25
632	 10	101.0	15.5	 25
633	 10	125.0	19.1	 25
634	 10	134.0	23.1	 25
635	 10	428.0	42.9	 25
636	 10	115.0	18.2	 25
637	 10	145.0	22.6	 25
638	 10	120.0	20.4	 25
639	 10	184.0	23.6	 25
640	 10	108.0	22.0	 25
641	 10	120.0	15.5	 25
642	 10	122.0	20.2	 25
643	 10	411.0	68.8	 25
644	 10	84.0	13.8	 25
645	 10	86.0	14.3	 25
646	 10	88.0	12.4	 25
647	 10	101.0	20.7	 25
648	 10	106.0	22.5	 25
649	 10	234.0	30.2	 25
650	 10	108.0	19.3	 25
651	 10	99.0	11.6	 25
652	 10	130.0	19.5	 25
653	 10	532.0	56.7	 25
654	 10	114.0	16.8	 25
655	 10	143.0	20.6	 25
656	 10	125.0	27.0	 25
657	 10	143.0	24.1	 25
658	 10	147.0	17.6	 25
659	 10	167.0	31.5	 25
660	 10	282.0	45.0	 25
661	 10	328.0	45.9	 25
662	 10	96.0	11.7	 25
663	 10	208.0	24.9	 25
664	 10	511.0	70.2	 25
665	 10	586.0	108.1	 25
666	 10	260.0	24.4	 25
667	 10	1008.0	95.7	 25
668	 10	303.0	44.3	 25
669	 10	170.0	28.7	 25
670	 10	88.0	10.1	 25
671	 10	78.0	12.8	 25
672	 10	106.0	18.2	 25
673	 10	125.0	21.1	 25
674	 10	114.0	14.2	 25
675	 10	103.0	15.8	 25
676	 10	155.0	22.4	 25
677	 10	91.0	16.4	 25
678	 10	115.0	20.5	 25
679	 10	129.0	23.1	 25
680	 10	143.0	23.1	 25
681	 10	106.0	17.1	 25
682	 10	134.0	21.3	 25
683	 10	106.0	19.1	 25
684	 10	122.0	19.2	 25
685	 10	97.0	14.2	 25
686	 10	94.0	16.4	 25
687	 10	85.0	12.8	 25
688	 10	108.0	19.9	 25
689	 10	174.0	21.2	 25
690	 10	86.0	13.2	 25
691	 10	84.0	9.4	 25
692	 10	257.0	36.0	 25
693	 10	96.0	17.0	 25
694	 10	107.0	15.5	 25
695	 10	8329.0	969.7	 25
696	 10	852.0	107.0	 25
697	 10	159.0	24.0	 25
698	 10	98.0	12.2	 25
699	 10	92.0	15.9	 25
700	 10	77.0	12.3	 25
701	 10	103.0	10.3	 25
702	 10	88.0	17.7	 25
703	 10	136.0	19.5	 25
704	 10	89.0	9.6	 25
705	 10	93.0	10.4	 25
706	 10	196.0	15.0	 25
707	 10	89.0	15.0	 25
708	 10	118.0	15.6	 25
709	 10	111.0	15.2	 25
710	 10	103.0	12.7	 25
711	 10	186.0	28.7	 25
712	 10	141.0	22.8	 25
713	 10	105.0	12.3	 25
714	 10	302.0	54.5	 25
715	 10	668.0	68.6	 25
716	 10	128.0	14.7	 25
717	 10	188.0	27.6	 25
718	 10	198.0	23.1	 25
719	 10	111.0	15.0	 25
720	 10	114.0	10.2	 25
721	 10	103.0	16.2	 25
722	 10	76.0	11.8	 25
723	 10	90.0	17.8	 25
724	 10	331.0	45.7	 25
725	 10	126.0	13.5	 25
726	 10	106.0	16.3	 25
727	 10	102.0	16.2	 25
728	 10	281.0	33.7	 25
729	 10	164.0	20.9	 25
730	 10	246.0	34.2	 25
731	 10	131.0	20.6	 25
732	 10	94.0	15.4	 25
733	 10	134.0	21.1	 25
734	 10	472.0	58.1	 25
735	 10	777.0	114.3	 25
736	 10	533.0	84.6	 25
737	 10	90.0	17.6	 25
738	 10	127.0	17.8	 25
739	 10	238.0	27.6	 25
740	 10	281.0	38.8	 25
741	 10	116.0	18.9	 25
742	 10	89.0	12.4	 25
743	 10	116.0	22.9	 25
744	 10	159.0	21.7	 25
745	 10	94.0	13.1	 25
746	 10	151.0	21.2	 25
747	 10	101.0	21.7	 25
748	 10	107.0	20.5	 25
749	 10	86.0	16.5	 25
750	 10	122.0	21.3	 25
751	 10	148.0	26.1	 25
752	 10	99.0	14.3	 25
753	 10	109.0	18.4	 25
754	 10	115.0	18.2	 25
755	 10	107.0	22.3	 25
756	 10	104.0	20.8	 25
757	 10	139.0	24.4	 25
758	 10	116.0	16.3	 25
759	 10	83.0	12.9	 25
760	 10	90.0	15.2	 25
761	 10	189.0	23.1	 25
762	 10	90.0	14.3	 25
763	 10	189.0	25.6	 25
764	 10	177.0	25.0	 25
765	 10	107.0	17.8	 25
766	 10	137.0	20.3	 25
767	 10	376.0	50.0	 25
768	 10	98.0	14.4	 25
769	 10	115.0	12.9	 25
770	 10	122.0	16.4	 25
771	 10	205.0	27.6	 25
772	 10	730.0	82.2	 25
773	 10	325.0	55.2	 25
774	 10	112.0	16.8	 25
775	 10	96.0	21.4	 25
776	 10	130.0	18.7	 25
777	 10	89.0	21.3	 25
778	 10	772.0	114.7	 25
779	 10	97.0	15.7	 25
780	 10	77.0	8.8	 25
781	 10	111.0	17.5	 25
782	 10	93.0	11.6	 25
783	 10	121.0	24.5	 25
784	 10	117.0	16.8	 25
785	 10	114.0	19.1	 25
786	 10	115.0	14.9	 25
787	 10	92.0	13.1	 25
788	 10	151.0	22.7	 25
789	 10	1416.0	212.5	 25
790	 10	95.0	13.5	 25
791	 10	150.0	27.2	 25
792	 10	110.0	15.0	 25
793	 10	93.0	17.9	 25
794	 10	87.0	17.6	 25
795	 10	92.0	16.9	 25
796	 10	103.0	16.6	 25
797	 10	113.0	15.8	 25
798	 10	4137.0	922.8	 25
799	 10	139.0	29.5	 25
800	 10	100.0	18.8	 25
801	 10	106.0	22.0	 25
802	 10	129.0	19.7	 25
803	 10	77.0	12.4	 25
804	 10	102.0	14.5	 25
805	 10	126.0	15.3	 25
806	 10	285.0	37.7	 25
807	 10	1476.0	217.0	 25
808	 10	224.0	28.3	 25
809	 10	89.0	14.0	 25
810	 10	109.0	12.7	 25
811	 10	89.0	13.3	 25
812	 10	94.0	12.6	 25
813	 10	537.0	74.0	 25
814	 10	177.0	33.1	 25
815	 10	77.0	10.8	 25
816	 10	88.0	18.5	 25
817	 10	285.0	41.3	 25
818	 10	133.0	23.2	 25
819	 10	577.0	93.6	 25
820	 10	132.0	17.3	 25
821	 10	126.0	18.8	 25
822	 10	220.0	33.5	 25
823	 10	165.0	17.3	 25
824	 10	89.0	13.4	 25
825	 10	93.0	14.6	 25
826	 10	85.0	12.2	 25
827	 10	187.0	27.5	 25
828	 10	160.0	17.3	 25
829	 10	146.0	17.1	 25
830	 10	143.0	22.8	 25
831	 10	1194.0	149.1	 25
832	 10	201.0	22.4	 25
833	 10	105.0	16.2	 25
834	 10	95.0	12.7	 25
835	 10	81.0	15.5	 25
836	 10	115.0	15.3	 25
837	 10	101.0	15.0	 25
838	 10	105.0	22.0	 25
839	 10	96.0	14.6	 25
840	 10	100.0	12.7	 25
841	 10	124.0	21.1	 25
842	 10	244.0	36.3	 25
843	 10	203.0	24.1	 25
844	 10	353.0	61.6	 25
845	 10	164.0	31.3	 25
846	 10	274.0	36.3	 25
847	 10	77.0	10.0	 25
848	 10	155.0	24.7	 25
849	 10	166.0	26.5	 25
850	 10	175.0	30.5	 25
851	 10	146.0	18.3	 25
852	 10	113.0	16.6	 25
853	 10	116.0	16.7	 25
854	 10	163.0	29.2	 25
855	 10	145.0	23.6	 25
856	 10	110.0	15.7	 25
857	 10	102.0	14.3	 25
858	 10	128.0	18.8	 25
859	 10	123.0	20.0	 25
860	 10	93.0	11.2	 25
861	 10	213.0	34.2	 25
862	 10	146.0	20.7	 25
863	 10	254.0	46.1	 25
864	 10	134.0	21.6	 25
865	 10	98.0	19.8	 25
866	 10	120.0	20.0	 25
867	 10	109.0	16.4	 25
868	 10	223.0	41.0	 25
869	 10	92.0	18.5	 25
870	 10	80.0	10.8	 25
871	 10	89.0	12.2	 25
872	 10	108.0	17.1	 25
873	 10	162.0	21.8	 25
874	 10	108.0	10.8	 25
875	 10	93.0	12.7	 25
876	 10	69.0	10.8	 25
877	 10	84.0	11.6	 25
878	 10	89.0	15.4	 25
879	 10	109.0	13.8	 25
880	 10	103.0	15.3	 25
881	 10	93.0	11.6	 25
882	 10	91.0	14.6	 25
883	 10	103.0	14.3	 25
884	 10	99.0	18.0	 25
885	 10	289.0	44.8	 25
886	 10	162.0	18.1	 25
887	 10	116.0	15.4	 25
888	 10	88.0	13.1	 25
889	 10	89.0	12.2	 25
890	 10	124.0	16.3	 25
891	 10	85.0	12.2	 25
892	 10	225.0	25.4	 25
893	 10	118.0	13.8	 25
894	 10	82.0	9.5	 25
895	 10	229.0	36.4	 25
896	 10	127.0	15.1	 25
897	 10	107.0	15.3	 25
898	 10	770.0	87.5	 25
899	 10	160.0	25.3	 25
900	 10	155.0	26.9	 25
901	 10	156.0	23.0	 25
902	 10	95.0	13.1	 25
903	 10	113.0	17.7	 25
904	 10	102.0	9.2	 25
905	 10	87.0	17.9	 25
906	 10	88.0	13.7	 25
907	 10	161.0	16.2	 25
908	 10	143.0	21.7	 25
909	 10	212.0	22.0	 25
910	 10	92.0	15.7	 25
911	 10	89.0	15.4	 25
912	 10	114.0	17.1	 25
913	 10	138.0	21.2	 25
914	 10	157.0	23.8	 25
915	 10	118.0	19.4	 25
916	 10	171.0	24.7	 25
917	 10	130.0	14.8	 25
918	 10	780.0	109.8	 25
919	 10	186.0	26.8	 25
920	 10	261.0	45.0	 25
921	 10	94.0	13.3	 25
922	 10	170.0	31.2	 25
923	 10	82.0	13.1	 25
924	 10	597.0	91.5	 25
925	 10	114.0	18.3	 25
926	 10	110.0	14.2	 25
927	 10	102.0	16.7	 25
928	 10	102.0	16.4	 25
929	 10	883.0	184.2	 25
930	 10	274.0	34.7	 25
931	 10	114.0	17.0	 25
932	 10	118.0	16.1	 25
933	 10	85.0	14.9	 25
934	 10	156.0	23.7	 25
935	 10	159.0	22.0	 25
936	 10	133.0	15.1	 25
937	 10	103.0	12.0	 25
938	 10	119.0	24.2	 25
939	 10	276.0	28.2	 25
940	 10	93.0	15.4	 25
941	 10	128.0	19.7	 25
942	 10	347.0	34.4	 25
943	 10	166.0	17.3	 25
944	 10	241.0	31.0	 25
945	 10	282.0	39.9	 25
946	 10	110.0	12.8	 25
947	 10	224.0	28.2	 25
948	 10	376.0	39.0	 25
949	 10	324.0	55.4	 25
950	 10	192.0	16.9	 25
951	 10	519.0	72.4	 25
952	 10	168.0	29.0	 25
953	 10	114.0	15.2	 25
954	 10	96.0	10.3	 25
955	 10	83.0	14.0	 25
956	 10	117.0	19.4	 25
957	 10	93.0	11.3	 25
958	 10	102.0	11.2	 25
959	 10	97.0	13.2	 25
960	 10	120.0	22.8	 25
961	 10	565.0	92.9	 25
962	 10	99.0	13.7	 25
963	 10	204.0	40.7	 25
964	 10	255.0	30.0	 25
965	 10	118.0	17.8	 25
966	 10	90.0	14.7	 25
967	 10	98.0	15.8	 25
968	 10	437.0	78.6	 25
969	 10	641.0	110.0	 25
970	 10	107.0	18.5	 25
971	 10	103.0	14.2	 25
972	 10	210.0	35.7	 25
973	 10	84.0	13.6	 25
974	 10	83.0	15.5	 25
975	 10	115.0	16.5	 25
976	 10	130.0	11.1	 25
977	 10	82.0	12.1	 25
978	 10	114.0	21.7	 25
979	 10	189.0	32.8	 25
980	 10	158.0	21.6	 25
981	 10	108.0	19.9	 25
982	 10	318.0	44.6	 25
983	 10	161.0	23.5	 25
984	 10	93.0	9.1	 25
985	 10	124.0	22.8	 25
986	 10	122.0	16.3	 25
987	 10	166.0	25.2	 25
988	 10	110.0	17.5	 25
989	 10	91.0	11.1	 25
990	 10	138.0	20.9	 25
991	 10	105.0	17.5	 25
992	 10	98.0	13.3	 25
993	 10	92.0	15.2	 25
994	 10	2242.0	376.2	 25
995	 10	112.0	12.0	 25
996	 10	75.0	17.1	 25
997	 10	403.0	66.7	 25
998	 10	96.0	15.7	 25
999	 10	1724.0	197.7	 25
1000	 10	1715.0	233.4	 25
1001	 10	5476.0	813.5	 25
  0	 11	154.0	34.0	 25
  1	 11	754.0	135.3	 25
  2	 11	112.0	11.9	 25
  3	 11	241.0	28.2	 25
  4	 11	98.0	16.9	 25
  5	 11	192.0	28.3	 25
  6	 11	171.0	28.0	 25
  7	 11	419.0	70.0	 25
  8	 11	112.0	12.2	 25
  9	 11	124.0	14.9	 25
 10	 11	92.0	10.8	 25
 11	 11	188.0	23.4	 25
 12	 11	121.0	23.5	 25
 13	 11	4617.0	857.1	 25
 14	 11	4715.0	799.7	 25
 15	 11	4911.0	867.7	 25
 16	 11	114.0	12.9	 25
 17	 11	202.0	34.0	 25
 18	 11	111.0	13.3	 25
 19	 11	4750.0	841.2	 25
 20	 11	4716.0	721.0	 25
 21	 11	4823.0	867.1	 25
 22	 11	118.0	15.0	 25
 23	 11	170.0	22.8	 25
 24	 11	4916.0	830.2	 25
 25	 11	115.0	18.8	 25
 26	 11	95.0	12.2	 25
 27	 11	129.0	29.5	 25
 28	 11	4711.0	799.7	 25
 29	 11	184.0	27.5	 25
 30	 11	122.0	24.9	 25
 31	 11	4725.0	810.9	 25
 32	 11	4866.0	744.5	 25
 33	 11	4776.0	681.8	 25
 34	 11	121.0	22.2	 25
 35	 11	174.0	22.9	 25
 36	 11	118.0	17.7	 25
 37	 11	4783.0	911.3	 25
 38	 11	4875.0	755.5	 25
 39	 11	4863.0	845.1	 25
 40	 11	108.0	19.3	 25
 41	 11	164.0	17.1	 25
 42	 11	5038.0	886.8	 25
 43	 11	115.0	19.2	 25
 44	 11	111.0	12.2	 25
 45	 11	102.0	17.5	 25
 46	 11	5220.0	829.9	 25
 47	 11	146.0	17.6	 25
 48	 11	113.0	16.4	 25
 49	 11	94.0	10.9	 25
 50	 11	5027.0	767.5	 25
 51	 11	121.0	23.3	 25
 52	 11	99.0	16.1	 25
 53	 11	159.0	16.6	 25
 54	 11	5031.0	755.4	 25
 55	 11	125.0	13.9	 25
 56	 11	105.0	24.7	 25
 57	 11	95.0	11.9	 25
 58	 11	105.0	17.0	 25
 59	 11	166.0	25.0	 25
 60	 11	141.0	20.2	 25
 61	 11	153.0	15.6	 25
 62	 11	5060.0	850.5	 25
 63	 11	117.0	18.3	 25
 64	 11	99.0	14.6	 25
 65	 11	105.0	15.8	 25
 66	 11	4791.0	996.5	 25
 67	 11	195.0	37.9	 25
 68	 11	107.0	18.9	 25
 69	 11	4680.0	784.0	 25
 70	 11	4961.0	968.8	 25
 71	 11	4775.0	991.7	 25
 72	 11	103.0	12.3	 25
 73	 11	176.0	15.9	 25
 74	 11	110.0	20.7	 25
 75	 11	4836.0	686.6	 25
 76	 11	5029.0	706.8	 25
 77	 11	131.0	19.2	 25
 78	 11	5004.0	593.1	 25
 79	 11	178.0	19.6	 25
 80	 11	5035.0	592.8	 25
 81	 11	4918.0	614.6	 25
 82	 11	4761.0	655.5	 25
 83	 11	125.0	19.2	 25
 84	 11	124.0	21.1	 25
 85	 11	177.0	28.7	 25
 86	 11	119.0	21.5	 25
 87	 11	4851.0	719.9	 25
 88	 11	4978.0	722.0	 25
 89	 11	5197.0	764.5	 25
 90	 11	129.0	21.9	 25
 91	 11	163.0	21.5	 25
 92	 11	147.0	17.8	 25
 93	 11	172.0	26.1	 25
 94	 11	93.0	13.4	 25
 95	 11	92.0	11.6	 25
 96	 11	96.0	10.2	 25
 97	 11	4843.0	864.1	 25
 98	 11	125.0	18.8	 25
 99	 11	156.0	22.4	 25
100	 11	107.0	14.9	 25
101	 11	4885.0	787.5	 25
102	 11	5236.0	864.4	 25
103	 11	116.0	20.3	 25
104	 11	115.0	15.2	 25
105	 11	176.0	23.2	 25
106	 11	114.0	16.3	 25
107	 11	5088.0	736.4	 25
108	 11	5227.0	768.5	 25
109	 11	125.0	19.0	 25
110	 11	101.0	17.6	 25
111	 11	181.0	28.1	 25
112	 11	135.0	16.4	 25
113	 11	173.0	21.7	 25
114	 11	5112.0	808.7	 25
115	 11	5127.0	850.2	 25
116	 11	5219.0	937.9	 25
117	 11	5357.0	866.7	 25
118	 11	5754.0	779.2	 25
119	 11	164.0	19.8	 25
120	 11	170.0	22.9	 25
121	 11	167.0	25.7	 25
122	 11	127.0	19.8	 25
123	 11	198.0	20.8	 25
124	 11	85.0	15.6	 25
125	 11	1199.0	188.2	 25
126	 11	228.0	24.7	 25
127	 11	81.0	9.6	 25
128	 11	459.0	74.0	 25
129	 11	1132.0	190.4	 25
130	 11	134.0	27.5	 25
131	 11	292.0	41.6	 25
132	 11	860.0	102.4	 25
133	 11	152.0	24.6	 25
134	 11	136.0	18.7	 25
135	 11	109.0	11.6	 25
136	 11	243.0	47.1	 25
137	 11	94.0	11.4	 25
138	 11	3050.0	573.9	 25
139	 11	105.0	19.5	 25
140	 11	252.0	53.9	 25
141	 11	165.0	29.7	 25
142	 11	1122.0	234.1	 25
143	 11	315.0	45.2	 25
144	 11	254.0	41.7	 25
145	 11	120.0	17.0	 25
146	 11	108.0	17.4	 25
147	 11	140.0	20.2	 25
148	 11	92.0	19.7	 25
149	 11	274.0	44.4	 25
150	 11	159.0	18.9	 25
151	 11	89.0	18.1	 25
152	 11	357.0	73.0	 25
153	 11	96.0	9.3	 25
154	 11	257.0	55.9	 25
155	 11	145.0	17.5	 25
156	 11	79.0	13.8	 25
157	 11	197.0	30.3	 25
158	 11	86.0	10.1	 25
159	 11	119.0	16.6	 25
160	 11	493.0	85.5	 25
161	 11	115.0	15.6	 25
162	 11	124.0	20.6	 25
163	 11	117.0	18.3	 25
164	 11	269.0	33.6	 25
165	 11	135.0	19.2	 25
166	 11	123.0	17.4	 25
167	 11	98.0	16.4	 25
168	 11	82.0	16.5	 25
169	 11	100.0	15.1	 25
170	 11	117.0	14.5	 25
171	 11	83.0	15.5	 25
172	 11	99.0	18.8	 25
173	 11	87.0	15.5	 25
174	 11	463.0	84.8	 25
175	 11	103.0	13.3	 25
176	 11	128.0	16.7	 25
177	 11	106.0	16.4	 25
178	 11	111.0	20.1	 25
179	 11	174.0	30.2	 25
180	 11	103.0	19.4	 25
181	 11	106.0	16.2	 25
182	 11	174.0	24.3	 25
183	 11	502.0	62.6	 25
184	 11	172.0	27.9	 25
185	 11	137.0	23.6	 25
186	 11	91.0	12.1	 25
187	 11	384.0	66.7	 25
188	 11	125.0	17.3	 25
189	 11	104.0	20.2	 25
190	 11	93.0	14.0	 25
191	 11	91.0	12.0	 25
192	 11	169.0	28.4	 25
193	 11	133.0	16.8	 25
194	 11	118.0	16.5	 25
195	 11	214.0	38.0	 25
196	 11	127.0	20.7	 25
197	 11	199.0	30.2	 25
198	 11	174.0	22.4	 25
199	 11	80.0	10.7	 25
200	 11	112.0	16.5	 25
201	 11	562.0	96.4	 25
202	 11	271.0	23.0	 25
203	 11	193.0	33.0	 25
204	 11	133.0	16.9	 25
205	 11	296.0	31.6	 25
206	 11	158.0	19.4	 25
207	 11	118.0	18.4	 25
208	 11	308.0	68.0	 25
209	 11	274.0	33.3	 25
210	 11	106.0	16.3	 25
211	 11	157.0	24.5	 25
212	 11	96.0	14.4	 25
213	 11	84.0	15.5	 25
214	 11	511.0	98.6	 25
215	 11	154.0	20.6	 25
216	 11	160.0	23.5	 25
217	 11	137.0	13.9	 25
218	 11	503.0	53.1	 25
219	 11	538.0	70.8	 25
220	 11	2333.0	354.1	 25
221	 11	150.0	33.7	 25
222	 11	120.0	11.6	 25
223	 11	109.0	21.5	 25
224	 11	96.0	17.3	 25
225	 11	7328.0	1289.7	 25
226	 11	145.0	24.7	 25
227	 11	236.0	42.6	 25
228	 11	413.0	63.7	 25
229	 11	114.0	20.6	 25
230	 11	222.0	36.4	 25
231	 11	99.0	19.2	 25
232	 11	192.0	25.7	 25
233	 11	152.0	25.8	 25
234	 11	101.0	14.8	 25
235	 11	81.0	15.8	 25
236	 11	102.0	11.5	 25
237	 11	101.0	12.1	 25
238	 11	454.0	82.1	 25
239	 11	117.0	22.3	 25
240	 11	85.0	17.3	 25
241	 11	161.0	28.4	 25
242	 11	121.0	18.9	 25
243	 11	247.0	30.7	 25
244	 11	726.0	129.8	 25
245	 11	101.0	18.7	 25
246	 11	165.0	20.9	 25
247	 11	105.0	18.0	 25
248	 11	97.0	14.2	 25
249	 11	165.0	24.4	 25
250	 11	128.0	23.7	 25
251	 11	114.0	16.8	 25
252	 11	145.0	15.8	 25
253	 11	107.0	18.7	 25
254	 11	113.0	14.6	 25
255	 11	87.0	16.6	 25
256	 11	259.0	41.4	 25
257	 11	85.0	14.1	 25
258	 11	98.0	14.2	 25
259	 11	89.0	13.0	 25
260	 11	100.0	14.8	 25
261	 11	136.0	17.9	 25
262	 11	385.0	58.1	 25
263	 11	126.0	20.5	 25
264	 11	307.0	40.3	 25
265	 11	149.0	27.1	 25
266	 11	134.0	18.1	 25
267	 11	86.0	9.8	 25
268	 11	106.0	18.1	 25
269	 11	225.0	29.3	 25
270	 11	108.0	13.9	 25
271	 11	334.0	63.8	 25
272	 11	113.0	20.7	 25
273	 11	174.0	21.6	 25
274	 11	110.0	24.8	 25
275	 11	102.0	16.4	 25
276	 11	88.0	17.8	 25
277	 11	91.0	14.7	 25
278	 11	102.0	16.8	 25
279	 11	83.0	15.9	 25
280	 11	2274.0	472.0	 25
281	 11	95.0	15.9	 25
282	 11	116.0	20.5	 25
283	 11	171.0	29.8	 25
284	 11	99.0	13.2	 25
285	 11	162.0	30.0	 25
286	 11	367.0	67.8	 25
287	 11	102.0	11.7	 25
288	 11	1038.0	206.7	 25
289	 11	117.0	15.0	 25
290	 11	107.0	11.1	 25
291	 11	128.0	18.0	 25
292	 11	174.0	27.7	 25
293	 11	206.0	20.1	 25
294	 11	115.0	17.8	 25
295	 11	400.0	52.5	 25
296	 11	137.0	21.4	 25
297	 11	522.0	60.6	 25
298	 11	133.0	21.8	 25
299	 11	551.0	48.5	 25
300	 11	170.0	22.2	 25
301	 11	120.0	17.3	 25
302	 11	123.0	19.8	 25
303	 11	854.0	120.2	 25
304	 11	125.0	19.6	 25
305	 11	183.0	27.9	 25
306	 11	78.0	19.1	 25
307	 11	142.0	26.6	 25
308	 11	103.0	19.0	 25
309	 11	110.0	20.3	 25
310	 11	101.0	16.6	 25
311	 11	127.0	18.2	 25
312	 11	243.0	31.4	 25
313	 11	94.0	15.9	 25
314	 11	1166.0	139.3	 25
315	 11	125.0	12.3	 25
316	 11	110.0	20.5	 25
317	 11	171.0	24.7	 25
318	 11	134.0	28.1	 25
319	 11	170.0	26.6	 25
320	 11	192.0	32.2	 25
321	 11	96.0	15.7	 25
322	 11	114.0	15.9	 25
323	 11	122.0	16.1	 25
324	 11	120.0	18.2	 25
325	 11	157.0	28.1	 25
326	 11	159.0	26.2	 25
327	 11	254.0	50.2	 25
328	 11	107.0	18.4	 25
329	 11	759.0	126.8	 25
330	 11	204.0	20.8	 25
331	 11	304.0	41.6	 25
332	 11	312.0	36.7	 25
333	 11	143.0	23.2	 25
334	 11	97.0	18.4	 25
335	 11	111.0	19.5	 25
336	 11	86.0	13.8	 25
337	 11	121.0	14.1	 25
338	 11	1207.0	223.4	 25
339	 11	245.0	51.4	 25
340	 11	116.0	21.6	 25
341	 11	125.0	22.0	 25
342	 11	99.0	17.3	 25
343	 11	211.0	28.7	 25
344	 11	129.0	20.2	 25
345	 11	119.0	20.0	 25
346	 11	98.0	21.2	 25
347	 11	91.0	13.9	 25
348	 11	87.0	8.4	 25
349	 11	85.0	12.6	 25
350	 11	211.0	27.0	 25
351	 11	75.0	10.2	 25
352	 11	84.0	17.3	 25
353	 11	1626.0	227.7	 25
354	 11	1694.0	306.9	 25
355	 11	97.0	15.5	 25
356	 11	143.0	28.7	 25
357	 11	4713.0	819.0	 25
358	 11	145.0	20.3	 25
359	 11	85.0	12.6	 25
360	 11	93.0	14.7	 25
361	 11	1114.0	229.4	 25
362	 11	105.0	21.9	 25
363	 11	188.0	27.2	 25
364	 11	127.0	14.1	 25
365	 11	150.0	16.8	 25
366	 11	211.0	33.1	 25
367	 11	92.0	15.3	 25
368	 11	107.0	14.1	 25
369	 11	108.0	22.9	 25
370	 11	171.0	28.9	 25
371	 11	217.0	39.3	 25
372	 11	98.0	14.2	 25
373	 11	81.0	10.8	 25
374	 11	88.0	14.9	 25
375	 11	122.0	20.2	 25
376	 11	191.0	33.3	 25
377	 11	183.0	23.9	 25
378	 11	108.0	18.5	 25
379	 11	149.0	29.0	 25
380	 11	115.0	13.0	 25
381	 11	220.0	40.6	 25
382	 11	623.0	91.8	 25
383	 11	1126.0	183.2	 25
384	 11	84.0	9.2	 25
385	 11	92.0	15.1	 25
386	 11	3480.0	828.1	 25
387	 11	89.0	14.3	 25
388	 11	94.0	9.9	 25
389	 11	68.0	11.1	 25
390	 11	121.0	21.0	 25
391	 11	230.0	28.6	 25
392	 11	182.0	36.4	 25
393	 11	1053.0	179.2	 25
394	 11	194.0	21.5	 25
395	 11	84.0	11.3	 25
396	 11	94.0	13.7	 25
397	 11	371.0	64.6	 25
398	 11	143.0	29.8	 25
399	 11	110.0	12.0	 25
400	 11	110.0	18.5	 25
401	 11	102.0	15.6	 25
402	 11	217.0	32.2	 25
403	 11	94.0	13.3	 25
404	 11	78.0	13.4	 25
405	 11	75.0	14.5	 25
406	 11	94.0	13.4	 25
407	 11	115.0	20.6	 25
408	 11	103.0	14.8	 25
409	 11	99.0	20.7	 25
410	 11	417.0	87.9	 25
411	 11	107.0	18.8	 25
412	 11	81.0	13.7	 25
413	 11	118.0	17.2	 25
414	 11	112.0	16.9	 25
415	 11	91.0	14.9	 25
416	 11	131.0	15.6	 25
417	 11	108.0	12.8	 25
418	 11	881.0	119.6	 25
419	 11	3671.0	517.7	 25
420	 11	224.0	20.5	 25
421	 11	206.0	25.1	 25
422	 11	229.0	22.7	 25
423	 11	137.0	21.2	 25
424	 11	166.0	28.2	 25
425	 11	91.0	15.4	 25
426	 11	772.0	172.6	 25
427	 11	500.0	88.1	 25
428	 11	169.0	28.1	 25
429	 11	158.0	27.5	 25
430	 11	1613.0	300.3	 25
431	 11	235.0	30.0	 25
432	 11	412.0	74.4	 25
433	 11	526.0	100.8	 25
434	 11	184.0	28.6	 25
435	 11	111.0	16.0	 25
436	 11	144.0	19.2	 25
437	 11	149.0	28.8	 25
438	 11	121.0	13.9	 25
439	 11	117.0	17.8	 25
440	 11	103.0	17.8	 25
441	 11	116.0	23.5	 25
442	 11	244.0	31.5	 25
443	 11	89.0	17.8	 25
444	 11	104.0	18.6	 25
445	 11	93.0	12.4	 25
446	 11	76.0	13.0	 25
447	 11	487.0	93.2	 25
448	 11	184.0	20.1	 25
449	 11	77.0	10.5	 25
450	 11	86.0	16.0	 25
451	 11	85.0	12.3	 25
452	 11	157.0	22.3	 25
453	 11	110.0	16.8	 25
454	 11	115.0	10.7	 25
455	 11	103.0	15.1	 25
456	 11	83.0	8.8	 25
457	 11	82.0	11.9	 25
458	 11	86.0	9.4	 25
459	 11	73.0	11.1	 25
460	 11	250.0	25.2	 25
461	 11	121.0	22.6	 25
462	 11	361.0	70.9	 25
463	 11	153.0	12.2	 25
464	 11	513.0	96.3	 25
465	 11	104.0	18.6	 25
466	 11	87.0	13.8	 25
467	 11	105.0	14.5	 25
468	 11	92.0	9.1	 25
469	 11	171.0	26.3	 25
470	 11	1144.0	248.5	 25
471	 11	113.0	17.3	 25
472	 11	96.0	11.4	 25
473	 11	96.0	11.4	 25
474	 11	2226.0	428.2	 25
475	 11	168.0	25.5	 25
476	 11	104.0	17.4	 25
477	 11	91.0	12.4	 25
478	 11	276.0	40.7	 25
479	 11	108.0	13.8	 25
480	 11	91.0	11.9	 25
481	 11	155.0	14.6	 25
482	 11	116.0	14.8	 25
483	 11	115.0	16.0	 25
484	 11	85.0	12.9	 25
485	 11	112.0	17.3	 25
486	 11	148.0	17.4	 25
487	 11	113.0	15.6	 25
488	 11	311.0	46.9	 25
489	 11	123.0	17.1	 25
490	 11	121.0	25.7	 25
491	 11	97.0	13.7	 25
492	 11	107.0	17.0	 25
493	 11	299.0	33.8	 25
494	 11	851.0	115.2	 25
495	 11	292.0	47.5	 25
496	 11	373.0	42.8	 25
497	 11	136.0	15.7	 25
498	 11	87.0	9.7	 25
499	 11	90.0	14.4	 25
500	 11	91.0	12.0	 25
501	 11	95.0	14.0	 25
502	 11	103.0	18.3	 25
503	 11	443.0	67.1	 25
504	 11	122.0	20.9	 25
505	 11	410.0	71.7	 25
506	 11	80.0	14.0	 25
507	 11	79.0	14.8	 25
508	 11	1017.0	149.7	 25
509	 11	121.0	16.3	 25
510	 11	92.0	10.3	 25
511	 11	240.0	42.3	 25
512	 11	97.0	15.3	 25
513	 11	120.0	17.2	 25
514	 11	122.0	15.6	 25
515	 11	85.0	11.1	 25
516	 11	81.0	11.3	 25
517	 11	124.0	17.3	 25
518	 11	122.0	23.4	 25
519	 11	223.0	38.5	 25
520	 11	164.0	31.4	 25
521	 11	307.0	61.6	 25
522	 11	100.0	12.4	 25
523	 11	1140.0	228.1	 25
524	 11	275.0	36.3	 25
525	 11	230.0	22.0	 25
526	 11	98.0	16.0	 25
527	 11	186.0	25.3	 25
528	 11	119.0	15.2	 25
529	 11	213.0	30.2	 25
530	 11	151.0	29.5	 25
531	 11	417.0	44.1	 25
532	 11	603.0	85.7	 25
533	 11	262.0	29.2	 25
534	 11	96.0	14.0	 25
535	 11	90.0	16.7	 25
536	 11	108.0	17.9	 25
537	 11	337.0	48.3	 25
538	 11	171.0	25.9	 25
539	 11	1910.0	301.3	 25
540	 11	635.0	97.9	 25
541	 11	101.0	15.0	 25
542	 11	110.0	16.2	 25
543	 11	96.0	17.8	 25
544	 11	77.0	11.7	 25
545	 11	160.0	28.0	 25
546	 11	180.0	29.0	 25
547	 11	162.0	21.4	 25
548	 11	400.0	63.3	 25
549	 11	109.0	15.8	 25
550	 11	130.0	18.4	 25
551	 11	125.0	21.9	 25
552	 11	97.0	9.1	 25
553	 11	85.0	15.6	 25
554	 11	85.0	9.1	 25
555	 11	115.0	14.5	 25
556	 11	134.0	24.7	 25
557	 11	127.0	10.2	 25
558	 11	174.0	24.9	 25
559	 11	109.0	16.7	 25
560	 11	106.0	18.9	 25
561	 11	124.0	17.7	 25
562	 11	243.0	36.9	 25
563	 11	188.0	29.1	 25
564	 11	157.0	18.4	 25
565	 11	185.0	20.3	 25
566	 11	148.0	25.8	 25
567	 11	117.0	17.2	 25
568	 11	144.0	16.3	 25
569	 11	153.0	29.6	 25
570	 11	148.0	20.2	 25
571	 11	130.0	17.6	 25
572	 11	95.0	16.3	 25
573	 11	114.0	20.0	 25
574	 11	136.0	16.4	 25
575	 11	155.0	23.3	 25
576	 11	161.0	21.5	 25
577	 11	254.0	39.6	 25
578	 11	194.0	19.9	 25
579	 11	176.0	23.7	 25
580	 11	155.0	17.6	 25
581	 11	99.0	10.7	 25
582	 11	152.0	22.6	 25
583	 11	134.0	25.4	 25
584	 11	83.0	7.9	 25
585	 11	118.0	14.8	 25
586	 11	215.0	23.7	 25
587	 11	250.0	37.6	 25
588	 11	140.0	25.2	 25
589	 11	124.0	16.7	 25
590	 11	112.0	18.2	 25
591	 11	319.0	49.8	 25
592	 11	152.0	16.8	 25
593	 11	238.0	24.7	 25
594	 11	86.0	10.7	 25
595	 11	166.0	26.6	 25
596	 11	2697.0	400.6	 25
597	 11	109.0	15.3	 25
598	 11	363.0	48.2	 25
599	 11	1223.0	269.9	 25
600	 11	108.0	16.0	 25
601	 11	659.0	111.6	 25
602	 11	97.0	14.2	 25
603	 11	162.0	19.7	 25
604	 11	108.0	17.5	 25
605	 11	99.0	8.7	 25
606	 11	72.0	11.8	 25
607	 11	114.0	14.5	 25
608	 11	139.0	16.4	 25
609	 11	81.0	11.6	 25
610	 11	93.0	17.5	 25
611	 11	106.0	16.2	 25
612	 11	101.0	16.0	 25
613	 11	121.0	16.0	 25
614	 11	147.0	20.8	 25
615	 11	103.0	13.1	 25
616	 11	105.0	14.2	 25
617	 11	256.0	23.5	 25
618	 11	138.0	21.4	 25
619	 11	172.0	18.7	 25
620	 11	122.0	12.2	 25
621	 11	230.0	23.6	 25
622	 11	100.0	11.3	 25
623	 11	100.0	12.0	 25
624	 11	241.0	29.7	 25
625	 11	95.0	13.5	 25
626	 11	108.0	14.8	 25
627	 11	157.0	19.0	 25
628	 11	125.0	20.8	 25
629	 11	103.0	13.4	 25
630	 11	100.0	12.0	 25
631	 11	246.0	43.0	 25
632	 11	120.0	19.3	 25
633	 11	110.0	15.5	 25
634	 11	107.0	14.7	 25
635	 11	149.0	18.6	 25
636	 11	123.0	19.3	 25
637	 11	474.0	100.7	 25
638	 11	132.0	14.9	 25
639	 11	174.0	25.8	 25
640	 11	233.0	42.8	 25
641	 11	127.0	19.1	 25
642	 11	162.0	25.1	 25
643	 11	154.0	24.2	 25
644	 11	150.0	21.6	 25
645	 11	114.0	16.7	 25
646	 11	125.0	12.3	 25
647	 11	250.0	36.1	 25
648	 11	164.0	31.2	 25
649	 11	104.0	12.0	 25
650	 11	116.0	14.1	 25
651	 11	112.0	19.0	 25
652	 11	112.0	14.8	 25
653	 11	140.0	14.0	 25
654	 11	257.0	41.6	 25
655	 11	602.0	97.4	 25
656	 11	448.0	76.6	 25
657	 11	373.0	53.9	 25
658	 11	280.0	25.4	 25
659	 11	105.0	14.7	 25
660	 11	113.0	11.3	 25
661	 11	160.0	19.0	 25
662	 11	83.0	10.9	 25
663	 11	174.0	31.1	 25
664	 11	99.0	9.7	 25
665	 11	104.0	15.0	 25
666	 11	1065.0	144.7	 25
667	 11	123.0	17.8	 25
668	 11	447.0	91.4	 25
669	 11	1356.0	232.1	 25
670	 11	92.0	11.1	 25
671	 11	91.0	15.9	 25
672	 11	271.0	44.7	 25
673	 11	228.0	22.0	 25
674	 11	124.0	23.3	 25
675	 11	111.0	15.0	 25
676	 11	138.0	17.7	 25
677	 11	311.0	43.0	 25
678	 11	91.0	13.0	 25
679	 11	247.0	36.0	 25
680	 11	110.0	17.2	 25
681	 11	1198.0	184.1	 25
682	 11	96.0	13.0	 25
683	 11	93.0	15.1	 25
684	 11	103.0	13.1	 25
685	 11	98.0	11.3	 25
686	 11	94.0	14.5	 25
687	 11	92.0	12.1	 25
688	 11	89.0	12.4	 25
689	 11	465.0	63.4	 25
690	 11	751.0	114.7	 25
691	 11	755.0	140.1	 25
692	 11	460.0	42.0	 25
693	 11	171.0	26.4	 25
694	 11	371.0	47.8	 25
695	 11	533.0	46.4	 25
696	 11	194.0	16.6	 25
697	 11	114.0	15.0	 25
698	 11	170.0	25.0	 25
699	 11	634.0	92.3	 25
700	 11	1048.0	155.5	 25
701	 11	138.0	13.3	 25
702	 11	116.0	17.4	 25
703	 11	139.0	24.4	 25
704	 11	113.0	17.1	 25
705	 11	98.0	15.7	 25
706	 11	920.0	174.9	 25
707	 11	153.0	19.5	 25
708	 11	103.0	16.3	 25
709	 11	77.0	14.5	 25
710	 11	98.0	10.0	 25
711	 11	122.0	10.8	 25
712	 11	109.0	14.8	 25
713	 11	156.0	16.6	 25
714	 11	86.0	13.5	 25
715	 11	141.0	17.6	 25
716	 11	200.0	22.7	 25
717	 11	203.0	36.5	 25
718	 11	251.0	34.2	 25
719	 11	381.0	41.9	 25
720	 11	395.0	38.3	 25
721	 11	1116.0	132.0	 25
722	 11	141.0	26.6	 25
723	 11	92.0	12.4	 25
724	 11	127.0	13.7	 25
725	 11	89.0	12.1	 25
726	 11	92.0	12.3	 25
727	 11	202.0	32.6	 25
728	 11	346.0	45.6	 25
729	 11	468.0	64.0	 25
730	 11	350.0	53.9	 25
731	 11	625.0	106.0	 25
732	 11	263.0	46.6	 25
733	 11	88.0	11.5	 25
734	 11	89.0	16.0	 25
735	 11	646.0	57.7	 25
736	 11	203.0	25.4	 25
737	 11	250.0	22.2	 25
738	 11	90.0	15.5	 25
739	 11	83.0	14.2	 25
740	 11	90.0	18.2	 25
741	 11	119.0	24.3	 25
742	 11	98.0	19.2	 25
743	 11	4839.0	784.4	 25
744	 11	91.0	12.5	 25
745	 11	90.0	12.4	 25
746	 11	85.0	14.8	 25
747	 11	156.0	23.2	 25
748	 11	228.0	26.9	 25
749	 11	178.0	23.7	 25
750	 11	502.0	80.0	 25
751	 11	96.0	12.9	 25
752	 11	86.0	12.8	 25
753	 11	358.0	59.4	 25
754	 11	90.0	14.3	 25
755	 11	102.0	15.4	 25
756	 11	96.0	17.0	 25
757	 11	234.0	37.1	 25
758	 11	237.0	44.4	 25
759	 11	108.0	13.0	 25
760	 11	269.0	32.2	 25
761	 11	126.0	22.5	 25
762	 11	95.0	14.3	 25
763	 11	106.0	18.8	 25
764	 11	166.0	25.4	 25
765	 11	101.0	12.9	 25
766	 11	113.0	16.2	 25
767	 11	112.0	16.6	 25
768	 11	86.0	10.6	 25
769	 11	1058.0	192.7	 25
770	 11	199.0	29.1	 25
771	 11	169.0	26.5	 25
772	 11	151.0	20.4	 25
773	 11	103.0	11.1	 25
774	 11	131.0	18.2	 25
775	 11	137.0	18.3	 25
776	 11	116.0	18.1	 25
777	 11	125.0	20.4	 25
778	 11	92.0	13.6	 25
779	 11	423.0	65.0	 25
780	 11	100.0	14.7	 25
781	 11	78.0	12.6	 25
782	 11	109.0	16.3	 25
783	 11	110.0	16.7	 25
784	 11	99.0	13.0	 25
785	 11	187.0	29.0	 25
786	 11	78.0	12.8	 25
787	 11	124.0	22.5	 25
788	 11	100.0	14.1	 25
789	 11	154.0	25.9	 25
790	 11	196.0	26.8	 25
791	 11	146.0	23.1	 25
792	 11	253.0	34.5	 25
793	 11	165.0	32.4	 25
794	 11	105.0	17.5	 25
795	 11	104.0	16.7	 25
796	 11	82.0	16.0	 25
797	 11	77.0	13.5	 25
798	 11	240.0	28.4	 25
799	 11	87.0	10.9	 25
800	 11	108.0	18.9	 25
801	 11	170.0	18.3	 25
802	 11	1496.0	320.7	 25
803	 11	96.0	19.0	 25
804	 11	109.0	15.8	 25
805	 11	151.0	18.9	 25
806	 11	134.0	14.8	 25
807	 11	91.0	19.9	 25
808	 11	100.0	11.7	 25
809	 11	115.0	19.4	 25
810	 11	2805.0	456.0	 25
811	 11	431.0	64.3	 25
812	 11	165.0	15.3	 25
813	 11	292.0	23.9	 25
814	 11	137.0	23.6	 25
815	 11	10046.0	1347.8	 25
816	 11	675.0	82.3	 25
817	 11	123.0	22.5	 25
818	 11	127.0	18.2	 25
819	 11	121.0	13.6	 25
820	 11	150.0	17.4	 25
821	 11	127.0	19.9	 25
822	 11	112.0	11.4	 25
823	 11	129.0	15.2	 25
824	 11	130.0	16.5	 25
825	 11	130.0	18.6	 25
826	 11	112.0	13.1	 25
827	 11	112.0	17.2	 25
828	 11	178.0	35.7	 25
829	 11	100.0	12.3	 25
830	 11	237.0	27.5	 25
831	 11	144.0	19.4	 25
832	 11	132.0	12.5	 25
833	 11	2975.0	520.4	 25
834	 11	324.0	44.0	 25
835	 11	107.0	17.3	 25
836	 11	118.0	17.0	 25
837	 11	113.0	15.3	 25
838	 11	105.0	16.3	 25
839	 11	124.0	22.1	 25
840	 11	672.0	122.4	 25
841	 11	210.0	43.3	 25
842	 11	76.0	9.6	 25
843	 11	96.0	17.3	 25
844	 11	93.0	12.1	 25
845	 11	88.0	9.8	 25
846	 11	372.0	64.0	 25
847	 11	104.0	17.0	 25
848	 11	631.0	79.8	 25
849	 11	313.0	51.6	 25
850	 11	118.0	24.4	 25
851	 11	116.0	19.7	 25
852	 11	93.0	13.8	 25
853	 11	92.0	17.2	 25
854	 11	100.0	12.7	 25
855	 11	107.0	13.6	 25
856	 11	122.0	18.3	 25
857	 11	185.0	29.6	 25
858	 11	135.0	19.6	 25
859	 11	137.0	18.2	 25
860	 11	361.0	62.1	 25
861	 11	88.0	12.8	 25
862	 11	116.0	16.6	 25
863	 11	97.0	18.8	 25
864	 11	4962.0	944.4	 25
865	 11	435.0	66.2	 25
866	 11	228.0	25.6	 25
867	 11	257.0	29.3	 25
868	 11	184.0	16.1	 25
869	 11	502.0	108.4	 25
870	 11	266.0	33.3	 25
871	 11	1703.0	342.6	 25
872	 11	1238.0	284.9	 25
873	 11	126.0	22.1	 25
874	 11	127.0	16.1	 25
875	 11	109.0	20.3	 25
876	 11	850.0	146.8	 25
877	 11	317.0	58.3	 25
878	 11	90.0	15.9	 25
879	 11	108.0	13.2	 25
880	 11	165.0	28.9	 25
881	 11	274.0	39.6	 25
882	 11	129.0	18.3	 25
883	 11	1963.0	306.4	 25
884	 11	290.0	26.2	 25
885	 11	95.0	13.0	 25
886	 11	233.0	26.0	 25
887	 11	416.0	41.7	 25
888	 11	125.0	17.0	 25
889	 11	97.0	14.4	 25
890	 11	225.0	54.5	 25
891	 11	162.0	32.0	 25
892	 11	1103.0	117.9	 25
893	 11	101.0	11.4	 25
894	 11	111.0	20.7	 25
895	 11	134.0	28.8	 25
896	 11	91.0	15.3	 25
897	 11	127.0	16.0	 25
898	 11	895.0	97.1	 25
899	 11	139.0	20.5	 25
900	 11	288.0	32.6	 25
901	 11	246.0	29.3	 25
902	 11	86.0	15.0	 25
903	 11	103.0	14.6	 25
904	 11	97.0	16.0	 25
905	 11	136.0	17.6	 25
906	 11	95.0	11.9	 25
907	 11	208.0	24.1	 25
908	 11	317.0	73.5	 25
909	 11	87.0	15.7	 25
910	 11	90.0	16.9	 25
911	 11	1068.0	150.4	 25
912	 11	1170.0	206.3	 25
913	 11	227.0	46.9	 25
914	 11	121.0	15.6	 25
915	 11	190.0	30.2	 25
916	 11	306.0	40.6	 25
917	 11	163.0	18.2	 25
918	 11	178.0	29.5	 25
919	 11	135.0	26.9	 25
920	 11	172.0	17.4	 25
921	 11	94.0	18.1	 25
922	 11	204.0	27.7	 25
923	 11	99.0	11.5	 25
924	 11	8304.0	1328.0	 25
925	 11	8491.0	1235.1	 25
926	 11	149.0	16.4	 25
927	 11	187.0	30.3	 25
928	 11	397.0	63.2	 25
929	 11	156.0	22.6	 25
930	 11	160.0	19.6	 25
931	 11	111.0	21.2	 25
932	 11	103.0	16.2	 25
933	 11	77.0	11.7	 25
934	 11	492.0	51.0	 25
935	 11	163.0	21.0	 25
936	 11	118.0	24.8	 25
937	 11	133.0	20.5	 25
938	 11	1578.0	176.3	 25
939	 11	179.0	25.5	 25
940	 11	106.0	19.3	 25
941	 11	136.0	19.8	 25
942	 11	795.0	66.5	 25
943	 11	414.0	48.2	 25
944	 11	452.0	45.7	 25
945	 11	516.0	52.6	 25
946	 11	305.0	43.5	 25
947	 11	732.0	104.6	 25
948	 11	115.0	19.3	 25
949	 11	443.0	64.3	 25
950	 11	258.0	34.2	 25
951	 11	407.0	52.9	 25
952	 11	114.0	17.1	 25
953	 11	237.0	30.8	 25
954	 11	97.0	10.4	 25
955	 11	146.0	28.8	 25
956	 11	177.0	19.6	 25
957	 11	132.0	28.9	 25
958	 11	139.0	23.5	 25
959	 11	470.0	63.0	 25
960	 11	556.0	99.6	 25
961	 11	624.0	110.1	 25
962	 11	92.0	13.9	 25
963	 11	413.0	41.7	 25
964	 11	2240.0	464.3	 25
965	 11	209.0	34.6	 25
966	 11	125.0	22.4	 25
967	 11	103.0	12.2	 25
968	 11	679.0	87.9	 25
969	 11	5914.0	952.9	 25
970	 11	139.0	15.3	 25
971	 11	131.0	21.2	 25
972	 11	110.0	18.4	 25
973	 11	295.0	34.3	 25
974	 11	112.0	11.2	 25
975	 11	125.0	13.3	 25
976	 11	85.0	14.0	 25
977	 11	103.0	16.5	 25
978	 11	159.0	21.4	 25
979	 11	71.0	14.3	 25
980	 11	116.0	20.1	 25
981	 11	4007.0	473.5	 25
982	 11	174.0	27.1	 25
983	 11	106.0	16.4	 25
984	 11	188.0	37.3	 25
985	 11	183.0	23.3	 25
986	 11	142.0	27.1	 25
987	 11	135.0	18.3	 25
988	 11	214.0	30.6	 25
989	 11	176.0	24.4	 25
990	 11	94.0	16.9	 25
991	 11	90.0	14.1	 25
992	 11	138.0	20.7	 25
993	 11	263.0	37.4	 25
994	 11	115.0	20.1	 25
995	 11	365.0	60.8	 25
996	 11	104.0	15.4	 25
997	 11	116.0	16.0	 25
998	 11	193.0	25.7	 25
999	 11	135.0	27.6	 25
1000	 11	135.0	24.3	 25
1001	 11	131.0	23.1	 25
  0	 12	5270.0	1209.3	 25
  1	 12	183.0	24.5	 25
  2	 12	118.0	19.1	 25
  3	 12	143.0	19.1	 25
  4	 12	111.0	10.9	 25
  5	 12	110.0	18.0	 25
  6	 12	118.0	16.5	 25
  7	 12	119.0	16.5	 25
  8	 12	134.0	22.1	 25
  9	 12	126.0	20.4	 25
 10	 12	99.0	16.9	 25
 11	 12	140.0	18.0	 25
 12	 12	157.0	23.6	 25
 13	 12	163.0	16.8	 25
 14	 12	173.0	25.0	 25
 15	 12	174.0	25.8	 25
 16	 12	158.0	20.9	 25
 17	 12	154.0	14.3	 25
 18	 12	163.0	22.9	 25
 19	 12	192.0	21.8	 25
 20	 12	185.0	12.9	 25
 21	 12	136.0	22.1	 25
 22	 12	166.0	19.8	 25
 23	 12	145.0	19.1	 25
 24	 12	184.0	24.6	 25
 25	 12	158.0	23.8	 25
 26	 12	158.0	22.9	 25
 27	 12	163.0	19.8	 25
 28	 12	200.0	39.4	 25
 29	 12	160.0	23.5	 25
 30	 12	172.0	22.6	 25
 31	 12	197.0	29.5	 25
 32	 12	175.0	36.1	 25
 33	 12	165.0	28.0	 25
 34	 12	148.0	22.6	 25
 35	 12	169.0	28.1	 25
 36	 12	173.0	25.0	 25
 37	 12	172.0	23.8	 25
 38	 12	136.0	20.2	 25
 39	 12	177.0	22.9	 25
 40	 12	155.0	18.7	 25
 41	 12	146.0	21.4	 25
 42	 12	144.0	20.0	 25
 43	 12	179.0	20.1	 25
 44	 12	143.0	19.2	 25
 45	 12	154.0	21.0	 25
 46	 12	134.0	21.0	 25
 47	 12	151.0	25.4	 25
 48	 12	152.0	19.2	 25
 49	 12	153.0	18.5	 25
 50	 12	151.0	21.5	 25
 51	 12	179.0	36.6	 25
 52	 12	143.0	11.2	 25
 53	 12	145.0	23.5	 25
 54	 12	149.0	20.6	 25
 55	 12	178.0	28.6	 25
 56	 12	145.0	20.5	 25
 57	 12	164.0	24.0	 25
 58	 12	159.0	24.2	 25
 59	 12	152.0	21.4	 25
 60	 12	147.0	23.3	 25
 61	 12	157.0	20.7	 25
 62	 12	171.0	28.0	 25
 63	 12	145.0	14.3	 25
 64	 12	173.0	20.2	 25
 65	 12	140.0	19.5	 25
 66	 12	166.0	31.0	 25
 67	 12	166.0	17.6	 25
 68	 12	202.0	38.3	 25
 69	 12	177.0	27.7	 25
 70	 12	186.0	28.4	 25
 71	 12	176.0	36.7	 25
 72	 12	176.0	23.2	 25
 73	 12	163.0	23.6	 25
 74	 12	151.0	13.6	 25
 75	 12	140.0	14.2	 25
 76	 12	186.0	27.5	 25
 77	 12	150.0	14.8	 25
 78	 12	182.0	19.0	 25
 79	 12	153.0	13.7	 25
 80	 12	172.0	26.0	 25
 81	 12	156.0	15.9	 25
 82	 12	191.0	21.9	 25
 83	 12	163.0	20.3	 25
 84	 12	148.0	12.2	 25
 85	 12	168.0	26.0	 25
 86	 12	173.0	21.7	 25
 87	 12	164.0	20.7	 25
 88	 12	184.0	31.1	 25
 89	 12	167.0	24.9	 25
 90	 12	198.0	26.0	 25
 91	 12	142.0	20.3	 25
 92	 12	163.0	19.3	 25
 93	 12	169.0	17.6	 25
 94	 12	190.0	17.3	 25
 95	 12	175.0	26.2	 25
 96	 12	168.0	24.9	 25
 97	 12	185.0	27.7	 25
 98	 12	167.0	22.8	 25
 99	 12	168.0	27.1	 25
100	 12	171.0	22.6	 25
101	 12	177.0	18.7	 25
102	 12	181.0	24.8	 25
103	 12	161.0	16.0	 25
104	 12	158.0	15.0	 25
105	 12	199.0	33.9	 25
106	 12	166.0	23.4	 25
107	 12	184.0	25.5	 25
108	 12	149.0	22.6	 25
109	 12	156.0	26.3	 25
110	 12	166.0	17.0	 25
111	 12	158.0	20.4	 25
112	 12	182.0	35.6	 25
113	 12	174.0	22.5	 25
114	 12	164.0	24.2	 25
115	 12	199.0	29.0	 25
116	 12	177.0	28.4	 25
117	 12	192.0	27.3	 25
118	 12	181.0	30.7	 25
119	 12	175.0	25.9	 25
120	 12	197.0	24.6	 25
121	 12	273.0	34.7	 25
122	 12	102.0	18.8	 25
123	 12	135.0	23.1	 25
124	 12	82.0	18.5	 25
125	 12	130.0	22.8	 25
126	 12	194.0	20.4	 25
127	 12	99.0	13.9	 25
128	 12	148.0	18.7	 25
129	 12	110.0	14.6	 25
130	 12	92.0	12.7	 25
131	 12	397.0	51.5	 25
132	 12	3138.0	456.6	 25
133	 12	183.0	21.3	 25
134	 12	117.0	18.4	 25
135	 12	113.0	21.7	 25
136	 12	107.0	18.6	 25
137	 12	96.0	14.0	 25
138	 12	922.0	170.8	 25
139	 12	110.0	15.8	 25
140	 12	126.0	17.8	 25
141	 12	103.0	13.5	 25
142	 12	213.0	41.5	 25
143	 12	208.0	27.6	 25
144	 12	494.0	93.4	 25
145	 12	116.0	13.5	 25
146	 12	84.0	16.1	 25
147	 12	145.0	24.5	 25
148	 12	93.0	7.9	 25
149	 12	174.0	20.4	 25
150	 12	145.0	21.3	 25
151	 12	99.0	18.4	 25
152	 12	123.0	12.4	 25
153	 12	103.0	12.9	 25
154	 12	108.0	18.5	 25
155	 12	92.0	12.0	 25
156	 12	95.0	14.0	 25
157	 12	112.0	17.6	 25
158	 12	84.0	13.6	 25
159	 12	97.0	12.2	 25
160	 12	199.0	34.5	 25
161	 12	110.0	15.1	 25
162	 12	112.0	14.2	 25
163	 12	132.0	11.9	 25
164	 12	395.0	34.0	 25
165	 12	118.0	20.0	 25
166	 12	108.0	14.6	 25
167	 12	102.0	14.7	 25
168	 12	84.0	19.4	 25
169	 12	90.0	9.4	 25
170	 12	206.0	29.4	 25
171	 12	78.0	11.4	 25
172	 12	112.0	10.6	 25
173	 12	64.0	12.4	 25
174	 12	155.0	23.0	 25
175	 12	114.0	17.0	 25
176	 12	106.0	20.2	 25
177	 12	95.0	14.6	 25
178	 12	104.0	17.6	 25
179	 12	106.0	13.6	 25
180	 12	76.0	16.5	 25
181	 12	114.0	15.1	 25
182	 12	125.0	20.7	 25
183	 12	447.0	56.8	 25
184	 12	166.0	19.9	 25
185	 12	119.0	17.8	 25
186	 12	120.0	19.2	 25
187	 12	180.0	31.7	 25
188	 12	109.0	12.6	 25
189	 12	88.0	11.4	 25
190	 12	98.0	10.3	 25
191	 12	100.0	14.3	 25
192	 12	115.0	19.4	 25
193	 12	147.0	19.3	 25
194	 12	88.0	11.3	 25
195	 12	133.0	12.6	 25
196	 12	105.0	11.8	 25
197	 12	230.0	32.1	 25
198	 12	126.0	18.1	 25
199	 12	83.0	11.3	 25
200	 12	96.0	13.3	 25
201	 12	332.0	48.6	 25
202	 12	294.0	37.4	 25
203	 12	156.0	14.0	 25
204	 12	172.0	22.0	 25
205	 12	149.0	23.0	 25
206	 12	126.0	18.0	 25
207	 12	137.0	24.1	 25
208	 12	97.0	15.5	 25
209	 12	176.0	27.4	 25
210	 12	119.0	12.2	 25
211	 12	108.0	12.2	 25
212	 12	95.0	19.3	 25
213	 12	86.0	13.6	 25
214	 12	114.0	15.5	 25
215	 12	228.0	34.3	 25
216	 12	109.0	15.1	 25
217	 12	109.0	18.4	 25
218	 12	670.0	74.8	 25
219	 12	281.0	24.8	 25
220	 12	88.0	18.6	 25
221	 12	100.0	15.0	 25
222	 12	110.0	17.5	 25
223	 12	91.0	13.3	 25
224	 12	91.0	15.7	 25
225	 12	1993.0	357.1	 25
226	 12	103.0	23.7	 25
227	 12	109.0	13.2	 25
228	 12	212.0	23.5	 25
229	 12	121.0	15.9	 25
230	 12	132.0	17.6	 25
231	 12	108.0	14.1	 25
232	 12	112.0	12.5	 25
233	 12	126.0	20.3	 25
234	 12	73.0	9.0	 25
235	 12	85.0	10.5	 25
236	 12	133.0	23.0	 25
237	 12	119.0	19.2	 25
238	 12	200.0	29.2	 25
239	 12	103.0	17.6	 25
240	 12	69.0	17.5	 25
241	 12	349.0	49.4	 25
242	 12	90.0	13.1	 25
243	 12	310.0	36.9	 25
244	 12	249.0	34.8	 25
245	 12	99.0	20.1	 25
246	 12	121.0	21.2	 25
247	 12	108.0	23.3	 25
248	 12	87.0	12.5	 25
249	 12	131.0	9.6	 25
250	 12	100.0	11.9	 25
251	 12	112.0	21.2	 25
252	 12	160.0	16.4	 25
253	 12	123.0	18.7	 25
254	 12	131.0	24.6	 25
255	 12	96.0	9.8	 25
256	 12	280.0	39.0	 25
257	 12	74.0	11.7	 25
258	 12	88.0	11.5	 25
259	 12	108.0	20.3	 25
260	 12	104.0	22.2	 25
261	 12	126.0	18.0	 25
262	 12	121.0	17.5	 25
263	 12	90.0	11.0	 25
264	 12	667.0	82.0	 25
265	 12	150.0	18.3	 25
266	 12	121.0	11.7	 25
267	 12	80.0	12.7	 25
268	 12	96.0	13.8	 25
269	 12	255.0	28.9	 25
270	 12	82.0	13.4	 25
271	 12	201.0	29.0	 25
272	 12	91.0	15.1	 25
273	 12	163.0	23.6	 25
274	 12	130.0	19.0	 25
275	 12	187.0	34.1	 25
276	 12	66.0	9.5	 25
277	 12	96.0	13.5	 25
278	 12	80.0	12.8	 25
279	 12	84.0	9.7	 25
280	 12	287.0	59.4	 25
281	 12	84.0	13.6	 25
282	 12	98.0	15.3	 25
283	 12	185.0	30.5	 25
284	 12	136.0	12.7	 25
285	 12	150.0	20.7	 25
286	 12	92.0	12.0	 25
287	 12	84.0	9.2	 25
288	 12	287.0	49.9	 25
289	 12	169.0	28.4	 25
290	 12	98.0	11.7	 25
291	 12	116.0	19.4	 25
292	 12	152.0	16.5	 25
293	 12	255.0	29.6	 25
294	 12	118.0	12.5	 25
295	 12	161.0	19.2	 25
296	 12	117.0	16.4	 25
297	 12	425.0	48.4	 25
298	 12	256.0	29.2	 25
299	 12	1246.0	109.1	 25
300	 12	243.0	25.1	 25
301	 12	127.0	22.3	 25
302	 12	104.0	13.8	 25
303	 12	278.0	33.2	 25
304	 12	111.0	12.2	 25
305	 12	126.0	13.7	 25
306	 12	84.0	11.4	 25
307	 12	64.0	8.3	 25
308	 12	106.0	12.6	 25
309	 12	108.0	21.5	 25
310	 12	84.0	14.2	 25
311	 12	102.0	12.3	 25
312	 12	257.0	40.1	 25
313	 12	98.0	11.2	 25
314	 12	285.0	40.9	 25
315	 12	109.0	25.2	 25
316	 12	93.0	15.3	 25
317	 12	128.0	12.0	 25
318	 12	101.0	16.7	 25
319	 12	137.0	17.4	 25
320	 12	93.0	10.9	 25
321	 12	92.0	12.4	 25
322	 12	114.0	15.3	 25
323	 12	119.0	11.8	 25
324	 12	118.0	15.5	 25
325	 12	89.0	12.7	 25
326	 12	157.0	27.7	 25
327	 12	122.0	17.9	 25
328	 12	118.0	12.0	 25
329	 12	190.0	22.8	 25
330	 12	205.0	19.1	 25
331	 12	146.0	29.0	 25
332	 12	145.0	20.1	 25
333	 12	157.0	18.3	 25
334	 12	87.0	13.1	 25
335	 12	84.0	12.5	 25
336	 12	100.0	14.5	 25
337	 12	95.0	13.4	 25
338	 12	142.0	26.4	 25
339	 12	97.0	18.1	 25
340	 12	93.0	10.0	 25
341	 12	85.0	8.9	 25
342	 12	71.0	11.7	 25
343	 12	108.0	14.0	 25
344	 12	106.0	12.5	 25
345	 12	198.0	28.0	 25
346	 12	111.0	9.5	 25
347	 12	75.0	8.3	 25
348	 12	66.0	11.3	 25
349	 12	89.0	9.1	 25
350	 12	181.0	19.6	 25
351	 12	86.0	12.4	 25
352	 12	88.0	13.7	 25
353	 12	176.0	30.2	 25
354	 12	161.0	23.1	 25
355	 12	91.0	17.1	 25
356	 12	90.0	12.4	 25
357	 12	256.0	40.1	 25
358	 12	90.0	15.7	 25
359	 12	77.0	13.0	 25
360	 12	76.0	8.3	 25
361	 12	287.0	36.3	 25
362	 12	98.0	14.5	 25
363	 12	146.0	23.5	 25
364	 12	110.0	13.2	 25
365	 12	109.0	14.7	 25
366	 12	508.0	73.6	 25
367	 12	88.0	9.6	 25
368	 12	126.0	20.3	 25
369	 12	89.0	14.2	 25
370	 12	113.0	20.9	 25
371	 12	310.0	45.3	 25
372	 12	107.0	18.6	 25
373	 12	81.0	9.2	 25
374	 12	95.0	13.3	 25
375	 12	124.0	14.5	 25
376	 12	105.0	12.1	 25
377	 12	164.0	23.4	 25
378	 12	212.0	28.7	 25
379	 12	121.0	15.8	 25
380	 12	159.0	24.6	 25
381	 12	121.0	15.5	 25
382	 12	104.0	20.5	 25
383	 12	176.0	21.6	 25
384	 12	74.0	16.2	 25
385	 12	79.0	13.8	 25
386	 12	141.0	29.7	 25
387	 12	86.0	15.3	 25
388	 12	87.0	10.5	 25
389	 12	85.0	13.6	 25
390	 12	105.0	17.5	 25
391	 12	115.0	13.7	 25
392	 12	168.0	17.8	 25
393	 12	163.0	21.6	 25
394	 12	103.0	12.7	 25
395	 12	82.0	9.9	 25
396	 12	91.0	11.1	 25
397	 12	419.0	66.5	 25
398	 12	153.0	25.7	 25
399	 12	108.0	20.9	 25
400	 12	108.0	15.9	 25
401	 12	94.0	14.4	 25
402	 12	67.0	10.5	 25
403	 12	85.0	10.9	 25
404	 12	98.0	16.0	 25
405	 12	81.0	15.8	 25
406	 12	76.0	11.4	 25
407	 12	93.0	13.2	 25
408	 12	82.0	12.4	 25
409	 12	92.0	15.4	 25
410	 12	144.0	25.2	 25
411	 12	103.0	16.2	 25
412	 12	90.0	11.3	 25
413	 12	170.0	35.6	 25
414	 12	99.0	22.0	 25
415	 12	89.0	9.9	 25
416	 12	131.0	20.1	 25
417	 12	94.0	13.4	 25
418	 12	217.0	23.6	 25
419	 12	770.0	119.7	 25
420	 12	148.0	22.1	 25
421	 12	141.0	21.4	 25
422	 12	134.0	21.4	 25
423	 12	109.0	19.9	 25
424	 12	135.0	16.0	 25
425	 12	113.0	16.3	 25
426	 12	103.0	15.8	 25
427	 12	287.0	39.2	 25
428	 12	234.0	21.6	 25
429	 12	111.0	19.0	 25
430	 12	225.0	32.6	 25
431	 12	83.0	10.0	 25
432	 12	165.0	19.3	 25
433	 12	341.0	51.2	 25
434	 12	174.0	22.2	 25
435	 12	110.0	15.0	 25
436	 12	112.0	9.5	 25
437	 12	114.0	16.8	 25
438	 12	123.0	19.2	 25
439	 12	194.0	20.0	 25
440	 12	98.0	15.3	 25
441	 12	110.0	15.8	 25
442	 12	156.0	26.6	 25
443	 12	82.0	10.6	 25
444	 12	79.0	14.8	 25
445	 12	98.0	14.4	 25
446	 12	89.0	15.0	 25
447	 12	113.0	11.5	 25
448	 12	161.0	23.0	 25
449	 12	89.0	11.9	 25
450	 12	77.0	13.7	 25
451	 12	73.0	12.3	 25
452	 12	95.0	10.4	 25
453	 12	96.0	16.0	 25
454	 12	142.0	22.6	 25
455	 12	97.0	15.2	 25
456	 12	78.0	15.7	 25
457	 12	118.0	15.5	 25
458	 12	115.0	13.2	 25
459	 12	86.0	13.9	 25
460	 12	167.0	20.7	 25
461	 12	138.0	17.6	 25
462	 12	94.0	16.4	 25
463	 12	96.0	11.5	 25
464	 12	241.0	52.9	 25
465	 12	96.0	11.5	 25
466	 12	121.0	21.0	 25
467	 12	86.0	13.6	 25
468	 12	88.0	9.6	 25
469	 12	122.0	14.0	 25
470	 12	620.0	111.9	 25
471	 12	89.0	16.5	 25
472	 12	87.0	13.1	 25
473	 12	86.0	13.6	 25
474	 12	354.0	53.1	 25
475	 12	140.0	23.4	 25
476	 12	105.0	15.7	 25
477	 12	103.0	15.4	 25
478	 12	111.0	15.9	 25
479	 12	93.0	14.3	 25
480	 12	140.0	13.9	 25
481	 12	202.0	34.7	 25
482	 12	92.0	13.0	 25
483	 12	98.0	15.8	 25
484	 12	73.0	9.7	 25
485	 12	84.0	17.1	 25
486	 12	96.0	15.0	 25
487	 12	93.0	9.3	 25
488	 12	102.0	8.2	 25
489	 12	119.0	16.9	 25
490	 12	90.0	13.2	 25
491	 12	85.0	12.6	 25
492	 12	104.0	10.6	 25
493	 12	152.0	23.5	 25
494	 12	210.0	23.0	 25
495	 12	195.0	31.9	 25
496	 12	168.0	16.6	 25
497	 12	144.0	16.3	 25
498	 12	86.0	11.4	 25
499	 12	82.0	11.9	 25
500	 12	93.0	13.0	 25
501	 12	106.0	15.5	 25
502	 12	93.0	16.0	 25
503	 12	139.0	13.6	 25
504	 12	125.0	20.2	 25
505	 12	193.0	18.9	 25
506	 12	93.0	12.0	 25
507	 12	91.0	9.8	 25
508	 12	487.0	64.2	 25
509	 12	125.0	11.7	 25
510	 12	87.0	18.6	 25
511	 12	145.0	23.5	 25
512	 12	99.0	10.4	 25
513	 12	111.0	20.4	 25
514	 12	87.0	14.6	 25
515	 12	80.0	9.0	 25
516	 12	89.0	16.7	 25
517	 12	135.0	14.9	 25
518	 12	110.0	17.7	 25
519	 12	188.0	26.0	 25
520	 12	120.0	18.1	 25
521	 12	120.0	18.7	 25
522	 12	106.0	14.2	 25
523	 12	255.0	41.3	 25
524	 12	181.0	15.3	 25
525	 12	161.0	20.6	 25
526	 12	91.0	10.4	 25
527	 12	176.0	29.4	 25
528	 12	124.0	19.1	 25
529	 12	198.0	17.8	 25
530	 12	138.0	23.3	 25
531	 12	355.0	45.1	 25
532	 12	368.0	64.9	 25
533	 12	219.0	27.4	 25
534	 12	92.0	17.4	 25
535	 12	92.0	12.9	 25
536	 12	102.0	13.8	 25
537	 12	118.0	11.4	 25
538	 12	239.0	29.2	 25
539	 12	349.0	62.5	 25
540	 12	181.0	23.0	 25
541	 12	86.0	11.4	 25
542	 12	126.0	19.4	 25
543	 12	84.0	11.8	 25
544	 12	107.0	19.0	 25
545	 12	91.0	11.1	 25
546	 12	89.0	12.1	 25
547	 12	81.0	14.7	 25
548	 12	76.0	10.0	 25
549	 12	105.0	15.2	 25
550	 12	87.0	10.9	 25
551	 12	126.0	19.0	 25
552	 12	70.0	11.1	 25
553	 12	103.0	16.0	 25
554	 12	96.0	15.5	 25
555	 12	162.0	21.5	 25
556	 12	114.0	12.3	 25
557	 12	97.0	10.8	 25
558	 12	106.0	21.7	 25
559	 12	102.0	11.3	 25
560	 12	88.0	16.5	 25
561	 12	107.0	12.2	 25
562	 12	108.0	10.2	 25
563	 12	114.0	19.4	 25
564	 12	141.0	22.1	 25
565	 12	145.0	21.8	 25
566	 12	192.0	29.0	 25
567	 12	249.0	43.3	 25
568	 12	145.0	28.4	 25
569	 12	84.0	10.1	 25
570	 12	107.0	17.8	 25
571	 12	200.0	19.6	 25
572	 12	88.0	18.3	 25
573	 12	96.0	12.4	 25
574	 12	130.0	22.7	 25
575	 12	151.0	20.6	 25
576	 12	129.0	17.6	 25
577	 12	125.0	20.5	 25
578	 12	176.0	19.0	 25
579	 12	121.0	19.8	 25
580	 12	176.0	29.3	 25
581	 12	81.0	13.5	 25
582	 12	207.0	28.9	 25
583	 12	106.0	17.3	 25
584	 12	95.0	15.5	 25
585	 12	127.0	18.4	 25
586	 12	142.0	20.8	 25
587	 12	142.0	17.6	 25
588	 12	100.0	11.4	 25
589	 12	111.0	21.7	 25
590	 12	114.0	18.1	 25
591	 12	468.0	57.0	 25
592	 12	201.0	20.5	 25
593	 12	260.0	32.4	 25
594	 12	85.0	8.8	 25
595	 12	213.0	21.7	 25
596	 12	822.0	111.8	 25
597	 12	105.0	16.7	 25
598	 12	156.0	22.2	 25
599	 12	221.0	33.5	 25
600	 12	80.0	10.2	 25
601	 12	144.0	25.2	 25
602	 12	91.0	16.7	 25
603	 12	165.0	20.6	 25
604	 12	114.0	19.1	 25
605	 12	115.0	13.0	 25
606	 12	89.0	15.2	 25
607	 12	93.0	8.8	 25
608	 12	137.0	14.0	 25
609	 12	83.0	17.1	 25
610	 12	85.0	13.7	 25
611	 12	68.0	10.6	 25
612	 12	104.0	12.7	 25
613	 12	113.0	16.5	 25
614	 12	102.0	18.3	 25
615	 12	87.0	9.2	 25
616	 12	83.0	11.6	 25
617	 12	139.0	29.2	 25
618	 12	128.0	21.4	 25
619	 12	157.0	24.5	 25
620	 12	114.0	21.9	 25
621	 12	191.0	19.6	 25
622	 12	131.0	19.7	 25
623	 12	91.0	11.6	 25
624	 12	236.0	40.8	 25
625	 12	84.0	14.3	 25
626	 12	100.0	15.3	 25
627	 12	123.0	24.8	 25
628	 12	96.0	17.6	 25
629	 12	103.0	17.5	 25
630	 12	104.0	14.8	 25
631	 12	189.0	19.4	 25
632	 12	97.0	12.6	 25
633	 12	124.0	18.0	 25
634	 12	110.0	14.5	 25
635	 12	136.0	22.4	 25
636	 12	177.0	27.5	 25
637	 12	136.0	29.2	 25
638	 12	121.0	19.8	 25
639	 12	97.0	14.4	 25
640	 12	128.0	19.9	 25
641	 12	104.0	15.5	 25
642	 12	107.0	12.7	 25
643	 12	105.0	12.4	 25
644	 12	189.0	31.6	 25
645	 12	92.0	17.1	 25
646	 12	78.0	10.8	 25
647	 12	118.0	18.2	 25
648	 12	125.0	14.8	 25
649	 12	101.0	18.0	 25
650	 12	72.0	12.1	 25
651	 12	151.0	20.2	 25
652	 12	89.0	16.8	 25
653	 12	130.0	21.0	 25
654	 12	116.0	15.7	 25
655	 12	784.0	106.2	 25
656	 12	116.0	18.5	 25
657	 12	98.0	17.2	 25
658	 12	136.0	25.1	 25
659	 12	93.0	11.7	 25
660	 12	166.0	27.3	 25
661	 12	117.0	15.8	 25
662	 12	97.0	21.9	 25
663	 12	74.0	10.5	 25
664	 12	131.0	18.5	 25
665	 12	147.0	16.2	 25
666	 12	983.0	179.9	 25
667	 12	231.0	29.5	 25
668	 12	129.0	22.7	 25
669	 12	366.0	64.7	 25
670	 12	94.0	16.9	 25
671	 12	87.0	15.3	 25
672	 12	137.0	21.2	 25
673	 12	168.0	25.4	 25
674	 12	84.0	11.4	 25
675	 12	113.0	18.7	 25
676	 12	101.0	22.9	 25
677	 12	414.0	49.5	 25
678	 12	79.0	13.3	 25
679	 12	118.0	19.7	 25
680	 12	76.0	12.2	 25
681	 12	118.0	20.1	 25
682	 12	92.0	16.7	 25
683	 12	88.0	13.8	 25
684	 12	94.0	12.5	 25
685	 12	110.0	18.4	 25
686	 12	88.0	11.5	 25
687	 12	115.0	21.7	 25
688	 12	91.0	18.3	 25
689	 12	188.0	22.7	 25
690	 12	170.0	25.3	 25
691	 12	164.0	23.4	 25
692	 12	770.0	129.4	 25
693	 12	186.0	28.4	 25
694	 12	504.0	78.0	 25
695	 12	329.0	34.8	 25
696	 12	126.0	14.1	 25
697	 12	116.0	18.8	 25
698	 12	102.0	16.7	 25
699	 12	151.0	31.4	 25
700	 12	134.0	17.3	 25
701	 12	122.0	25.7	 25
702	 12	104.0	17.1	 25
703	 12	113.0	18.0	 25
704	 12	106.0	15.5	 25
705	 12	108.0	14.2	 25
706	 12	152.0	25.3	 25
707	 12	126.0	26.5	 25
708	 12	111.0	18.0	 25
709	 12	96.0	18.9	 25
710	 12	104.0	18.2	 25
711	 12	127.0	22.0	 25
712	 12	113.0	17.6	 25
713	 12	121.0	15.4	 25
714	 12	108.0	18.8	 25
715	 12	140.0	24.5	 25
716	 12	211.0	30.2	 25
717	 12	106.0	16.6	 25
718	 12	135.0	17.5	 25
719	 12	216.0	31.7	 25
720	 12	451.0	53.3	 25
721	 12	370.0	72.3	 25
722	 12	81.0	15.7	 25
723	 12	105.0	14.7	 25
724	 12	176.0	34.2	 25
725	 12	81.0	14.4	 25
726	 12	89.0	12.1	 25
727	 12	254.0	31.0	 25
728	 12	146.0	35.9	 25
729	 12	611.0	79.1	 25
730	 12	129.0	15.1	 25
731	 12	256.0	40.9	 25
732	 12	92.0	17.3	 25
733	 12	83.0	11.1	 25
734	 12	81.0	16.3	 25
735	 12	217.0	35.0	 25
736	 12	175.0	27.9	 25
737	 12	375.0	52.1	 25
738	 12	94.0	14.1	 25
739	 12	100.0	18.4	 25
740	 12	100.0	15.7	 25
741	 12	72.0	12.1	 25
742	 12	83.0	13.0	 25
743	 12	1518.0	258.5	 25
744	 12	106.0	15.4	 25
745	 12	99.0	16.0	 25
746	 12	83.0	15.5	 25
747	 12	90.0	13.7	 25
748	 12	113.0	20.5	 25
749	 12	158.0	25.1	 25
750	 12	1877.0	197.2	 25
751	 12	108.0	22.1	 25
752	 12	96.0	19.7	 25
753	 12	149.0	28.5	 25
754	 12	91.0	17.3	 25
755	 12	101.0	19.2	 25
756	 12	89.0	12.1	 25
757	 12	90.0	12.5	 25
758	 12	83.0	10.8	 25
759	 12	79.0	13.7	 25
760	 12	166.0	35.2	 25
761	 12	97.0	17.9	 25
762	 12	119.0	19.6	 25
763	 12	110.0	20.3	 25
764	 12	138.0	20.8	 25
765	 12	115.0	19.8	 25
766	 12	123.0	14.5	 25
767	 12	238.0	38.1	 25
768	 12	88.0	16.1	 25
769	 12	306.0	40.0	 25
770	 12	210.0	38.0	 25
771	 12	191.0	30.0	 25
772	 12	165.0	33.3	 25
773	 12	115.0	22.5	 25
774	 12	87.0	15.7	 25
775	 12	159.0	33.9	 25
776	 12	108.0	22.2	 25
777	 12	79.0	13.5	 25
778	 12	79.0	12.9	 25
779	 12	122.0	26.1	 25
780	 12	98.0	20.0	 25
781	 12	92.0	15.6	 25
782	 12	168.0	33.2	 25
783	 12	91.0	15.5	 25
784	 12	70.0	12.0	 25
785	 12	273.0	37.2	 25
786	 12	96.0	12.6	 25
787	 12	107.0	11.7	 25
788	 12	91.0	17.8	 25
789	 12	85.0	19.5	 25
790	 12	81.0	12.2	 25
791	 12	137.0	24.1	 25
792	 12	165.0	25.0	 25
793	 12	156.0	29.5	 25
794	 12	135.0	23.9	 25
795	 12	89.0	18.7	 25
796	 12	83.0	13.8	 25
797	 12	83.0	13.5	 25
798	 12	110.0	17.8	 25
799	 12	124.0	18.6	 25
800	 12	100.0	10.8	 25
801	 12	115.0	19.0	 25
802	 12	134.0	27.8	 25
803	 12	94.0	15.3	 25
804	 12	106.0	17.2	 25
805	 12	102.0	16.5	 25
806	 12	135.0	17.6	 25
807	 12	97.0	16.3	 25
808	 12	90.0	20.3	 25
809	 12	94.0	10.0	 25
810	 12	657.0	132.8	 25
811	 12	104.0	14.9	 25
812	 12	185.0	34.4	 25
813	 12	274.0	33.6	 25
814	 12	113.0	17.1	 25
815	 12	2909.0	376.6	 25
816	 12	174.0	31.5	 25
817	 12	137.0	22.6	 25
818	 12	120.0	19.8	 25
819	 12	110.0	13.1	 25
820	 12	238.0	36.0	 25
821	 12	129.0	19.6	 25
822	 12	110.0	18.4	 25
823	 12	131.0	24.7	 25
824	 12	98.0	15.6	 25
825	 12	208.0	21.0	 25
826	 12	124.0	20.3	 25
827	 12	112.0	17.3	 25
828	 12	125.0	19.0	 25
829	 12	105.0	24.0	 25
830	 12	117.0	23.9	 25
831	 12	161.0	26.1	 25
832	 12	71.0	14.7	 25
833	 12	113.0	18.3	 25
834	 12	138.0	21.2	 25
835	 12	114.0	17.1	 25
836	 12	107.0	19.1	 25
837	 12	115.0	18.2	 25
838	 12	88.0	21.3	 25
839	 12	203.0	29.9	 25
840	 12	117.0	23.5	 25
841	 12	77.0	18.2	 25
842	 12	86.0	13.7	 25
843	 12	97.0	19.7	 25
844	 12	102.0	19.7	 25
845	 12	81.0	14.2	 25
846	 12	162.0	26.9	 25
847	 12	89.0	19.1	 25
848	 12	175.0	32.5	 25
849	 12	104.0	11.3	 25
850	 12	109.0	17.6	 25
851	 12	89.0	13.0	 25
852	 12	79.0	10.7	 25
853	 12	93.0	11.8	 25
854	 12	109.0	21.3	 25
855	 12	91.0	12.8	 25
856	 12	106.0	19.6	 25
857	 12	153.0	33.3	 25
858	 12	128.0	15.5	 25
859	 12	111.0	20.4	 25
860	 12	129.0	25.6	 25
861	 12	118.0	18.4	 25
862	 12	116.0	18.6	 25
863	 12	94.0	16.5	 25
864	 12	443.0	69.8	 25
865	 12	268.0	48.7	 25
866	 12	1016.0	71.6	 25
867	 12	988.0	99.1	 25
868	 12	268.0	27.4	 25
869	 12	183.0	27.7	 25
870	 12	105.0	22.8	 25
871	 12	138.0	24.3	 25
872	 12	90.0	15.2	 25
873	 12	84.0	13.0	 25
874	 12	117.0	20.4	 25
875	 12	86.0	16.7	 25
876	 12	216.0	44.6	 25
877	 12	116.0	16.7	 25
878	 12	82.0	15.0	 25
879	 12	93.0	15.8	 25
880	 12	102.0	18.6	 25
881	 12	146.0	21.6	 25
882	 12	103.0	21.5	 25
883	 12	443.0	90.8	 25
884	 12	164.0	21.4	 25
885	 12	111.0	15.0	 25
886	 12	115.0	26.8	 25
887	 12	438.0	42.5	 25
888	 12	113.0	19.7	 25
889	 12	106.0	18.5	 25
890	 12	116.0	14.1	 25
891	 12	138.0	24.2	 25
892	 12	437.0	74.3	 25
893	 12	123.0	25.3	 25
894	 12	122.0	25.1	 25
895	 12	101.0	12.5	 25
896	 12	88.0	15.3	 25
897	 12	146.0	20.4	 25
898	 12	690.0	60.9	 25
899	 12	206.0	36.6	 25
900	 12	257.0	30.4	 25
901	 12	230.0	33.5	 25
902	 12	108.0	13.5	 25
903	 12	106.0	19.4	 25
904	 12	83.0	8.7	 25
905	 12	125.0	23.7	 25
906	 12	100.0	18.4	 25
907	 12	137.0	23.7	 25
908	 12	179.0	31.3	 25
909	 12	81.0	12.2	 25
910	 12	112.0	25.3	 25
911	 12	204.0	38.1	 25
912	 12	183.0	29.9	 25
913	 12	121.0	15.9	 25
914	 12	85.0	14.0	 25
915	 12	136.0	21.2	 25
916	 12	117.0	17.3	 25
917	 12	184.0	25.9	 25
918	 12	201.0	35.5	 25
919	 12	136.0	21.7	 25
920	 12	126.0	19.4	 25
921	 12	93.0	23.1	 25
922	 12	170.0	23.8	 25
923	 12	74.0	13.1	 25
924	 12	1275.0	208.7	 25
925	 12	1465.0	260.8	 25
926	 12	135.0	21.1	 25
927	 12	99.0	18.9	 25
928	 12	113.0	18.8	 25
929	 12	103.0	17.2	 25
930	 12	180.0	29.9	 25
931	 12	95.0	16.8	 25
932	 12	217.0	33.3	 25
933	 12	111.0	18.1	 25
934	 12	783.0	70.9	 25
935	 12	162.0	32.5	 25
936	 12	82.0	19.4	 25
937	 12	131.0	19.0	 25
938	 12	810.0	126.8	 25
939	 12	169.0	23.7	 25
940	 12	96.0	15.6	 25
941	 12	110.0	18.6	 25
942	 12	214.0	26.0	 25
943	 12	194.0	36.7	 25
944	 12	192.0	31.8	 25
945	 12	201.0	24.8	 25
946	 12	110.0	19.0	 25
947	 12	352.0	51.6	 25
948	 12	136.0	22.4	 25
949	 12	512.0	61.8	 25
950	 12	240.0	30.3	 25
951	 12	674.0	89.5	 25
952	 12	126.0	16.4	 25
953	 12	150.0	25.0	 25
954	 12	91.0	15.5	 25
955	 12	101.0	19.6	 25
956	 12	111.0	22.1	 25
957	 12	137.0	21.0	 25
958	 12	103.0	16.3	 25
959	 12	1448.0	121.4	 25
960	 12	526.0	56.2	 25
961	 12	422.0	58.5	 25
962	 12	169.0	25.5	 25
963	 12	122.0	23.1	 25
964	 12	537.0	94.2	 25
965	 12	141.0	19.5	 25
966	 12	134.0	23.2	 25
967	 12	120.0	17.6	 25
968	 12	136.0	19.6	 25
969	 12	1448.0	309.5	 25
970	 12	116.0	15.6	 25
971	 12	117.0	21.3	 25
972	 12	769.0	156.5	 25
973	 12	99.0	12.0	 25
974	 12	131.0	19.2	 25
975	 12	123.0	16.0	 25
976	 12	82.0	8.5	 25
977	 12	93.0	14.7	 25
978	 12	122.0	23.6	 25
979	 12	67.0	13.6	 25
980	 12	97.0	20.6	 25
981	 12	4100.0	530.4	 25
982	 12	118.0	12.3	 25
983	 12	116.0	20.2	 25
984	 12	127.0	20.3	 25
985	 12	97.0	18.6	 25
986	 12	68.0	11.5	 25
987	 12	116.0	14.7	 25
988	 12	457.0	46.4	 25
989	 12	159.0	17.1	 25
990	 12	95.0	17.7	 25
991	 12	89.0	13.6	 25
992	 12	116.0	18.9	 25
993	 12	510.0	62.4	 25
994	 12	238.0	28.8	 25
995	 12	118.0	18.6	 25
996	 12	90.0	14.1	 25
997	 12	261.0	35.5	 25
998	 12	186.0	22.3	 25
999	 12	96.0	10.3	 25
1000	 12	128.0	18.0	 25
1001	 12	5653.0	870.4	 25
  0	 13	113.0	24.7	 25
  1	 13	87.0	9.9	 25
  2	 13	113.0	16.9	 25
  3	 13	1197.0	227.9	 25
  4	 13	167.0	22.7	 25
  5	 13	149.0	18.0	 25
  6	 13	169.0	18.8	 25
  7	 13	569.0	88.0	 25
  8	 13	126.0	17.7	 25
  9	 13	96.0	18.3	 25
 10	 13	500.0	61.7	 25
 11	 13	278.0	24.9	 25
 12	 13	210.0	28.7	 25
 13	 13	570.0	82.8	 25
 14	 13	546.0	90.6	 25
 15	 13	82.0	11.7	 25
 16	 13	76.0	11.8	 25
 17	 13	366.0	29.6	 25
 18	 13	135.0	19.7	 25
 19	 13	2636.0	467.1	 25
 20	 13	1932.0	320.2	 25
 21	 13	116.0	15.1	 25
 22	 13	152.0	19.9	 25
 23	 13	125.0	12.2	 25
 24	 13	114.0	17.7	 25
 25	 13	106.0	13.1	 25
 26	 13	105.0	14.4	 25
 27	 13	530.0	52.9	 25
 28	 13	105.0	12.3	 25
 29	 13	148.0	22.2	 25
 30	 13	124.0	22.7	 25
 31	 13	282.0	35.2	 25
 32	 13	149.0	27.8	 25
 33	 13	84.0	11.0	 25
 34	 13	134.0	11.2	 25
 35	 13	326.0	23.1	 25
 36	 13	414.0	63.6	 25
 37	 13	90.0	7.8	 25
 38	 13	105.0	18.1	 25
 39	 13	100.0	15.9	 25
 40	 13	114.0	13.9	 25
 41	 13	96.0	11.5	 25
 42	 13	89.0	10.9	 25
 43	 13	879.0	199.8	 25
 44	 13	94.0	12.1	 25
 45	 13	97.0	14.4	 25
 46	 13	231.0	30.1	 25
 47	 13	313.0	46.5	 25
 48	 13	101.0	12.9	 25
 49	 13	124.0	20.8	 25
 50	 13	152.0	22.1	 25
 51	 13	390.0	50.2	 25
 52	 13	1164.0	154.2	 25
 53	 13	138.0	20.3	 25
 54	 13	94.0	11.8	 25
 55	 13	96.0	12.7	 25
 56	 13	87.0	11.6	 25
 57	 13	76.0	12.3	 25
 58	 13	92.0	15.2	 25
 59	 13	124.0	14.6	 25
 60	 13	78.0	11.8	 25
 61	 13	236.0	27.9	 25
 62	 13	152.0	14.2	 25
 63	 13	265.0	27.8	 25
 64	 13	111.0	17.5	 25
 65	 13	96.0	13.3	 25
 66	 13	155.0	21.6	 25
 67	 13	599.0	102.3	 25
 68	 13	643.0	90.5	 25
 69	 13	3509.0	500.1	 25
 70	 13	152.0	15.6	 25
 71	 13	188.0	18.9	 25
 72	 13	103.0	15.5	 25
 73	 13	145.0	17.9	 25
 74	 13	97.0	13.5	 25
 75	 13	127.0	16.1	 25
 76	 13	89.0	15.4	 25
 77	 13	99.0	10.9	 25
 78	 13	92.0	11.4	 25
 79	 13	97.0	11.1	 25
 80	 13	90.0	11.7	 25
 81	 13	99.0	18.4	 25
 82	 13	309.0	46.4	 25
 83	 13	972.0	113.9	 25
 84	 13	205.0	22.2	 25
 85	 13	260.0	33.1	 25
 86	 13	413.0	78.3	 25
 87	 13	125.0	23.9	 25
 88	 13	555.0	55.0	 25
 89	 13	191.0	19.2	 25
 90	 13	120.0	17.4	 25
 91	 13	344.0	52.7	 25
 92	 13	105.0	14.6	 25
 93	 13	145.0	15.6	 25
 94	 13	181.0	33.6	 25
 95	 13	631.0	124.7	 25
 96	 13	1502.0	214.4	 25
 97	 13	1472.0	220.0	 25
 98	 13	221.0	29.9	 25
 99	 13	224.0	29.1	 25
100	 13	128.0	20.8	 25
101	 13	216.0	32.2	 25
102	 13	84.0	14.8	 25
103	 13	101.0	13.6	 25
104	 13	68.0	9.8	 25
105	 13	93.0	13.7	 25
106	 13	134.0	17.3	 25
107	 13	141.0	20.9	 25
108	 13	140.0	18.3	 25
109	 13	174.0	28.3	 25
110	 13	125.0	15.2	 25
111	 13	136.0	16.5	 25
112	 13	162.0	18.2	 25
113	 13	822.0	111.8	 25
114	 13	116.0	19.2	 25
115	 13	110.0	14.8	 25
116	 13	78.0	8.7	 25
117	 13	100.0	9.7	 25
118	 13	96.0	11.7	 25
119	 13	4490.0	612.6	 25
120	 13	171.0	21.3	 25
121	 13	240.0	36.7	 25
122	 13	89.0	13.6	 25
123	 13	166.0	21.0	 25
124	 13	480.0	60.5	 25
125	 13	124.0	15.6	 25
126	 13	95.0	17.0	 25
127	 13	185.0	33.1	 25
128	 13	188.0	29.1	 25
129	 13	475.0	42.8	 25
130	 13	122.0	23.9	 25
131	 13	1727.0	281.2	 25
132	 13	4420.0	761.5	 25
133	 13	4628.0	848.2	 25
134	 13	131.0	17.4	 25
135	 13	123.0	18.7	 25
136	 13	121.0	17.1	 25
137	 13	129.0	25.1	 25
138	 13	353.0	58.4	 25
139	 13	97.0	14.5	 25
140	 13	160.0	25.1	 25
141	 13	140.0	22.2	 25
142	 13	193.0	28.5	 25
143	 13	280.0	45.4	 25
144	 13	292.0	38.6	 25
145	 13	92.0	10.5	 25
146	 13	443.0	88.2	 25
147	 13	277.0	37.0	 25
148	 13	133.0	25.7	 25
149	 13	132.0	18.9	 25
150	 13	119.0	17.4	 25
151	 13	91.0	16.0	 25
152	 13	131.0	17.2	 25
153	 13	125.0	18.5	 25
154	 13	92.0	11.0	 25
155	 13	182.0	34.7	 25
156	 13	576.0	110.8	 25
157	 13	161.0	25.1	 25
158	 13	165.0	24.2	 25
159	 13	139.0	18.7	 25
160	 13	91.0	6.6	 25
161	 13	211.0	32.9	 25
162	 13	101.0	12.2	 25
163	 13	368.0	39.9	 25
164	 13	231.0	28.4	 25
165	 13	142.0	21.2	 25
166	 13	224.0	36.6	 25
167	 13	97.0	16.1	 25
168	 13	163.0	20.8	 25
169	 13	92.0	12.3	 25
170	 13	261.0	35.5	 25
171	 13	140.0	22.0	 25
172	 13	199.0	37.0	 25
173	 13	157.0	24.8	 25
174	 13	84.0	14.7	 25
175	 13	97.0	12.9	 25
176	 13	196.0	28.7	 25
177	 13	372.0	63.1	 25
178	 13	105.0	17.9	 25
179	 13	381.0	65.4	 25
180	 13	172.0	22.2	 25
181	 13	253.0	33.7	 25
182	 13	162.0	24.7	 25
183	 13	172.0	33.7	 25
184	 13	96.0	18.3	 25
185	 13	248.0	17.7	 25
186	 13	675.0	84.4	 25
187	 13	4976.0	760.8	 25
188	 13	78.0	6.4	 25
189	 13	115.0	19.5	 25
190	 13	334.0	55.1	 25
191	 13	107.0	11.0	 25
192	 13	99.0	17.9	 25
193	 13	68.0	12.6	 25
194	 13	159.0	21.6	 25
195	 13	153.0	18.3	 25
196	 13	109.0	20.0	 25
197	 13	153.0	14.2	 25
198	 13	160.0	24.5	 25
199	 13	5573.0	914.3	 25
200	 13	158.0	25.5	 25
201	 13	193.0	32.9	 25
202	 13	109.0	13.9	 25
203	 13	788.0	146.3	 25
204	 13	720.0	101.5	 25
205	 13	117.0	18.9	 25
206	 13	82.0	13.2	 25
207	 13	93.0	10.2	 25
208	 13	121.0	18.6	 25
209	 13	6426.0	1202.7	 25
210	 13	140.0	13.1	 25
211	 13	167.0	26.5	 25
212	 13	209.0	31.5	 25
213	 13	92.0	14.9	 25
214	 13	88.0	10.7	 25
215	 13	107.0	10.5	 25
216	 13	210.0	26.5	 25
217	 13	202.0	22.5	 25
218	 13	755.0	161.9	 25
219	 13	307.0	41.3	 25
220	 13	256.0	48.1	 25
221	 13	111.0	15.5	 25
222	 13	112.0	11.9	 25
223	 13	157.0	20.8	 25
224	 13	304.0	43.0	 25
225	 13	81.0	12.9	 25
226	 13	166.0	24.8	 25
227	 13	243.0	48.5	 25
228	 13	430.0	62.5	 25
229	 13	240.0	35.4	 25
230	 13	120.0	16.1	 25
231	 13	82.0	11.5	 25
232	 13	127.0	17.0	 25
233	 13	143.0	26.7	 25
234	 13	424.0	74.8	 25
235	 13	82.0	19.0	 25
236	 13	91.0	17.3	 25
237	 13	1168.0	201.1	 25
238	 13	84.0	10.4	 25
239	 13	93.0	15.8	 25
240	 13	189.0	29.3	 25
241	 13	304.0	38.1	 25
242	 13	132.0	26.8	 25
243	 13	119.0	15.2	 25
244	 13	120.0	17.3	 25
245	 13	83.0	14.8	 25
246	 13	104.0	18.8	 25
247	 13	103.0	13.4	 25
248	 13	144.0	20.0	 25
249	 13	486.0	62.3	 25
250	 13	100.0	12.0	 25
251	 13	92.0	14.6	 25
252	 13	121.0	15.5	 25
253	 13	149.0	20.1	 25
254	 13	84.0	9.7	 25
255	 13	103.0	17.0	 25
256	 13	82.0	10.6	 25
257	 13	152.0	21.3	 25
258	 13	125.0	22.0	 25
259	 13	187.0	31.0	 25
260	 13	82.0	11.7	 25
261	 13	67.0	8.7	 25
262	 13	101.0	18.8	 25
263	 13	94.0	17.0	 25
264	 13	93.0	17.3	 25
265	 13	202.0	31.3	 25
266	 13	91.0	16.7	 25
267	 13	258.0	33.5	 25
268	 13	124.0	22.4	 25
269	 13	324.0	65.9	 25
270	 13	123.0	16.9	 25
271	 13	90.0	17.7	 25
272	 13	99.0	20.9	 25
273	 13	133.0	22.3	 25
274	 13	165.0	24.6	 25
275	 13	258.0	30.3	 25
276	 13	143.0	28.0	 25
277	 13	88.0	17.0	 25
278	 13	76.0	15.1	 25
279	 13	86.0	15.4	 25
280	 13	90.0	20.5	 25
281	 13	216.0	40.1	 25
282	 13	86.0	11.6	 25
283	 13	77.0	8.9	 25
284	 13	204.0	28.9	 25
285	 13	135.0	17.9	 25
286	 13	79.0	8.1	 25
287	 13	111.0	15.0	 25
288	 13	391.0	72.9	 25
289	 13	223.0	42.1	 25
290	 13	466.0	100.1	 25
291	 13	460.0	77.5	 25
292	 13	142.0	24.9	 25
293	 13	546.0	93.8	 25
294	 13	113.0	16.1	 25
295	 13	202.0	32.7	 25
296	 13	331.0	78.7	 25
297	 13	260.0	48.4	 25
298	 13	212.0	31.5	 25
299	 13	361.0	51.4	 25
300	 13	101.0	19.5	 25
301	 13	540.0	75.2	 25
302	 13	3081.0	378.8	 25
303	 13	109.0	14.5	 25
304	 13	110.0	14.8	 25
305	 13	109.0	21.7	 25
306	 13	657.0	79.8	 25
307	 13	552.0	87.1	 25
308	 13	660.0	92.8	 25
309	 13	13387.0	1758.0	 25
310	 13	106.0	15.4	 25
311	 13	173.0	30.0	 25
312	 13	161.0	24.0	 25
313	 13	102.0	15.0	 25
314	 13	663.0	109.5	 25
315	 13	170.0	18.3	 25
316	 13	105.0	18.0	 25
317	 13	151.0	29.0	 25
318	 13	125.0	23.8	 25
319	 13	133.0	21.3	 25
320	 13	103.0	13.7	 25
321	 13	91.0	16.5	 25
322	 13	149.0	24.7	 25
323	 13	252.0	29.3	 25
324	 13	105.0	17.4	 25
325	 13	146.0	26.6	 25
326	 13	187.0	25.2	 25
327	 13	103.0	25.1	 25
328	 13	132.0	22.9	 25
329	 13	123.0	20.8	 25
330	 13	229.0	39.2	 25
331	 13	116.0	17.5	 25
332	 13	1428.0	122.8	 25
333	 13	480.0	68.7	 25
334	 13	240.0	30.7	 25
335	 13	139.0	21.6	 25
336	 13	77.0	12.7	 25
337	 13	187.0	25.2	 25
338	 13	96.0	11.4	 25
339	 13	92.0	18.8	 25
340	 13	90.0	16.4	 25
341	 13	386.0	62.3	 25
342	 13	154.0	14.4	 25
343	 13	1274.0	268.4	 25
344	 13	143.0	28.3	 25
345	 13	1269.0	251.5	 25
346	 13	216.0	34.8	 25
347	 13	98.0	18.1	 25
348	 13	89.0	17.1	 25
349	 13	88.0	15.4	 25
350	 13	170.0	27.5	 25
351	 13	1168.0	200.9	 25
352	 13	178.0	31.1	 25
353	 13	314.0	36.7	 25
354	 13	169.0	24.1	 25
355	 13	125.0	16.9	 25
356	 13	369.0	73.0	 25
357	 13	182.0	24.4	 25
358	 13	348.0	55.6	 25
359	 13	255.0	44.2	 25
360	 13	90.0	14.8	 25
361	 13	122.0	25.3	 25
362	 13	115.0	16.7	 25
363	 13	313.0	53.1	 25
364	 13	145.0	15.1	 25
365	 13	96.0	18.0	 25
366	 13	141.0	24.9	 25
367	 13	107.0	17.7	 25
368	 13	108.0	19.5	 25
369	 13	519.0	81.0	 25
370	 13	4798.0	915.3	 25
371	 13	93.0	10.7	 25
372	 13	109.0	16.5	 25
373	 13	11174.0	2112.2	 25
374	 13	195.0	21.8	 25
375	 13	263.0	36.0	 25
376	 13	158.0	23.9	 25
377	 13	160.0	21.1	 25
378	 13	317.0	48.8	 25
379	 13	94.0	18.8	 25
380	 13	98.0	18.1	 25
381	 13	135.0	21.6	 25
382	 13	94.0	17.5	 25
383	 13	4647.0	1189.4	 25
384	 13	86.0	13.0	 25
385	 13	101.0	17.5	 25
386	 13	154.0	19.6	 25
387	 13	126.0	23.1	 25
388	 13	129.0	19.7	 25
389	 13	93.0	17.6	 25
390	 13	308.0	48.6	 25
391	 13	257.0	45.7	 25
392	 13	192.0	22.0	 25
393	 13	86.0	13.1	 25
394	 13	197.0	22.9	 25
395	 13	168.0	23.3	 25
396	 13	107.0	20.1	 25
397	 13	155.0	17.3	 25
398	 13	125.0	17.4	 25
399	 13	132.0	24.6	 25
400	 13	104.0	16.2	 25
401	 13	102.0	19.7	 25
402	 13	76.0	13.3	 25
403	 13	172.0	27.4	 25
404	 13	115.0	15.9	 25
405	 13	109.0	18.8	 25
406	 13	131.0	17.9	 25
407	 13	3050.0	507.1	 25
408	 13	185.0	32.2	 25
409	 13	192.0	34.7	 25
410	 13	151.0	25.5	 25
411	 13	86.0	12.7	 25
412	 13	125.0	22.7	 25
413	 13	89.0	14.4	 25
414	 13	238.0	41.7	 25
415	 13	102.0	18.1	 25
416	 13	135.0	25.4	 25
417	 13	189.0	29.7	 25
418	 13	101.0	18.8	 25
419	 13	79.0	10.5	 25
420	 13	103.0	20.9	 25
421	 13	146.0	24.8	 25
422	 13	92.0	14.9	 25
423	 13	603.0	62.4	 25
424	 13	86.0	10.5	 25
425	 13	121.0	23.8	 25
426	 13	162.0	29.3	 25
427	 13	152.0	29.5	 25
428	 13	149.0	17.4	 25
429	 13	145.0	21.8	 25
430	 13	322.0	45.9	 25
431	 13	87.0	11.2	 25
432	 13	146.0	23.2	 25
433	 13	148.0	22.8	 25
434	 13	170.0	30.7	 25
435	 13	93.0	14.7	 25
436	 13	92.0	16.3	 25
437	 13	260.0	37.6	 25
438	 13	97.0	15.9	 25
439	 13	290.0	48.1	 25
440	 13	82.0	12.2	 25
441	 13	107.0	18.4	 25
442	 13	116.0	17.3	 25
443	 13	109.0	17.4	 25
444	 13	127.0	21.6	 25
445	 13	158.0	34.3	 25
446	 13	366.0	33.9	 25
447	 13	679.0	120.3	 25
448	 13	143.0	21.4	 25
449	 13	87.0	13.1	 25
450	 13	114.0	17.2	 25
451	 13	171.0	29.0	 25
452	 13	190.0	22.9	 25
453	 13	2328.0	289.0	 25
454	 13	176.0	28.8	 25
455	 13	108.0	16.8	 25
456	 13	119.0	19.2	 25
457	 13	112.0	18.1	 25
458	 13	92.0	16.5	 25
459	 13	101.0	19.1	 25
460	 13	116.0	21.1	 25
461	 13	114.0	25.6	 25
462	 13	86.0	12.8	 25
463	 13	151.0	26.5	 25
464	 13	72.0	17.4	 25
465	 13	107.0	15.6	 25
466	 13	124.0	20.5	 25
467	 13	115.0	15.8	 25
468	 13	186.0	31.2	 25
469	 13	580.0	92.9	 25
470	 13	101.0	13.3	 25
471	 13	81.0	9.9	 25
472	 13	85.0	12.6	 25
473	 13	93.0	15.5	 25
474	 13	89.0	14.8	 25
475	 13	106.0	14.1	 25
476	 13	261.0	50.4	 25
477	 13	116.0	14.6	 25
478	 13	92.0	16.3	 25
479	 13	119.0	20.3	 25
480	 13	363.0	67.6	 25
481	 13	231.0	39.6	 25
482	 13	235.0	41.3	 25
483	 13	306.0	55.6	 25
484	 13	120.0	23.5	 25
485	 13	112.0	22.7	 25
486	 13	71.0	12.2	 25
487	 13	121.0	22.9	 25
488	 13	187.0	23.7	 25
489	 13	99.0	16.0	 25
490	 13	129.0	21.5	 25
491	 13	122.0	17.0	 25
492	 13	216.0	37.2	 25
493	 13	91.0	14.3	 25
494	 13	93.0	16.9	 25
495	 13	3745.0	485.6	 25
496	 13	145.0	25.4	 25
497	 13	102.0	18.0	 25
498	 13	107.0	18.5	 25
499	 13	2230.0	285.3	 25
500	 13	138.0	25.8	 25
501	 13	149.0	19.4	 25
502	 13	231.0	30.8	 25
503	 13	94.0	13.7	 25
504	 13	124.0	14.3	 25
505	 13	261.0	65.7	 25
506	 13	167.0	27.4	 25
507	 13	100.0	18.7	 25
508	 13	407.0	79.5	 25
509	 13	643.0	115.9	 25
510	 13	86.0	12.5	 25
511	 13	686.0	86.8	 25
512	 13	388.0	68.5	 25
513	 13	175.0	28.1	 25
514	 13	141.0	22.3	 25
515	 13	205.0	30.8	 25
516	 13	153.0	17.1	 25
517	 13	76.0	12.5	 25
518	 13	135.0	20.7	 25
519	 13	728.0	143.2	 25
520	 13	130.0	19.6	 25
521	 13	132.0	19.9	 25
522	 13	123.0	20.6	 25
523	 13	103.0	17.7	 25
524	 13	104.0	12.4	 25
525	 13	405.0	57.0	 25
526	 13	401.0	98.1	 25
527	 13	65.0	13.5	 25
528	 13	90.0	14.0	 25
529	 13	73.0	12.5	 25
530	 13	220.0	29.4	 25
531	 13	161.0	21.4	 25
532	 13	106.0	13.2	 25
533	 13	283.0	52.7	 25
534	 13	90.0	12.5	 25
535	 13	303.0	55.9	 25
536	 13	164.0	24.3	 25
537	 13	105.0	14.8	 25
538	 13	93.0	14.5	 25
539	 13	606.0	76.6	 25
540	 13	196.0	32.0	 25
541	 13	105.0	16.6	 25
542	 13	746.0	110.6	 25
543	 13	110.0	22.3	 25
544	 13	113.0	16.1	 25
545	 13	253.0	47.2	 25
546	 13	266.0	46.4	 25
547	 13	97.0	15.8	 25
548	 13	246.0	47.2	 25
549	 13	175.0	28.5	 25
550	 13	108.0	18.7	 25
551	 13	180.0	29.6	 25
552	 13	423.0	59.8	 25
553	 13	96.0	18.6	 25
554	 13	183.0	29.3	 25
555	 13	109.0	19.8	 25
556	 13	2551.0	437.2	 25
557	 13	3600.0	610.0	 25
558	 13	530.0	98.7	 25
559	 13	364.0	63.1	 25
560	 13	122.0	22.4	 25
561	 13	106.0	16.2	 25
562	 13	116.0	23.1	 25
563	 13	146.0	19.8	 25
564	 13	266.0	20.6	 25
565	 13	2047.0	351.1	 25
566	 13	160.0	22.5	 25
567	 13	253.0	41.0	 25
568	 13	189.0	30.9	 25
569	 13	107.0	19.0	 25
570	 13	99.0	16.0	 25
571	 13	176.0	28.6	 25
572	 13	204.0	23.9	 25
573	 13	133.0	21.1	 25
574	 13	293.0	49.7	 25
575	 13	169.0	23.9	 25
576	 13	139.0	22.3	 25
577	 13	129.0	24.2	 25
578	 13	159.0	23.9	 25
579	 13	99.0	16.0	 25
580	 13	122.0	26.6	 25
581	 13	253.0	36.8	 25
582	 13	107.0	15.3	 25
583	 13	142.0	19.6	 25
584	 13	128.0	21.1	 25
585	 13	84.0	12.2	 25
586	 13	88.0	14.7	 25
587	 13	150.0	18.4	 25
588	 13	99.0	18.4	 25
589	 13	154.0	29.5	 25
590	 13	105.0	16.6	 25
591	 13	144.0	17.7	 25
592	 13	234.0	27.8	 25
593	 13	102.0	10.7	 25
594	 13	119.0	20.6	 25
595	 13	255.0	36.7	 25
596	 13	11135.0	2116.2	 25
597	 13	232.0	36.9	 25
598	 13	211.0	22.0	 25
599	 13	122.0	16.3	 25
600	 13	104.0	16.2	 25
601	 13	558.0	119.6	 25
602	 13	467.0	99.1	 25
603	 13	155.0	16.4	 25
604	 13	165.0	26.9	 25
605	 13	155.0	14.1	 25
606	 13	768.0	112.6	 25
607	 13	144.0	22.6	 25
608	 13	105.0	15.4	 25
609	 13	574.0	119.6	 25
610	 13	132.0	12.3	 25
611	 13	1024.0	207.7	 25
612	 13	90.0	12.6	 25
613	 13	227.0	29.1	 25
614	 13	459.0	69.2	 25
615	 13	390.0	63.7	 25
616	 13	73.0	9.2	 25
617	 13	104.0	16.5	 25
618	 13	672.0	93.8	 25
619	 13	189.0	23.2	 25
620	 13	282.0	50.2	 25
621	 13	109.0	18.9	 25
622	 13	92.0	15.0	 25
623	 13	167.0	22.2	 25
624	 13	191.0	29.7	 25
625	 13	241.0	42.5	 25
626	 13	211.0	48.7	 25
627	 13	122.0	14.4	 25
628	 13	195.0	26.9	 25
629	 13	234.0	24.6	 25
630	 13	4571.0	759.0	 25
631	 13	523.0	110.4	 25
632	 13	352.0	41.3	 25
633	 13	208.0	35.3	 25
634	 13	142.0	19.1	 25
635	 13	170.0	35.3	 25
636	 13	106.0	9.0	 25
637	 13	104.0	16.6	 25
638	 13	88.0	13.6	 25
639	 13	91.0	14.1	 25
640	 13	234.0	39.0	 25
641	 13	507.0	42.8	 25
642	 13	113.0	16.7	 25
643	 13	141.0	20.9	 25
644	 13	100.0	13.4	 25
645	 13	188.0	33.2	 25
646	 13	79.0	10.7	 25
647	 13	89.0	12.2	 25
648	 13	230.0	41.4	 25
649	 13	176.0	26.3	 25
650	 13	96.0	12.9	 25
651	 13	99.0	14.9	 25
652	 13	99.0	15.7	 25
653	 13	95.0	20.9	 25
654	 13	432.0	93.2	 25
655	 13	174.0	22.5	 25
656	 13	879.0	124.6	 25
657	 13	523.0	85.9	 25
658	 13	98.0	12.2	 25
659	 13	116.0	15.8	 25
660	 13	473.0	75.6	 25
661	 13	107.0	11.4	 25
662	 13	887.0	156.0	 25
663	 13	407.0	47.2	 25
664	 13	103.0	16.6	 25
665	 13	103.0	15.5	 25
666	 13	207.0	31.1	 25
667	 13	311.0	38.8	 25
668	 13	282.0	27.3	 25
669	 13	106.0	18.2	 25
670	 13	190.0	30.7	 25
671	 13	1997.0	320.4	 25
672	 13	88.0	16.8	 25
673	 13	126.0	21.0	 25
674	 13	90.0	14.1	 25
675	 13	1842.0	244.7	 25
676	 13	111.0	12.6	 25
677	 13	113.0	11.3	 25
678	 13	121.0	17.2	 25
679	 13	155.0	18.8	 25
680	 13	103.0	11.9	 25
681	 13	3162.0	485.8	 25
682	 13	136.0	20.2	 25
683	 13	127.0	21.4	 25
684	 13	244.0	35.6	 25
685	 13	122.0	18.2	 25
686	 13	122.0	11.9	 25
687	 13	533.0	63.5	 25
688	 13	107.0	19.6	 25
689	 13	171.0	22.9	 25
690	 13	98.0	15.6	 25
691	 13	553.0	65.8	 25
692	 13	236.0	28.2	 25
693	 13	143.0	20.1	 25
694	 13	428.0	33.6	 25
695	 13	146.0	15.6	 25
696	 13	124.0	17.6	 25
697	 13	187.0	24.2	 25
698	 13	782.0	162.3	 25
699	 13	189.0	25.5	 25
700	 13	129.0	10.6	 25
701	 13	124.0	13.2	 25
702	 13	133.0	23.9	 25
703	 13	429.0	36.2	 25
704	 13	112.0	21.6	 25
705	 13	120.0	15.3	 25
706	 13	103.0	13.2	 25
707	 13	237.0	29.8	 25
708	 13	201.0	28.9	 25
709	 13	174.0	20.6	 25
710	 13	111.0	13.4	 25
711	 13	115.0	18.5	 25
712	 13	139.0	33.4	 25
713	 13	187.0	16.1	 25
714	 13	201.0	34.1	 25
715	 13	173.0	26.2	 25
716	 13	149.0	20.2	 25
717	 13	89.0	11.3	 25
718	 13	212.0	27.3	 25
719	 13	82.0	7.7	 25
720	 13	117.0	13.8	 25
721	 13	99.0	12.9	 25
722	 13	97.0	15.5	 25
723	 13	99.0	12.7	 25
724	 13	85.0	12.3	 25
725	 13	473.0	56.2	 25
726	 13	93.0	16.0	 25
727	 13	129.0	24.1	 25
728	 13	273.0	44.7	 25
729	 13	163.0	17.4	 25
730	 13	588.0	95.6	 25
731	 13	127.0	18.1	 25
732	 13	169.0	26.2	 25
733	 13	4144.0	762.9	 25
734	 13	97.0	13.2	 25
735	 13	184.0	31.6	 25
736	 13	109.0	19.9	 25
737	 13	122.0	16.6	 25
738	 13	279.0	35.5	 25
739	 13	801.0	75.1	 25
740	 13	813.0	74.9	 25
741	 13	162.0	17.1	 25
742	 13	254.0	44.1	 25
743	 13	107.0	13.7	 25
744	 13	113.0	12.7	 25
745	 13	170.0	20.5	 25
746	 13	147.0	23.1	 25
747	 13	91.0	12.4	 25
748	 13	107.0	15.4	 25
749	 13	103.0	12.5	 25
750	 13	1273.0	163.2	 25
751	 13	261.0	32.1	 25
752	 13	129.0	18.4	 25
753	 13	111.0	14.1	 25
754	 13	113.0	14.7	 25
755	 13	93.0	12.5	 25
756	 13	113.0	16.3	 25
757	 13	93.0	14.0	 25
758	 13	100.0	12.0	 25
759	 13	418.0	59.3	 25
760	 13	108.0	12.0	 25
761	 13	87.0	14.9	 25
762	 13	346.0	56.8	 25
763	 13	129.0	17.3	 25
764	 13	169.0	25.6	 25
765	 13	80.0	11.2	 25
766	 13	147.0	24.1	 25
767	 13	143.0	30.2	 25
768	 13	111.0	10.8	 25
769	 13	134.0	20.5	 25
770	 13	142.0	18.1	 25
771	 13	323.0	53.2	 25
772	 13	184.0	26.1	 25
773	 13	1672.0	236.7	 25
774	 13	167.0	24.7	 25
775	 13	314.0	26.0	 25
776	 13	555.0	97.0	 25
777	 13	139.0	17.9	 25
778	 13	84.0	12.5	 25
779	 13	80.0	12.1	 25
780	 13	190.0	25.0	 25
781	 13	113.0	16.0	 25
782	 13	139.0	20.1	 25
783	 13	304.0	37.9	 25
784	 13	118.0	18.0	 25
785	 13	91.0	16.7	 25
786	 13	345.0	68.3	 25
787	 13	99.0	7.9	 25
788	 13	1069.0	168.6	 25
789	 13	137.0	19.5	 25
790	 13	142.0	18.2	 25
791	 13	127.0	22.6	 25
792	 13	137.0	11.7	 25
793	 13	76.0	11.9	 25
794	 13	259.0	40.3	 25
795	 13	363.0	42.7	 25
796	 13	189.0	26.1	 25
797	 13	177.0	32.0	 25
798	 13	97.0	7.3	 25
799	 13	148.0	18.0	 25
800	 13	142.0	21.8	 25
801	 13	106.0	17.5	 25
802	 13	89.0	13.9	 25
803	 13	445.0	95.4	 25
804	 13	101.0	14.3	 25
805	 13	90.0	14.6	 25
806	 13	336.0	50.0	 25
807	 13	168.0	24.2	 25
808	 13	765.0	134.6	 25
809	 13	106.0	17.5	 25
810	 13	99.0	17.0	 25
811	 13	150.0	33.2	 25
812	 13	113.0	15.2	 25
813	 13	112.0	15.2	 25
814	 13	85.0	10.8	 25
815	 13	106.0	22.4	 25
816	 13	170.0	23.0	 25
817	 13	94.0	16.2	 25
818	 13	190.0	25.3	 25
819	 13	153.0	21.2	 25
820	 13	333.0	42.0	 25
821	 13	19169.0	2735.6	 25
822	 13	107.0	14.1	 25
823	 13	328.0	43.5	 25
824	 13	134.0	9.2	 25
825	 13	115.0	15.6	 25
826	 13	179.0	18.1	 25
827	 13	108.0	21.1	 25
828	 13	134.0	18.2	 25
829	 13	282.0	39.9	 25
830	 13	113.0	12.1	 25
831	 13	155.0	20.3	 25
832	 13	126.0	18.0	 25
833	 13	99.0	14.9	 25
834	 13	143.0	18.1	 25
835	 13	114.0	15.9	 25
836	 13	468.0	74.3	 25
837	 13	87.0	14.9	 25
838	 13	554.0	78.8	 25
839	 13	134.0	27.3	 25
840	 13	1106.0	198.6	 25
841	 13	107.0	11.3	 25
842	 13	101.0	14.9	 25
843	 13	81.0	13.0	 25
844	 13	136.0	17.7	 25
845	 13	124.0	11.9	 25
846	 13	196.0	31.0	 25
847	 13	197.0	22.3	 25
848	 13	136.0	26.5	 25
849	 13	133.0	19.6	 25
850	 13	90.0	11.6	 25
851	 13	104.0	10.3	 25
852	 13	110.0	12.1	 25
853	 13	112.0	19.2	 25
854	 13	215.0	32.6	 25
855	 13	237.0	28.2	 25
856	 13	93.0	9.8	 25
857	 13	127.0	26.3	 25
858	 13	97.0	13.4	 25
859	 13	317.0	37.7	 25
860	 13	204.0	27.3	 25
861	 13	160.0	22.5	 25
862	 13	115.0	16.8	 25
863	 13	130.0	18.1	 25
864	 13	93.0	11.4	 25
865	 13	105.0	19.7	 25
866	 13	157.0	17.8	 25
867	 13	79.0	11.5	 25
868	 13	1034.0	239.0	 25
869	 13	393.0	71.9	 25
870	 13	118.0	14.8	 25
871	 13	92.0	15.5	 25
872	 13	268.0	65.1	 25
873	 13	117.0	14.2	 25
874	 13	365.0	59.0	 25
875	 13	243.0	50.8	 25
876	 13	108.0	20.7	 25
877	 13	127.0	23.2	 25
878	 13	456.0	87.0	 25
879	 13	100.0	19.0	 25
880	 13	127.0	12.7	 25
881	 13	235.0	26.0	 25
882	 13	193.0	21.6	 25
883	 13	866.0	170.6	 25
884	 13	366.0	55.4	 25
885	 13	92.0	10.0	 25
886	 13	436.0	46.2	 25
887	 13	302.0	27.0	 25
888	 13	154.0	20.7	 25
889	 13	534.0	105.4	 25
890	 13	214.0	34.5	 25
891	 13	829.0	127.9	 25
892	 13	117.0	17.2	 25
893	 13	116.0	20.2	 25
894	 13	487.0	57.0	 25
895	 13	111.0	19.3	 25
896	 13	131.0	13.0	 25
897	 13	124.0	12.1	 25
898	 13	249.0	41.4	 25
899	 13	381.0	33.5	 25
900	 13	192.0	30.0	 25
901	 13	110.0	16.5	 25
902	 13	1206.0	254.6	 25
903	 13	302.0	32.9	 25
904	 13	118.0	11.8	 25
905	 13	2936.0	563.5	 25
906	 13	150.0	22.8	 25
907	 13	1042.0	211.0	 25
908	 13	157.0	25.0	 25
909	 13	94.0	19.1	 25
910	 13	84.0	12.2	 25
911	 13	272.0	63.9	 25
912	 13	89.0	15.5	 25
913	 13	97.0	13.4	 25
914	 13	182.0	27.6	 25
915	 13	213.0	34.9	 25
916	 13	109.0	22.2	 25
917	 13	172.0	27.9	 25
918	 13	224.0	34.2	 25
919	 13	104.0	19.5	 25
920	 13	93.0	14.5	 25
921	 13	3124.0	515.8	 25
922	 13	775.0	133.9	 25
923	 13	292.0	58.4	 25
924	 13	87.0	18.1	 25
925	 13	88.0	9.8	 25
926	 13	205.0	30.1	 25
927	 13	189.0	22.4	 25
928	 13	100.0	18.7	 25
929	 13	175.0	28.1	 25
930	 13	208.0	34.7	 25
931	 13	111.0	16.3	 25
932	 13	114.0	15.6	 25
933	 13	185.0	23.6	 25
934	 13	2686.0	564.9	 25
935	 13	82.0	12.4	 25
936	 13	238.0	33.3	 25
937	 13	125.0	16.9	 25
938	 13	102.0	16.7	 25
939	 13	362.0	51.9	 25
940	 13	107.0	15.8	 25
941	 13	108.0	22.0	 25
942	 13	153.0	22.6	 25
943	 13	287.0	40.5	 25
944	 13	191.0	31.0	 25
945	 13	208.0	27.9	 25
946	 13	98.0	13.7	 25
947	 13	106.0	17.7	 25
948	 13	83.0	7.3	 25
949	 13	89.0	13.1	 25
950	 13	79.0	14.6	 25
951	 13	1016.0	138.9	 25
952	 13	213.0	35.8	 25
953	 13	458.0	60.5	 25
954	 13	461.0	62.7	 25
955	 13	541.0	57.2	 25
956	 13	173.0	35.0	 25
957	 13	185.0	16.9	 25
958	 13	133.0	16.7	 25
959	 13	185.0	26.7	 25
960	 13	95.0	13.8	 25
961	 13	77.0	13.5	 25
962	 13	116.0	11.2	 25
963	 13	882.0	204.3	 25
964	 13	103.0	14.3	 25
965	 13	110.0	17.8	 25
966	 13	230.0	35.6	 25
967	 13	222.0	28.1	 25
968	 13	118.0	16.6	 25
969	 13	224.0	35.8	 25
970	 13	149.0	24.7	 25
971	 13	271.0	32.3	 25
972	 13	125.0	13.9	 25
973	 13	108.0	13.1	 25
974	 13	124.0	13.5	 25
975	 13	214.0	20.5	 25
976	 13	113.0	14.3	 25
977	 13	157.0	21.6	 25
978	 13	127.0	18.3	 25
979	 13	2947.0	516.8	 25
980	 13	219.0	37.6	 25
981	 13	120.0	14.9	 25
982	 13	112.0	14.4	 25
983	 13	98.0	11.0	 25
984	 13	677.0	104.2	 25
985	 13	765.0	81.7	 25
986	 13	197.0	26.4	 25
987	 13	976.0	96.8	 25
988	 13	1753.0	235.5	 25
989	 13	350.0	58.2	 25
990	 13	263.0	38.5	 25
991	 13	96.0	13.4	 25
992	 13	153.0	24.2	 25
993	 13	6395.0	1499.3	 25
994	 13	224.0	30.6	 25
995	 13	138.0	21.8	 25
996	 13	151.0	18.3	 25
997	 13	282.0	28.3	 25
998	 13	231.0	24.8	 25
999	 13	118.0	19.0	 25
1000	 13	158.0	23.9	 25
1001	 13	130.0	26.4	 25
  0	 14	5167.0	1095.2	 25
  1	 14	83.0	12.3	 25
  2	 14	83.0	14.7	 25
  3	 14	373.0	57.2	 25
  4	 14	163.0	22.3	 25
  5	 14	108.0	18.7	 25
  6	 14	137.0	13.7	 25
  7	 14	300.0	39.6	 25
  8	 14	260.0	41.1	 25
  9	 14	86.0	17.7	 25
 10	 14	227.0	42.7	 25
 11	 14	268.0	23.7	 25
 12	 14	148.0	26.9	 25
 13	 14	98.0	17.8	 25
 14	 14	106.0	18.0	 25
 15	 14	97.0	16.7	 25
 16	 14	65.0	10.6	 25
 17	 14	287.0	30.9	 25
 18	 14	108.0	16.3	 25
 19	 14	814.0	170.6	 25
 20	 14	494.0	80.1	 25
 21	 14	121.0	16.6	 25
 22	 14	112.0	16.9	 25
 23	 14	104.0	21.5	 25
 24	 14	107.0	24.0	 25
 25	 14	110.0	22.3	 25
 26	 14	93.0	15.6	 25
 27	 14	323.0	30.1	 25
 28	 14	95.0	13.3	 25
 29	 14	99.0	18.3	 25
 30	 14	129.0	16.7	 25
 31	 14	114.0	14.7	 25
 32	 14	150.0	20.9	 25
 33	 14	99.0	20.4	 25
 34	 14	232.0	39.8	 25
 35	 14	157.0	17.6	 25
 36	 14	173.0	21.5	 25
 37	 14	86.0	15.1	 25
 38	 14	132.0	23.2	 25
 39	 14	89.0	17.3	 25
 40	 14	75.0	16.2	 25
 41	 14	85.0	11.9	 25
 42	 14	95.0	14.9	 25
 43	 14	307.0	52.1	 25
 44	 14	96.0	10.6	 25
 45	 14	106.0	17.1	 25
 46	 14	161.0	28.2	 25
 47	 14	153.0	22.0	 25
 48	 14	541.0	68.1	 25
 49	 14	295.0	43.5	 25
 50	 14	159.0	19.1	 25
 51	 14	331.0	47.8	 25
 52	 14	411.0	50.9	 25
 53	 14	122.0	19.2	 25
 54	 14	95.0	12.0	 25
 55	 14	96.0	17.5	 25
 56	 14	91.0	11.6	 25
 57	 14	87.0	14.4	 25
 58	 14	97.0	15.0	 25
 59	 14	117.0	18.6	 25
 60	 14	92.0	15.3	 25
 61	 14	151.0	23.1	 25
 62	 14	377.0	51.5	 25
 63	 14	1031.0	162.7	 25
 64	 14	85.0	16.6	 25
 65	 14	101.0	18.2	 25
 66	 14	125.0	18.8	 25
 67	 14	161.0	29.2	 25
 68	 14	131.0	13.8	 25
 69	 14	464.0	78.8	 25
 70	 14	222.0	30.2	 25
 71	 14	96.0	16.3	 25
 72	 14	91.0	13.4	 25
 73	 14	115.0	18.9	 25
 74	 14	86.0	9.8	 25
 75	 14	123.0	17.5	 25
 76	 14	73.0	14.6	 25
 77	 14	130.0	14.0	 25
 78	 14	90.0	17.2	 25
 79	 14	99.0	16.9	 25
 80	 14	84.0	11.5	 25
 81	 14	111.0	19.0	 25
 82	 14	144.0	18.2	 25
 83	 14	819.0	127.8	 25
 84	 14	379.0	44.2	 25
 85	 14	144.0	22.9	 25
 86	 14	191.0	27.0	 25
 87	 14	125.0	21.0	 25
 88	 14	460.0	42.3	 25
 89	 14	204.0	34.3	 25
 90	 14	130.0	21.6	 25
 91	 14	220.0	40.4	 25
 92	 14	104.0	25.4	 25
 93	 14	144.0	27.5	 25
 94	 14	118.0	15.0	 25
 95	 14	190.0	25.6	 25
 96	 14	795.0	161.8	 25
 97	 14	711.0	104.4	 25
 98	 14	138.0	22.8	 25
 99	 14	195.0	23.2	 25
100	 14	140.0	13.9	 25
101	 14	121.0	19.6	 25
102	 14	83.0	15.8	 25
103	 14	97.0	13.0	 25
104	 14	76.0	12.3	 25
105	 14	89.0	14.1	 25
106	 14	101.0	12.3	 25
107	 14	119.0	18.3	 25
108	 14	107.0	14.6	 25
109	 14	236.0	41.8	 25
110	 14	145.0	23.2	 25
111	 14	455.0	63.3	 25
112	 14	134.0	16.8	 25
113	 14	141.0	23.2	 25
114	 14	89.0	11.2	 25
115	 14	93.0	16.2	 25
116	 14	103.0	16.4	 25
117	 14	91.0	20.5	 25
118	 14	100.0	21.1	 25
119	 14	945.0	166.7	 25
120	 14	157.0	29.8	 25
121	 14	126.0	24.8	 25
122	 14	102.0	16.9	 25
123	 14	103.0	17.6	 25
124	 14	126.0	23.1	 25
125	 14	95.0	15.5	 25
126	 14	124.0	16.0	 25
127	 14	159.0	15.9	 25
128	 14	191.0	29.8	 25
129	 14	489.0	58.0	 25
130	 14	97.0	11.7	 25
131	 14	241.0	34.8	 25
132	 14	1181.0	194.5	 25
133	 14	1154.0	153.4	 25
134	 14	138.0	21.1	 25
135	 14	181.0	32.0	 25
136	 14	72.0	13.1	 25
137	 14	93.0	16.5	 25
138	 14	206.0	29.8	 25
139	 14	75.0	11.0	 25
140	 14	138.0	20.8	 25
141	 14	138.0	18.9	 25
142	 14	107.0	12.9	 25
143	 14	233.0	28.8	 25
144	 14	121.0	17.9	 25
145	 14	75.0	15.8	 25
146	 14	98.0	14.4	 25
147	 14	109.0	18.8	 25
148	 14	86.0	12.5	 25
149	 14	88.0	11.4	 25
150	 14	99.0	19.5	 25
151	 14	73.0	11.8	 25
152	 14	89.0	16.4	 25
153	 14	89.0	11.7	 25
154	 14	107.0	18.5	 25
155	 14	71.0	12.5	 25
156	 14	330.0	60.1	 25
157	 14	130.0	15.8	 25
158	 14	210.0	27.5	 25
159	 14	191.0	26.3	 25
160	 14	97.0	13.4	 25
161	 14	150.0	26.4	 25
162	 14	151.0	20.7	 25
163	 14	219.0	25.7	 25
164	 14	204.0	32.9	 25
165	 14	122.0	17.3	 25
166	 14	121.0	17.0	 25
167	 14	107.0	14.7	 25
168	 14	143.0	20.8	 25
169	 14	97.0	15.7	 25
170	 14	704.0	109.2	 25
171	 14	134.0	27.7	 25
172	 14	111.0	17.3	 25
173	 14	102.0	23.0	 25
174	 14	84.0	14.8	 25
175	 14	85.0	13.1	 25
176	 14	137.0	31.1	 25
177	 14	99.0	12.0	 25
178	 14	82.0	16.7	 25
179	 14	176.0	28.6	 25
180	 14	185.0	26.3	 25
181	 14	161.0	30.5	 25
182	 14	157.0	21.8	 25
183	 14	155.0	31.4	 25
184	 14	115.0	23.2	 25
185	 14	162.0	25.1	 25
186	 14	372.0	46.1	 25
187	 14	1054.0	106.6	 25
188	 14	85.0	15.5	 25
189	 14	88.0	18.3	 25
190	 14	143.0	20.7	 25
191	 14	106.0	21.3	 25
192	 14	76.0	14.2	 25
193	 14	111.0	10.9	 25
194	 14	145.0	13.6	 25
195	 14	91.0	15.2	 25
196	 14	106.0	14.3	 25
197	 14	113.0	13.4	 25
198	 14	93.0	14.1	 25
199	 14	116.0	22.1	 25
200	 14	106.0	10.8	 25
201	 14	157.0	25.7	 25
202	 14	91.0	11.1	 25
203	 14	132.0	18.4	 25
204	 14	127.0	15.4	 25
205	 14	71.0	12.7	 25
206	 14	64.0	7.8	 25
207	 14	82.0	10.2	 25
208	 14	117.0	20.7	 25
209	 14	2353.0	490.9	 25
210	 14	133.0	20.1	 25
211	 14	107.0	14.8	 25
212	 14	133.0	23.8	 25
213	 14	101.0	22.4	 25
214	 14	87.0	18.1	 25
215	 14	102.0	16.0	 25
216	 14	133.0	16.6	 25
217	 14	150.0	28.1	 25
218	 14	96.0	15.4	 25
219	 14	157.0	21.8	 25
220	 14	170.0	25.5	 25
221	 14	97.0	15.6	 25
222	 14	90.0	11.9	 25
223	 14	108.0	16.4	 25
224	 14	203.0	29.2	 25
225	 14	70.0	8.2	 25
226	 14	102.0	14.7	 25
227	 14	442.0	76.1	 25
228	 14	226.0	37.7	 25
229	 14	172.0	19.4	 25
230	 14	163.0	28.2	 25
231	 14	122.0	23.4	 25
232	 14	110.0	17.9	 25
233	 14	120.0	19.1	 25
234	 14	157.0	25.5	 25
235	 14	79.0	14.5	 25
236	 14	111.0	19.7	 25
237	 14	341.0	35.2	 25
238	 14	92.0	18.1	 25
239	 14	90.0	18.6	 25
240	 14	126.0	24.1	 25
241	 14	348.0	47.6	 25
242	 14	102.0	17.3	 25
243	 14	133.0	22.6	 25
244	 14	313.0	45.2	 25
245	 14	97.0	13.3	 25
246	 14	94.0	18.1	 25
247	 14	81.0	10.4	 25
248	 14	109.0	18.1	 25
249	 14	308.0	47.3	 25
250	 14	86.0	17.6	 25
251	 14	90.0	16.7	 25
252	 14	118.0	21.0	 25
253	 14	146.0	24.3	 25
254	 14	95.0	11.3	 25
255	 14	102.0	14.5	 25
256	 14	95.0	16.5	 25
257	 14	167.0	20.8	 25
258	 14	144.0	18.8	 25
259	 14	163.0	26.2	 25
260	 14	92.0	15.4	 25
261	 14	91.0	11.4	 25
262	 14	80.0	10.9	 25
263	 14	80.0	11.0	 25
264	 14	79.0	11.4	 25
265	 14	179.0	26.7	 25
266	 14	102.0	18.2	 25
267	 14	171.0	18.5	 25
268	 14	82.0	9.3	 25
269	 14	87.0	15.4	 25
270	 14	97.0	15.1	 25
271	 14	105.0	14.7	 25
272	 14	131.0	18.3	 25
273	 14	133.0	22.4	 25
274	 14	129.0	17.8	 25
275	 14	116.0	13.4	 25
276	 14	81.0	12.0	 25
277	 14	91.0	11.9	 25
278	 14	79.0	9.9	 25
279	 14	116.0	14.9	 25
280	 14	94.0	17.7	 25
281	 14	138.0	13.0	 25
282	 14	97.0	15.3	 25
283	 14	77.0	12.8	 25
284	 14	105.0	18.7	 25
285	 14	93.0	12.3	 25
286	 14	107.0	18.3	 25
287	 14	92.0	14.2	 25
288	 14	128.0	16.6	 25
289	 14	174.0	28.9	 25
290	 14	127.0	21.6	 25
291	 14	145.0	27.2	 25
292	 14	104.0	17.8	 25
293	 14	262.0	44.2	 25
294	 14	149.0	21.7	 25
295	 14	123.0	23.7	 25
296	 14	104.0	20.1	 25
297	 14	88.0	15.5	 25
298	 14	144.0	20.1	 25
299	 14	132.0	20.3	 25
300	 14	104.0	16.6	 25
301	 14	302.0	36.5	 25
302	 14	1318.0	199.5	 25
303	 14	108.0	14.0	 25
304	 14	108.0	15.3	 25
305	 14	98.0	13.0	 25
306	 14	144.0	26.2	 25
307	 14	184.0	38.9	 25
308	 14	194.0	30.2	 25
309	 14	4520.0	736.0	 25
310	 14	115.0	13.8	 25
311	 14	114.0	16.6	 25
312	 14	131.0	20.2	 25
313	 14	93.0	16.3	 25
314	 14	253.0	49.9	 25
315	 14	165.0	26.2	 25
316	 14	93.0	21.3	 25
317	 14	93.0	9.8	 25
318	 14	121.0	17.7	 25
319	 14	163.0	24.7	 25
320	 14	129.0	23.2	 25
321	 14	85.0	12.0	 25
322	 14	104.0	15.0	 25
323	 14	161.0	16.0	 25
324	 14	95.0	14.3	 25
325	 14	382.0	53.5	 25
326	 14	106.0	13.5	 25
327	 14	88.0	13.5	 25
328	 14	117.0	14.8	 25
329	 14	106.0	11.2	 25
330	 14	196.0	30.3	 25
331	 14	122.0	20.7	 25
332	 14	3556.0	515.4	 25
333	 14	145.0	22.2	 25
334	 14	139.0	19.7	 25
335	 14	120.0	16.3	 25
336	 14	88.0	14.8	 25
337	 14	107.0	18.8	 25
338	 14	79.0	10.4	 25
339	 14	94.0	15.0	 25
340	 14	78.0	15.3	 25
341	 14	97.0	10.3	 25
342	 14	118.0	15.9	 25
343	 14	525.0	80.9	 25
344	 14	111.0	17.9	 25
345	 14	198.0	31.1	 25
346	 14	188.0	14.9	 25
347	 14	87.0	16.5	 25
348	 14	87.0	15.7	 25
349	 14	84.0	13.2	 25
350	 14	97.0	15.6	 25
351	 14	123.0	15.1	 25
352	 14	145.0	16.3	 25
353	 14	150.0	27.2	 25
354	 14	174.0	21.8	 25
355	 14	129.0	19.2	 25
356	 14	123.0	21.2	 25
357	 14	104.0	10.6	 25
358	 14	222.0	32.6	 25
359	 14	149.0	17.7	 25
360	 14	99.0	14.0	 25
361	 14	89.0	12.9	 25
362	 14	99.0	9.7	 25
363	 14	196.0	25.0	 25
364	 14	114.0	13.6	 25
365	 14	98.0	14.6	 25
366	 14	154.0	19.2	 25
367	 14	157.0	18.3	 25
368	 14	131.0	17.2	 25
369	 14	266.0	27.6	 25
370	 14	1245.0	183.0	 25
371	 14	109.0	16.5	 25
372	 14	109.0	14.4	 25
373	 14	1236.0	225.6	 25
374	 14	106.0	17.2	 25
375	 14	124.0	19.9	 25
376	 14	106.0	17.0	 25
377	 14	422.0	69.0	 25
378	 14	131.0	17.9	 25
379	 14	87.0	14.9	 25
380	 14	113.0	20.5	 25
381	 14	108.0	17.9	 25
382	 14	87.0	14.0	 25
383	 14	147.0	27.9	 25
384	 14	94.0	16.6	 25
385	 14	110.0	16.3	 25
386	 14	87.0	10.6	 25
387	 14	108.0	16.5	 25
388	 14	117.0	18.1	 25
389	 14	78.0	14.6	 25
390	 14	278.0	32.5	 25
391	 14	226.0	29.2	 25
392	 14	101.0	13.2	 25
393	 14	82.0	13.4	 25
394	 14	161.0	28.0	 25
395	 14	158.0	29.3	 25
396	 14	99.0	16.3	 25
397	 14	105.0	8.5	 25
398	 14	110.0	18.4	 25
399	 14	190.0	25.8	 25
400	 14	130.0	19.6	 25
401	 14	92.0	13.7	 25
402	 14	103.0	15.3	 25
403	 14	143.0	24.4	 25
404	 14	108.0	16.1	 25
405	 14	82.0	10.1	 25
406	 14	103.0	13.6	 25
407	 14	1068.0	191.3	 25
408	 14	293.0	35.5	 25
409	 14	110.0	17.1	 25
410	 14	110.0	13.3	 25
411	 14	97.0	16.3	 25
412	 14	113.0	21.9	 25
413	 14	143.0	11.4	 25
414	 14	464.0	55.2	 25
415	 14	121.0	12.2	 25
416	 14	133.0	14.9	 25
417	 14	139.0	21.4	 25
418	 14	102.0	15.0	 25
419	 14	90.0	12.7	 25
420	 14	108.0	16.5	 25
421	 14	192.0	24.5	 25
422	 14	114.0	20.6	 25
423	 14	452.0	54.5	 25
424	 14	88.0	13.0	 25
425	 14	88.0	15.4	 25
426	 14	88.0	14.4	 25
427	 14	115.0	13.3	 25
428	 14	114.0	17.8	 25
429	 14	154.0	19.9	 25
430	 14	174.0	20.1	 25
431	 14	102.0	20.6	 25
432	 14	180.0	31.3	 25
433	 14	113.0	15.2	 25
434	 14	100.0	15.5	 25
435	 14	83.0	8.7	 25
436	 14	85.0	8.7	 25
437	 14	112.0	13.3	 25
438	 14	107.0	14.4	 25
439	 14	172.0	22.4	 25
440	 14	91.0	10.6	 25
441	 14	199.0	31.9	 25
442	 14	164.0	26.0	 25
443	 14	113.0	16.6	 25
444	 14	186.0	25.7	 25
445	 14	696.0	127.8	 25
446	 14	103.0	17.9	 25
447	 14	98.0	10.2	 25
448	 14	92.0	13.9	 25
449	 14	76.0	12.7	 25
450	 14	122.0	19.9	 25
451	 14	88.0	12.0	 25
452	 14	101.0	11.4	 25
453	 14	367.0	61.0	 25
454	 14	174.0	25.0	 25
455	 14	111.0	15.8	 25
456	 14	84.0	13.2	 25
457	 14	117.0	18.5	 25
458	 14	87.0	16.7	 25
459	 14	97.0	16.4	 25
460	 14	113.0	18.9	 25
461	 14	73.0	9.2	 25
462	 14	78.0	10.2	 25
463	 14	125.0	15.7	 25
464	 14	102.0	19.1	 25
465	 14	92.0	15.7	 25
466	 14	109.0	13.2	 25
467	 14	85.0	11.9	 25
468	 14	86.0	10.6	 25
469	 14	212.0	39.1	 25
470	 14	82.0	9.2	 25
471	 14	85.0	8.3	 25
472	 14	89.0	11.7	 25
473	 14	103.0	17.9	 25
474	 14	96.0	20.5	 25
475	 14	84.0	14.1	 25
476	 14	124.0	15.9	 25
477	 14	107.0	15.4	 25
478	 14	87.0	12.7	 25
479	 14	118.0	18.8	 25
480	 14	197.0	33.2	 25
481	 14	98.0	13.0	 25
482	 14	125.0	18.8	 25
483	 14	111.0	12.3	 25
484	 14	81.0	11.8	 25
485	 14	128.0	21.5	 25
486	 14	76.0	9.5	 25
487	 14	94.0	11.8	 25
488	 14	158.0	20.9	 25
489	 14	108.0	16.3	 25
490	 14	182.0	22.9	 25
491	 14	125.0	18.1	 25
492	 14	126.0	15.3	 25
493	 14	84.0	14.7	 25
494	 14	95.0	16.5	 25
495	 14	1972.0	368.3	 25
496	 14	149.0	33.0	 25
497	 14	96.0	17.7	 25
498	 14	143.0	12.8	 25
499	 14	429.0	57.4	 25
500	 14	148.0	21.6	 25
501	 14	126.0	13.8	 25
502	 14	159.0	24.2	 25
503	 14	89.0	13.5	 25
504	 14	102.0	15.7	 25
505	 14	81.0	11.0	 25
506	 14	89.0	11.4	 25
507	 14	95.0	13.8	 25
508	 14	113.0	20.2	 25
509	 14	102.0	16.7	 25
510	 14	160.0	25.2	 25
511	 14	524.0	69.2	 25
512	 14	680.0	96.2	 25
513	 14	134.0	18.1	 25
514	 14	92.0	14.8	 25
515	 14	158.0	19.4	 25
516	 14	137.0	13.6	 25
517	 14	82.0	11.8	 25
518	 14	157.0	26.3	 25
519	 14	262.0	48.4	 25
520	 14	133.0	20.1	 25
521	 14	91.0	17.6	 25
522	 14	109.0	11.9	 25
523	 14	78.0	10.9	 25
524	 14	101.0	16.4	 25
525	 14	117.0	22.3	 25
526	 14	273.0	35.9	 25
527	 14	89.0	12.9	 25
528	 14	103.0	14.8	 25
529	 14	86.0	16.6	 25
530	 14	194.0	33.9	 25
531	 14	122.0	19.4	 25
532	 14	149.0	20.0	 25
533	 14	100.0	19.2	 25
534	 14	68.0	11.6	 25
535	 14	158.0	22.8	 25
536	 14	199.0	20.9	 25
537	 14	101.0	17.5	 25
538	 14	92.0	10.3	 25
539	 14	1142.0	122.4	 25
540	 14	590.0	54.0	 25
541	 14	91.0	14.4	 25
542	 14	226.0	35.0	 25
543	 14	110.0	10.6	 25
544	 14	92.0	16.2	 25
545	 14	94.0	16.5	 25
546	 14	96.0	16.6	 25
547	 14	95.0	19.0	 25
548	 14	164.0	22.2	 25
549	 14	283.0	44.5	 25
550	 14	88.0	16.8	 25
551	 14	242.0	29.5	 25
552	 14	159.0	21.2	 25
553	 14	101.0	15.0	 25
554	 14	253.0	33.8	 25
555	 14	91.0	12.2	 25
556	 14	279.0	33.8	 25
557	 14	665.0	123.5	 25
558	 14	172.0	23.0	 25
559	 14	124.0	20.7	 25
560	 14	66.0	8.5	 25
561	 14	110.0	17.0	 25
562	 14	116.0	21.7	 25
563	 14	227.0	30.8	 25
564	 14	164.0	24.7	 25
565	 14	993.0	139.1	 25
566	 14	152.0	18.0	 25
567	 14	465.0	81.8	 25
568	 14	134.0	13.2	 25
569	 14	98.0	14.0	 25
570	 14	93.0	14.2	 25
571	 14	98.0	12.8	 25
572	 14	130.0	22.8	 25
573	 14	131.0	19.8	 25
574	 14	138.0	22.0	 25
575	 14	540.0	78.5	 25
576	 14	151.0	24.1	 25
577	 14	118.0	10.2	 25
578	 14	115.0	14.4	 25
579	 14	114.0	18.3	 25
580	 14	128.0	26.0	 25
581	 14	217.0	32.9	 25
582	 14	109.0	14.4	 25
583	 14	149.0	27.4	 25
584	 14	99.0	15.3	 25
585	 14	96.0	14.1	 25
586	 14	84.0	11.7	 25
587	 14	102.0	14.1	 25
588	 14	88.0	17.2	 25
589	 14	131.0	19.9	 25
590	 14	88.0	10.4	 25
591	 14	330.0	41.0	 25
592	 14	138.0	22.3	 25
593	 14	92.0	13.7	 25
594	 14	115.0	16.4	 25
595	 14	137.0	18.0	 25
596	 14	4000.0	763.6	 25
597	 14	123.0	10.8	 25
598	 14	428.0	63.0	 25
599	 14	113.0	24.4	 25
600	 14	102.0	15.7	 25
601	 14	100.0	13.5	 25
602	 14	165.0	19.4	 25
603	 14	138.0	18.5	 25
604	 14	719.0	115.6	 25
605	 14	280.0	37.9	 25
606	 14	405.0	63.7	 25
607	 14	120.0	18.3	 25
608	 14	106.0	12.6	 25
609	 14	84.0	7.7	 25
610	 14	98.0	14.1	 25
611	 14	108.0	14.1	 25
612	 14	89.0	12.7	 25
613	 14	162.0	19.2	 25
614	 14	669.0	103.7	 25
615	 14	188.0	16.0	 25
616	 14	96.0	17.6	 25
617	 14	97.0	13.2	 25
618	 14	190.0	21.6	 25
619	 14	179.0	19.8	 25
620	 14	137.0	22.5	 25
621	 14	118.0	19.6	 25
622	 14	96.0	17.3	 25
623	 14	111.0	10.2	 25
624	 14	109.0	11.8	 25
625	 14	80.0	13.5	 25
626	 14	86.0	15.5	 25
627	 14	122.0	13.7	 25
628	 14	170.0	29.8	 25
629	 14	253.0	41.2	 25
630	 14	714.0	105.9	 25
631	 14	110.0	10.5	 25
632	 14	199.0	28.7	 25
633	 14	213.0	35.8	 25
634	 14	116.0	15.3	 25
635	 14	146.0	16.2	 25
636	 14	112.0	20.0	 25
637	 14	106.0	15.1	 25
638	 14	103.0	12.8	 25
639	 14	80.0	9.4	 25
640	 14	112.0	14.3	 25
641	 14	220.0	16.4	 25
642	 14	102.0	17.3	 25
643	 14	94.0	11.5	 25
644	 14	98.0	13.1	 25
645	 14	139.0	24.2	 25
646	 14	81.0	9.0	 25
647	 14	80.0	12.5	 25
648	 14	239.0	29.7	 25
649	 14	132.0	15.6	 25
650	 14	84.0	10.4	 25
651	 14	106.0	15.2	 25
652	 14	110.0	18.0	 25
653	 14	103.0	14.3	 25
654	 14	143.0	22.3	 25
655	 14	195.0	26.4	 25
656	 14	160.0	21.3	 25
657	 14	158.0	24.3	 25
658	 14	111.0	20.2	 25
659	 14	129.0	17.1	 25
660	 14	100.0	11.5	 25
661	 14	84.0	13.9	 25
662	 14	196.0	33.2	 25
663	 14	186.0	24.8	 25
664	 14	128.0	18.0	 25
665	 14	96.0	13.7	 25
666	 14	136.0	14.2	 25
667	 14	136.0	19.6	 25
668	 14	126.0	19.0	 25
669	 14	110.0	18.5	 25
670	 14	146.0	19.9	 25
671	 14	181.0	32.0	 25
672	 14	73.0	13.6	 25
673	 14	106.0	12.6	 25
674	 14	92.0	11.8	 25
675	 14	286.0	42.3	 25
676	 14	95.0	18.0	 25
677	 14	111.0	12.8	 25
678	 14	105.0	15.2	 25
679	 14	102.0	16.3	 25
680	 14	91.0	13.0	 25
681	 14	284.0	50.1	 25
682	 14	108.0	18.6	 25
683	 14	94.0	15.6	 25
684	 14	137.0	12.8	 25
685	 14	132.0	18.9	 25
686	 14	223.0	26.8	 25
687	 14	341.0	45.7	 25
688	 14	99.0	13.8	 25
689	 14	168.0	16.4	 25
690	 14	115.0	13.7	 25
691	 14	269.0	41.1	 25
692	 14	165.0	18.0	 25
693	 14	122.0	19.2	 25
694	 14	338.0	36.8	 25
695	 14	133.0	18.9	 25
696	 14	121.0	14.2	 25
697	 14	130.0	19.1	 25
698	 14	120.0	21.8	 25
699	 14	415.0	70.9	 25
700	 14	189.0	18.7	 25
701	 14	129.0	22.3	 25
702	 14	108.0	15.6	 25
703	 14	106.0	21.3	 25
704	 14	66.0	10.8	 25
705	 14	107.0	11.6	 25
706	 14	93.0	11.2	 25
707	 14	137.0	15.4	 25
708	 14	148.0	19.1	 25
709	 14	164.0	21.7	 25
710	 14	161.0	19.1	 25
711	 14	104.0	13.3	 25
712	 14	96.0	12.0	 25
713	 14	322.0	55.0	 25
714	 14	135.0	19.0	 25
715	 14	112.0	19.9	 25
716	 14	108.0	12.8	 25
717	 14	94.0	12.2	 25
718	 14	521.0	53.5	 25
719	 14	84.0	10.4	 25
720	 14	158.0	24.6	 25
721	 14	109.0	14.1	 25
722	 14	65.0	11.4	 25
723	 14	88.0	15.0	 25
724	 14	86.0	13.2	 25
725	 14	160.0	21.9	 25
726	 14	136.0	24.5	 25
727	 14	113.0	18.1	 25
728	 14	286.0	28.7	 25
729	 14	141.0	15.1	 25
730	 14	99.0	19.0	 25
731	 14	96.0	13.6	 25
732	 14	121.0	15.6	 25
733	 14	1090.0	181.0	 25
734	 14	116.0	16.0	 25
735	 14	80.0	6.8	 25
736	 14	96.0	12.6	 25
737	 14	91.0	11.8	 25
738	 14	195.0	27.3	 25
739	 14	654.0	79.5	 25
740	 14	588.0	65.5	 25
741	 14	133.0	20.2	 25
742	 14	102.0	12.7	 25
743	 14	86.0	18.5	 25
744	 14	151.0	20.8	 25
745	 14	251.0	41.6	 25
746	 14	191.0	31.0	 25
747	 14	87.0	14.0	 25
748	 14	106.0	17.4	 25
749	 14	139.0	18.3	 25
750	 14	160.0	29.5	 25
751	 14	150.0	14.3	 25
752	 14	123.0	18.4	 25
753	 14	75.0	12.3	 25
754	 14	82.0	7.2	 25
755	 14	93.0	12.9	 25
756	 14	123.0	16.6	 25
757	 14	108.0	23.9	 25
758	 14	80.0	10.4	 25
759	 14	143.0	22.3	 25
760	 14	211.0	26.4	 25
761	 14	88.0	12.5	 25
762	 14	110.0	13.9	 25
763	 14	107.0	18.0	 25
764	 14	100.0	12.4	 25
765	 14	95.0	12.5	 25
766	 14	103.0	17.0	 25
767	 14	68.0	12.4	 25
768	 14	69.0	10.8	 25
769	 14	124.0	18.9	 25
770	 14	152.0	13.3	 25
771	 14	635.0	85.7	 25
772	 14	137.0	18.7	 25
773	 14	805.0	82.6	 25
774	 14	192.0	24.3	 25
775	 14	374.0	34.7	 25
776	 14	521.0	44.0	 25
777	 14	126.0	16.6	 25
778	 14	95.0	15.6	 25
779	 14	113.0	23.0	 25
780	 14	300.0	37.6	 25
781	 14	110.0	18.5	 25
782	 14	81.0	11.2	 25
783	 14	181.0	21.3	 25
784	 14	152.0	21.6	 25
785	 14	72.0	11.9	 25
786	 14	307.0	31.3	 25
787	 14	113.0	19.0	 25
788	 14	303.0	49.5	 25
789	 14	206.0	31.1	 25
790	 14	93.0	11.4	 25
791	 14	94.0	19.0	 25
792	 14	105.0	14.8	 25
793	 14	102.0	19.5	 25
794	 14	107.0	19.4	 25
795	 14	155.0	15.6	 25
796	 14	148.0	17.7	 25
797	 14	109.0	15.0	 25
798	 14	88.0	12.2	 25
799	 14	205.0	34.5	 25
800	 14	155.0	16.3	 25
801	 14	120.0	19.9	 25
802	 14	101.0	14.6	 25
803	 14	89.0	14.0	 25
804	 14	138.0	17.7	 25
805	 14	101.0	19.0	 25
806	 14	165.0	23.0	 25
807	 14	134.0	19.2	 25
808	 14	140.0	23.4	 25
809	 14	98.0	12.3	 25
810	 14	89.0	17.6	 25
811	 14	108.0	16.1	 25
812	 14	133.0	15.8	 25
813	 14	137.0	16.7	 25
814	 14	86.0	10.7	 25
815	 14	108.0	15.5	 25
816	 14	138.0	14.6	 25
817	 14	105.0	14.4	 25
818	 14	248.0	27.2	 25
819	 14	116.0	21.9	 25
820	 14	293.0	38.5	 25
821	 14	7284.0	1077.6	 25
822	 14	110.0	13.9	 25
823	 14	362.0	32.8	 25
824	 14	196.0	33.8	 25
825	 14	93.0	12.2	 25
826	 14	159.0	22.6	 25
827	 14	108.0	17.8	 25
828	 14	132.0	15.5	 25
829	 14	122.0	16.8	 25
830	 14	243.0	29.6	 25
831	 14	142.0	22.0	 25
832	 14	99.0	17.4	 25
833	 14	84.0	14.6	 25
834	 14	95.0	14.2	 25
835	 14	86.0	11.1	 25
836	 14	121.0	19.5	 25
837	 14	76.0	8.2	 25
838	 14	105.0	14.5	 25
839	 14	167.0	31.2	 25
840	 14	465.0	64.8	 25
841	 14	89.0	17.1	 25
842	 14	91.0	15.8	 25
843	 14	80.0	11.2	 25
844	 14	114.0	13.1	 25
845	 14	92.0	14.1	 25
846	 14	87.0	16.5	 25
847	 14	107.0	21.2	 25
848	 14	115.0	21.1	 25
849	 14	107.0	21.5	 25
850	 14	101.0	17.8	 25
851	 14	111.0	13.4	 25
852	 14	108.0	16.1	 25
853	 14	124.0	24.1	 25
854	 14	125.0	18.4	 25
855	 14	110.0	21.1	 25
856	 14	87.0	14.0	 25
857	 14	472.0	93.8	 25
858	 14	89.0	8.7	 25
859	 14	339.0	33.8	 25
860	 14	319.0	42.3	 25
861	 14	91.0	16.0	 25
862	 14	94.0	11.1	 25
863	 14	106.0	12.7	 25
864	 14	88.0	11.4	 25
865	 14	115.0	17.6	 25
866	 14	121.0	15.6	 25
867	 14	81.0	12.9	 25
868	 14	105.0	16.0	 25
869	 14	108.0	16.7	 25
870	 14	84.0	13.2	 25
871	 14	92.0	9.3	 25
872	 14	99.0	14.3	 25
873	 14	116.0	13.1	 25
874	 14	142.0	21.2	 25
875	 14	111.0	25.9	 25
876	 14	88.0	15.1	 25
877	 14	127.0	14.8	 25
878	 14	232.0	39.5	 25
879	 14	108.0	15.0	 25
880	 14	161.0	19.9	 25
881	 14	291.0	34.5	 25
882	 14	113.0	11.4	 25
883	 14	207.0	45.0	 25
884	 14	137.0	25.6	 25
885	 14	96.0	16.0	 25
886	 14	620.0	74.3	 25
887	 14	216.0	25.3	 25
888	 14	85.0	14.2	 25
889	 14	118.0	18.5	 25
890	 14	136.0	30.3	 25
891	 14	321.0	50.0	 25
892	 14	128.0	20.8	 25
893	 14	113.0	20.5	 25
894	 14	5503.0	764.5	 25
895	 14	116.0	19.0	 25
896	 14	150.0	20.4	 25
897	 14	114.0	13.7	 25
898	 14	284.0	47.1	 25
899	 14	202.0	22.1	 25
900	 14	264.0	36.7	 25
901	 14	87.0	12.8	 25
902	 14	367.0	56.7	 25
903	 14	193.0	28.2	 25
904	 14	103.0	9.9	 25
905	 14	461.0	70.2	 25
906	 14	129.0	23.5	 25
907	 14	241.0	30.3	 25
908	 14	103.0	16.8	 25
909	 14	79.0	14.5	 25
910	 14	111.0	18.6	 25
911	 14	94.0	12.0	 25
912	 14	88.0	15.7	 25
913	 14	113.0	20.9	 25
914	 14	112.0	17.8	 25
915	 14	129.0	15.1	 25
916	 14	76.0	13.8	 25
917	 14	75.0	11.9	 25
918	 14	120.0	18.8	 25
919	 14	90.0	15.1	 25
920	 14	86.0	12.7	 25
921	 14	1512.0	250.6	 25
922	 14	284.0	39.7	 25
923	 14	159.0	19.7	 25
924	 14	80.0	10.7	 25
925	 14	80.0	11.5	 25
926	 14	195.0	24.3	 25
927	 14	173.0	27.7	 25
928	 14	108.0	18.0	 25
929	 14	145.0	22.3	 25
930	 14	115.0	15.2	 25
931	 14	102.0	12.5	 25
932	 14	89.0	15.6	 25
933	 14	96.0	15.3	 25
934	 14	139.0	18.5	 25
935	 14	115.0	21.4	 25
936	 14	375.0	61.9	 25
937	 14	201.0	34.2	 25
938	 14	111.0	17.4	 25
939	 14	162.0	31.6	 25
940	 14	76.0	13.4	 25
941	 14	91.0	12.2	 25
942	 14	136.0	27.5	 25
943	 14	223.0	28.1	 25
944	 14	144.0	22.1	 25
945	 14	307.0	30.6	 25
946	 14	104.0	14.2	 25
947	 14	89.0	14.4	 25
948	 14	86.0	13.3	 25
949	 14	101.0	16.5	 25
950	 14	92.0	16.4	 25
951	 14	271.0	38.9	 25
952	 14	150.0	20.4	 25
953	 14	488.0	64.6	 25
954	 14	464.0	84.8	 25
955	 14	520.0	75.0	 25
956	 14	230.0	41.3	 25
957	 14	165.0	25.4	 25
958	 14	124.0	18.0	 25
959	 14	202.0	25.9	 25
960	 14	90.0	18.0	 25
961	 14	96.0	17.9	 25
962	 14	127.0	14.1	 25
963	 14	86.0	12.8	 25
964	 14	91.0	9.3	 25
965	 14	105.0	18.9	 25
966	 14	121.0	18.1	 25
967	 14	210.0	25.8	 25
968	 14	177.0	30.4	 25
969	 14	127.0	20.6	 25
970	 14	178.0	39.6	 25
971	 14	166.0	25.5	 25
972	 14	241.0	38.7	 25
973	 14	169.0	19.5	 25
974	 14	195.0	26.2	 25
975	 14	424.0	50.6	 25
976	 14	106.0	13.2	 25
977	 14	99.0	21.7	 25
978	 14	104.0	13.6	 25
979	 14	518.0	66.4	 25
980	 14	178.0	26.0	 25
981	 14	99.0	14.7	 25
982	 14	114.0	17.5	 25
983	 14	119.0	21.3	 25
984	 14	273.0	40.6	 25
985	 14	254.0	28.5	 25
986	 14	131.0	18.4	 25
987	 14	367.0	42.5	 25
988	 14	622.0	109.9	 25
989	 14	242.0	27.8	 25
990	 14	192.0	30.4	 25
991	 14	109.0	18.7	 25
992	 14	103.0	15.4	 25
993	 14	1918.0	407.1	 25
994	 14	288.0	41.7	 25
995	 14	175.0	33.4	 25
996	 14	238.0	35.3	 25
997	 14	202.0	31.1	 25
998	 14	128.0	22.9	 25
999	 14	112.0	16.4	 25
1000	 14	183.0	28.1	 25
1001	 14	5737.0	1090.1	 25
  0	 15	137.0	26.8	 25
  1	 15	1252.0	266.2	 25
  2	 15	147.0	18.3	 25
  3	 15	278.0	42.2	 25
  4	 15	129.0	20.4	 25
  5	 15	316.0	54.9	 25
  6	 15	690.0	67.1	 25
  7	 15	988.0	134.2	 25
  8	 15	167.0	19.2	 25
  9	 15	170.0	26.3	 25
 10	 15	123.0	19.6	 25
 11	 15	133.0	17.4	 25
 12	 15	85.0	14.3	 25
 13	 15	195.0	26.9	 25
 14	 15	280.0	49.4	 25
 15	 15	194.0	21.3	 25
 16	 15	257.0	44.5	 25
 17	 15	144.0	20.0	 25
 18	 15	121.0	16.3	 25
 19	 15	84.0	13.3	 25
 20	 15	146.0	22.3	 25
 21	 15	145.0	17.1	 25
 22	 15	139.0	15.0	 25
 23	 15	3017.0	392.8	 25
 24	 15	2501.0	281.3	 25
 25	 15	153.0	15.9	 25
 26	 15	214.0	43.2	 25
 27	 15	150.0	19.2	 25
 28	 15	87.0	15.1	 25
 29	 15	79.0	8.9	 25
 30	 15	85.0	20.1	 25
 31	 15	1418.0	190.6	 25
 32	 15	753.0	95.8	 25
 33	 15	292.0	39.9	 25
 34	 15	200.0	18.6	 25
 35	 15	4567.0	679.3	 25
 36	 15	107.0	14.2	 25
 37	 15	90.0	10.5	 25
 38	 15	82.0	10.5	 25
 39	 15	88.0	13.3	 25
 40	 15	161.0	29.6	 25
 41	 15	108.0	18.5	 25
 42	 15	1072.0	264.2	 25
 43	 15	379.0	66.7	 25
 44	 15	74.0	10.5	 25
 45	 15	80.0	15.8	 25
 46	 15	152.0	25.1	 25
 47	 15	140.0	23.8	 25
 48	 15	106.0	17.0	 25
 49	 15	89.0	14.5	 25
 50	 15	116.0	13.6	 25
 51	 15	1992.0	419.1	 25
 52	 15	96.0	17.7	 25
 53	 15	88.0	10.9	 25
 54	 15	72.0	8.8	 25
 55	 15	206.0	31.5	 25
 56	 15	166.0	20.4	 25
 57	 15	81.0	13.5	 25
 58	 15	131.0	24.2	 25
 59	 15	189.0	35.6	 25
 60	 15	105.0	17.0	 25
 61	 15	123.0	17.4	 25
 62	 15	211.0	25.1	 25
 63	 15	677.0	108.1	 25
 64	 15	128.0	22.1	 25
 65	 15	142.0	19.8	 25
 66	 15	99.0	11.3	 25
 67	 15	90.0	10.3	 25
 68	 15	148.0	21.1	 25
 69	 15	124.0	13.8	 25
 70	 15	100.0	18.6	 25
 71	 15	85.0	10.2	 25
 72	 15	137.0	18.3	 25
 73	 15	89.0	14.8	 25
 74	 15	128.0	22.0	 25
 75	 15	106.0	10.8	 25
 76	 15	96.0	8.4	 25
 77	 15	82.0	12.3	 25
 78	 15	88.0	7.3	 25
 79	 15	178.0	22.6	 25
 80	 15	104.0	15.0	 25
 81	 15	188.0	32.4	 25
 82	 15	229.0	30.4	 25
 83	 15	140.0	9.4	 25
 84	 15	137.0	10.8	 25
 85	 15	168.0	31.6	 25
 86	 15	338.0	56.4	 25
 87	 15	573.0	45.4	 25
 88	 15	544.0	52.7	 25
 89	 15	415.0	29.7	 25
 90	 15	182.0	18.2	 25
 91	 15	103.0	15.8	 25
 92	 15	543.0	97.0	 25
 93	 15	274.0	22.9	 25
 94	 15	138.0	16.3	 25
 95	 15	117.0	17.1	 25
 96	 15	148.0	22.1	 25
 97	 15	152.0	16.0	 25
 98	 15	126.0	11.6	 25
 99	 15	101.0	14.2	 25
100	 15	83.0	15.0	 25
101	 15	82.0	9.6	 25
102	 15	87.0	10.6	 25
103	 15	107.0	16.0	 25
104	 15	105.0	16.2	 25
105	 15	116.0	18.5	 25
106	 15	97.0	14.2	 25
107	 15	174.0	25.7	 25
108	 15	612.0	87.6	 25
109	 15	472.0	60.2	 25
110	 15	265.0	39.7	 25
111	 15	82.0	12.7	 25
112	 15	93.0	13.7	 25
113	 15	131.0	13.1	 25
114	 15	100.0	18.4	 25
115	 15	273.0	18.7	 25
116	 15	116.0	10.1	 25
117	 15	94.0	11.9	 25
118	 15	112.0	15.1	 25
119	 15	112.0	12.6	 25
120	 15	7132.0	943.5	 25
121	 15	140.0	22.1	 25
122	 15	91.0	8.7	 25
123	 15	113.0	14.3	 25
124	 15	162.0	16.9	 25
125	 15	119.0	12.8	 25
126	 15	182.0	24.6	 25
127	 15	224.0	39.9	 25
128	 15	2620.0	457.9	 25
129	 15	116.0	16.6	 25
130	 15	187.0	28.7	 25
131	 15	116.0	17.8	 25
132	 15	127.0	18.9	 25
133	 15	200.0	25.9	 25
134	 15	148.0	10.2	 25
135	 15	147.0	21.1	 25
136	 15	90.0	13.8	 25
137	 15	70.0	11.3	 25
138	 15	426.0	50.4	 25
139	 15	138.0	28.5	 25
140	 15	116.0	13.7	 25
141	 15	213.0	29.4	 25
142	 15	94.0	12.0	 25
143	 15	89.0	11.4	 25
144	 15	234.0	26.9	 25
145	 15	175.0	35.3	 25
146	 15	91.0	13.9	 25
147	 15	623.0	116.0	 25
148	 15	89.0	13.4	 25
149	 15	103.0	13.5	 25
150	 15	92.0	13.5	 25
151	 15	90.0	14.0	 25
152	 15	323.0	47.5	 25
153	 15	162.0	17.4	 25
154	 15	120.0	16.5	 25
155	 15	96.0	14.8	 25
156	 15	76.0	11.9	 25
157	 15	106.0	14.7	 25
158	 15	89.0	12.4	 25
159	 15	76.0	9.4	 25
160	 15	219.0	32.5	 25
161	 15	120.0	19.1	 25
162	 15	117.0	16.4	 25
163	 15	119.0	14.5	 25
164	 15	114.0	11.8	 25
165	 15	177.0	25.9	 25
166	 15	102.0	14.6	 25
167	 15	14021.0	2138.6	 25
168	 15	1001.0	129.3	 25
169	 15	194.0	23.2	 25
170	 15	222.0	39.7	 25
171	 15	133.0	19.8	 25
172	 15	1731.0	349.3	 25
173	 15	2696.0	438.5	 25
174	 15	100.0	11.4	 25
175	 15	95.0	11.5	 25
176	 15	112.0	13.4	 25
177	 15	84.0	15.9	 25
178	 15	5481.0	1112.2	 25
179	 15	233.0	24.7	 25
180	 15	532.0	67.0	 25
181	 15	164.0	18.2	 25
182	 15	75.0	11.1	 25
183	 15	157.0	24.2	 25
184	 15	168.0	30.7	 25
185	 15	180.0	17.7	 25
186	 15	94.0	11.6	 25
187	 15	118.0	13.3	 25
188	 15	141.0	24.5	 25
189	 15	184.0	24.4	 25
190	 15	215.0	32.3	 25
191	 15	184.0	22.0	 25
192	 15	88.0	9.7	 25
193	 15	87.0	11.8	 25
194	 15	145.0	22.0	 25
195	 15	73.0	6.0	 25
196	 15	113.0	17.9	 25
197	 15	4060.0	671.9	 25
198	 15	82.0	9.8	 25
199	 15	112.0	14.0	 25
200	 15	249.0	34.7	 25
201	 15	171.0	21.2	 25
202	 15	88.0	12.5	 25
203	 15	252.0	34.4	 25
204	 15	125.0	19.8	 25
205	 15	182.0	17.7	 25
206	 15	80.0	9.1	 25
207	 15	68.0	12.8	 25
208	 15	103.0	17.2	 25
209	 15	577.0	84.8	 25
210	 15	810.0	109.8	 25
211	 15	300.0	46.2	 25
212	 15	112.0	14.6	 25
213	 15	238.0	34.5	 25
214	 15	168.0	21.5	 25
215	 15	182.0	26.8	 25
216	 15	213.0	39.5	 25
217	 15	251.0	42.9	 25
218	 15	215.0	28.5	 25
219	 15	283.0	53.3	 25
220	 15	85.0	8.9	 25
221	 15	93.0	16.1	 25
222	 15	114.0	20.3	 25
223	 15	183.0	20.5	 25
224	 15	96.0	13.0	 25
225	 15	103.0	15.9	 25
226	 15	108.0	17.9	 25
227	 15	209.0	25.4	 25
228	 15	246.0	41.8	 25
229	 15	88.0	10.7	 25
230	 15	767.0	163.5	 25
231	 15	365.0	56.5	 25
232	 15	105.0	14.8	 25
233	 15	80.0	8.8	 25
234	 15	82.0	11.3	 25
235	 15	357.0	67.0	 25
236	 15	100.0	15.4	 25
237	 15	155.0	20.1	 25
238	 15	376.0	72.9	 25
239	 15	100.0	13.4	 25
240	 15	250.0	44.0	 25
241	 15	72.0	11.6	 25
242	 15	105.0	18.1	 25
243	 15	883.0	154.9	 25
244	 15	134.0	16.4	 25
245	 15	130.0	16.6	 25
246	 15	172.0	20.2	 25
247	 15	156.0	21.9	 25
248	 15	91.0	18.1	 25
249	 15	134.0	17.9	 25
250	 15	130.0	17.3	 25
251	 15	92.0	15.8	 25
252	 15	105.0	15.8	 25
253	 15	140.0	22.4	 25
254	 15	284.0	36.2	 25
255	 15	93.0	14.4	 25
256	 15	106.0	18.5	 25
257	 15	150.0	18.0	 25
258	 15	100.0	17.9	 25
259	 15	250.0	22.0	 25
260	 15	143.0	20.0	 25
261	 15	196.0	34.8	 25
262	 15	77.0	9.3	 25
263	 15	358.0	62.6	 25
264	 15	135.0	19.2	 25
265	 15	95.0	12.3	 25
266	 15	99.0	13.2	 25
267	 15	113.0	17.1	 25
268	 15	91.0	13.3	 25
269	 15	83.0	15.0	 25
270	 15	107.0	17.8	 25
271	 15	103.0	12.7	 25
272	 15	92.0	14.8	 25
273	 15	176.0	29.9	 25
274	 15	115.0	14.8	 25
275	 15	92.0	11.7	 25
276	 15	109.0	12.7	 25
277	 15	118.0	12.8	 25
278	 15	516.0	82.5	 25
279	 15	90.0	11.4	 25
280	 15	72.0	8.5	 25
281	 15	112.0	14.1	 25
282	 15	1085.0	172.7	 25
283	 15	97.0	15.9	 25
284	 15	96.0	13.4	 25
285	 15	110.0	20.7	 25
286	 15	662.0	90.2	 25
287	 15	111.0	14.7	 25
288	 15	158.0	22.4	 25
289	 15	233.0	39.0	 25
290	 15	153.0	25.6	 25
291	 15	284.0	37.4	 25
292	 15	84.0	10.8	 25
293	 15	83.0	12.5	 25
294	 15	95.0	10.0	 25
295	 15	450.0	60.5	 25
296	 15	99.0	10.4	 25
297	 15	75.0	11.4	 25
298	 15	99.0	10.7	 25
299	 15	192.0	20.0	 25
300	 15	105.0	14.9	 25
301	 15	118.0	14.5	 25
302	 15	196.0	28.4	 25
303	 15	133.0	17.4	 25
304	 15	197.0	30.1	 25
305	 15	122.0	23.1	 25
306	 15	202.0	26.1	 25
307	 15	274.0	42.8	 25
308	 15	92.0	17.3	 25
309	 15	162.0	32.3	 25
310	 15	205.0	27.7	 25
311	 15	107.0	14.0	 25
312	 15	117.0	19.9	 25
313	 15	116.0	15.7	 25
314	 15	153.0	23.0	 25
315	 15	323.0	25.0	 25
316	 15	243.0	32.0	 25
317	 15	527.0	58.1	 25
318	 15	102.0	12.8	 25
319	 15	91.0	16.0	 25
320	 15	119.0	23.1	 25
321	 15	109.0	9.4	 25
322	 15	141.0	16.1	 25
323	 15	83.0	12.5	 25
324	 15	283.0	39.6	 25
325	 15	121.0	12.1	 25
326	 15	165.0	17.2	 25
327	 15	103.0	20.0	 25
328	 15	198.0	28.4	 25
329	 15	73.0	11.7	 25
330	 15	248.0	36.0	 25
331	 15	91.0	10.1	 25
332	 15	96.0	14.0	 25
333	 15	107.0	15.6	 25
334	 15	238.0	39.0	 25
335	 15	1517.0	224.0	 25
336	 15	79.0	14.5	 25
337	 15	131.0	20.0	 25
338	 15	80.0	9.4	 25
339	 15	227.0	27.6	 25
340	 15	117.0	18.9	 25
341	 15	124.0	16.8	 25
342	 15	133.0	22.4	 25
343	 15	166.0	17.8	 25
344	 15	456.0	56.0	 25
345	 15	156.0	13.9	 25
346	 15	106.0	13.5	 25
347	 15	120.0	13.7	 25
348	 15	124.0	13.5	 25
349	 15	111.0	18.2	 25
350	 15	115.0	8.6	 25
351	 15	130.0	20.5	 25
352	 15	166.0	25.5	 25
353	 15	81.0	12.7	 25
354	 15	112.0	17.5	 25
355	 15	111.0	12.4	 25
356	 15	771.0	108.8	 25
357	 15	96.0	10.5	 25
358	 15	112.0	19.0	 25
359	 15	112.0	15.5	 25
360	 15	140.0	20.6	 25
361	 15	164.0	23.3	 25
362	 15	7314.0	1472.0	 25
363	 15	135.0	13.3	 25
364	 15	115.0	14.4	 25
365	 15	111.0	13.2	 25
366	 15	132.0	22.7	 25
367	 15	879.0	81.6	 25
368	 15	344.0	42.7	 25
369	 15	2719.0	484.6	 25
370	 15	123.0	7.9	 25
371	 15	129.0	25.1	 25
372	 15	101.0	16.2	 25
373	 15	105.0	20.7	 25
374	 15	113.0	10.9	 25
375	 15	135.0	13.5	 25
376	 15	111.0	14.3	 25
377	 15	784.0	111.3	 25
378	 15	250.0	30.9	 25
379	 15	234.0	29.8	 25
380	 15	91.0	14.6	 25
381	 15	249.0	40.4	 25
382	 15	223.0	36.6	 25
383	 15	81.0	11.8	 25
384	 15	69.0	11.5	 25
385	 15	109.0	20.8	 25
386	 15	217.0	36.7	 25
387	 15	446.0	59.8	 25
388	 15	188.0	27.4	 25
389	 15	556.0	82.2	 25
390	 15	179.0	25.1	 25
391	 15	237.0	25.8	 25
392	 15	121.0	16.4	 25
393	 15	411.0	30.3	 25
394	 15	3276.0	345.4	 25
395	 15	1856.0	259.3	 25
396	 15	97.0	14.6	 25
397	 15	369.0	57.9	 25
398	 15	183.0	27.3	 25
399	 15	157.0	21.5	 25
400	 15	2808.0	466.0	 25
401	 15	138.0	14.9	 25
402	 15	89.0	12.0	 25
403	 15	91.0	9.9	 25
404	 15	98.0	14.6	 25
405	 15	890.0	96.9	 25
406	 15	156.0	17.7	 25
407	 15	153.0	24.2	 25
408	 15	1255.0	144.7	 25
409	 15	204.0	26.8	 25
410	 15	106.0	10.7	 25
411	 15	397.0	66.0	 25
412	 15	145.0	17.4	 25
413	 15	159.0	25.1	 25
414	 15	156.0	17.3	 25
415	 15	99.0	17.9	 25
416	 15	82.0	13.5	 25
417	 15	298.0	40.2	 25
418	 15	98.0	16.0	 25
419	 15	140.0	17.5	 25
420	 15	113.0	14.5	 25
421	 15	216.0	25.5	 25
422	 15	135.0	22.5	 25
423	 15	114.0	15.4	 25
424	 15	273.0	37.0	 25
425	 15	130.0	19.9	 25
426	 15	78.0	11.9	 25
427	 15	90.0	16.6	 25
428	 15	166.0	23.6	 25
429	 15	5238.0	1058.7	 25
430	 15	122.0	16.9	 25
431	 15	71.0	10.0	 25
432	 15	164.0	17.9	 25
433	 15	99.0	11.8	 25
434	 15	103.0	13.7	 25
435	 15	90.0	10.7	 25
436	 15	124.0	18.9	 25
437	 15	108.0	13.3	 25
438	 15	1304.0	195.0	 25
439	 15	136.0	18.6	 25
440	 15	255.0	29.9	 25
441	 15	937.0	107.5	 25
442	 15	123.0	18.7	 25
443	 15	1987.0	284.3	 25
444	 15	412.0	49.4	 25
445	 15	151.0	19.6	 25
446	 15	84.0	10.9	 25
447	 15	97.0	14.7	 25
448	 15	98.0	18.3	 25
449	 15	582.0	74.2	 25
450	 15	532.0	85.3	 25
451	 15	129.0	18.0	 25
452	 15	121.0	18.6	 25
453	 15	103.0	18.6	 25
454	 15	110.0	16.1	 25
455	 15	108.0	13.7	 25
456	 15	375.0	42.3	 25
457	 15	184.0	33.1	 25
458	 15	90.0	11.9	 25
459	 15	96.0	17.3	 25
460	 15	167.0	33.2	 25
461	 15	206.0	28.6	 25
462	 15	1080.0	190.0	 25
463	 15	289.0	36.4	 25
464	 15	123.0	21.1	 25
465	 15	102.0	20.8	 25
466	 15	147.0	21.2	 25
467	 15	139.0	18.5	 25
468	 15	75.0	7.7	 25
469	 15	176.0	22.3	 25
470	 15	110.0	20.8	 25
471	 15	121.0	21.1	 25
472	 15	267.0	38.0	 25
473	 15	153.0	21.1	 25
474	 15	278.0	48.1	 25
475	 15	135.0	15.9	 25
476	 15	88.0	14.1	 25
477	 15	100.0	17.4	 25
478	 15	121.0	21.7	 25
479	 15	147.0	20.5	 25
480	 15	816.0	127.9	 25
481	 15	139.0	18.8	 25
482	 15	209.0	25.7	 25
483	 15	140.0	22.7	 25
484	 15	201.0	37.5	 25
485	 15	152.0	27.9	 25
486	 15	147.0	20.7	 25
487	 15	80.0	14.4	 25
488	 15	272.0	59.7	 25
489	 15	298.0	44.5	 25
490	 15	168.0	28.2	 25
491	 15	96.0	18.5	 25
492	 15	191.0	22.0	 25
493	 15	111.0	19.9	 25
494	 15	4784.0	650.5	 25
495	 15	186.0	20.9	 25
496	 15	217.0	26.0	 25
497	 15	233.0	23.3	 25
498	 15	135.0	18.7	 25
499	 15	207.0	26.7	 25
500	 15	128.0	19.4	 25
501	 15	849.0	115.9	 25
502	 15	281.0	53.4	 25
503	 15	174.0	30.6	 25
504	 15	194.0	26.8	 25
505	 15	174.0	25.9	 25
506	 15	120.0	15.2	 25
507	 15	152.0	26.4	 25
508	 15	127.0	23.3	 25
509	 15	84.0	9.6	 25
510	 15	1210.0	220.6	 25
511	 15	1019.0	135.7	 25
512	 15	173.0	25.2	 25
513	 15	325.0	52.1	 25
514	 15	108.0	13.4	 25
515	 15	177.0	28.7	 25
516	 15	198.0	24.7	 25
517	 15	82.0	10.9	 25
518	 15	131.0	18.7	 25
519	 15	118.0	13.8	 25
520	 15	527.0	87.8	 25
521	 15	203.0	30.9	 25
522	 15	130.0	19.7	 25
523	 15	112.0	14.9	 25
524	 15	323.0	63.6	 25
525	 15	94.0	16.2	 25
526	 15	117.0	17.1	 25
527	 15	144.0	31.3	 25
528	 15	97.0	16.1	 25
529	 15	121.0	21.7	 25
530	 15	84.0	13.1	 25
531	 15	74.0	13.0	 25
532	 15	118.0	20.4	 25
533	 15	657.0	98.4	 25
534	 15	106.0	11.9	 25
535	 15	680.0	80.0	 25
536	 15	449.0	44.8	 25
537	 15	266.0	22.2	 25
538	 15	287.0	34.2	 25
539	 15	1369.0	200.4	 25
540	 15	124.0	15.3	 25
541	 15	87.0	14.4	 25
542	 15	259.0	35.7	 25
543	 15	75.0	11.8	 25
544	 15	119.0	13.6	 25
545	 15	217.0	21.5	 25
546	 15	155.0	29.5	 25
547	 15	150.0	22.5	 25
548	 15	638.0	105.6	 25
549	 15	697.0	130.0	 25
550	 15	120.0	15.3	 25
551	 15	134.0	20.2	 25
552	 15	326.0	37.8	 25
553	 15	105.0	18.2	 25
554	 15	158.0	30.0	 25
555	 15	216.0	28.8	 25
556	 15	194.0	39.8	 25
557	 15	113.0	15.7	 25
558	 15	100.0	17.2	 25
559	 15	146.0	21.8	 25
560	 15	84.0	16.5	 25
561	 15	149.0	22.1	 25
562	 15	102.0	16.0	 25
563	 15	189.0	25.9	 25
564	 15	137.0	19.9	 25
565	 15	165.0	24.6	 25
566	 15	151.0	16.1	 25
567	 15	137.0	22.6	 25
568	 15	160.0	22.4	 25
569	 15	240.0	34.8	 25
570	 15	124.0	12.7	 25
571	 15	111.0	22.0	 25
572	 15	108.0	13.1	 25
573	 15	105.0	15.5	 25
574	 15	92.0	14.3	 25
575	 15	105.0	19.1	 25
576	 15	71.0	14.7	 25
577	 15	120.0	15.7	 25
578	 15	124.0	16.7	 25
579	 15	3369.0	614.3	 25
580	 15	75.0	12.0	 25
581	 15	111.0	22.6	 25
582	 15	505.0	61.8	 25
583	 15	1516.0	161.3	 25
584	 15	1570.0	262.3	 25
585	 15	95.0	16.1	 25
586	 15	741.0	126.3	 25
587	 15	116.0	16.3	 25
588	 15	83.0	16.1	 25
589	 15	82.0	13.3	 25
590	 15	82.0	12.9	 25
591	 15	184.0	31.7	 25
592	 15	101.0	16.7	 25
593	 15	115.0	21.7	 25
594	 15	107.0	18.1	 25
595	 15	113.0	18.0	 25
596	 15	98.0	13.3	 25
597	 15	123.0	12.5	 25
598	 15	108.0	19.4	 25
599	 15	288.0	30.4	 25
600	 15	172.0	24.1	 25
601	 15	185.0	17.6	 25
602	 15	401.0	68.0	 25
603	 15	104.0	16.3	 25
604	 15	462.0	90.7	 25
605	 15	199.0	25.4	 25
606	 15	106.0	20.9	 25
607	 15	161.0	23.8	 25
608	 15	96.0	13.1	 25
609	 15	109.0	18.2	 25
610	 15	167.0	22.5	 25
611	 15	200.0	28.2	 25
612	 15	111.0	19.1	 25
613	 15	98.0	17.9	 25
614	 15	112.0	15.2	 25
615	 15	95.0	15.2	 25
616	 15	103.0	11.8	 25
617	 15	87.0	15.4	 25
618	 15	89.0	10.9	 25
619	 15	184.0	27.6	 25
620	 15	467.0	59.1	 25
621	 15	99.0	10.9	 25
622	 15	121.0	20.2	 25
623	 15	123.0	22.1	 25
624	 15	160.0	32.8	 25
625	 15	102.0	16.1	 25
626	 15	104.0	20.6	 25
627	 15	113.0	17.1	 25
628	 15	92.0	14.6	 25
629	 15	89.0	13.4	 25
630	 15	90.0	10.7	 25
631	 15	229.0	41.2	 25
632	 15	162.0	21.7	 25
633	 15	108.0	17.6	 25
634	 15	196.0	27.9	 25
635	 15	95.0	17.1	 25
636	 15	120.0	20.8	 25
637	 15	115.0	20.7	 25
638	 15	111.0	18.4	 25
639	 15	100.0	16.8	 25
640	 15	117.0	16.5	 25
641	 15	108.0	12.1	 25
642	 15	85.0	15.1	 25
643	 15	932.0	178.3	 25
644	 15	93.0	21.6	 25
645	 15	123.0	21.8	 25
646	 15	445.0	76.7	 25
647	 15	81.0	8.9	 25
648	 15	87.0	16.3	 25
649	 15	78.0	15.6	 25
650	 15	2794.0	558.9	 25
651	 15	202.0	28.4	 25
652	 15	433.0	70.1	 25
653	 15	132.0	15.1	 25
654	 15	90.0	16.7	 25
655	 15	153.0	22.0	 25
656	 15	82.0	12.5	 25
657	 15	114.0	21.8	 25
658	 15	113.0	25.9	 25
659	 15	85.0	14.7	 25
660	 15	188.0	26.8	 25
661	 15	142.0	29.1	 25
662	 15	97.0	17.7	 25
663	 15	134.0	20.9	 25
664	 15	146.0	19.6	 25
665	 15	161.0	19.0	 25
666	 15	660.0	128.5	 25
667	 15	87.0	10.7	 25
668	 15	131.0	21.0	 25
669	 15	82.0	11.1	 25
670	 15	102.0	13.0	 25
671	 15	3820.0	513.8	 25
672	 15	284.0	41.1	 25
673	 15	97.0	14.5	 25
674	 15	88.0	9.1	 25
675	 15	107.0	12.6	 25
676	 15	150.0	23.3	 25
677	 15	114.0	19.2	 25
678	 15	119.0	27.7	 25
679	 15	130.0	18.1	 25
680	 15	102.0	14.9	 25
681	 15	112.0	20.3	 25
682	 15	84.0	14.2	 25
683	 15	165.0	30.7	 25
684	 15	106.0	19.1	 25
685	 15	116.0	19.4	 25
686	 15	138.0	24.6	 25
687	 15	217.0	34.3	 25
688	 15	121.0	17.9	 25
689	 15	89.0	19.0	 25
690	 15	90.0	9.3	 25
691	 15	83.0	12.8	 25
692	 15	81.0	10.8	 25
693	 15	129.0	25.5	 25
694	 15	138.0	22.5	 25
695	 15	261.0	54.4	 25
696	 15	100.0	13.1	 25
697	 15	464.0	90.2	 25
698	 15	270.0	62.6	 25
699	 15	104.0	21.4	 25
700	 15	113.0	24.9	 25
701	 15	528.0	48.7	 25
702	 15	216.0	33.3	 25
703	 15	137.0	19.2	 25
704	 15	210.0	29.4	 25
705	 15	97.0	12.3	 25
706	 15	87.0	14.7	 25
707	 15	120.0	26.5	 25
708	 15	604.0	104.0	 25
709	 15	1779.0	299.9	 25
710	 15	512.0	55.7	 25
711	 15	147.0	25.5	 25
712	 15	111.0	17.9	 25
713	 15	448.0	72.0	 25
714	 15	326.0	48.4	 25
715	 15	209.0	29.6	 25
716	 15	106.0	16.7	 25
717	 15	111.0	19.1	 25
718	 15	105.0	20.0	 25
719	 15	121.0	17.8	 25
720	 15	388.0	36.2	 25
721	 15	100.0	17.1	 25
722	 15	80.0	13.4	 25
723	 15	92.0	11.7	 25
724	 15	83.0	20.4	 25
725	 15	130.0	22.3	 25
726	 15	85.0	13.9	 25
727	 15	112.0	22.2	 25
728	 15	103.0	16.9	 25
729	 15	193.0	25.3	 25
730	 15	202.0	31.8	 25
731	 15	153.0	26.4	 25
732	 15	85.0	14.4	 25
733	 15	113.0	19.5	 25
734	 15	858.0	145.6	 25
735	 15	240.0	40.1	 25
736	 15	86.0	14.2	 25
737	 15	87.0	13.8	 25
738	 15	88.0	14.9	 25
739	 15	96.0	21.0	 25
740	 15	94.0	15.0	 25
741	 15	482.0	76.1	 25
742	 15	3192.0	442.0	 25
743	 15	198.0	36.1	 25
744	 15	150.0	22.4	 25
745	 15	227.0	38.3	 25
746	 15	139.0	16.4	 25
747	 15	91.0	15.9	 25
748	 15	93.0	17.7	 25
749	 15	119.0	17.1	 25
750	 15	284.0	41.1	 25
751	 15	133.0	23.0	 25
752	 15	84.0	8.8	 25
753	 15	82.0	12.4	 25
754	 15	366.0	32.9	 25
755	 15	160.0	23.3	 25
756	 15	928.0	123.6	 25
757	 15	289.0	37.5	 25
758	 15	557.0	61.0	 25
759	 15	117.0	20.4	 25
760	 15	465.0	52.1	 25
761	 15	148.0	24.5	 25
762	 15	107.0	22.5	 25
763	 15	937.0	146.4	 25
764	 15	100.0	14.7	 25
765	 15	99.0	16.5	 25
766	 15	97.0	15.1	 25
767	 15	1660.0	330.2	 25
768	 15	108.0	17.0	 25
769	 15	165.0	23.6	 25
770	 15	181.0	37.1	 25
771	 15	817.0	171.3	 25
772	 15	3826.0	588.1	 25
773	 15	133.0	21.3	 25
774	 15	120.0	19.2	 25
775	 15	1099.0	236.2	 25
776	 15	461.0	79.9	 25
777	 15	127.0	19.8	 25
778	 15	95.0	15.0	 25
779	 15	87.0	15.2	 25
780	 15	84.0	16.2	 25
781	 15	145.0	14.1	 25
782	 15	545.0	70.6	 25
783	 15	101.0	14.0	 25
784	 15	2726.0	461.6	 25
785	 15	108.0	17.7	 25
786	 15	127.0	21.0	 25
787	 15	122.0	23.7	 25
788	 15	236.0	55.0	 25
789	 15	9206.0	1443.6	 25
790	 15	101.0	19.9	 25
791	 15	153.0	28.6	 25
792	 15	120.0	16.5	 25
793	 15	176.0	23.0	 25
794	 15	107.0	19.3	 25
795	 15	193.0	28.1	 25
796	 15	91.0	14.8	 25
797	 15	185.0	45.8	 25
798	 15	85.0	16.0	 25
799	 15	115.0	16.5	 25
800	 15	317.0	54.7	 25
801	 15	196.0	24.3	 25
802	 15	122.0	18.1	 25
803	 15	112.0	21.6	 25
804	 15	105.0	16.4	 25
805	 15	437.0	55.1	 25
806	 15	309.0	42.1	 25
807	 15	96.0	17.8	 25
808	 15	79.0	11.9	 25
809	 15	101.0	16.9	 25
810	 15	113.0	20.4	 25
811	 15	106.0	16.5	 25
812	 15	99.0	15.2	 25
813	 15	88.0	17.0	 25
814	 15	82.0	15.6	 25
815	 15	86.0	17.8	 25
816	 15	113.0	24.2	 25
817	 15	148.0	37.2	 25
818	 15	104.0	21.4	 25
819	 15	373.0	72.4	 25
820	 15	86.0	15.8	 25
821	 15	80.0	15.4	 25
822	 15	90.0	12.8	 25
823	 15	2827.0	519.8	 25
824	 15	140.0	26.7	 25
825	 15	122.0	19.7	 25
826	 15	1326.0	239.7	 25
827	 15	105.0	14.2	 25
828	 15	108.0	18.2	 25
829	 15	157.0	29.9	 25
830	 15	368.0	49.0	 25
831	 15	162.0	18.5	 25
832	 15	127.0	23.5	 25
833	 15	104.0	15.5	 25
834	 15	79.0	8.0	 25
835	 15	92.0	17.1	 25
836	 15	95.0	14.8	 25
837	 15	1052.0	154.7	 25
838	 15	383.0	49.2	 25
839	 15	272.0	39.6	 25
840	 15	133.0	19.5	 25
841	 15	145.0	23.5	 25
842	 15	88.0	15.0	 25
843	 15	88.0	17.8	 25
844	 15	149.0	19.4	 25
845	 15	113.0	16.7	 25
846	 15	127.0	14.0	 25
847	 15	86.0	14.2	 25
848	 15	339.0	52.3	 25
849	 15	169.0	22.7	 25
850	 15	95.0	17.2	 25
851	 15	428.0	70.1	 25
852	 15	100.0	12.6	 25
853	 15	91.0	12.5	 25
854	 15	211.0	28.4	 25
855	 15	135.0	25.2	 25
856	 15	181.0	28.6	 25
857	 15	100.0	12.3	 25
858	 15	84.0	10.6	 25
859	 15	105.0	19.7	 25
860	 15	100.0	17.0	 25
861	 15	152.0	25.9	 25
862	 15	141.0	21.9	 25
863	 15	264.0	29.0	 25
864	 15	168.0	28.4	 25
865	 15	262.0	33.3	 25
866	 15	459.0	93.1	 25
867	 15	93.0	14.0	 25
868	 15	109.0	14.3	 25
869	 15	80.0	13.3	 25
870	 15	111.0	10.2	 25
871	 15	264.0	39.8	 25
872	 15	392.0	60.9	 25
873	 15	136.0	31.7	 25
874	 15	106.0	12.6	 25
875	 15	142.0	18.9	 25
876	 15	127.0	23.7	 25
877	 15	131.0	13.7	 25
878	 15	99.0	17.4	 25
879	 15	109.0	16.7	 25
880	 15	224.0	26.3	 25
881	 15	237.0	34.8	 25
882	 15	408.0	64.1	 25
883	 15	192.0	34.2	 25
884	 15	189.0	31.0	 25
885	 15	253.0	38.9	 25
886	 15	68.0	12.0	 25
887	 15	75.0	10.1	 25
888	 15	87.0	11.7	 25
889	 15	105.0	17.1	 25
890	 15	242.0	38.4	 25
891	 15	248.0	40.9	 25
892	 15	106.0	17.6	 25
893	 15	83.0	11.9	 25
894	 15	953.0	148.0	 25
895	 15	297.0	26.6	 25
896	 15	133.0	16.3	 25
897	 15	266.0	48.4	 25
898	 15	252.0	35.9	 25
899	 15	167.0	26.4	 25
900	 15	135.0	20.6	 25
901	 15	147.0	20.7	 25
902	 15	115.0	19.8	 25
903	 15	275.0	35.8	 25
904	 15	1049.0	194.1	 25
905	 15	1323.0	308.4	 25
906	 15	78.0	12.3	 25
907	 15	101.0	14.4	 25
908	 15	139.0	21.3	 25
909	 15	157.0	25.4	 25
910	 15	441.0	110.3	 25
911	 15	301.0	65.9	 25
912	 15	1447.0	298.3	 25
913	 15	149.0	27.8	 25
914	 15	123.0	20.8	 25
915	 15	172.0	31.1	 25
916	 15	117.0	21.6	 25
917	 15	1640.0	288.7	 25
918	 15	163.0	20.2	 25
919	 15	83.0	15.0	 25
920	 15	164.0	23.3	 25
921	 15	113.0	18.0	 25
922	 15	606.0	82.2	 25
923	 15	164.0	26.1	 25
924	 15	148.0	26.9	 25
925	 15	239.0	32.7	 25
926	 15	125.0	22.4	 25
927	 15	206.0	16.1	 25
928	 15	96.0	20.2	 25
929	 15	139.0	18.4	 25
930	 15	102.0	13.5	 25
931	 15	286.0	37.6	 25
932	 15	195.0	30.8	 25
933	 15	106.0	14.2	 25
934	 15	75.0	12.3	 25
935	 15	90.0	13.2	 25
936	 15	284.0	34.2	 25
937	 15	1675.0	321.3	 25
938	 15	92.0	17.0	 25
939	 15	93.0	22.0	 25
940	 15	88.0	14.2	 25
941	 15	649.0	60.3	 25
942	 15	114.0	16.9	 25
943	 15	242.0	27.3	 25
944	 15	121.0	27.0	 25
945	 15	86.0	9.1	 25
946	 15	84.0	14.4	 25
947	 15	127.0	21.0	 25
948	 15	100.0	17.9	 25
949	 15	121.0	24.1	 25
950	 15	154.0	26.1	 25
951	 15	104.0	19.4	 25
952	 15	85.0	14.3	 25
953	 15	83.0	12.2	 25
954	 15	129.0	15.9	 25
955	 15	85.0	14.2	 25
956	 15	185.0	23.8	 25
957	 15	292.0	39.6	 25
958	 15	132.0	20.4	 25
959	 15	73.0	9.9	 25
960	 15	90.0	12.9	 25
961	 15	4435.0	1123.0	 25
962	 15	94.0	11.7	 25
963	 15	105.0	15.2	 25
964	 15	80.0	10.6	 25
965	 15	88.0	15.0	 25
966	 15	183.0	26.9	 25
967	 15	116.0	15.0	 25
968	 15	98.0	17.0	 25
969	 15	116.0	24.0	 25
970	 15	143.0	19.7	 25
971	 15	332.0	48.2	 25
972	 15	1503.0	261.2	 25
973	 15	210.0	30.2	 25
974	 15	92.0	12.0	 25
975	 15	179.0	17.2	 25
976	 15	280.0	38.5	 25
977	 15	205.0	27.0	 25
978	 15	99.0	15.4	 25
979	 15	146.0	11.8	 25
980	 15	290.0	53.9	 25
981	 15	91.0	13.3	 25
982	 15	87.0	15.7	 25
983	 15	225.0	36.1	 25
984	 15	183.0	24.9	 25
985	 15	89.0	11.5	 25
986	 15	113.0	16.8	 25
987	 15	148.0	17.2	 25
988	 15	139.0	18.9	 25
989	 15	131.0	16.6	 25
990	 15	331.0	50.1	 25
991	 15	153.0	19.7	 25
992	 15	121.0	17.0	 25
993	 15	98.0	17.7	 25
994	 15	107.0	17.3	 25
995	 15	171.0	28.6	 25
996	 15	441.0	54.8	 25
997	 15	188.0	28.9	 25
998	 15	191.0	28.2	 25
999	 15	594.0	107.4	 25
1000	 15	227.0	45.9	 25
1001	 15	124.0	36.1	 25
  0	 16	5192.0	891.9	 25
  1	 16	177.0	30.9	 25
  2	 16	140.0	23.7	 25
  3	 16	170.0	14.0	 25
  4	 16	110.0	15.2	 25
  5	 16	989.0	145.8	 25
  6	 16	240.0	23.1	 25
  7	 16	209.0	18.0	 25
  8	 16	132.0	17.7	 25
  9	 16	83.0	13.5	 25
 10	 16	89.0	16.8	 25
 11	 16	113.0	12.8	 25
 12	 16	109.0	18.2	 25
 13	 16	118.0	11.7	 25
 14	 16	136.0	17.4	 25
 15	 16	149.0	21.9	 25
 16	 16	125.0	19.7	 25
 17	 16	297.0	40.2	 25
 18	 16	106.0	13.6	 25
 19	 16	71.0	11.2	 25
 20	 16	100.0	15.0	 25
 21	 16	79.0	12.7	 25
 22	 16	109.0	16.5	 25
 23	 16	542.0	59.7	 25
 24	 16	1056.0	155.6	 25
 25	 16	102.0	15.6	 25
 26	 16	83.0	12.1	 25
 27	 16	88.0	14.5	 25
 28	 16	112.0	20.4	 25
 29	 16	102.0	18.0	 25
 30	 16	101.0	15.2	 25
 31	 16	152.0	26.5	 25
 32	 16	114.0	17.7	 25
 33	 16	1115.0	180.7	 25
 34	 16	160.0	18.7	 25
 35	 16	1599.0	234.9	 25
 36	 16	109.0	12.7	 25
 37	 16	85.0	15.5	 25
 38	 16	87.0	14.7	 25
 39	 16	76.0	9.8	 25
 40	 16	80.0	12.0	 25
 41	 16	111.0	20.7	 25
 42	 16	86.0	16.8	 25
 43	 16	148.0	13.9	 25
 44	 16	78.0	11.5	 25
 45	 16	76.0	9.6	 25
 46	 16	217.0	27.3	 25
 47	 16	289.0	24.6	 25
 48	 16	70.0	10.3	 25
 49	 16	84.0	13.9	 25
 50	 16	101.0	13.8	 25
 51	 16	99.0	18.6	 25
 52	 16	92.0	7.9	 25
 53	 16	105.0	10.3	 25
 54	 16	76.0	7.5	 25
 55	 16	141.0	26.7	 25
 56	 16	127.0	23.3	 25
 57	 16	78.0	13.2	 25
 58	 16	177.0	29.5	 25
 59	 16	134.0	25.5	 25
 60	 16	118.0	10.9	 25
 61	 16	120.0	14.7	 25
 62	 16	145.0	25.9	 25
 63	 16	158.0	17.4	 25
 64	 16	93.0	12.6	 25
 65	 16	88.0	14.7	 25
 66	 16	92.0	8.7	 25
 67	 16	77.0	9.2	 25
 68	 16	110.0	17.2	 25
 69	 16	117.0	13.9	 25
 70	 16	85.0	13.5	 25
 71	 16	84.0	12.2	 25
 72	 16	86.0	14.4	 25
 73	 16	173.0	26.5	 25
 74	 16	99.0	13.7	 25
 75	 16	110.0	17.8	 25
 76	 16	109.0	18.1	 25
 77	 16	96.0	14.8	 25
 78	 16	99.0	11.6	 25
 79	 16	161.0	18.9	 25
 80	 16	105.0	14.6	 25
 81	 16	115.0	12.1	 25
 82	 16	161.0	22.3	 25
 83	 16	154.0	19.3	 25
 84	 16	119.0	16.7	 25
 85	 16	182.0	17.8	 25
 86	 16	366.0	49.5	 25
 87	 16	567.0	44.8	 25
 88	 16	418.0	47.7	 25
 89	 16	262.0	35.1	 25
 90	 16	104.0	10.6	 25
 91	 16	86.0	16.4	 25
 92	 16	144.0	18.3	 25
 93	 16	161.0	24.4	 25
 94	 16	128.0	16.1	 25
 95	 16	135.0	23.4	 25
 96	 16	153.0	24.1	 25
 97	 16	181.0	27.8	 25
 98	 16	152.0	20.7	 25
 99	 16	124.0	15.7	 25
100	 16	103.0	15.4	 25
101	 16	106.0	9.9	 25
102	 16	90.0	15.8	 25
103	 16	80.0	12.6	 25
104	 16	101.0	15.0	 25
105	 16	86.0	8.8	 25
106	 16	86.0	15.9	 25
107	 16	118.0	12.9	 25
108	 16	273.0	43.0	 25
109	 16	225.0	32.3	 25
110	 16	136.0	16.7	 25
111	 16	75.0	9.3	 25
112	 16	122.0	17.2	 25
113	 16	180.0	24.2	 25
114	 16	77.0	10.7	 25
115	 16	229.0	35.2	 25
116	 16	99.0	13.3	 25
117	 16	110.0	13.2	 25
118	 16	98.0	11.3	 25
119	 16	89.0	17.2	 25
120	 16	2728.0	395.6	 25
121	 16	95.0	13.4	 25
122	 16	98.0	12.1	 25
123	 16	113.0	14.5	 25
124	 16	131.0	16.2	 25
125	 16	126.0	21.6	 25
126	 16	158.0	25.4	 25
127	 16	138.0	17.8	 25
128	 16	128.0	15.5	 25
129	 16	106.0	13.6	 25
130	 16	133.0	17.4	 25
131	 16	88.0	10.1	 25
132	 16	173.0	29.3	 25
133	 16	138.0	20.5	 25
134	 16	202.0	21.8	 25
135	 16	118.0	22.4	 25
136	 16	95.0	11.6	 25
137	 16	99.0	15.9	 25
138	 16	1064.0	170.8	 25
139	 16	110.0	20.2	 25
140	 16	111.0	16.6	 25
141	 16	460.0	83.2	 25
142	 16	118.0	22.1	 25
143	 16	95.0	10.7	 25
144	 16	90.0	16.5	 25
145	 16	162.0	21.3	 25
146	 16	86.0	13.2	 25
147	 16	127.0	23.1	 25
148	 16	82.0	18.5	 25
149	 16	98.0	16.7	 25
150	 16	87.0	13.7	 25
151	 16	71.0	10.3	 25
152	 16	121.0	17.4	 25
153	 16	151.0	26.5	 25
154	 16	134.0	17.2	 25
155	 16	119.0	15.7	 25
156	 16	101.0	21.7	 25
157	 16	80.0	9.8	 25
158	 16	106.0	19.1	 25
159	 16	79.0	13.0	 25
160	 16	123.0	17.5	 25
161	 16	99.0	13.7	 25
162	 16	82.0	11.5	 25
163	 16	89.0	17.5	 25
164	 16	92.0	12.2	 25
165	 16	104.0	21.5	 25
166	 16	106.0	13.0	 25
167	 16	6374.0	964.7	 25
168	 16	196.0	25.4	 25
169	 16	244.0	29.5	 25
170	 16	114.0	15.0	 25
171	 16	111.0	17.9	 25
172	 16	288.0	42.5	 25
173	 16	594.0	76.2	 25
174	 16	94.0	13.8	 25
175	 16	83.0	10.8	 25
176	 16	71.0	10.9	 25
177	 16	93.0	17.6	 25
178	 16	1340.0	276.1	 25
179	 16	202.0	45.9	 25
180	 16	102.0	16.0	 25
181	 16	88.0	12.1	 25
182	 16	68.0	12.7	 25
183	 16	145.0	17.8	 25
184	 16	189.0	28.4	 25
185	 16	148.0	29.9	 25
186	 16	77.0	13.9	 25
187	 16	224.0	37.8	 25
188	 16	147.0	21.2	 25
189	 16	224.0	22.0	 25
190	 16	132.0	19.4	 25
191	 16	165.0	20.3	 25
192	 16	98.0	14.8	 25
193	 16	335.0	62.2	 25
194	 16	95.0	16.2	 25
195	 16	80.0	18.0	 25
196	 16	80.0	10.4	 25
197	 16	504.0	110.6	 25
198	 16	86.0	10.3	 25
199	 16	144.0	17.2	 25
200	 16	589.0	94.5	 25
201	 16	222.0	29.2	 25
202	 16	74.0	18.3	 25
203	 16	199.0	33.0	 25
204	 16	103.0	17.3	 25
205	 16	285.0	44.1	 25
206	 16	106.0	19.1	 25
207	 16	96.0	18.7	 25
208	 16	89.0	15.3	 25
209	 16	219.0	29.6	 25
210	 16	178.0	26.2	 25
211	 16	174.0	20.3	 25
212	 16	109.0	20.9	 25
213	 16	83.0	15.8	 25
214	 16	126.0	19.1	 25
215	 16	119.0	10.9	 25
216	 16	123.0	15.2	 25
217	 16	713.0	106.3	 25
218	 16	122.0	22.9	 25
219	 16	89.0	18.2	 25
220	 16	72.0	10.2	 25
221	 16	100.0	14.7	 25
222	 16	86.0	18.3	 25
223	 16	106.0	15.1	 25
224	 16	94.0	12.7	 25
225	 16	94.0	15.5	 25
226	 16	91.0	13.3	 25
227	 16	111.0	13.3	 25
228	 16	91.0	12.7	 25
229	 16	93.0	16.0	 25
230	 16	248.0	45.4	 25
231	 16	119.0	12.1	 25
232	 16	105.0	19.4	 25
233	 16	95.0	18.9	 25
234	 16	79.0	13.6	 25
235	 16	95.0	15.1	 25
236	 16	121.0	18.9	 25
237	 16	104.0	19.1	 25
238	 16	637.0	102.1	 25
239	 16	96.0	19.2	 25
240	 16	137.0	23.1	 25
241	 16	87.0	13.9	 25
242	 16	93.0	18.9	 25
243	 16	154.0	20.7	 25
244	 16	90.0	14.1	 25
245	 16	93.0	16.7	 25
246	 16	130.0	17.9	 25
247	 16	78.0	16.1	 25
248	 16	103.0	18.0	 25
249	 16	107.0	22.0	 25
250	 16	293.0	41.8	 25
251	 16	87.0	12.7	 25
252	 16	153.0	23.3	 25
253	 16	85.0	13.1	 25
254	 16	86.0	11.5	 25
255	 16	113.0	22.0	 25
256	 16	94.0	16.1	 25
257	 16	85.0	17.0	 25
258	 16	100.0	17.3	 25
259	 16	294.0	41.6	 25
260	 16	178.0	23.2	 25
261	 16	151.0	22.3	 25
262	 16	82.0	13.1	 25
263	 16	199.0	28.4	 25
264	 16	93.0	12.0	 25
265	 16	90.0	19.0	 25
266	 16	99.0	19.6	 25
267	 16	123.0	22.0	 25
268	 16	86.0	15.8	 25
269	 16	86.0	12.7	 25
270	 16	108.0	14.9	 25
271	 16	105.0	17.3	 25
272	 16	90.0	11.7	 25
273	 16	94.0	16.3	 25
274	 16	97.0	14.5	 25
275	 16	114.0	20.0	 25
276	 16	109.0	18.8	 25
277	 16	126.0	20.3	 25
278	 16	194.0	35.5	 25
279	 16	78.0	10.2	 25
280	 16	84.0	14.7	 25
281	 16	86.0	12.3	 25
282	 16	153.0	25.9	 25
283	 16	83.0	15.1	 25
284	 16	133.0	16.8	 25
285	 16	93.0	15.7	 25
286	 16	295.0	42.3	 25
287	 16	87.0	10.4	 25
288	 16	303.0	36.3	 25
289	 16	146.0	19.9	 25
290	 16	84.0	14.4	 25
291	 16	115.0	19.9	 25
292	 16	75.0	13.3	 25
293	 16	98.0	18.0	 25
294	 16	122.0	19.9	 25
295	 16	187.0	32.4	 25
296	 16	102.0	18.4	 25
297	 16	78.0	14.1	 25
298	 16	119.0	17.5	 25
299	 16	130.0	21.5	 25
300	 16	108.0	18.8	 25
301	 16	133.0	15.7	 25
302	 16	135.0	17.4	 25
303	 16	145.0	18.0	 25
304	 16	176.0	27.5	 25
305	 16	115.0	14.3	 25
306	 16	114.0	14.6	 25
307	 16	224.0	27.2	 25
308	 16	92.0	17.2	 25
309	 16	467.0	67.5	 25
310	 16	189.0	27.3	 25
311	 16	118.0	18.2	 25
312	 16	94.0	15.2	 25
313	 16	123.0	22.2	 25
314	 16	116.0	21.9	 25
315	 16	150.0	25.7	 25
316	 16	246.0	40.0	 25
317	 16	519.0	61.1	 25
318	 16	109.0	18.5	 25
319	 16	121.0	14.4	 25
320	 16	99.0	16.5	 25
321	 16	127.0	22.4	 25
322	 16	108.0	20.2	 25
323	 16	100.0	18.7	 25
324	 16	133.0	27.0	 25
325	 16	95.0	19.3	 25
326	 16	138.0	20.0	 25
327	 16	90.0	18.9	 25
328	 16	63.0	10.8	 25
329	 16	106.0	24.3	 25
330	 16	127.0	16.1	 25
331	 16	88.0	15.1	 25
332	 16	157.0	23.7	 25
333	 16	117.0	17.5	 25
334	 16	156.0	27.1	 25
335	 16	277.0	53.5	 25
336	 16	82.0	11.7	 25
337	 16	82.0	13.1	 25
338	 16	94.0	18.3	 25
339	 16	104.0	25.1	 25
340	 16	106.0	17.6	 25
341	 16	141.0	16.6	 25
342	 16	127.0	24.8	 25
343	 16	122.0	19.5	 25
344	 16	324.0	52.5	 25
345	 16	120.0	19.8	 25
346	 16	90.0	17.9	 25
347	 16	103.0	16.8	 25
348	 16	202.0	31.0	 25
349	 16	108.0	16.5	 25
350	 16	128.0	22.1	 25
351	 16	219.0	32.2	 25
352	 16	123.0	18.9	 25
353	 16	91.0	15.6	 25
354	 16	127.0	23.3	 25
355	 16	115.0	19.7	 25
356	 16	219.0	26.5	 25
357	 16	113.0	18.7	 25
358	 16	142.0	23.0	 25
359	 16	139.0	19.8	 25
360	 16	122.0	17.0	 25
361	 16	120.0	23.9	 25
362	 16	425.0	54.6	 25
363	 16	118.0	16.0	 25
364	 16	110.0	24.8	 25
365	 16	80.0	13.8	 25
366	 16	111.0	15.4	 25
367	 16	981.0	137.4	 25
368	 16	215.0	32.6	 25
369	 16	1926.0	387.5	 25
370	 16	133.0	21.6	 25
371	 16	92.0	16.4	 25
372	 16	105.0	22.3	 25
373	 16	167.0	26.3	 25
374	 16	117.0	17.9	 25
375	 16	98.0	16.1	 25
376	 16	82.0	13.7	 25
377	 16	401.0	51.0	 25
378	 16	187.0	23.8	 25
379	 16	105.0	16.5	 25
380	 16	86.0	14.4	 25
381	 16	113.0	23.2	 25
382	 16	109.0	22.9	 25
383	 16	95.0	15.9	 25
384	 16	94.0	18.8	 25
385	 16	99.0	18.7	 25
386	 16	123.0	17.7	 25
387	 16	229.0	33.9	 25
388	 16	128.0	23.9	 25
389	 16	289.0	42.7	 25
390	 16	270.0	32.4	 25
391	 16	171.0	24.6	 25
392	 16	112.0	21.7	 25
393	 16	308.0	28.7	 25
394	 16	1455.0	136.1	 25
395	 16	2228.0	212.7	 25
396	 16	119.0	20.4	 25
397	 16	122.0	24.6	 25
398	 16	140.0	23.5	 25
399	 16	155.0	19.2	 25
400	 16	388.0	69.8	 25
401	 16	127.0	17.2	 25
402	 16	117.0	22.9	 25
403	 16	96.0	16.5	 25
404	 16	148.0	26.3	 25
405	 16	468.0	68.5	 25
406	 16	130.0	15.2	 25
407	 16	151.0	26.4	 25
408	 16	587.0	88.2	 25
409	 16	173.0	18.0	 25
410	 16	107.0	18.8	 25
411	 16	174.0	32.9	 25
412	 16	137.0	18.4	 25
413	 16	104.0	17.0	 25
414	 16	127.0	16.9	 25
415	 16	70.0	9.8	 25
416	 16	77.0	13.1	 25
417	 16	122.0	18.7	 25
418	 16	93.0	16.3	 25
419	 16	120.0	18.4	 25
420	 16	89.0	18.5	 25
421	 16	124.0	20.7	 25
422	 16	224.0	36.6	 25
423	 16	507.0	63.6	 25
424	 16	221.0	33.3	 25
425	 16	122.0	25.0	 25
426	 16	83.0	13.0	 25
427	 16	91.0	16.8	 25
428	 16	88.0	13.9	 25
429	 16	237.0	49.7	 25
430	 16	138.0	25.4	 25
431	 16	89.0	15.2	 25
432	 16	86.0	13.9	 25
433	 16	74.0	11.0	 25
434	 16	94.0	11.5	 25
435	 16	100.0	12.2	 25
436	 16	85.0	13.1	 25
437	 16	113.0	16.8	 25
438	 16	863.0	118.4	 25
439	 16	101.0	16.6	 25
440	 16	107.0	12.4	 25
441	 16	813.0	98.3	 25
442	 16	108.0	16.9	 25
443	 16	440.0	67.2	 25
444	 16	178.0	18.6	 25
445	 16	131.0	19.2	 25
446	 16	94.0	12.8	 25
447	 16	93.0	16.9	 25
448	 16	82.0	8.8	 25
449	 16	172.0	24.5	 25
450	 16	130.0	12.1	 25
451	 16	114.0	13.2	 25
452	 16	111.0	20.1	 25
453	 16	91.0	14.7	 25
454	 16	107.0	19.1	 25
455	 16	158.0	34.0	 25
456	 16	193.0	23.7	 25
457	 16	114.0	15.1	 25
458	 16	113.0	16.7	 25
459	 16	87.0	20.3	 25
460	 16	135.0	16.8	 25
461	 16	202.0	28.7	 25
462	 16	153.0	26.8	 25
463	 16	264.0	43.8	 25
464	 16	118.0	18.9	 25
465	 16	130.0	19.2	 25
466	 16	118.0	21.0	 25
467	 16	83.0	11.8	 25
468	 16	80.0	17.8	 25
469	 16	211.0	23.1	 25
470	 16	93.0	16.5	 25
471	 16	119.0	17.4	 25
472	 16	300.0	40.1	 25
473	 16	78.0	13.8	 25
474	 16	113.0	20.7	 25
475	 16	89.0	13.8	 25
476	 16	92.0	15.3	 25
477	 16	80.0	13.3	 25
478	 16	128.0	19.5	 25
479	 16	126.0	25.1	 25
480	 16	378.0	56.7	 25
481	 16	130.0	16.8	 25
482	 16	161.0	26.1	 25
483	 16	101.0	18.8	 25
484	 16	97.0	19.8	 25
485	 16	99.0	19.0	 25
486	 16	105.0	16.1	 25
487	 16	93.0	13.1	 25
488	 16	139.0	27.4	 25
489	 16	112.0	21.3	 25
490	 16	114.0	18.1	 25
491	 16	102.0	12.8	 25
492	 16	217.0	34.0	 25
493	 16	79.0	14.8	 25
494	 16	1210.0	195.2	 25
495	 16	136.0	13.1	 25
496	 16	301.0	23.3	 25
497	 16	270.0	48.0	 25
498	 16	108.0	22.1	 25
499	 16	181.0	24.1	 25
500	 16	91.0	15.3	 25
501	 16	248.0	54.5	 25
502	 16	86.0	15.1	 25
503	 16	91.0	14.4	 25
504	 16	254.0	31.5	 25
505	 16	168.0	28.7	 25
506	 16	184.0	32.2	 25
507	 16	191.0	27.2	 25
508	 16	93.0	17.1	 25
509	 16	104.0	17.3	 25
510	 16	333.0	53.8	 25
511	 16	690.0	89.8	 25
512	 16	192.0	39.7	 25
513	 16	154.0	27.3	 25
514	 16	116.0	22.5	 25
515	 16	135.0	23.8	 25
516	 16	288.0	43.9	 25
517	 16	81.0	11.2	 25
518	 16	164.0	35.5	 25
519	 16	107.0	17.1	 25
520	 16	338.0	49.6	 25
521	 16	690.0	128.3	 25
522	 16	114.0	14.6	 25
523	 16	166.0	32.5	 25
524	 16	99.0	16.3	 25
525	 16	81.0	15.1	 25
526	 16	96.0	17.2	 25
527	 16	100.0	20.2	 25
528	 16	114.0	21.1	 25
529	 16	90.0	12.6	 25
530	 16	79.0	13.0	 25
531	 16	76.0	11.4	 25
532	 16	121.0	19.5	 25
533	 16	195.0	26.2	 25
534	 16	84.0	12.8	 25
535	 16	261.0	50.4	 25
536	 16	362.0	50.8	 25
537	 16	208.0	35.9	 25
538	 16	350.0	29.0	 25
539	 16	819.0	115.9	 25
540	 16	125.0	22.3	 25
541	 16	102.0	17.5	 25
542	 16	137.0	14.9	 25
543	 16	92.0	17.8	 25
544	 16	128.0	22.3	 25
545	 16	153.0	23.1	 25
546	 16	100.0	11.9	 25
547	 16	98.0	13.6	 25
548	 16	154.0	25.6	 25
549	 16	116.0	16.9	 25
550	 16	88.0	13.3	 25
551	 16	544.0	89.2	 25
552	 16	182.0	30.2	 25
553	 16	109.0	17.3	 25
554	 16	107.0	16.9	 25
555	 16	172.0	25.9	 25
556	 16	153.0	18.7	 25
557	 16	111.0	12.2	 25
558	 16	113.0	20.0	 25
559	 16	125.0	20.4	 25
560	 16	80.0	15.1	 25
561	 16	112.0	19.5	 25
562	 16	75.0	11.7	 25
563	 16	140.0	24.9	 25
564	 16	117.0	34.0	 25
565	 16	94.0	16.2	 25
566	 16	129.0	20.5	 25
567	 16	154.0	22.7	 25
568	 16	159.0	25.4	 25
569	 16	256.0	49.6	 25
570	 16	157.0	22.7	 25
571	 16	126.0	19.5	 25
572	 16	131.0	19.1	 25
573	 16	86.0	16.1	 25
574	 16	94.0	18.1	 25
575	 16	92.0	15.0	 25
576	 16	86.0	14.5	 25
577	 16	80.0	13.0	 25
578	 16	87.0	13.4	 25
579	 16	748.0	157.3	 25
580	 16	104.0	19.6	 25
581	 16	94.0	18.5	 25
582	 16	401.0	54.4	 25
583	 16	386.0	72.5	 25
584	 16	432.0	67.4	 25
585	 16	92.0	17.0	 25
586	 16	312.0	58.8	 25
587	 16	118.0	14.7	 25
588	 16	97.0	14.6	 25
589	 16	79.0	11.7	 25
590	 16	122.0	23.9	 25
591	 16	114.0	20.3	 25
592	 16	123.0	14.9	 25
593	 16	82.0	12.2	 25
594	 16	87.0	13.1	 25
595	 16	105.0	14.1	 25
596	 16	100.0	11.5	 25
597	 16	118.0	16.1	 25
598	 16	111.0	13.5	 25
599	 16	237.0	33.7	 25
600	 16	121.0	15.7	 25
601	 16	201.0	28.1	 25
602	 16	111.0	18.2	 25
603	 16	114.0	18.5	 25
604	 16	150.0	29.4	 25
605	 16	104.0	18.2	 25
606	 16	120.0	18.7	 25
607	 16	155.0	21.6	 25
608	 16	102.0	14.4	 25
609	 16	143.0	20.9	 25
610	 16	115.0	14.9	 25
611	 16	165.0	33.1	 25
612	 16	97.0	22.9	 25
613	 16	106.0	18.1	 25
614	 16	106.0	16.9	 25
615	 16	92.0	12.0	 25
616	 16	102.0	14.5	 25
617	 16	95.0	16.5	 25
618	 16	90.0	12.6	 25
619	 16	93.0	18.9	 25
620	 16	112.0	12.8	 25
621	 16	89.0	16.4	 25
622	 16	105.0	19.8	 25
623	 16	108.0	17.2	 25
624	 16	217.0	19.2	 25
625	 16	100.0	15.1	 25
626	 16	136.0	18.8	 25
627	 16	152.0	12.7	 25
628	 16	102.0	13.2	 25
629	 16	100.0	14.9	 25
630	 16	85.0	10.8	 25
631	 16	110.0	13.8	 25
632	 16	92.0	12.6	 25
633	 16	97.0	12.6	 25
634	 16	126.0	19.4	 25
635	 16	89.0	13.0	 25
636	 16	107.0	18.9	 25
637	 16	93.0	12.1	 25
638	 16	139.0	18.4	 25
639	 16	85.0	12.5	 25
640	 16	102.0	17.1	 25
641	 16	108.0	16.5	 25
642	 16	83.0	11.8	 25
643	 16	175.0	39.1	 25
644	 16	74.0	11.0	 25
645	 16	114.0	10.6	 25
646	 16	316.0	41.1	 25
647	 16	74.0	13.4	 25
648	 16	100.0	15.9	 25
649	 16	84.0	14.5	 25
650	 16	283.0	54.8	 25
651	 16	102.0	20.3	 25
652	 16	109.0	17.4	 25
653	 16	120.0	19.0	 25
654	 16	114.0	18.3	 25
655	 16	103.0	15.0	 25
656	 16	91.0	15.3	 25
657	 16	120.0	20.5	 25
658	 16	100.0	13.6	 25
659	 16	79.0	19.8	 25
660	 16	186.0	20.8	 25
661	 16	98.0	15.5	 25
662	 16	115.0	16.2	 25
663	 16	116.0	19.2	 25
664	 16	196.0	22.9	 25
665	 16	97.0	13.7	 25
666	 16	264.0	31.4	 25
667	 16	93.0	14.8	 25
668	 16	95.0	12.2	 25
669	 16	95.0	14.7	 25
670	 16	164.0	27.3	 25
671	 16	524.0	73.3	 25
672	 16	157.0	20.1	 25
673	 16	79.0	12.9	 25
674	 16	82.0	10.9	 25
675	 16	142.0	20.9	 25
676	 16	130.0	21.6	 25
677	 16	100.0	15.9	 25
678	 16	107.0	18.3	 25
679	 16	86.0	10.9	 25
680	 16	80.0	13.8	 25
681	 16	74.0	14.0	 25
682	 16	87.0	14.1	 25
683	 16	104.0	15.5	 25
684	 16	124.0	11.9	 25
685	 16	173.0	30.7	 25
686	 16	162.0	22.7	 25
687	 16	117.0	17.2	 25
688	 16	106.0	9.0	 25
689	 16	87.0	14.4	 25
690	 16	95.0	13.5	 25
691	 16	92.0	14.2	 25
692	 16	86.0	18.1	 25
693	 16	110.0	18.0	 25
694	 16	104.0	13.4	 25
695	 16	78.0	10.6	 25
696	 16	100.0	11.5	 25
697	 16	98.0	15.8	 25
698	 16	94.0	14.5	 25
699	 16	105.0	20.1	 25
700	 16	156.0	21.7	 25
701	 16	447.0	67.3	 25
702	 16	149.0	18.2	 25
703	 16	92.0	13.2	 25
704	 16	103.0	13.8	 25
705	 16	174.0	27.1	 25
706	 16	89.0	12.9	 25
707	 16	148.0	26.1	 25
708	 16	140.0	21.2	 25
709	 16	258.0	38.1	 25
710	 16	808.0	134.3	 25
711	 16	351.0	42.3	 25
712	 16	102.0	19.8	 25
713	 16	84.0	13.7	 25
714	 16	214.0	32.9	 25
715	 16	95.0	11.8	 25
716	 16	96.0	13.9	 25
717	 16	87.0	11.6	 25
718	 16	103.0	16.3	 25
719	 16	128.0	27.1	 25
720	 16	109.0	14.4	 25
721	 16	104.0	12.3	 25
722	 16	77.0	10.8	 25
723	 16	89.0	11.3	 25
724	 16	88.0	13.1	 25
725	 16	91.0	12.6	 25
726	 16	76.0	8.7	 25
727	 16	90.0	10.8	 25
728	 16	91.0	11.9	 25
729	 16	104.0	21.5	 25
730	 16	114.0	11.7	 25
731	 16	203.0	35.3	 25
732	 16	96.0	16.8	 25
733	 16	98.0	16.4	 25
734	 16	94.0	18.3	 25
735	 16	102.0	14.1	 25
736	 16	87.0	16.3	 25
737	 16	78.0	13.4	 25
738	 16	84.0	14.6	 25
739	 16	96.0	13.5	 25
740	 16	86.0	11.8	 25
741	 16	151.0	23.5	 25
742	 16	159.0	24.9	 25
743	 16	157.0	17.6	 25
744	 16	122.0	13.4	 25
745	 16	122.0	14.7	 25
746	 16	74.0	12.7	 25
747	 16	107.0	15.6	 25
748	 16	141.0	21.9	 25
749	 16	108.0	17.5	 25
750	 16	205.0	35.2	 25
751	 16	85.0	14.2	 25
752	 16	85.0	12.1	 25
753	 16	78.0	10.7	 25
754	 16	346.0	39.6	 25
755	 16	219.0	25.7	 25
756	 16	792.0	104.5	 25
757	 16	178.0	26.3	 25
758	 16	374.0	41.2	 25
759	 16	91.0	8.8	 25
760	 16	754.0	83.6	 25
761	 16	203.0	25.8	 25
762	 16	91.0	10.7	 25
763	 16	262.0	33.9	 25
764	 16	104.0	10.4	 25
765	 16	102.0	16.7	 25
766	 16	96.0	14.3	 25
767	 16	206.0	25.8	 25
768	 16	86.0	14.6	 25
769	 16	88.0	11.2	 25
770	 16	125.0	20.5	 25
771	 16	263.0	28.8	 25
772	 16	1890.0	259.0	 25
773	 16	225.0	35.8	 25
774	 16	108.0	17.4	 25
775	 16	328.0	40.6	 25
776	 16	173.0	15.9	 25
777	 16	116.0	17.4	 25
778	 16	97.0	20.3	 25
779	 16	76.0	13.0	 25
780	 16	81.0	12.0	 25
781	 16	110.0	15.3	 25
782	 16	178.0	26.9	 25
783	 16	90.0	12.3	 25
784	 16	570.0	98.0	 25
785	 16	86.0	18.2	 25
786	 16	114.0	17.4	 25
787	 16	121.0	16.4	 25
788	 16	93.0	16.4	 25
789	 16	2432.0	397.6	 25
790	 16	128.0	21.1	 25
791	 16	166.0	26.0	 25
792	 16	101.0	7.6	 25
793	 16	104.0	19.5	 25
794	 16	93.0	7.5	 25
795	 16	176.0	27.1	 25
796	 16	97.0	14.3	 25
797	 16	102.0	10.7	 25
798	 16	104.0	9.7	 25
799	 16	98.0	13.7	 25
800	 16	144.0	22.4	 25
801	 16	120.0	15.5	 25
802	 16	97.0	18.3	 25
803	 16	100.0	17.7	 25
804	 16	93.0	13.5	 25
805	 16	604.0	74.1	 25
806	 16	139.0	10.5	 25
807	 16	97.0	14.8	 25
808	 16	96.0	12.9	 25
809	 16	90.0	12.8	 25
810	 16	76.0	10.6	 25
811	 16	102.0	14.2	 25
812	 16	90.0	13.3	 25
813	 16	80.0	12.5	 25
814	 16	80.0	10.5	 25
815	 16	92.0	10.9	 25
816	 16	91.0	16.3	 25
817	 16	82.0	12.5	 25
818	 16	81.0	10.7	 25
819	 16	82.0	9.6	 25
820	 16	72.0	9.9	 25
821	 16	91.0	15.3	 25
822	 16	457.0	46.6	 25
823	 16	513.0	94.5	 25
824	 16	128.0	17.7	 25
825	 16	99.0	12.4	 25
826	 16	223.0	33.2	 25
827	 16	83.0	11.6	 25
828	 16	114.0	11.2	 25
829	 16	212.0	31.1	 25
830	 16	474.0	77.0	 25
831	 16	129.0	15.7	 25
832	 16	101.0	13.9	 25
833	 16	86.0	9.6	 25
834	 16	91.0	12.9	 25
835	 16	94.0	9.1	 25
836	 16	87.0	11.0	 25
837	 16	314.0	44.9	 25
838	 16	373.0	34.0	 25
839	 16	123.0	12.4	 25
840	 16	128.0	16.4	 25
841	 16	202.0	23.8	 25
842	 16	103.0	14.1	 25
843	 16	86.0	16.6	 25
844	 16	157.0	16.0	 25
845	 16	88.0	13.5	 25
846	 16	80.0	11.6	 25
847	 16	95.0	13.3	 25
848	 16	209.0	38.9	 25
849	 16	103.0	15.3	 25
850	 16	114.0	14.5	 25
851	 16	124.0	21.3	 25
852	 16	95.0	10.7	 25
853	 16	103.0	16.1	 25
854	 16	137.0	16.6	 25
855	 16	134.0	15.4	 25
856	 16	261.0	26.6	 25
857	 16	174.0	29.1	 25
858	 16	509.0	67.2	 25
859	 16	89.0	13.0	 25
860	 16	98.0	18.3	 25
861	 16	121.0	22.5	 25
862	 16	135.0	25.2	 25
863	 16	374.0	36.7	 25
864	 16	216.0	21.4	 25
865	 16	202.0	17.6	 25
866	 16	158.0	20.3	 25
867	 16	75.0	8.1	 25
868	 16	93.0	15.0	 25
869	 16	78.0	10.0	 25
870	 16	112.0	33.9	 25
871	 16	149.0	20.3	 25
872	 16	108.0	21.2	 25
873	 16	119.0	18.3	 25
874	 16	82.0	14.4	 25
875	 16	138.0	21.1	 25
876	 16	89.0	11.9	 25
877	 16	236.0	47.6	 25
878	 16	95.0	13.5	 25
879	 16	96.0	17.5	 25
880	 16	192.0	25.6	 25
881	 16	203.0	16.5	 25
882	 16	130.0	20.8	 25
883	 16	155.0	17.7	 25
884	 16	122.0	20.9	 25
885	 16	121.0	15.0	 25
886	 16	91.0	12.8	 25
887	 16	90.0	9.8	 25
888	 16	96.0	13.5	 25
889	 16	96.0	12.8	 25
890	 16	95.0	16.7	 25
891	 16	158.0	24.0	 25
892	 16	102.0	13.2	 25
893	 16	83.0	13.0	 25
894	 16	99.0	15.8	 25
895	 16	150.0	28.8	 25
896	 16	169.0	15.4	 25
897	 16	114.0	14.8	 25
898	 16	124.0	22.6	 25
899	 16	163.0	20.5	 25
900	 16	175.0	19.6	 25
901	 16	140.0	14.4	 25
902	 16	141.0	21.8	 25
903	 16	437.0	49.4	 25
904	 16	234.0	38.7	 25
905	 16	116.0	16.2	 25
906	 16	85.0	12.2	 25
907	 16	75.0	13.4	 25
908	 16	129.0	19.1	 25
909	 16	93.0	9.6	 25
910	 16	129.0	16.6	 25
911	 16	103.0	16.4	 25
912	 16	214.0	32.2	 25
913	 16	105.0	13.8	 25
914	 16	104.0	11.4	 25
915	 16	119.0	18.1	 25
916	 16	86.0	12.4	 25
917	 16	248.0	39.3	 25
918	 16	253.0	33.5	 25
919	 16	124.0	24.6	 25
920	 16	107.0	10.7	 25
921	 16	115.0	17.5	 25
922	 16	297.0	45.2	 25
923	 16	120.0	18.2	 25
924	 16	132.0	13.0	 25
925	 16	192.0	23.3	 25
926	 16	86.0	15.0	 25
927	 16	144.0	12.5	 25
928	 16	91.0	15.3	 25
929	 16	100.0	10.5	 25
930	 16	96.0	17.5	 25
931	 16	173.0	39.4	 25
932	 16	127.0	21.2	 25
933	 16	117.0	10.6	 25
934	 16	102.0	19.4	 25
935	 16	97.0	12.3	 25
936	 16	99.0	18.9	 25
937	 16	114.0	21.4	 25
938	 16	91.0	15.3	 25
939	 16	102.0	12.3	 25
940	 16	89.0	9.5	 25
941	 16	338.0	46.2	 25
942	 16	118.0	14.9	 25
943	 16	167.0	23.0	 25
944	 16	87.0	13.8	 25
945	 16	78.0	9.0	 25
946	 16	94.0	16.5	 25
947	 16	93.0	15.9	 25
948	 16	95.0	9.8	 25
949	 16	118.0	19.8	 25
950	 16	159.0	20.9	 25
951	 16	128.0	21.8	 25
952	 16	98.0	8.3	 25
953	 16	105.0	18.6	 25
954	 16	129.0	18.4	 25
955	 16	74.0	8.6	 25
956	 16	100.0	17.0	 25
957	 16	100.0	14.6	 25
958	 16	155.0	20.3	 25
959	 16	88.0	11.8	 25
960	 16	79.0	11.9	 25
961	 16	195.0	33.2	 25
962	 16	104.0	14.1	 25
963	 16	79.0	11.6	 25
964	 16	104.0	18.3	 25
965	 16	92.0	13.2	 25
966	 16	112.0	20.5	 25
967	 16	418.0	61.8	 25
968	 16	108.0	15.3	 25
969	 16	100.0	13.5	 25
970	 16	256.0	33.2	 25
971	 16	181.0	17.7	 25
972	 16	254.0	60.2	 25
973	 16	228.0	31.0	 25
974	 16	107.0	13.7	 25
975	 16	126.0	13.8	 25
976	 16	134.0	19.8	 25
977	 16	121.0	15.7	 25
978	 16	88.0	15.5	 25
979	 16	145.0	19.7	 25
980	 16	92.0	15.2	 25
981	 16	85.0	12.1	 25
982	 16	98.0	10.7	 25
983	 16	104.0	16.4	 25
984	 16	116.0	16.6	 25
985	 16	70.0	9.8	 25
986	 16	71.0	8.6	 25
987	 16	111.0	12.5	 25
988	 16	176.0	28.6	 25
989	 16	207.0	36.6	 25
990	 16	206.0	28.1	 25
991	 16	93.0	11.8	 25
992	 16	111.0	15.8	 25
993	 16	78.0	10.8	 25
994	 16	286.0	38.4	 25
995	 16	213.0	32.9	 25
996	 16	188.0	21.0	 25
997	 16	136.0	13.3	 25
998	 16	187.0	22.1	 25
999	 16	135.0	25.3	 25
1000	 16	123.0	18.1	 25
1001	 16	5697.0	979.7	 25
  0	 17	124.0	26.1	 25
  1	 17	115.0	17.2	 25
  2	 17	89.0	17.8	 25
  3	 17	129.0	21.2	 25
  4	 17	115.0	20.0	 25
  5	 17	111.0	20.2	 25
  6	 17	379.0	77.8	 25
  7	 17	146.0	26.1	 25
  8	 17	99.0	13.2	 25
  9	 17	218.0	35.8	 25
 10	 17	113.0	20.1	 25
 11	 17	140.0	22.0	 25
 12	 17	163.0	23.7	 25
 13	 17	84.0	13.2	 25
 14	 17	149.0	26.3	 25
 15	 17	94.0	18.6	 25
 16	 17	92.0	17.4	 25
 17	 17	105.0	15.0	 25
 18	 17	217.0	35.5	 25
 19	 17	296.0	44.0	 25
 20	 17	88.0	17.6	 25
 21	 17	121.0	18.6	 25
 22	 17	97.0	18.1	 25
 23	 17	114.0	11.7	 25
 24	 17	141.0	22.6	 25
 25	 17	128.0	16.8	 25
 26	 17	136.0	20.8	 25
 27	 17	659.0	117.0	 25
 28	 17	1870.0	321.7	 25
 29	 17	174.0	20.6	 25
 30	 17	90.0	18.2	 25
 31	 17	152.0	22.2	 25
 32	 17	156.0	24.5	 25
 33	 17	463.0	62.0	 25
 34	 17	284.0	38.4	 25
 35	 17	102.0	20.7	 25
 36	 17	75.0	11.4	 25
 37	 17	97.0	17.3	 25
 38	 17	95.0	13.8	 25
 39	 17	105.0	17.8	 25
 40	 17	94.0	21.3	 25
 41	 17	82.0	12.2	 25
 42	 17	1354.0	258.9	 25
 43	 17	4743.0	713.3	 25
 44	 17	102.0	18.0	 25
 45	 17	170.0	28.4	 25
 46	 17	100.0	15.8	 25
 47	 17	733.0	133.9	 25
 48	 17	89.0	14.2	 25
 49	 17	267.0	32.7	 25
 50	 17	331.0	45.1	 25
 51	 17	101.0	19.6	 25
 52	 17	181.0	20.1	 25
 53	 17	189.0	27.3	 25
 54	 17	246.0	40.0	 25
 55	 17	95.0	15.5	 25
 56	 17	299.0	33.8	 25
 57	 17	452.0	87.1	 25
 58	 17	190.0	36.4	 25
 59	 17	105.0	13.2	 25
 60	 17	147.0	25.2	 25
 61	 17	100.0	19.5	 25
 62	 17	192.0	23.9	 25
 63	 17	1490.0	256.3	 25
 64	 17	133.0	23.3	 25
 65	 17	99.0	15.6	 25
 66	 17	200.0	33.0	 25
 67	 17	1132.0	228.7	 25
 68	 17	117.0	19.1	 25
 69	 17	83.0	14.2	 25
 70	 17	91.0	11.4	 25
 71	 17	101.0	16.3	 25
 72	 17	157.0	21.5	 25
 73	 17	195.0	38.0	 25
 74	 17	496.0	69.4	 25
 75	 17	86.0	18.8	 25
 76	 17	106.0	18.2	 25
 77	 17	159.0	21.2	 25
 78	 17	304.0	43.3	 25
 79	 17	136.0	18.9	 25
 80	 17	116.0	17.4	 25
 81	 17	211.0	23.6	 25
 82	 17	299.0	43.6	 25
 83	 17	386.0	63.5	 25
 84	 17	112.0	18.2	 25
 85	 17	84.0	14.4	 25
 86	 17	138.0	27.9	 25
 87	 17	92.0	17.9	 25
 88	 17	91.0	15.5	 25
 89	 17	312.0	54.2	 25
 90	 17	116.0	17.4	 25
 91	 17	140.0	21.4	 25
 92	 17	112.0	16.5	 25
 93	 17	113.0	18.5	 25
 94	 17	127.0	19.1	 25
 95	 17	130.0	21.3	 25
 96	 17	131.0	11.7	 25
 97	 17	3574.0	830.4	 25
 98	 17	91.0	14.1	 25
 99	 17	134.0	13.7	 25
100	 17	144.0	20.3	 25
101	 17	151.0	22.0	 25
102	 17	143.0	18.2	 25
103	 17	86.0	13.6	 25
104	 17	124.0	20.0	 25
105	 17	99.0	20.5	 25
106	 17	119.0	19.3	 25
107	 17	124.0	20.4	 25
108	 17	87.0	14.9	 25
109	 17	108.0	22.7	 25
110	 17	87.0	13.0	 25
111	 17	126.0	19.6	 25
112	 17	83.0	12.9	 25
113	 17	208.0	39.4	 25
114	 17	585.0	116.5	 25
115	 17	385.0	56.5	 25
116	 17	2108.0	378.5	 25
117	 17	329.0	45.7	 25
118	 17	128.0	27.8	 25
119	 17	1912.0	327.4	 25
120	 17	224.0	26.8	 25
121	 17	84.0	18.2	 25
122	 17	119.0	12.3	 25
123	 17	150.0	13.4	 25
124	 17	5347.0	889.0	 25
125	 17	854.0	101.2	 25
126	 17	327.0	52.6	 25
127	 17	183.0	25.9	 25
128	 17	148.0	22.0	 25
129	 17	247.0	38.1	 25
130	 17	1129.0	215.7	 25
131	 17	193.0	23.2	 25
132	 17	98.0	13.2	 25
133	 17	466.0	61.9	 25
134	 17	194.0	28.3	 25
135	 17	128.0	19.7	 25
136	 17	157.0	18.5	 25
137	 17	183.0	30.6	 25
138	 17	165.0	24.3	 25
139	 17	97.0	12.6	 25
140	 17	112.0	19.2	 25
141	 17	134.0	21.6	 25
142	 17	103.0	15.8	 25
143	 17	91.0	19.0	 25
144	 17	552.0	68.2	 25
145	 17	257.0	26.2	 25
146	 17	166.0	33.6	 25
147	 17	125.0	17.8	 25
148	 17	266.0	39.9	 25
149	 17	1077.0	219.9	 25
150	 17	834.0	163.4	 25
151	 17	102.0	19.9	 25
152	 17	84.0	17.1	 25
153	 17	2226.0	450.8	 25
154	 17	85.0	17.0	 25
155	 17	107.0	13.6	 25
156	 17	118.0	15.7	 25
157	 17	183.0	34.0	 25
158	 17	81.0	10.1	 25
159	 17	110.0	16.1	 25
160	 17	185.0	19.2	 25
161	 17	181.0	49.5	 25
162	 17	431.0	44.1	 25
163	 17	182.0	25.7	 25
164	 17	464.0	55.7	 25
165	 17	605.0	55.3	 25
166	 17	147.0	23.3	 25
167	 17	101.0	17.3	 25
168	 17	92.0	12.5	 25
169	 17	298.0	43.2	 25
170	 17	78.0	15.8	 25
171	 17	127.0	21.2	 25
172	 17	152.0	20.3	 25
173	 17	229.0	22.9	 25
174	 17	109.0	15.2	 25
175	 17	112.0	21.6	 25
176	 17	209.0	25.0	 25
177	 17	247.0	37.3	 25
178	 17	645.0	113.4	 25
179	 17	136.0	24.9	 25
180	 17	1597.0	324.2	 25
181	 17	133.0	21.2	 25
182	 17	120.0	17.8	 25
183	 17	127.0	12.8	 25
184	 17	110.0	18.7	 25
185	 17	95.0	14.5	 25
186	 17	149.0	21.2	 25
187	 17	401.0	53.1	 25
188	 17	257.0	46.4	 25
189	 17	271.0	36.7	 25
190	 17	142.0	19.8	 25
191	 17	115.0	14.2	 25
192	 17	498.0	78.4	 25
193	 17	88.0	16.4	 25
194	 17	85.0	10.7	 25
195	 17	87.0	12.0	 25
196	 17	1410.0	200.6	 25
197	 17	151.0	18.0	 25
198	 17	90.0	9.6	 25
199	 17	114.0	15.7	 25
200	 17	82.0	14.0	 25
201	 17	108.0	14.8	 25
202	 17	127.0	17.9	 25
203	 17	126.0	20.3	 25
204	 17	470.0	86.9	 25
205	 17	115.0	13.5	 25
206	 17	79.0	12.4	 25
207	 17	78.0	15.2	 25
208	 17	127.0	18.9	 25
209	 17	103.0	20.7	 25
210	 17	76.0	9.3	 25
211	 17	82.0	10.9	 25
212	 17	84.0	11.6	 25
213	 17	107.0	13.7	 25
214	 17	98.0	22.5	 25
215	 17	114.0	18.7	 25
216	 17	93.0	10.2	 25
217	 17	135.0	20.5	 25
218	 17	285.0	45.2	 25
219	 17	96.0	14.1	 25
220	 17	103.0	13.8	 25
221	 17	108.0	14.6	 25
222	 17	604.0	120.4	 25
223	 17	221.0	29.2	 25
224	 17	110.0	10.4	 25
225	 17	178.0	22.6	 25
226	 17	110.0	16.4	 25
227	 17	259.0	45.2	 25
228	 17	160.0	19.1	 25
229	 17	124.0	19.1	 25
230	 17	93.0	22.3	 25
231	 17	91.0	17.8	 25
232	 17	117.0	16.2	 25
233	 17	215.0	39.4	 25
234	 17	96.0	8.4	 25
235	 17	374.0	48.9	 25
236	 17	118.0	17.7	 25
237	 17	957.0	159.1	 25
238	 17	149.0	18.9	 25
239	 17	132.0	11.4	 25
240	 17	122.0	16.2	 25
241	 17	99.0	9.3	 25
242	 17	83.0	10.1	 25
243	 17	80.0	8.6	 25
244	 17	172.0	15.9	 25
245	 17	161.0	22.8	 25
246	 17	89.0	11.6	 25
247	 17	97.0	10.4	 25
248	 17	132.0	23.2	 25
249	 17	151.0	18.7	 25
250	 17	127.0	14.2	 25
251	 17	149.0	16.7	 25
252	 17	125.0	18.9	 25
253	 17	114.0	16.2	 25
254	 17	251.0	38.2	 25
255	 17	165.0	32.8	 25
256	 17	92.0	12.0	 25
257	 17	111.0	17.4	 25
258	 17	132.0	20.2	 25
259	 17	104.0	10.2	 25
260	 17	164.0	22.5	 25
261	 17	141.0	17.3	 25
262	 17	109.0	15.3	 25
263	 17	98.0	17.1	 25
264	 17	78.0	10.4	 25
265	 17	103.0	10.2	 25
266	 17	113.0	16.0	 25
267	 17	245.0	36.0	 25
268	 17	134.0	19.9	 25
269	 17	321.0	65.4	 25
270	 17	122.0	16.6	 25
271	 17	95.0	13.4	 25
272	 17	93.0	11.3	 25
273	 17	98.0	12.6	 25
274	 17	187.0	19.4	 25
275	 17	111.0	12.8	 25
276	 17	564.0	94.8	 25
277	 17	206.0	30.3	 25
278	 17	155.0	15.7	 25
279	 17	149.0	22.2	 25
280	 17	88.0	9.1	 25
281	 17	576.0	74.9	 25
282	 17	139.0	21.1	 25
283	 17	102.0	11.0	 25
284	 17	418.0	56.2	 25
285	 17	190.0	26.6	 25
286	 17	147.0	18.7	 25
287	 17	168.0	25.5	 25
288	 17	149.0	23.6	 25
289	 17	116.0	19.4	 25
290	 17	86.0	12.0	 25
291	 17	98.0	19.6	 25
292	 17	90.0	9.6	 25
293	 17	595.0	88.9	 25
294	 17	113.0	13.5	 25
295	 17	354.0	67.0	 25
296	 17	72.0	8.7	 25
297	 17	80.0	11.7	 25
298	 17	106.0	14.1	 25
299	 17	98.0	14.9	 25
300	 17	129.0	23.3	 25
301	 17	78.0	9.3	 25
302	 17	343.0	45.8	 25
303	 17	294.0	37.3	 25
304	 17	153.0	18.4	 25
305	 17	136.0	17.8	 25
306	 17	102.0	14.8	 25
307	 17	147.0	21.5	 25
308	 17	75.0	8.7	 25
309	 17	74.0	15.1	 25
310	 17	457.0	87.7	 25
311	 17	114.0	19.6	 25
312	 17	125.0	17.3	 25
313	 17	87.0	14.7	 25
314	 17	164.0	27.5	 25
315	 17	109.0	14.6	 25
316	 17	207.0	26.3	 25
317	 17	187.0	21.9	 25
318	 17	125.0	23.1	 25
319	 17	382.0	57.4	 25
320	 17	353.0	49.5	 25
321	 17	1920.0	295.8	 25
322	 17	174.0	27.4	 25
323	 17	591.0	124.9	 25
324	 17	112.0	16.6	 25
325	 17	149.0	22.4	 25
326	 17	80.0	10.5	 25
327	 17	79.0	8.3	 25
328	 17	271.0	37.5	 25
329	 17	165.0	25.6	 25
330	 17	162.0	15.7	 25
331	 17	1553.0	233.0	 25
332	 17	117.0	15.8	 25
333	 17	89.0	15.5	 25
334	 17	81.0	7.8	 25
335	 17	133.0	19.5	 25
336	 17	120.0	17.3	 25
337	 17	102.0	14.2	 25
338	 17	113.0	10.1	 25
339	 17	110.0	13.2	 25
340	 17	134.0	18.1	 25
341	 17	199.0	31.5	 25
342	 17	1016.0	92.0	 25
343	 17	129.0	17.0	 25
344	 17	98.0	17.9	 25
345	 17	366.0	37.5	 25
346	 17	117.0	11.7	 25
347	 17	279.0	122.2	 25
348	 17	154.0	27.1	 25
[truncated: 22,490,276 more chars]
