# Supplementary material for: A role for RNA post-transcriptional regulation in satellite cell activation
Source: Skelet Muscle. 2012 Oct 9;2:21. doi: 10.1186/2044-5040-2-21 (PMC3563611; doi:10.1186/2044-5040-2-21)
Supplement: Additional file 2 — CEL files of wild type satellite cells isolated 12 h post-injury. Raw expression data for three replicates of satellite cells isolated from wild type TA muscles 12 h post-injury. *. CEL files can be opened with any microarray analysis software including the Affymetrix Expression Console Software (http://www.affymetrix.com/estore/browse/level_seven_software_products_only.jsp?productId=131414&categoryId=35623&productName=Affymetrix-Expression-Console-Software#1_1). [file 2044-5040-2-21-S2.zip]

Archive with 3 entries (3 files):
- WT-12-1.CEL
- WT-12-2.CEL
- WT-12-3.CEL
