# Supplementary material for: A role for RNA post-transcriptional regulation in satellite cell activation
Source: Skelet Muscle. 2012 Oct 9;2:21. doi: 10.1186/2044-5040-2-21 (PMC3563611; doi:10.1186/2044-5040-2-21)
Supplement: Additional file 4 — CEL files of syndecan-4−/− satellite cells isolated from uninjured muscle. Raw expression data for three replicates of satellite cells isolated from syndecan-4−/− uninjured TA muscles. *. CEL files can be opened with any microarray analysis software including the Affymetrix Expression Console Software (http://www.affymetrix.com/estore/browse/level_seven_software_products_only.jsp?productId=131414&categoryId=35623&productName=Affymetrix-Expression-Console-Software#1_1). [file 2044-5040-2-21-S4.zip › Sdc4-UI-1.CEL]

[CEL]
Version=3

[HEADER]
Cols=1002
Rows=1002
TotalX=1002
TotalY=1002
OffsetX=0
OffsetY=0
GridCornerUL=221 188
GridCornerUR=7272 190
GridCornerLR=7273 7267
GridCornerLL=222 7265
Axis-invertX=0
AxisInvertY=0
swapXY=0
DatHeader=[12..64784]  Cornelison_S4_(- -)_#1_4-28-04_Mouse430_2:CLS=7482 RWS=7482 XIN=1  YIN=1  VE=30        2.0 04/28/04 11:17:38 50102440  M10      Mouse430_2.1sq                  6
Algorithm=Percentile
AlgorithmParameters=Percentile:75;CellMargin:2;OutlierHigh:1.500;OutlierLow:1.004;AlgVersion:6.0;FixedCellSize:TRUE;FullFeatureWidth:7;FullFeatureHeight:7;IgnoreOutliersInShiftRows:FALSE;FeatureExtraction:TRUE;PoolWidthExtenstion:2;PoolHeightExtension:2;UseSubgrids:FALSE;RandomizePixels:FALSE;ErrorBasis:StdvMean;StdMult:1.000000

[INTENSITY]
NumberCells=1004004
CellHeader=X	Y	MEAN	STDV	NPIXELS
  0	  0	121.0	18.4	 25
  1	  0	3612.0	687.4	 25
  2	  0	107.0	21.8	 25
  3	  0	3968.0	803.3	 25
  4	  0	221.0	28.7	 25
  5	  0	109.0	17.2	 25
  6	  0	3688.0	765.5	 25
  7	  0	88.0	17.0	 25
  8	  0	3457.0	889.5	 25
  9	  0	111.0	18.8	 25
 10	  0	3651.0	747.4	 25
 11	  0	94.0	17.9	 25
 12	  0	3306.0	629.1	 25
 13	  0	108.0	27.8	 25
 14	  0	3461.0	614.1	 25
 15	  0	84.0	14.4	 25
 16	  0	3577.0	699.2	 25
 17	  0	96.0	18.6	 25
 18	  0	3721.0	691.7	 25
 19	  0	109.0	18.9	 25
 20	  0	3753.0	698.9	 25
 21	  0	166.0	38.1	 25
 22	  0	3509.0	655.0	 25
 23	  0	108.0	23.1	 25
 24	  0	3739.0	736.7	 25
 25	  0	86.0	13.7	 25
 26	  0	3863.0	829.6	 25
 27	  0	93.0	12.4	 25
 28	  0	3595.0	660.1	 25
 29	  0	123.0	22.6	 25
 30	  0	3630.0	879.9	 25
 31	  0	98.0	14.8	 25
 32	  0	3609.0	791.8	 25
 33	  0	90.0	19.2	 25
 34	  0	3574.0	842.9	 25
 35	  0	117.0	21.8	 25
 36	  0	3682.0	822.3	 25
 37	  0	85.0	14.6	 25
 38	  0	3678.0	638.3	 25
 39	  0	101.0	18.3	 25
 40	  0	3690.0	713.8	 25
 41	  0	101.0	23.4	 25
 42	  0	3430.0	585.2	 25
 43	  0	94.0	15.7	 25
 44	  0	3470.0	666.9	 25
 45	  0	85.0	13.3	 25
 46	  0	3792.0	658.3	 25
 47	  0	89.0	16.8	 25
 48	  0	3877.0	776.9	 25
 49	  0	96.0	17.8	 25
 50	  0	3772.0	817.2	 25
 51	  0	111.0	20.5	 25
 52	  0	3681.0	864.3	 25
 53	  0	117.0	24.2	 25
 54	  0	3634.0	866.2	 25
 55	  0	105.0	15.1	 25
 56	  0	3802.0	734.9	 25
 57	  0	106.0	20.2	 25
 58	  0	3573.0	667.5	 25
 59	  0	89.0	15.8	 25
 60	  0	3838.0	805.2	 25
 61	  0	99.0	15.9	 25
 62	  0	3624.0	718.3	 25
 63	  0	87.0	15.4	 25
 64	  0	3664.0	761.8	 25
 65	  0	105.0	17.3	 25
 66	  0	3628.0	817.6	 25
 67	  0	148.0	60.6	 25
 68	  0	3626.0	844.0	 25
 69	  0	105.0	22.8	 25
 70	  0	3704.0	704.1	 25
 71	  0	109.0	18.4	 25
 72	  0	3571.0	845.0	 25
 73	  0	92.0	18.4	 25
 74	  0	3806.0	811.5	 25
 75	  0	90.0	16.1	 25
 76	  0	3582.0	846.6	 25
 77	  0	95.0	16.0	 25
 78	  0	3658.0	655.7	 25
 79	  0	82.0	21.0	 25
 80	  0	3735.0	726.3	 25
 81	  0	97.0	21.9	 25
 82	  0	3837.0	701.3	 25
 83	  0	88.0	13.3	 25
 84	  0	3466.0	587.4	 25
 85	  0	88.0	13.0	 25
 86	  0	3916.0	681.2	 25
 87	  0	103.0	15.6	 25
 88	  0	3861.0	677.8	 25
 89	  0	89.0	12.8	 25
 90	  0	3809.0	660.5	 25
 91	  0	94.0	13.4	 25
 92	  0	3555.0	664.6	 25
 93	  0	100.0	13.8	 25
 94	  0	3714.0	662.6	 25
 95	  0	87.0	12.1	 25
 96	  0	3612.0	829.1	 25
 97	  0	90.0	15.7	 25
 98	  0	3613.0	793.3	 25
 99	  0	82.0	17.7	 25
100	  0	3489.0	783.2	 25
101	  0	84.0	17.7	 25
102	  0	3440.0	777.5	 25
103	  0	82.0	13.4	 25
104	  0	3605.0	798.0	 25
105	  0	102.0	18.8	 25
106	  0	3761.0	696.0	 25
107	  0	91.0	9.6	 25
108	  0	3627.0	766.5	 25
109	  0	106.0	15.3	 25
110	  0	3843.0	644.4	 25
111	  0	102.0	17.3	 25
112	  0	3710.0	528.5	 25
113	  0	96.0	17.1	 25
114	  0	3795.0	590.1	 25
115	  0	92.0	19.0	 25
116	  0	3885.0	711.5	 25
117	  0	112.0	44.8	 25
118	  0	3797.0	757.4	 25
119	  0	85.0	21.2	 25
120	  0	3702.0	740.7	 25
121	  0	99.0	16.5	 25
122	  0	3413.0	681.0	 25
123	  0	85.0	12.8	 25
124	  0	3736.0	819.5	 25
125	  0	100.0	22.8	 25
126	  0	3647.0	807.5	 25
127	  0	96.0	15.4	 25
128	  0	3679.0	809.4	 25
129	  0	96.0	20.9	 25
130	  0	3795.0	1047.5	 25
131	  0	104.0	21.4	 25
132	  0	4150.0	721.0	 25
133	  0	106.0	23.8	 25
134	  0	3519.0	633.1	 25
135	  0	92.0	14.9	 25
136	  0	3909.0	641.2	 25
137	  0	86.0	13.0	 25
138	  0	3620.0	708.9	 25
139	  0	77.0	14.3	 25
140	  0	3686.0	749.1	 25
141	  0	91.0	16.4	 25
142	  0	3724.0	711.3	 25
143	  0	102.0	19.6	 25
144	  0	4006.0	756.6	 25
145	  0	97.0	12.7	 25
146	  0	3895.0	660.6	 25
147	  0	92.0	15.4	 25
148	  0	3912.0	660.9	 25
149	  0	86.0	15.3	 25
150	  0	3499.0	604.0	 25
151	  0	97.0	16.2	 25
152	  0	3576.0	637.2	 25
153	  0	96.0	21.0	 25
154	  0	3480.0	667.1	 25
155	  0	114.0	24.3	 25
156	  0	3642.0	835.9	 25
157	  0	94.0	14.9	 25
158	  0	3807.0	846.6	 25
159	  0	105.0	15.0	 25
160	  0	3707.0	868.6	 25
161	  0	101.0	24.8	 25
162	  0	3753.0	749.2	 25
163	  0	88.0	13.4	 25
164	  0	3902.0	745.0	 25
165	  0	81.0	13.5	 25
166	  0	3639.0	687.1	 25
167	  0	95.0	15.2	 25
168	  0	3738.0	755.6	 25
169	  0	99.0	17.3	 25
170	  0	3993.0	663.4	 25
171	  0	99.0	20.6	 25
172	  0	3630.0	738.8	 25
173	  0	90.0	15.5	 25
174	  0	3764.0	624.0	 25
175	  0	92.0	19.5	 25
176	  0	3977.0	712.3	 25
177	  0	85.0	13.7	 25
178	  0	3765.0	674.5	 25
179	  0	100.0	13.4	 25
180	  0	3811.0	755.7	 25
181	  0	86.0	16.4	 25
182	  0	3611.0	726.6	 25
183	  0	105.0	24.5	 25
184	  0	3469.0	763.0	 25
185	  0	94.0	12.4	 25
186	  0	3459.0	719.8	 25
187	  0	122.0	34.3	 25
188	  0	3839.0	842.3	 25
189	  0	108.0	21.5	 25
190	  0	3652.0	822.5	 25
191	  0	96.0	22.7	 25
192	  0	3619.0	662.0	 25
193	  0	92.0	17.4	 25
194	  0	3859.0	693.7	 25
195	  0	97.0	20.8	 25
196	  0	3558.0	518.2	 25
197	  0	101.0	14.7	 25
198	  0	3657.0	538.2	 25
199	  0	93.0	17.9	 25
200	  0	3966.0	719.0	 25
201	  0	100.0	16.9	 25
202	  0	3577.0	587.0	 25
203	  0	92.0	14.0	 25
204	  0	3617.0	623.4	 25
205	  0	92.0	14.7	 25
206	  0	3544.0	537.7	 25
207	  0	92.0	22.1	 25
208	  0	3972.0	680.6	 25
209	  0	72.0	17.5	 25
210	  0	3729.0	750.1	 25
211	  0	103.0	14.3	 25
212	  0	3659.0	790.4	 25
213	  0	96.0	24.5	 25
214	  0	3944.0	838.8	 25
215	  0	87.0	11.6	 25
216	  0	3715.0	640.4	 25
217	  0	87.0	13.9	 25
218	  0	3819.0	775.8	 25
219	  0	97.0	24.0	 25
220	  0	3578.0	711.9	 25
221	  0	98.0	14.4	 25
222	  0	3605.0	690.6	 25
223	  0	93.0	14.0	 25
224	  0	3570.0	781.4	 25
225	  0	92.0	18.5	 25
226	  0	3724.0	741.0	 25
227	  0	100.0	11.0	 25
228	  0	3986.0	695.4	 25
229	  0	119.0	20.3	 25
230	  0	3813.0	625.9	 25
231	  0	83.0	11.7	 25
232	  0	3806.0	671.5	 25
233	  0	85.0	15.4	 25
234	  0	3677.0	578.1	 25
235	  0	96.0	11.5	 25
236	  0	4063.0	695.9	 25
237	  0	98.0	15.3	 25
238	  0	3821.0	666.4	 25
239	  0	87.0	13.9	 25
240	  0	3892.0	798.0	 25
241	  0	82.0	14.6	 25
242	  0	3960.0	748.5	 25
243	  0	93.0	17.3	 25
244	  0	3883.0	739.8	 25
245	  0	95.0	13.4	 25
246	  0	3794.0	740.7	 25
247	  0	89.0	8.0	 25
248	  0	3686.0	861.1	 25
249	  0	101.0	12.5	 25
250	  0	3790.0	815.7	 25
251	  0	77.0	12.1	 25
252	  0	3577.0	665.7	 25
253	  0	85.0	20.0	 25
254	  0	3901.0	726.3	 25
255	  0	94.0	20.4	 25
256	  0	3933.0	751.0	 25
257	  0	78.0	19.1	 25
258	  0	3772.0	752.0	 25
259	  0	88.0	18.2	 25
260	  0	3904.0	675.4	 25
261	  0	95.0	14.8	 25
262	  0	3858.0	689.2	 25
263	  0	85.0	15.4	 25
264	  0	3901.0	709.9	 25
265	  0	82.0	22.0	 25
266	  0	3754.0	633.2	 25
267	  0	89.0	14.8	 25
268	  0	3524.0	635.3	 25
269	  0	107.0	20.9	 25
270	  0	3816.0	763.3	 25
271	  0	96.0	18.9	 25
272	  0	3783.0	731.8	 25
273	  0	97.0	22.2	 25
274	  0	3773.0	807.5	 25
275	  0	81.0	15.7	 25
276	  0	3658.0	772.9	 25
277	  0	104.0	24.6	 25
278	  0	3855.0	730.5	 25
279	  0	89.0	18.5	 25
280	  0	3762.0	703.0	 25
281	  0	95.0	12.0	 25
282	  0	3840.0	756.0	 25
283	  0	101.0	16.4	 25
284	  0	3650.0	678.6	 25
285	  0	93.0	10.2	 25
286	  0	3941.0	710.4	 25
287	  0	85.0	15.2	 25
288	  0	3972.0	704.4	 25
289	  0	97.0	15.0	 25
290	  0	3796.0	606.4	 25
291	  0	104.0	21.2	 25
292	  0	3898.0	783.6	 25
293	  0	95.0	15.3	 25
294	  0	3726.0	629.1	 25
295	  0	82.0	10.9	 25
296	  0	3859.0	756.5	 25
297	  0	96.0	21.7	 25
298	  0	3753.0	875.8	 25
299	  0	88.0	16.2	 25
300	  0	3690.0	886.2	 25
301	  0	101.0	20.1	 25
302	  0	3656.0	802.6	 25
303	  0	93.0	15.4	 25
304	  0	3893.0	749.9	 25
305	  0	94.0	24.5	 25
306	  0	3785.0	754.5	 25
307	  0	94.0	21.8	 25
308	  0	3772.0	802.8	 25
309	  0	83.0	16.9	 25
310	  0	3814.0	652.4	 25
311	  0	83.0	12.1	 25
312	  0	3801.0	712.9	 25
313	  0	92.0	19.1	 25
314	  0	3586.0	553.9	 25
315	  0	94.0	16.1	 25
316	  0	3948.0	781.6	 25
317	  0	89.0	14.1	 25
318	  0	3731.0	692.3	 25
319	  0	94.0	16.7	 25
320	  0	4010.0	772.4	 25
321	  0	85.0	18.3	 25
322	  0	3855.0	851.3	 25
323	  0	92.0	20.0	 25
324	  0	3976.0	940.3	 25
325	  0	100.0	17.1	 25
326	  0	3849.0	899.9	 25
327	  0	83.0	19.1	 25
328	  0	4034.0	830.8	 25
329	  0	96.0	21.6	 25
330	  0	3778.0	800.4	 25
331	  0	97.0	18.5	 25
332	  0	221.0	35.6	 25
333	  0	679.0	113.6	 25
334	  0	197.0	24.1	 25
335	  0	96.0	17.0	 25
336	  0	209.0	28.4	 25
337	  0	88.0	20.4	 25
338	  0	3797.0	779.1	 25
339	  0	78.0	17.5	 25
340	  0	3793.0	741.0	 25
341	  0	81.0	10.9	 25
342	  0	3794.0	749.8	 25
343	  0	84.0	19.9	 25
344	  0	3870.0	694.6	 25
345	  0	93.0	12.7	 25
346	  0	3808.0	711.9	 25
347	  0	94.0	17.5	 25
348	  0	3808.0	724.6	 25
349	  0	98.0	21.3	 25
350	  0	3674.0	717.8	 25
351	  0	109.0	16.4	 25
352	  0	3897.0	822.4	 25
353	  0	106.0	22.6	 25
354	  0	3754.0	737.2	 25
355	  0	91.0	19.9	 25
356	  0	3820.0	948.6	 25
357	  0	89.0	15.3	 25
358	  0	3836.0	843.6	 25
359	  0	108.0	19.8	 25
360	  0	4085.0	946.0	 25
361	  0	104.0	23.1	 25
362	  0	4148.0	861.0	 25
363	  0	92.0	15.8	 25
364	  0	3948.0	850.0	 25
365	  0	101.0	26.3	 25
366	  0	3827.0	807.3	 25
367	  0	83.0	12.7	 25
368	  0	3874.0	885.7	 25
369	  0	83.0	12.8	 25
370	  0	3695.0	781.8	 25
371	  0	86.0	13.0	 25
372	  0	3834.0	762.7	 25
373	  0	102.0	19.1	 25
374	  0	3750.0	761.1	 25
375	  0	91.0	17.7	 25
376	  0	3688.0	936.1	 25
377	  0	81.0	9.4	 25
378	  0	3660.0	874.8	 25
379	  0	92.0	20.5	 25
380	  0	3780.0	831.0	 25
381	  0	97.0	19.4	 25
382	  0	3838.0	887.6	 25
383	  0	80.0	16.2	 25
384	  0	3920.0	806.0	 25
385	  0	92.0	10.7	 25
386	  0	3771.0	766.5	 25
387	  0	90.0	15.2	 25
388	  0	3744.0	719.1	 25
389	  0	92.0	20.8	 25
390	  0	4036.0	777.3	 25
391	  0	115.0	20.8	 25
392	  0	3638.0	655.7	 25
393	  0	89.0	13.1	 25
394	  0	3909.0	721.4	 25
395	  0	98.0	17.3	 25
396	  0	3957.0	745.5	 25
397	  0	90.0	12.5	 25
398	  0	3865.0	790.5	 25
399	  0	89.0	13.5	 25
400	  0	3972.0	835.9	 25
401	  0	99.0	20.0	 25
402	  0	3735.0	761.8	 25
403	  0	98.0	15.1	 25
404	  0	3827.0	846.9	 25
405	  0	103.0	17.8	 25
406	  0	3622.0	908.4	 25
407	  0	75.0	13.7	 25
408	  0	4037.0	784.7	 25
409	  0	88.0	11.6	 25
410	  0	3848.0	739.0	 25
411	  0	101.0	16.7	 25
412	  0	4212.0	716.2	 25
413	  0	69.0	12.6	 25
414	  0	4080.0	663.6	 25
415	  0	101.0	23.4	 25
416	  0	3882.0	630.1	 25
417	  0	87.0	18.0	 25
418	  0	3749.0	672.5	 25
419	  0	96.0	15.3	 25
420	  0	3784.0	763.9	 25
421	  0	104.0	14.1	 25
422	  0	3879.0	914.7	 25
423	  0	83.0	18.1	 25
424	  0	3744.0	685.0	 25
425	  0	90.0	12.7	 25
426	  0	3972.0	742.1	 25
427	  0	89.0	14.0	 25
428	  0	3847.0	766.0	 25
429	  0	88.0	14.9	 25
430	  0	4049.0	703.5	 25
431	  0	79.0	13.6	 25
432	  0	3960.0	647.9	 25
433	  0	85.0	15.0	 25
434	  0	3809.0	656.0	 25
435	  0	104.0	19.2	 25
436	  0	3814.0	701.7	 25
437	  0	94.0	15.1	 25
438	  0	3845.0	717.1	 25
439	  0	102.0	19.6	 25
440	  0	4049.0	771.8	 25
441	  0	96.0	22.1	 25
442	  0	4209.0	814.9	 25
443	  0	91.0	13.9	 25
444	  0	3166.0	798.9	 25
445	  0	90.0	15.4	 25
446	  0	3835.0	876.1	 25
447	  0	81.0	17.5	 25
448	  0	3714.0	765.4	 25
449	  0	92.0	13.7	 25
450	  0	3726.0	813.4	 25
451	  0	121.0	27.1	 25
452	  0	3879.0	760.3	 25
453	  0	87.0	13.9	 25
454	  0	3912.0	704.2	 25
455	  0	108.0	19.7	 25
456	  0	4017.0	771.6	 25
457	  0	102.0	13.8	 25
458	  0	4029.0	751.4	 25
459	  0	85.0	13.3	 25
460	  0	3846.0	716.4	 25
461	  0	97.0	12.6	 25
462	  0	3768.0	638.8	 25
463	  0	104.0	16.6	 25
464	  0	3999.0	704.7	 25
465	  0	90.0	13.7	 25
466	  0	3868.0	754.0	 25
467	  0	95.0	20.4	 25
468	  0	3724.0	749.4	 25
469	  0	89.0	20.3	 25
470	  0	3840.0	760.3	 25
471	  0	100.0	18.4	 25
472	  0	3837.0	724.9	 25
473	  0	88.0	17.3	 25
474	  0	4063.0	834.2	 25
475	  0	107.0	21.3	 25
476	  0	3810.0	866.0	 25
477	  0	96.0	19.2	 25
478	  0	4032.0	820.9	 25
479	  0	110.0	20.7	 25
480	  0	3678.0	737.1	 25
481	  0	84.0	15.8	 25
482	  0	3911.0	861.9	 25
483	  0	83.0	19.8	 25
484	  0	3712.0	761.8	 25
485	  0	89.0	14.9	 25
486	  0	3955.0	746.6	 25
487	  0	96.0	17.2	 25
488	  0	3714.0	646.4	 25
489	  0	108.0	23.6	 25
490	  0	4001.0	698.5	 25
491	  0	103.0	15.3	 25
492	  0	3892.0	766.8	 25
493	  0	97.0	17.1	 25
494	  0	3984.0	708.5	 25
495	  0	89.0	15.3	 25
496	  0	3869.0	826.6	 25
497	  0	108.0	16.2	 25
498	  0	3838.0	778.6	 25
499	  0	79.0	12.6	 25
500	  0	4028.0	896.1	 25
501	  0	108.0	18.7	 25
502	  0	4010.0	917.6	 25
503	  0	97.0	15.6	 25
504	  0	3908.0	873.7	 25
505	  0	84.0	14.2	 25
506	  0	3836.0	783.3	 25
507	  0	92.0	16.4	 25
508	  0	3922.0	948.7	 25
509	  0	90.0	14.9	 25
510	  0	4031.0	844.2	 25
511	  0	90.0	18.5	 25
512	  0	4009.0	930.0	 25
513	  0	95.0	16.6	 25
514	  0	3951.0	881.8	 25
515	  0	99.0	18.9	 25
516	  0	3853.0	838.3	 25
517	  0	91.0	20.4	 25
518	  0	3818.0	898.1	 25
519	  0	97.0	18.9	 25
520	  0	4026.0	751.8	 25
521	  0	90.0	15.0	 25
522	  0	3966.0	865.6	 25
523	  0	93.0	11.5	 25
524	  0	3789.0	781.7	 25
525	  0	93.0	16.1	 25
526	  0	3934.0	857.9	 25
527	  0	84.0	15.1	 25
528	  0	3867.0	869.6	 25
529	  0	92.0	19.4	 25
530	  0	4103.0	832.9	 25
531	  0	80.0	17.7	 25
532	  0	3930.0	815.8	 25
533	  0	93.0	20.5	 25
534	  0	3825.0	859.4	 25
535	  0	92.0	22.0	 25
536	  0	3635.0	887.9	 25
537	  0	88.0	17.9	 25
538	  0	3831.0	910.7	 25
539	  0	110.0	22.4	 25
540	  0	3878.0	844.9	 25
541	  0	92.0	16.8	 25
542	  0	3902.0	831.8	 25
543	  0	85.0	15.7	 25
544	  0	3812.0	833.5	 25
545	  0	98.0	20.0	 25
546	  0	3881.0	888.8	 25
547	  0	98.0	16.1	 25
548	  0	3908.0	777.6	 25
549	  0	112.0	16.6	 25
550	  0	4099.0	860.8	 25
551	  0	104.0	22.3	 25
552	  0	3710.0	725.0	 25
553	  0	90.0	20.2	 25
554	  0	3884.0	716.7	 25
555	  0	90.0	15.7	 25
556	  0	3715.0	747.5	 25
557	  0	85.0	17.8	 25
558	  0	3703.0	827.6	 25
559	  0	92.0	15.1	 25
560	  0	3845.0	902.4	 25
561	  0	105.0	16.4	 25
562	  0	3906.0	888.5	 25
563	  0	93.0	16.5	 25
564	  0	3866.0	897.2	 25
565	  0	94.0	21.6	 25
566	  0	3935.0	868.9	 25
567	  0	92.0	18.1	 25
568	  0	4002.0	871.1	 25
569	  0	94.0	13.0	 25
570	  0	4257.0	876.9	 25
571	  0	86.0	13.7	 25
572	  0	3823.0	699.8	 25
573	  0	83.0	14.3	 25
574	  0	4043.0	782.9	 25
575	  0	80.0	12.9	 25
576	  0	3924.0	806.8	 25
577	  0	93.0	17.9	 25
578	  0	4157.0	867.2	 25
579	  0	82.0	14.6	 25
580	  0	4036.0	876.1	 25
581	  0	83.0	19.3	 25
582	  0	4115.0	862.4	 25
583	  0	80.0	13.4	 25
584	  0	4005.0	892.5	 25
585	  0	95.0	16.4	 25
586	  0	4073.0	924.0	 25
587	  0	99.0	24.7	 25
588	  0	4049.0	1013.3	 25
589	  0	109.0	16.6	 25
590	  0	3797.0	824.5	 25
591	  0	104.0	18.8	 25
592	  0	3815.0	864.1	 25
593	  0	99.0	16.4	 25
594	  0	3803.0	762.7	 25
595	  0	98.0	16.7	 25
596	  0	4005.0	793.5	 25
597	  0	90.0	16.1	 25
598	  0	4058.0	780.0	 25
599	  0	77.0	14.8	 25
600	  0	3943.0	700.7	 25
601	  0	86.0	16.3	 25
602	  0	4057.0	868.0	 25
603	  0	97.0	26.7	 25
604	  0	3903.0	748.0	 25
605	  0	105.0	24.9	 25
606	  0	4020.0	666.3	 25
607	  0	84.0	17.3	 25
608	  0	4030.0	759.4	 25
609	  0	92.0	23.1	 25
610	  0	3814.0	743.4	 25
611	  0	92.0	13.1	 25
612	  0	3876.0	722.8	 25
613	  0	106.0	19.5	 25
614	  0	4227.0	754.8	 25
615	  0	102.0	21.1	 25
616	  0	4076.0	764.5	 25
617	  0	106.0	26.8	 25
618	  0	3995.0	743.1	 25
619	  0	85.0	17.9	 25
620	  0	3980.0	811.4	 25
621	  0	86.0	11.0	 25
622	  0	4003.0	875.7	 25
623	  0	96.0	17.9	 25
624	  0	3611.0	791.8	 25
625	  0	97.0	11.5	 25
626	  0	3970.0	780.2	 25
627	  0	94.0	18.6	 25
628	  0	3999.0	751.1	 25
629	  0	83.0	10.4	 25
630	  0	4137.0	705.8	 25
631	  0	102.0	15.0	 25
632	  0	3963.0	631.1	 25
633	  0	83.0	16.3	 25
634	  0	4081.0	684.3	 25
635	  0	99.0	15.9	 25
636	  0	3922.0	738.1	 25
637	  0	90.0	15.0	 25
638	  0	4045.0	628.4	 25
639	  0	80.0	13.4	 25
640	  0	3813.0	838.0	 25
641	  0	82.0	14.7	 25
642	  0	3935.0	826.0	 25
643	  0	94.0	17.0	 25
644	  0	3903.0	740.2	 25
645	  0	92.0	13.8	 25
646	  0	3743.0	824.0	 25
647	  0	99.0	15.8	 25
648	  0	3778.0	773.7	 25
649	  0	84.0	17.7	 25
650	  0	3923.0	814.8	 25
651	  0	93.0	16.3	 25
652	  0	3987.0	691.0	 25
653	  0	89.0	15.7	 25
654	  0	4223.0	744.7	 25
655	  0	81.0	13.1	 25
656	  0	3820.0	611.4	 25
657	  0	91.0	14.9	 25
658	  0	4146.0	730.7	 25
659	  0	93.0	14.0	 25
660	  0	4113.0	754.9	 25
661	  0	104.0	26.6	 25
662	  0	3859.0	730.2	 25
663	  0	104.0	16.2	 25
664	  0	4087.0	751.9	 25
665	  0	87.0	17.9	 25
666	  0	219.0	36.2	 25
667	  0	755.0	150.1	 25
668	  0	196.0	33.4	 25
669	  0	83.0	13.2	 25
670	  0	198.0	24.0	 25
671	  0	107.0	15.5	 25
672	  0	4029.0	899.6	 25
673	  0	97.0	26.1	 25
674	  0	4136.0	833.0	 25
675	  0	96.0	18.9	 25
676	  0	4064.0	749.7	 25
677	  0	111.0	19.8	 25
678	  0	4091.0	719.7	 25
679	  0	95.0	18.9	 25
680	  0	3822.0	613.7	 25
681	  0	109.0	23.6	 25
682	  0	4037.0	667.9	 25
683	  0	84.0	12.8	 25
684	  0	3997.0	719.1	 25
685	  0	123.0	22.7	 25
686	  0	3582.0	749.6	 25
687	  0	79.0	13.7	 25
688	  0	4096.0	683.7	 25
689	  0	93.0	26.6	 25
690	  0	4083.0	693.5	 25
691	  0	92.0	19.6	 25
692	  0	4165.0	690.4	 25
693	  0	101.0	14.8	 25
694	  0	4074.0	659.3	 25
695	  0	94.0	16.2	 25
696	  0	3817.0	671.0	 25
697	  0	117.0	25.4	 25
698	  0	4139.0	774.3	 25
699	  0	91.0	15.4	 25
700	  0	4067.0	943.2	 25
701	  0	112.0	23.4	 25
702	  0	3966.0	757.0	 25
703	  0	93.0	17.4	 25
704	  0	3790.0	843.8	 25
705	  0	90.0	12.6	 25
706	  0	4030.0	802.6	 25
707	  0	90.0	18.1	 25
708	  0	4128.0	712.3	 25
709	  0	95.0	18.4	 25
710	  0	4108.0	695.2	 25
711	  0	82.0	13.8	 25
712	  0	4252.0	777.9	 25
713	  0	100.0	13.6	 25
714	  0	4202.0	665.7	 25
715	  0	88.0	18.6	 25
716	  0	3932.0	695.3	 25
717	  0	103.0	25.3	 25
718	  0	4163.0	685.0	 25
719	  0	92.0	16.8	 25
720	  0	4210.0	767.1	 25
721	  0	101.0	18.2	 25
722	  0	3753.0	716.8	 25
723	  0	95.0	16.7	 25
724	  0	4087.0	847.4	 25
725	  0	90.0	16.5	 25
726	  0	4169.0	809.8	 25
727	  0	81.0	13.9	 25
728	  0	4093.0	970.0	 25
729	  0	86.0	16.5	 25
730	  0	3906.0	860.7	 25
731	  0	88.0	13.9	 25
732	  0	4210.0	844.3	 25
733	  0	105.0	24.3	 25
734	  0	3969.0	656.5	 25
735	  0	91.0	20.5	 25
736	  0	4133.0	699.4	 25
737	  0	82.0	14.5	 25
738	  0	4318.0	717.8	 25
739	  0	86.0	12.3	 25
740	  0	4109.0	650.7	 25
741	  0	93.0	17.4	 25
742	  0	4240.0	649.5	 25
743	  0	102.0	15.3	 25
744	  0	3963.0	668.5	 25
745	  0	83.0	15.6	 25
746	  0	3886.0	691.7	 25
747	  0	84.0	20.3	 25
748	  0	4066.0	740.1	 25
749	  0	148.0	37.5	 25
750	  0	4003.0	740.1	 25
751	  0	87.0	17.5	 25
752	  0	4088.0	772.3	 25
753	  0	84.0	21.5	 25
754	  0	3918.0	748.1	 25
755	  0	97.0	17.7	 25
756	  0	4135.0	733.2	 25
757	  0	85.0	13.1	 25
758	  0	3805.0	696.6	 25
759	  0	107.0	24.7	 25
760	  0	4085.0	644.2	 25
761	  0	89.0	19.2	 25
762	  0	4175.0	673.3	 25
763	  0	82.0	16.5	 25
764	  0	4066.0	731.3	 25
765	  0	96.0	16.0	 25
766	  0	3951.0	680.5	 25
767	  0	84.0	17.4	 25
768	  0	3963.0	634.1	 25
769	  0	86.0	13.6	 25
770	  0	4054.0	648.1	 25
771	  0	101.0	20.7	 25
772	  0	3970.0	690.7	 25
773	  0	84.0	20.6	 25
774	  0	4043.0	760.9	 25
775	  0	95.0	20.1	 25
776	  0	4146.0	794.5	 25
777	  0	98.0	14.4	 25
778	  0	4353.0	764.1	 25
779	  0	95.0	13.7	 25
780	  0	4176.0	718.1	 25
781	  0	97.0	16.5	 25
782	  0	4028.0	808.2	 25
783	  0	92.0	14.6	 25
784	  0	4158.0	786.2	 25
785	  0	73.0	11.3	 25
786	  0	3846.0	781.7	 25
787	  0	85.0	14.7	 25
788	  0	3749.0	851.9	 25
789	  0	89.0	20.1	 25
790	  0	4072.0	889.2	 25
791	  0	87.0	16.8	 25
792	  0	4243.0	904.7	 25
793	  0	107.0	17.4	 25
794	  0	3847.0	785.7	 25
795	  0	100.0	28.7	 25
796	  0	4189.0	823.4	 25
797	  0	85.0	10.4	 25
798	  0	3990.0	709.2	 25
799	  0	83.0	18.6	 25
800	  0	4050.0	661.7	 25
801	  0	78.0	15.2	 25
802	  0	4242.0	670.8	 25
803	  0	83.0	13.9	 25
804	  0	3996.0	625.8	 25
805	  0	87.0	17.6	 25
806	  0	4374.0	781.0	 25
807	  0	106.0	21.9	 25
808	  0	4115.0	683.3	 25
809	  0	85.0	14.4	 25
810	  0	4002.0	656.9	 25
811	  0	93.0	18.8	 25
812	  0	4231.0	712.0	 25
813	  0	94.0	20.7	 25
814	  0	4030.0	762.6	 25
815	  0	102.0	20.2	 25
816	  0	4216.0	837.2	 25
817	  0	86.0	20.6	 25
818	  0	4031.0	827.9	 25
819	  0	101.0	13.4	 25
820	  0	4040.0	875.5	 25
821	  0	87.0	21.9	 25
822	  0	3840.0	702.5	 25
823	  0	109.0	29.6	 25
824	  0	4159.0	814.0	 25
825	  0	90.0	15.0	 25
826	  0	4048.0	786.6	 25
827	  0	95.0	18.8	 25
828	  0	4012.0	685.9	 25
829	  0	82.0	11.3	 25
830	  0	3844.0	645.1	 25
831	  0	95.0	17.5	 25
832	  0	4281.0	697.8	 25
833	  0	87.0	15.4	 25
834	  0	4073.0	574.7	 25
835	  0	95.0	17.4	 25
836	  0	4014.0	698.7	 25
837	  0	91.0	23.2	 25
838	  0	4079.0	701.2	 25
839	  0	88.0	22.0	 25
840	  0	4119.0	722.2	 25
841	  0	90.0	18.4	 25
842	  0	3928.0	746.7	 25
843	  0	88.0	18.7	 25
844	  0	4038.0	831.0	 25
845	  0	93.0	15.7	 25
846	  0	4416.0	859.9	 25
847	  0	95.0	17.5	 25
848	  0	4090.0	769.0	 25
849	  0	78.0	10.5	 25
850	  0	3848.0	700.6	 25
851	  0	93.0	17.6	 25
852	  0	4117.0	651.6	 25
853	  0	95.0	14.2	 25
854	  0	4112.0	644.0	 25
855	  0	112.0	19.5	 25
856	  0	4165.0	625.6	 25
857	  0	91.0	12.7	 25
858	  0	4226.0	645.2	 25
859	  0	103.0	20.8	 25
860	  0	4298.0	646.7	 25
861	  0	93.0	16.8	 25
862	  0	4088.0	642.4	 25
863	  0	88.0	10.8	 25
864	  0	4250.0	701.2	 25
865	  0	100.0	18.3	 25
866	  0	4190.0	796.9	 25
867	  0	86.0	13.6	 25
868	  0	3957.0	704.3	 25
869	  0	75.0	12.3	 25
870	  0	3877.0	662.5	 25
871	  0	98.0	16.7	 25
872	  0	4190.0	726.0	 25
873	  0	91.0	20.1	 25
874	  0	4063.0	700.0	 25
875	  0	81.0	17.3	 25
876	  0	4200.0	840.2	 25
877	  0	88.0	22.9	 25
878	  0	4078.0	845.2	 25
879	  0	84.0	20.3	 25
880	  0	4182.0	795.3	 25
881	  0	89.0	15.0	 25
882	  0	4138.0	686.1	 25
883	  0	81.0	12.0	 25
884	  0	4143.0	689.7	 25
885	  0	81.0	14.1	 25
886	  0	4039.0	687.3	 25
887	  0	88.0	22.1	 25
888	  0	4201.0	637.2	 25
889	  0	89.0	15.1	 25
890	  0	4048.0	700.9	 25
891	  0	89.0	15.5	 25
892	  0	4051.0	696.3	 25
893	  0	97.0	22.3	 25
894	  0	4107.0	759.6	 25
895	  0	85.0	17.7	 25
896	  0	4125.0	712.7	 25
897	  0	84.0	13.3	 25
898	  0	4079.0	792.9	 25
899	  0	93.0	19.0	 25
900	  0	3805.0	655.5	 25
901	  0	88.0	14.6	 25
902	  0	4061.0	841.7	 25
903	  0	99.0	13.6	 25
904	  0	3910.0	760.9	 25
905	  0	101.0	14.9	 25
906	  0	4169.0	886.8	 25
907	  0	96.0	15.1	 25
908	  0	4136.0	752.8	 25
909	  0	94.0	14.2	 25
910	  0	4131.0	751.2	 25
911	  0	89.0	17.8	 25
912	  0	4246.0	699.9	 25
913	  0	107.0	19.8	 25
914	  0	4327.0	725.9	 25
915	  0	99.0	19.0	 25
916	  0	3967.0	637.6	 25
917	  0	94.0	13.3	 25
918	  0	4117.0	697.8	 25
919	  0	106.0	18.5	 25
920	  0	3989.0	760.8	 25
921	  0	96.0	19.1	 25
922	  0	3931.0	740.7	 25
923	  0	101.0	23.5	 25
924	  0	4098.0	802.4	 25
925	  0	96.0	18.1	 25
926	  0	3928.0	759.4	 25
927	  0	96.0	21.7	 25
928	  0	3981.0	853.0	 25
929	  0	92.0	22.2	 25
930	  0	4017.0	845.3	 25
931	  0	110.0	21.4	 25
932	  0	3921.0	670.5	 25
933	  0	70.0	12.8	 25
934	  0	4081.0	730.7	 25
935	  0	93.0	15.7	 25
936	  0	4019.0	601.2	 25
937	  0	81.0	19.3	 25
938	  0	3915.0	591.1	 25
939	  0	89.0	16.3	 25
940	  0	4031.0	653.8	 25
941	  0	98.0	17.9	 25
942	  0	4063.0	651.4	 25
943	  0	88.0	18.2	 25
944	  0	4073.0	724.4	 25
945	  0	93.0	16.9	 25
946	  0	3776.0	727.6	 25
947	  0	98.0	19.6	 25
948	  0	4070.0	769.2	 25
949	  0	113.0	26.7	 25
950	  0	4263.0	831.6	 25
951	  0	97.0	18.2	 25
952	  0	3985.0	812.4	 25
953	  0	80.0	14.3	 25
954	  0	4141.0	831.9	 25
955	  0	89.0	20.5	 25
956	  0	4218.0	898.7	 25
957	  0	97.0	19.3	 25
958	  0	4139.0	871.8	 25
959	  0	91.0	15.7	 25
960	  0	4114.0	854.1	 25
961	  0	91.0	15.2	 25
962	  0	3780.0	781.3	 25
963	  0	96.0	14.4	 25
964	  0	4136.0	838.9	 25
965	  0	97.0	22.0	 25
966	  0	4124.0	768.3	 25
967	  0	110.0	17.8	 25
968	  0	3829.0	647.1	 25
969	  0	103.0	18.5	 25
970	  0	4011.0	704.0	 25
971	  0	102.0	17.6	 25
972	  0	3914.0	646.3	 25
973	  0	91.0	19.0	 25
974	  0	4035.0	782.2	 25
975	  0	93.0	15.9	 25
976	  0	4227.0	933.6	 25
977	  0	96.0	10.0	 25
978	  0	4121.0	890.7	 25
979	  0	98.0	18.5	 25
980	  0	3956.0	801.7	 25
981	  0	87.0	20.5	 25
982	  0	4057.0	1001.3	 25
983	  0	102.0	21.4	 25
984	  0	4064.0	923.4	 25
985	  0	104.0	22.4	 25
986	  0	4068.0	1031.1	 25
987	  0	109.0	18.5	 25
988	  0	3828.0	982.7	 25
989	  0	105.0	23.7	 25
990	  0	3960.0	899.7	 25
991	  0	99.0	19.5	 25
992	  0	4013.0	929.1	 25
993	  0	86.0	10.2	 25
994	  0	4074.0	838.6	 25
995	  0	95.0	16.8	 25
996	  0	4071.0	828.0	 25
997	  0	205.0	38.8	 25
998	  0	101.0	25.1	 25
999	  0	3691.0	820.3	 25
1000	  0	100.0	14.7	 25
1001	  0	4209.0	910.2	 25
  0	  1	3594.0	599.8	 25
  1	  1	98.0	16.8	 25
  2	  1	3205.0	652.4	 25
  3	  1	97.0	14.6	 25
  4	  1	189.0	33.2	 25
  5	  1	83.0	10.2	 25
  6	  1	77.0	16.3	 25
  7	  1	72.0	8.6	 25
  8	  1	155.0	24.7	 25
  9	  1	66.0	8.6	 25
 10	  1	73.0	8.2	 25
 11	  1	72.0	14.2	 25
 12	  1	73.0	8.2	 25
 13	  1	88.0	12.0	 25
 14	  1	72.0	11.9	 25
 15	  1	102.0	19.9	 25
 16	  1	107.0	14.5	 25
 17	  1	88.0	15.0	 25
 18	  1	82.0	7.8	 25
 19	  1	107.0	18.8	 25
 20	  1	81.0	15.0	 25
 21	  1	81.0	12.0	 25
 22	  1	91.0	10.8	 25
 23	  1	79.0	13.0	 25
 24	  1	93.0	12.6	 25
 25	  1	71.0	12.3	 25
 26	  1	98.0	15.9	 25
 27	  1	200.0	24.4	 25
 28	  1	90.0	13.1	 25
 29	  1	412.0	77.1	 25
 30	  1	397.0	77.5	 25
 31	  1	1697.0	420.0	 25
 32	  1	117.0	17.1	 25
 33	  1	106.0	15.1	 25
 34	  1	104.0	15.5	 25
 35	  1	126.0	17.6	 25
 36	  1	100.0	17.2	 25
 37	  1	70.0	9.0	 25
 38	  1	70.0	6.2	 25
 39	  1	134.0	29.3	 25
 40	  1	102.0	15.3	 25
 41	  1	393.0	40.2	 25
 42	  1	102.0	21.8	 25
 43	  1	274.0	40.4	 25
 44	  1	76.0	15.7	 25
 45	  1	51.0	7.7	 25
 46	  1	97.0	19.1	 25
 47	  1	95.0	12.1	 25
 48	  1	76.0	14.6	 25
 49	  1	72.0	9.0	 25
 50	  1	67.0	10.4	 25
 51	  1	87.0	12.7	 25
 52	  1	106.0	13.4	 25
 53	  1	80.0	9.7	 25
 54	  1	794.0	145.7	 25
 55	  1	70.0	8.1	 25
 56	  1	299.0	49.8	 25
 57	  1	81.0	15.7	 25
 58	  1	76.0	12.2	 25
 59	  1	76.0	7.4	 25
 60	  1	92.0	19.5	 25
 61	  1	100.0	16.3	 25
 62	  1	80.0	13.8	 25
 63	  1	101.0	9.5	 25
 64	  1	169.0	21.7	 25
 65	  1	82.0	11.6	 25
 66	  1	77.0	10.0	 25
 67	  1	91.0	24.5	 25
 68	  1	91.0	12.3	 25
 69	  1	71.0	10.6	 25
 70	  1	165.0	28.9	 25
 71	  1	102.0	15.2	 25
 72	  1	70.0	10.2	 25
 73	  1	71.0	9.8	 25
 74	  1	89.0	11.1	 25
 75	  1	1284.0	278.0	 25
 76	  1	80.0	12.4	 25
 77	  1	74.0	16.4	 25
 78	  1	79.0	12.3	 25
 79	  1	76.0	15.2	 25
 80	  1	74.0	8.8	 25
 81	  1	73.0	7.6	 25
 82	  1	86.0	10.5	 25
 83	  1	75.0	16.6	 25
 84	  1	71.0	13.0	 25
 85	  1	72.0	11.3	 25
 86	  1	82.0	10.1	 25
 87	  1	91.0	10.1	 25
 88	  1	68.0	9.4	 25
 89	  1	71.0	10.2	 25
 90	  1	91.0	11.8	 25
 91	  1	80.0	11.9	 25
 92	  1	84.0	21.3	 25
 93	  1	424.0	66.2	 25
 94	  1	109.0	13.9	 25
 95	  1	132.0	15.0	 25
 96	  1	554.0	112.7	 25
 97	  1	92.0	10.7	 25
 98	  1	89.0	14.3	 25
 99	  1	75.0	15.0	 25
100	  1	91.0	15.7	 25
101	  1	447.0	87.7	 25
102	  1	112.0	19.9	 25
103	  1	69.0	11.4	 25
104	  1	74.0	12.6	 25
105	  1	76.0	10.6	 25
106	  1	88.0	11.5	 25
107	  1	76.0	14.9	 25
108	  1	93.0	14.7	 25
109	  1	76.0	15.1	 25
110	  1	82.0	9.9	 25
111	  1	83.0	12.5	 25
112	  1	83.0	14.3	 25
113	  1	66.0	10.5	 25
114	  1	81.0	11.2	 25
115	  1	72.0	14.7	 25
116	  1	85.0	11.5	 25
117	  1	72.0	11.0	 25
118	  1	91.0	11.8	 25
119	  1	92.0	17.5	 25
120	  1	62.0	6.3	 25
121	  1	81.0	8.2	 25
122	  1	120.0	20.1	 25
123	  1	73.0	13.7	 25
124	  1	116.0	13.2	 25
125	  1	162.0	19.4	 25
126	  1	123.0	17.3	 25
127	  1	65.0	11.3	 25
128	  1	81.0	17.4	 25
129	  1	88.0	12.1	 25
130	  1	90.0	11.6	 25
131	  1	92.0	11.8	 25
132	  1	107.0	20.8	 25
133	  1	58.0	9.4	 25
134	  1	123.0	17.6	 25
135	  1	97.0	13.5	 25
136	  1	74.0	10.1	 25
137	  1	185.0	30.1	 25
138	  1	115.0	24.9	 25
139	  1	82.0	8.7	 25
140	  1	75.0	13.9	 25
141	  1	88.0	15.0	 25
142	  1	70.0	13.4	 25
143	  1	106.0	21.4	 25
144	  1	89.0	11.2	 25
145	  1	87.0	11.7	 25
146	  1	99.0	16.9	 25
147	  1	77.0	11.2	 25
148	  1	95.0	20.8	 25
149	  1	82.0	11.5	 25
150	  1	74.0	13.4	 25
151	  1	83.0	18.6	 25
152	  1	173.0	34.1	 25
153	  1	69.0	12.6	 25
154	  1	85.0	15.8	 25
155	  1	71.0	11.6	 25
156	  1	78.0	15.2	 25
157	  1	81.0	14.8	 25
158	  1	69.0	12.9	 25
159	  1	61.0	10.0	 25
160	  1	65.0	8.3	 25
161	  1	77.0	13.1	 25
162	  1	60.0	8.1	 25
163	  1	126.0	18.5	 25
164	  1	126.0	15.5	 25
165	  1	72.0	10.3	 25
166	  1	81.0	14.6	 25
167	  1	4331.0	571.4	 25
168	  1	90.0	14.0	 25
169	  1	81.0	10.9	 25
170	  1	79.0	11.9	 25
171	  1	91.0	16.9	 25
172	  1	83.0	14.5	 25
173	  1	59.0	11.6	 25
174	  1	82.0	11.1	 25
175	  1	68.0	8.4	 25
176	  1	65.0	8.0	 25
177	  1	85.0	10.8	 25
178	  1	126.0	17.0	 25
179	  1	59.0	9.2	 25
180	  1	82.0	17.8	 25
181	  1	2571.0	508.8	 25
182	  1	363.0	49.0	 25
183	  1	95.0	15.9	 25
184	  1	72.0	10.7	 25
185	  1	61.0	10.8	 25
186	  1	80.0	11.8	 25
187	  1	76.0	12.8	 25
188	  1	77.0	10.5	 25
189	  1	70.0	14.6	 25
190	  1	88.0	10.5	 25
191	  1	82.0	11.8	 25
192	  1	63.0	10.9	 25
193	  1	592.0	114.2	 25
194	  1	74.0	15.0	 25
195	  1	123.0	21.6	 25
196	  1	88.0	15.3	 25
197	  1	74.0	15.5	 25
198	  1	97.0	14.5	 25
199	  1	63.0	14.4	 25
200	  1	82.0	16.4	 25
201	  1	87.0	13.6	 25
202	  1	156.0	24.1	 25
203	  1	156.0	17.7	 25
204	  1	152.0	27.2	 25
205	  1	70.0	12.6	 25
206	  1	108.0	18.1	 25
207	  1	233.0	30.4	 25
208	  1	93.0	14.7	 25
209	  1	97.0	13.6	 25
210	  1	90.0	13.9	 25
211	  1	79.0	10.1	 25
212	  1	63.0	10.6	 25
213	  1	82.0	11.5	 25
214	  1	83.0	16.0	 25
215	  1	291.0	41.8	 25
216	  1	580.0	74.4	 25
217	  1	100.0	13.0	 25
218	  1	87.0	10.6	 25
219	  1	284.0	48.6	 25
220	  1	74.0	11.6	 25
221	  1	96.0	12.6	 25
222	  1	80.0	10.4	 25
223	  1	113.0	14.6	 25
224	  1	74.0	14.1	 25
225	  1	86.0	17.6	 25
226	  1	69.0	13.0	 25
227	  1	102.0	12.8	 25
228	  1	59.0	8.9	 25
229	  1	68.0	10.8	 25
230	  1	64.0	7.5	 25
231	  1	60.0	9.2	 25
232	  1	90.0	11.1	 25
233	  1	90.0	11.4	 25
234	  1	71.0	14.6	 25
235	  1	73.0	10.1	 25
236	  1	139.0	15.4	 25
237	  1	89.0	13.3	 25
238	  1	65.0	9.1	 25
239	  1	94.0	14.5	 25
240	  1	83.0	15.3	 25
241	  1	68.0	8.8	 25
242	  1	68.0	8.9	 25
243	  1	74.0	8.5	 25
244	  1	638.0	135.7	 25
245	  1	93.0	12.8	 25
246	  1	89.0	14.1	 25
247	  1	89.0	12.2	 25
248	  1	98.0	13.8	 25
249	  1	134.0	23.2	 25
250	  1	68.0	13.0	 25
251	  1	90.0	15.3	 25
252	  1	73.0	9.3	 25
253	  1	87.0	9.2	 25
254	  1	138.0	20.5	 25
255	  1	85.0	14.2	 25
256	  1	78.0	9.7	 25
257	  1	105.0	20.5	 25
258	  1	88.0	9.2	 25
259	  1	77.0	14.7	 25
260	  1	87.0	10.8	 25
261	  1	75.0	9.5	 25
262	  1	563.0	97.4	 25
263	  1	112.0	16.5	 25
264	  1	71.0	11.7	 25
265	  1	73.0	15.0	 25
266	  1	74.0	16.6	 25
267	  1	95.0	15.8	 25
268	  1	64.0	7.4	 25
269	  1	78.0	14.2	 25
270	  1	78.0	12.9	 25
271	  1	66.0	8.4	 25
272	  1	75.0	7.4	 25
273	  1	94.0	20.1	 25
274	  1	89.0	12.1	 25
275	  1	58.0	12.0	 25
276	  1	620.0	133.3	 25
277	  1	76.0	14.6	 25
278	  1	87.0	12.1	 25
279	  1	96.0	12.5	 25
280	  1	71.0	10.3	 25
281	  1	1018.0	248.0	 25
282	  1	75.0	12.1	 25
283	  1	75.0	8.6	 25
284	  1	95.0	16.0	 25
285	  1	75.0	10.0	 25
286	  1	84.0	13.0	 25
287	  1	79.0	12.4	 25
288	  1	59.0	12.8	 25
289	  1	69.0	9.1	 25
290	  1	164.0	25.5	 25
291	  1	80.0	9.8	 25
292	  1	66.0	12.5	 25
293	  1	66.0	8.9	 25
294	  1	165.0	25.8	 25
295	  1	191.0	30.7	 25
296	  1	87.0	12.2	 25
297	  1	74.0	13.4	 25
298	  1	68.0	10.5	 25
299	  1	93.0	11.5	 25
300	  1	68.0	10.1	 25
301	  1	101.0	13.6	 25
302	  1	63.0	11.9	 25
303	  1	84.0	13.3	 25
304	  1	81.0	13.9	 25
305	  1	72.0	10.3	 25
306	  1	70.0	13.4	 25
307	  1	289.0	44.9	 25
308	  1	69.0	12.0	 25
309	  1	66.0	9.1	 25
310	  1	101.0	16.4	 25
311	  1	54.0	7.9	 25
312	  1	69.0	11.9	 25
313	  1	74.0	11.0	 25
314	  1	192.0	30.7	 25
315	  1	161.0	17.1	 25
316	  1	98.0	16.1	 25
317	  1	98.0	13.7	 25
318	  1	81.0	15.3	 25
319	  1	93.0	13.6	 25
320	  1	1491.0	286.0	 25
321	  1	128.0	16.8	 25
322	  1	94.0	11.1	 25
323	  1	80.0	14.7	 25
324	  1	87.0	14.2	 25
325	  1	404.0	88.4	 25
326	  1	265.0	60.8	 25
327	  1	237.0	38.9	 25
328	  1	247.0	49.5	 25
329	  1	1576.0	310.0	 25
330	  1	68.0	15.4	 25
331	  1	121.0	12.8	 25
332	  1	186.0	27.7	 25
333	  1	119.0	15.0	 25
334	  1	180.0	22.9	 25
335	  1	67.0	8.8	 25
336	  1	253.0	31.3	 25
337	  1	106.0	16.2	 25
338	  1	344.0	59.8	 25
339	  1	92.0	20.7	 25
340	  1	95.0	9.9	 25
341	  1	132.0	19.1	 25
342	  1	132.0	20.9	 25
343	  1	126.0	16.5	 25
344	  1	101.0	16.9	 25
345	  1	138.0	26.6	 25
346	  1	102.0	16.2	 25
347	  1	83.0	18.4	 25
348	  1	72.0	10.3	 25
349	  1	85.0	7.8	 25
350	  1	89.0	10.8	 25
351	  1	72.0	13.9	 25
352	  1	85.0	10.0	 25
353	  1	62.0	5.9	 25
354	  1	72.0	10.5	 25
355	  1	109.0	17.7	 25
356	  1	1552.0	330.3	 25
357	  1	80.0	12.9	 25
358	  1	88.0	12.1	 25
359	  1	161.0	28.0	 25
360	  1	82.0	12.3	 25
361	  1	70.0	13.1	 25
362	  1	71.0	9.1	 25
363	  1	139.0	18.2	 25
364	  1	165.0	22.2	 25
365	  1	102.0	16.1	 25
366	  1	208.0	31.3	 25
367	  1	121.0	21.1	 25
368	  1	82.0	11.3	 25
369	  1	70.0	10.0	 25
370	  1	87.0	14.5	 25
371	  1	86.0	10.8	 25
372	  1	176.0	32.3	 25
373	  1	84.0	13.2	 25
374	  1	133.0	21.9	 25
375	  1	102.0	22.6	 25
376	  1	85.0	9.7	 25
377	  1	102.0	17.6	 25
378	  1	112.0	21.3	 25
379	  1	266.0	45.7	 25
380	  1	77.0	13.6	 25
381	  1	87.0	15.5	 25
382	  1	124.0	21.7	 25
383	  1	83.0	12.7	 25
384	  1	4117.0	741.0	 25
385	  1	86.0	11.8	 25
386	  1	71.0	9.1	 25
387	  1	75.0	11.4	 25
388	  1	74.0	12.7	 25
389	  1	144.0	17.5	 25
390	  1	92.0	14.2	 25
391	  1	82.0	16.1	 25
392	  1	73.0	10.1	 25
393	  1	76.0	11.1	 25
394	  1	65.0	10.9	 25
395	  1	60.0	9.6	 25
396	  1	73.0	12.1	 25
397	  1	375.0	71.1	 25
398	  1	113.0	13.5	 25
399	  1	113.0	16.6	 25
400	  1	80.0	8.3	 25
401	  1	179.0	39.8	 25
402	  1	80.0	12.7	 25
403	  1	73.0	16.8	 25
404	  1	87.0	9.2	 25
405	  1	106.0	18.5	 25
406	  1	102.0	18.6	 25
407	  1	69.0	12.3	 25
408	  1	79.0	16.5	 25
409	  1	192.0	25.5	 25
410	  1	84.0	12.4	 25
411	  1	157.0	19.3	 25
412	  1	92.0	11.3	 25
413	  1	62.0	6.8	 25
414	  1	57.0	9.3	 25
415	  1	60.0	9.8	 25
416	  1	67.0	6.4	 25
417	  1	67.0	7.7	 25
418	  1	111.0	15.6	 25
419	  1	90.0	11.7	 25
420	  1	114.0	20.6	 25
421	  1	66.0	11.1	 25
422	  1	49.0	7.4	 25
423	  1	101.0	21.9	 25
424	  1	87.0	16.2	 25
425	  1	69.0	10.0	 25
426	  1	231.0	34.5	 25
427	  1	82.0	13.0	 25
428	  1	86.0	15.6	 25
429	  1	86.0	17.1	 25
430	  1	141.0	20.9	 25
431	  1	74.0	13.9	 25
432	  1	86.0	11.4	 25
433	  1	228.0	48.3	 25
434	  1	98.0	14.2	 25
435	  1	73.0	12.0	 25
436	  1	128.0	21.7	 25
437	  1	197.0	34.5	 25
438	  1	62.0	13.0	 25
439	  1	78.0	10.8	 25
440	  1	76.0	8.8	 25
441	  1	140.0	41.0	 25
442	  1	85.0	9.3	 25
443	  1	73.0	11.0	 25
444	  1	482.0	112.0	 25
445	  1	68.0	13.7	 25
446	  1	88.0	14.1	 25
447	  1	83.0	13.9	 25
448	  1	456.0	98.1	 25
449	  1	85.0	11.5	 25
450	  1	74.0	11.8	 25
451	  1	247.0	47.6	 25
452	  1	265.0	41.3	 25
453	  1	210.0	38.8	 25
454	  1	253.0	44.4	 25
455	  1	131.0	18.2	 25
456	  1	63.0	9.5	 25
457	  1	79.0	12.8	 25
458	  1	105.0	12.8	 25
459	  1	100.0	17.0	 25
460	  1	95.0	16.0	 25
461	  1	86.0	9.9	 25
462	  1	79.0	14.2	 25
463	  1	68.0	9.6	 25
464	  1	374.0	30.5	 25
465	  1	68.0	10.1	 25
466	  1	68.0	6.4	 25
467	  1	70.0	11.3	 25
468	  1	72.0	9.4	 25
469	  1	166.0	31.5	 25
470	  1	77.0	15.5	 25
471	  1	56.0	11.2	 25
472	  1	81.0	13.7	 25
473	  1	70.0	9.5	 25
474	  1	101.0	17.5	 25
475	  1	64.0	13.7	 25
476	  1	63.0	9.8	 25
477	  1	76.0	27.1	 25
478	  1	184.0	40.8	 25
479	  1	69.0	12.1	 25
480	  1	79.0	12.0	 25
481	  1	159.0	31.5	 25
482	  1	74.0	10.0	 25
483	  1	60.0	8.7	 25
484	  1	83.0	12.0	 25
485	  1	88.0	12.6	 25
486	  1	87.0	14.2	 25
487	  1	65.0	8.8	 25
488	  1	95.0	18.3	 25
489	  1	17132.0	2773.5	 25
490	  1	108.0	14.5	 25
491	  1	72.0	12.1	 25
492	  1	98.0	12.6	 25
493	  1	78.0	9.5	 25
494	  1	78.0	11.6	 25
495	  1	59.0	10.4	 25
496	  1	71.0	13.4	 25
497	  1	116.0	22.6	 25
498	  1	80.0	11.7	 25
499	  1	85.0	8.6	 25
500	  1	87.0	12.4	 25
501	  1	89.0	14.1	 25
502	  1	83.0	14.8	 25
503	  1	689.0	116.2	 25
504	  1	439.0	75.1	 25
505	  1	104.0	15.9	 25
506	  1	108.0	16.0	 25
507	  1	58.0	10.2	 25
508	  1	58.0	11.9	 25
509	  1	86.0	18.1	 25
510	  1	152.0	27.1	 25
511	  1	270.0	58.0	 25
512	  1	127.0	20.1	 25
513	  1	177.0	32.9	 25
514	  1	103.0	15.5	 25
515	  1	62.0	8.1	 25
516	  1	145.0	20.2	 25
517	  1	86.0	11.3	 25
518	  1	68.0	10.2	 25
519	  1	131.0	19.2	 25
520	  1	91.0	12.0	 25
521	  1	102.0	16.0	 25
522	  1	79.0	13.3	 25
523	  1	61.0	8.8	 25
524	  1	74.0	13.6	 25
525	  1	67.0	10.1	 25
526	  1	62.0	6.3	 25
527	  1	58.0	8.7	 25
528	  1	71.0	14.5	 25
529	  1	78.0	14.7	 25
530	  1	65.0	12.6	 25
531	  1	68.0	10.7	 25
532	  1	969.0	176.5	 25
533	  1	83.0	11.9	 25
534	  1	94.0	10.1	 25
535	  1	66.0	15.8	 25
536	  1	1138.0	221.0	 25
537	  1	248.0	55.6	 25
538	  1	74.0	8.9	 25
539	  1	66.0	8.6	 25
540	  1	82.0	10.7	 25
541	  1	104.0	20.9	 25
542	  1	796.0	125.8	 25
543	  1	63.0	11.5	 25
544	  1	67.0	14.3	 25
545	  1	91.0	12.2	 25
546	  1	56.0	7.0	 25
547	  1	111.0	18.9	 25
548	  1	272.0	44.8	 25
549	  1	92.0	11.0	 25
550	  1	81.0	12.6	 25
551	  1	400.0	81.8	 25
552	  1	82.0	12.0	 25
553	  1	73.0	13.0	 25
554	  1	80.0	14.5	 25
555	  1	77.0	11.8	 25
556	  1	78.0	10.6	 25
557	  1	115.0	16.5	 25
558	  1	78.0	11.4	 25
559	  1	136.0	38.5	 25
560	  1	91.0	10.5	 25
561	  1	89.0	13.7	 25
562	  1	396.0	70.5	 25
563	  1	113.0	17.8	 25
564	  1	140.0	28.3	 25
565	  1	68.0	10.4	 25
566	  1	167.0	25.8	 25
567	  1	58.0	8.6	 25
568	  1	152.0	24.9	 25
569	  1	63.0	8.9	 25
570	  1	188.0	19.4	 25
571	  1	84.0	9.3	 25
572	  1	75.0	12.0	 25
573	  1	87.0	14.3	 25
574	  1	83.0	15.9	 25
575	  1	109.0	16.5	 25
576	  1	68.0	11.6	 25
577	  1	133.0	20.1	 25
578	  1	112.0	17.6	 25
579	  1	94.0	17.9	 25
580	  1	79.0	12.8	 25
581	  1	61.0	12.8	 25
582	  1	275.0	39.5	 25
583	  1	84.0	13.5	 25
584	  1	66.0	13.9	 25
585	  1	70.0	10.6	 25
586	  1	127.0	31.0	 25
587	  1	71.0	9.9	 25
588	  1	63.0	11.3	 25
589	  1	91.0	16.1	 25
590	  1	68.0	10.7	 25
591	  1	104.0	19.6	 25
592	  1	64.0	10.0	 25
593	  1	155.0	21.4	 25
594	  1	71.0	15.8	 25
595	  1	78.0	10.7	 25
596	  1	111.0	16.5	 25
597	  1	81.0	10.4	 25
598	  1	66.0	8.5	 25
599	  1	61.0	9.6	 25
600	  1	71.0	11.0	 25
601	  1	160.0	21.8	 25
602	  1	80.0	11.3	 25
603	  1	84.0	11.2	 25
604	  1	66.0	9.2	 25
605	  1	55.0	7.8	 25
606	  1	64.0	7.9	 25
607	  1	85.0	11.3	 25
608	  1	123.0	27.1	 25
609	  1	72.0	13.9	 25
610	  1	61.0	6.6	 25
611	  1	127.0	21.5	 25
612	  1	91.0	13.2	 25
613	  1	86.0	13.3	 25
614	  1	153.0	22.0	 25
615	  1	63.0	8.1	 25
616	  1	61.0	8.6	 25
617	  1	76.0	10.4	 25
618	  1	122.0	20.5	 25
619	  1	67.0	10.9	 25
620	  1	138.0	32.8	 25
621	  1	72.0	8.3	 25
622	  1	71.0	10.6	 25
623	  1	103.0	17.4	 25
624	  1	122.0	17.3	 25
625	  1	93.0	15.7	 25
626	  1	105.0	12.9	 25
627	  1	83.0	13.6	 25
628	  1	210.0	37.1	 25
629	  1	81.0	11.0	 25
630	  1	286.0	58.2	 25
631	  1	73.0	9.1	 25
632	  1	312.0	40.1	 25
633	  1	104.0	25.7	 25
634	  1	71.0	11.7	 25
635	  1	81.0	15.0	 25
636	  1	80.0	12.6	 25
637	  1	67.0	11.7	 25
638	  1	64.0	8.4	 25
639	  1	99.0	21.3	 25
640	  1	156.0	27.6	 25
641	  1	64.0	6.5	 25
642	  1	148.0	23.5	 25
643	  1	101.0	14.8	 25
644	  1	2247.0	418.9	 25
645	  1	2318.0	379.0	 25
646	  1	77.0	11.4	 25
647	  1	85.0	17.2	 25
648	  1	7867.0	1779.6	 25
649	  1	75.0	11.6	 25
650	  1	144.0	20.4	 25
651	  1	76.0	17.0	 25
652	  1	163.0	21.4	 25
653	  1	139.0	21.3	 25
654	  1	108.0	20.2	 25
655	  1	113.0	16.8	 25
656	  1	147.0	22.6	 25
657	  1	59.0	9.6	 25
658	  1	67.0	7.3	 25
659	  1	107.0	14.0	 25
660	  1	156.0	21.8	 25
661	  1	67.0	11.7	 25
662	  1	66.0	9.7	 25
663	  1	76.0	11.0	 25
664	  1	145.0	23.8	 25
665	  1	124.0	21.4	 25
666	  1	192.0	27.5	 25
667	  1	110.0	12.9	 25
668	  1	200.0	22.9	 25
669	  1	93.0	13.4	 25
670	  1	187.0	30.8	 25
671	  1	78.0	12.8	 25
672	  1	187.0	28.3	 25
673	  1	75.0	12.5	 25
674	  1	61.0	10.6	 25
675	  1	68.0	8.3	 25
676	  1	888.0	183.4	 25
677	  1	110.0	18.2	 25
678	  1	84.0	12.2	 25
679	  1	86.0	17.5	 25
680	  1	91.0	16.1	 25
681	  1	147.0	22.8	 25
682	  1	79.0	12.4	 25
683	  1	88.0	16.9	 25
684	  1	93.0	15.1	 25
685	  1	67.0	11.1	 25
686	  1	367.0	53.5	 25
687	  1	65.0	11.0	 25
688	  1	60.0	8.2	 25
689	  1	107.0	16.5	 25
690	  1	86.0	15.1	 25
691	  1	68.0	12.6	 25
692	  1	82.0	16.9	 25
693	  1	82.0	12.0	 25
694	  1	66.0	8.7	 25
695	  1	71.0	7.4	 25
696	  1	66.0	8.6	 25
697	  1	88.0	12.9	 25
698	  1	70.0	9.3	 25
699	  1	130.0	19.4	 25
700	  1	131.0	18.2	 25
701	  1	77.0	11.2	 25
702	  1	151.0	29.0	 25
703	  1	93.0	10.7	 25
704	  1	62.0	8.5	 25
705	  1	172.0	40.2	 25
706	  1	65.0	11.4	 25
707	  1	52.0	7.2	 25
708	  1	91.0	17.8	 25
709	  1	63.0	6.8	 25
710	  1	109.0	21.1	 25
711	  1	336.0	207.4	 25
712	  1	92.0	12.4	 25
713	  1	73.0	19.7	 25
714	  1	65.0	8.8	 25
715	  1	62.0	9.6	 25
716	  1	167.0	26.1	 25
717	  1	182.0	37.7	 25
718	  1	96.0	14.5	 25
719	  1	77.0	12.4	 25
720	  1	69.0	10.4	 25
721	  1	81.0	19.8	 25
722	  1	60.0	9.2	 25
723	  1	72.0	11.5	 25
724	  1	82.0	11.3	 25
725	  1	92.0	9.0	 25
726	  1	89.0	12.8	 25
727	  1	111.0	10.6	 25
728	  1	102.0	18.0	 25
729	  1	329.0	64.0	 25
730	  1	82.0	11.1	 25
731	  1	161.0	29.4	 25
732	  1	85.0	13.5	 25
733	  1	85.0	12.6	 25
734	  1	119.0	12.1	 25
735	  1	127.0	18.5	 25
736	  1	82.0	10.6	 25
737	  1	90.0	9.0	 25
738	  1	505.0	75.1	 25
739	  1	66.0	9.9	 25
740	  1	74.0	9.6	 25
741	  1	96.0	14.4	 25
742	  1	80.0	10.6	 25
743	  1	62.0	9.3	 25
744	  1	133.0	21.1	 25
745	  1	65.0	8.0	 25
746	  1	80.0	14.7	 25
747	  1	91.0	15.0	 25
748	  1	79.0	12.0	 25
749	  1	2763.0	541.3	 25
750	  1	131.0	16.7	 25
751	  1	96.0	17.2	 25
752	  1	75.0	14.8	 25
753	  1	61.0	11.6	 25
754	  1	79.0	14.1	 25
755	  1	76.0	9.6	 25
756	  1	78.0	11.3	 25
757	  1	82.0	9.5	 25
758	  1	75.0	12.8	 25
759	  1	69.0	13.4	 25
760	  1	90.0	14.4	 25
761	  1	74.0	12.3	 25
762	  1	53.0	8.1	 25
763	  1	107.0	18.1	 25
764	  1	71.0	15.6	 25
765	  1	187.0	20.5	 25
766	  1	290.0	30.0	 25
767	  1	142.0	21.5	 25
768	  1	65.0	11.6	 25
769	  1	80.0	15.3	 25
770	  1	78.0	11.0	 25
771	  1	336.0	68.3	 25
772	  1	167.0	25.8	 25
773	  1	72.0	13.2	 25
774	  1	83.0	11.8	 25
775	  1	81.0	11.4	 25
776	  1	118.0	11.7	 25
777	  1	72.0	7.9	 25
778	  1	85.0	9.1	 25
779	  1	63.0	9.3	 25
780	  1	64.0	9.5	 25
781	  1	65.0	11.9	 25
782	  1	114.0	14.5	 25
783	  1	64.0	12.0	 25
784	  1	274.0	41.8	 25
785	  1	92.0	14.0	 25
786	  1	120.0	36.4	 25
787	  1	90.0	13.4	 25
788	  1	1863.0	406.5	 25
789	  1	83.0	14.6	 25
790	  1	208.0	49.9	 25
791	  1	72.0	8.3	 25
792	  1	113.0	13.8	 25
793	  1	215.0	30.2	 25
794	  1	64.0	12.9	 25
795	  1	69.0	10.2	 25
796	  1	86.0	13.9	 25
797	  1	86.0	16.2	 25
798	  1	78.0	13.8	 25
799	  1	73.0	11.9	 25
800	  1	77.0	14.6	 25
801	  1	76.0	11.8	 25
802	  1	76.0	11.3	 25
803	  1	80.0	10.5	 25
804	  1	71.0	10.5	 25
805	  1	95.0	14.9	 25
806	  1	121.0	12.2	 25
807	  1	992.0	112.6	 25
808	  1	285.0	47.5	 25
809	  1	69.0	16.5	 25
810	  1	69.0	10.8	 25
811	  1	93.0	16.9	 25
812	  1	80.0	12.0	 25
813	  1	140.0	22.8	 25
814	  1	62.0	9.7	 25
815	  1	80.0	10.1	 25
816	  1	80.0	11.6	 25
817	  1	88.0	15.3	 25
818	  1	70.0	9.8	 25
819	  1	88.0	19.0	 25
820	  1	166.0	18.8	 25
821	  1	88.0	12.0	 25
822	  1	425.0	63.0	 25
823	  1	87.0	13.4	 25
824	  1	91.0	9.8	 25
825	  1	73.0	10.6	 25
826	  1	671.0	96.5	 25
827	  1	117.0	21.4	 25
828	  1	122.0	21.9	 25
829	  1	62.0	6.5	 25
830	  1	57.0	8.2	 25
831	  1	81.0	14.9	 25
832	  1	66.0	10.5	 25
833	  1	79.0	14.2	 25
834	  1	67.0	8.3	 25
835	  1	83.0	11.6	 25
836	  1	83.0	10.5	 25
837	  1	58.0	5.4	 25
838	  1	89.0	14.5	 25
839	  1	65.0	11.3	 25
840	  1	178.0	20.6	 25
841	  1	72.0	13.1	 25
842	  1	97.0	19.9	 25
843	  1	174.0	21.7	 25
844	  1	65.0	11.8	 25
845	  1	108.0	11.7	 25
846	  1	58.0	5.1	 25
847	  1	121.0	19.3	 25
848	  1	77.0	9.0	 25
849	  1	70.0	12.6	 25
850	  1	102.0	12.8	 25
851	  1	189.0	32.6	 25
852	  1	160.0	24.0	 25
853	  1	71.0	9.8	 25
854	  1	83.0	15.2	 25
855	  1	1441.0	196.1	 25
856	  1	81.0	17.1	 25
857	  1	63.0	9.8	 25
858	  1	82.0	12.5	 25
859	  1	88.0	14.0	 25
860	  1	134.0	24.6	 25
861	  1	70.0	9.2	 25
862	  1	109.0	16.1	 25
863	  1	73.0	11.3	 25
864	  1	127.0	24.6	 25
865	  1	207.0	36.1	 25
866	  1	58.0	9.1	 25
867	  1	65.0	7.0	 25
868	  1	73.0	7.3	 25
869	  1	74.0	10.8	 25
870	  1	92.0	15.3	 25
871	  1	1080.0	251.3	 25
872	  1	91.0	15.8	 25
873	  1	96.0	12.4	 25
874	  1	80.0	8.3	 25
875	  1	91.0	12.6	 25
876	  1	76.0	15.8	 25
877	  1	65.0	10.2	 25
878	  1	65.0	8.7	 25
879	  1	65.0	12.6	 25
880	  1	65.0	7.6	 25
881	  1	79.0	10.3	 25
882	  1	67.0	11.7	 25
883	  1	100.0	19.7	 25
884	  1	511.0	50.4	 25
885	  1	89.0	17.0	 25
886	  1	62.0	7.0	 25
887	  1	91.0	11.5	 25
888	  1	76.0	12.3	 25
889	  1	157.0	22.8	 25
890	  1	148.0	17.8	 25
891	  1	112.0	15.0	 25
892	  1	95.0	10.7	 25
893	  1	132.0	18.8	 25
894	  1	88.0	15.2	 25
895	  1	114.0	23.0	 25
896	  1	69.0	14.2	 25
897	  1	76.0	11.7	 25
898	  1	85.0	10.7	 25
899	  1	277.0	45.0	 25
900	  1	168.0	16.8	 25
901	  1	77.0	14.1	 25
902	  1	89.0	10.4	 25
903	  1	115.0	15.5	 25
904	  1	152.0	32.9	 25
905	  1	121.0	24.7	 25
906	  1	1248.0	209.8	 25
907	  1	84.0	13.4	 25
908	  1	106.0	16.3	 25
909	  1	104.0	17.9	 25
910	  1	71.0	12.6	 25
911	  1	74.0	10.3	 25
912	  1	73.0	16.2	 25
913	  1	73.0	11.4	 25
914	  1	76.0	11.5	 25
915	  1	67.0	14.4	 25
916	  1	78.0	9.6	 25
917	  1	273.0	44.8	 25
918	  1	115.0	18.5	 25
919	  1	62.0	10.4	 25
920	  1	63.0	9.4	 25
921	  1	64.0	8.4	 25
922	  1	106.0	16.8	 25
923	  1	108.0	22.2	 25
924	  1	68.0	11.1	 25
925	  1	79.0	15.3	 25
926	  1	163.0	28.9	 25
927	  1	73.0	11.2	 25
928	  1	70.0	7.2	 25
929	  1	76.0	11.5	 25
930	  1	154.0	28.9	 25
931	  1	112.0	16.7	 25
932	  1	107.0	18.9	 25
933	  1	73.0	10.8	 25
934	  1	81.0	13.2	 25
935	  1	59.0	10.5	 25
936	  1	65.0	9.2	 25
937	  1	82.0	11.9	 25
938	  1	61.0	8.7	 25
939	  1	141.0	19.0	 25
940	  1	122.0	18.2	 25
941	  1	367.0	46.9	 25
942	  1	203.0	29.1	 25
943	  1	73.0	6.8	 25
944	  1	190.0	27.2	 25
945	  1	113.0	19.1	 25
946	  1	98.0	17.4	 25
947	  1	72.0	9.3	 25
948	  1	157.0	15.1	 25
949	  1	69.0	11.7	 25
950	  1	70.0	14.5	 25
951	  1	75.0	15.1	 25
952	  1	286.0	41.3	 25
953	  1	77.0	12.9	 25
954	  1	70.0	14.6	 25
955	  1	78.0	12.5	 25
956	  1	80.0	8.8	 25
957	  1	145.0	29.4	 25
958	  1	99.0	17.0	 25
959	  1	550.0	83.7	 25
960	  1	94.0	12.4	 25
961	  1	79.0	12.9	 25
962	  1	90.0	13.9	 25
963	  1	106.0	13.8	 25
964	  1	229.0	37.8	 25
965	  1	58.0	7.8	 25
966	  1	75.0	9.2	 25
967	  1	71.0	14.2	 25
968	  1	129.0	16.3	 25
969	  1	86.0	12.4	 25
970	  1	99.0	19.8	 25
971	  1	231.0	242.0	 25
972	  1	324.0	41.8	 25
973	  1	142.0	16.1	 25
974	  1	80.0	10.8	 25
975	  1	99.0	13.2	 25
976	  1	68.0	8.6	 25
977	  1	56.0	8.1	 25
978	  1	82.0	12.3	 25
979	  1	158.0	28.9	 25
980	  1	91.0	10.9	 25
981	  1	76.0	13.1	 25
982	  1	342.0	47.2	 25
983	  1	320.0	59.1	 25
984	  1	423.0	81.7	 25
985	  1	83.0	20.8	 25
986	  1	85.0	11.2	 25
987	  1	68.0	7.2	 25
988	  1	104.0	16.1	 25
989	  1	79.0	13.7	 25
990	  1	162.0	33.6	 25
991	  1	79.0	14.0	 25
992	  1	97.0	19.2	 25
993	  1	103.0	17.8	 25
994	  1	82.0	16.6	 25
995	  1	1045.0	207.9	 25
996	  1	81.0	11.7	 25
997	  1	229.0	39.5	 25
998	  1	3836.0	689.8	 25
999	  1	113.0	13.4	 25
1000	  1	3816.0	810.3	 25
1001	  1	107.0	21.9	 25
  0	  2	119.0	20.1	 25
  1	  2	3632.0	671.5	 25
  2	  2	105.0	12.1	 25
  3	  2	3748.0	768.3	 25
  4	  2	199.0	28.2	 25
  5	  2	104.0	12.4	 25
  6	  2	84.0	13.7	 25
  7	  2	65.0	9.1	 25
  8	  2	95.0	16.5	 25
  9	  2	60.0	9.0	 25
 10	  2	70.0	11.0	 25
 11	  2	67.0	10.8	 25
 12	  2	91.0	18.3	 25
 13	  2	118.0	13.1	 25
 14	  2	68.0	10.0	 25
 15	  2	107.0	15.2	 25
 16	  2	92.0	14.5	 25
 17	  2	100.0	17.8	 25
 18	  2	78.0	9.5	 25
 19	  2	85.0	19.0	 25
 20	  2	69.0	10.3	 25
 21	  2	100.0	27.5	 25
 22	  2	138.0	22.1	 25
 23	  2	72.0	7.1	 25
 24	  2	88.0	9.9	 25
 25	  2	70.0	10.9	 25
 26	  2	84.0	10.6	 25
 27	  2	79.0	8.5	 25
 28	  2	77.0	13.6	 25
 29	  2	83.0	14.9	 25
 30	  2	71.0	14.0	 25
 31	  2	77.0	16.0	 25
 32	  2	72.0	6.3	 25
 33	  2	90.0	12.1	 25
 34	  2	91.0	15.6	 25
 35	  2	112.0	20.4	 25
 36	  2	68.0	6.8	 25
 37	  2	67.0	11.9	 25
 38	  2	70.0	8.3	 25
 39	  2	108.0	18.2	 25
 40	  2	75.0	9.4	 25
 41	  2	69.0	8.0	 25
 42	  2	75.0	10.9	 25
 43	  2	156.0	21.9	 25
 44	  2	83.0	8.4	 25
 45	  2	63.0	9.2	 25
 46	  2	88.0	17.9	 25
 47	  2	80.0	11.1	 25
 48	  2	75.0	14.0	 25
 49	  2	84.0	10.1	 25
 50	  2	70.0	11.5	 25
 51	  2	83.0	11.8	 25
 52	  2	103.0	18.0	 25
 53	  2	85.0	8.6	 25
 54	  2	160.0	29.9	 25
 55	  2	66.0	10.1	 25
 56	  2	75.0	7.9	 25
 57	  2	82.0	9.4	 25
 58	  2	66.0	11.6	 25
 59	  2	71.0	9.0	 25
 60	  2	88.0	11.3	 25
 61	  2	99.0	10.0	 25
 62	  2	79.0	10.6	 25
 63	  2	97.0	14.2	 25
 64	  2	132.0	23.2	 25
 65	  2	97.0	11.4	 25
 66	  2	74.0	9.8	 25
 67	  2	67.0	12.8	 25
 68	  2	81.0	14.3	 25
 69	  2	69.0	8.0	 25
 70	  2	75.0	9.6	 25
 71	  2	77.0	13.1	 25
 72	  2	80.0	11.4	 25
 73	  2	61.0	9.6	 25
 74	  2	91.0	11.2	 25
 75	  2	85.0	12.4	 25
 76	  2	82.0	14.1	 25
 77	  2	75.0	16.2	 25
 78	  2	59.0	9.7	 25
 79	  2	80.0	11.0	 25
 80	  2	66.0	11.9	 25
 81	  2	55.0	7.6	 25
 82	  2	69.0	10.2	 25
 83	  2	73.0	8.7	 25
 84	  2	81.0	13.3	 25
 85	  2	59.0	11.3	 25
 86	  2	65.0	7.9	 25
 87	  2	90.0	11.2	 25
 88	  2	65.0	9.6	 25
 89	  2	63.0	8.9	 25
 90	  2	65.0	9.5	 25
 91	  2	62.0	6.5	 25
 92	  2	76.0	11.1	 25
 93	  2	100.0	15.0	 25
 94	  2	89.0	9.4	 25
 95	  2	73.0	11.1	 25
 96	  2	105.0	20.2	 25
 97	  2	102.0	16.4	 25
 98	  2	82.0	14.4	 25
 99	  2	68.0	11.8	 25
100	  2	86.0	17.6	 25
101	  2	167.0	31.3	 25
102	  2	104.0	15.4	 25
103	  2	71.0	8.1	 25
104	  2	86.0	14.1	 25
105	  2	79.0	8.9	 25
106	  2	68.0	9.3	 25
107	  2	70.0	10.3	 25
108	  2	66.0	7.4	 25
109	  2	67.0	10.0	 25
110	  2	59.0	7.4	 25
111	  2	71.0	7.6	 25
112	  2	76.0	7.6	 25
113	  2	58.0	6.2	 25
114	  2	67.0	9.1	 25
115	  2	64.0	8.6	 25
116	  2	64.0	7.5	 25
117	  2	64.0	9.8	 25
118	  2	80.0	11.8	 25
119	  2	97.0	12.2	 25
120	  2	52.0	6.7	 25
121	  2	70.0	8.6	 25
122	  2	79.0	10.8	 25
123	  2	88.0	12.8	 25
124	  2	71.0	10.0	 25
125	  2	122.0	17.1	 25
126	  2	86.0	8.0	 25
127	  2	71.0	7.7	 25
128	  2	123.0	16.9	 25
129	  2	59.0	8.1	 25
130	  2	76.0	12.9	 25
131	  2	104.0	14.3	 25
132	  2	66.0	9.1	 25
133	  2	65.0	8.5	 25
134	  2	73.0	7.7	 25
135	  2	73.0	10.4	 25
136	  2	73.0	9.8	 25
137	  2	127.0	26.0	 25
138	  2	78.0	9.4	 25
139	  2	98.0	14.3	 25
140	  2	68.0	12.1	 25
141	  2	82.0	13.8	 25
142	  2	67.0	6.2	 25
143	  2	95.0	13.4	 25
144	  2	74.0	10.4	 25
145	  2	74.0	10.2	 25
146	  2	90.0	13.9	 25
147	  2	103.0	16.3	 25
148	  2	69.0	9.4	 25
149	  2	76.0	14.0	 25
150	  2	79.0	17.9	 25
151	  2	79.0	13.9	 25
152	  2	103.0	14.1	 25
153	  2	53.0	6.5	 25
154	  2	67.0	8.6	 25
155	  2	56.0	6.4	 25
156	  2	164.0	38.8	 25
157	  2	77.0	11.7	 25
158	  2	57.0	8.7	 25
159	  2	68.0	10.5	 25
160	  2	68.0	8.7	 25
161	  2	68.0	15.0	 25
162	  2	67.0	9.8	 25
163	  2	96.0	16.6	 25
164	  2	154.0	19.1	 25
165	  2	91.0	18.6	 25
166	  2	96.0	18.1	 25
167	  2	1046.0	159.9	 25
168	  2	90.0	16.8	 25
169	  2	86.0	8.3	 25
170	  2	83.0	13.2	 25
171	  2	102.0	18.0	 25
172	  2	95.0	14.9	 25
173	  2	56.0	8.8	 25
174	  2	52.0	8.1	 25
175	  2	60.0	11.7	 25
176	  2	67.0	11.5	 25
177	  2	66.0	11.0	 25
178	  2	116.0	17.6	 25
179	  2	55.0	7.0	 25
180	  2	172.0	22.1	 25
181	  2	456.0	80.8	 25
182	  2	103.0	12.3	 25
183	  2	103.0	13.0	 25
184	  2	73.0	12.5	 25
185	  2	77.0	17.2	 25
186	  2	67.0	6.7	 25
187	  2	52.0	8.2	 25
188	  2	73.0	11.9	 25
189	  2	60.0	11.0	 25
190	  2	108.0	15.5	 25
191	  2	70.0	9.8	 25
192	  2	54.0	6.6	 25
193	  2	96.0	9.9	 25
194	  2	88.0	14.1	 25
195	  2	65.0	9.2	 25
196	  2	76.0	10.6	 25
197	  2	66.0	13.5	 25
198	  2	59.0	7.0	 25
199	  2	64.0	11.2	 25
200	  2	72.0	10.2	 25
201	  2	68.0	10.2	 25
202	  2	161.0	30.0	 25
203	  2	135.0	23.1	 25
204	  2	80.0	13.5	 25
205	  2	67.0	10.9	 25
206	  2	57.0	7.0	 25
207	  2	101.0	17.4	 25
208	  2	77.0	11.1	 25
209	  2	70.0	8.0	 25
210	  2	68.0	9.4	 25
211	  2	53.0	7.2	 25
212	  2	65.0	13.6	 25
213	  2	64.0	10.7	 25
214	  2	99.0	22.2	 25
215	  2	83.0	11.0	 25
216	  2	192.0	28.9	 25
217	  2	57.0	6.3	 25
218	  2	94.0	9.7	 25
219	  2	83.0	9.9	 25
220	  2	66.0	9.1	 25
221	  2	74.0	11.6	 25
222	  2	72.0	7.6	 25
223	  2	68.0	10.0	 25
224	  2	69.0	12.2	 25
225	  2	71.0	8.8	 25
226	  2	77.0	11.2	 25
227	  2	71.0	13.5	 25
228	  2	64.0	8.8	 25
229	  2	73.0	11.2	 25
230	  2	58.0	6.2	 25
231	  2	63.0	10.9	 25
232	  2	81.0	12.2	 25
233	  2	77.0	13.2	 25
234	  2	81.0	9.9	 25
235	  2	76.0	9.9	 25
236	  2	108.0	17.9	 25
237	  2	88.0	15.9	 25
238	  2	81.0	11.8	 25
239	  2	101.0	16.5	 25
240	  2	66.0	12.3	 25
241	  2	60.0	7.8	 25
242	  2	58.0	10.3	 25
243	  2	71.0	14.6	 25
244	  2	76.0	8.9	 25
245	  2	75.0	9.5	 25
246	  2	71.0	10.1	 25
247	  2	73.0	13.1	 25
248	  2	74.0	11.8	 25
249	  2	182.0	31.5	 25
250	  2	71.0	10.3	 25
251	  2	65.0	9.3	 25
252	  2	65.0	9.8	 25
253	  2	78.0	13.9	 25
254	  2	109.0	12.4	 25
255	  2	72.0	11.6	 25
256	  2	62.0	10.9	 25
257	  2	86.0	12.7	 25
258	  2	95.0	16.5	 25
259	  2	86.0	14.3	 25
260	  2	65.0	7.3	 25
261	  2	80.0	13.3	 25
262	  2	202.0	30.1	 25
263	  2	68.0	8.1	 25
264	  2	81.0	8.2	 25
265	  2	58.0	9.0	 25
266	  2	66.0	13.1	 25
267	  2	71.0	12.9	 25
268	  2	68.0	9.9	 25
269	  2	69.0	9.9	 25
270	  2	61.0	9.4	 25
271	  2	70.0	8.8	 25
272	  2	99.0	14.3	 25
273	  2	99.0	14.4	 25
274	  2	86.0	10.3	 25
275	  2	82.0	12.3	 25
276	  2	293.0	55.9	 25
277	  2	76.0	13.2	 25
278	  2	82.0	14.1	 25
279	  2	110.0	14.0	 25
280	  2	69.0	13.5	 25
281	  2	173.0	42.4	 25
282	  2	73.0	9.8	 25
283	  2	71.0	10.3	 25
284	  2	94.0	12.4	 25
285	  2	89.0	14.4	 25
286	  2	86.0	13.4	 25
287	  2	73.0	14.9	 25
288	  2	63.0	10.5	 25
289	  2	85.0	23.7	 25
290	  2	75.0	7.2	 25
291	  2	69.0	13.8	 25
292	  2	60.0	11.0	 25
293	  2	58.0	7.2	 25
294	  2	84.0	9.0	 25
295	  2	105.0	18.6	 25
296	  2	69.0	9.0	 25
297	  2	72.0	9.3	 25
298	  2	67.0	8.8	 25
299	  2	83.0	8.2	 25
300	  2	71.0	9.6	 25
301	  2	77.0	16.1	 25
302	  2	64.0	8.2	 25
303	  2	77.0	11.1	 25
304	  2	71.0	12.3	 25
305	  2	61.0	6.2	 25
306	  2	76.0	11.0	 25
307	  2	81.0	11.0	 25
308	  2	59.0	10.8	 25
309	  2	65.0	11.8	 25
310	  2	57.0	6.4	 25
311	  2	69.0	17.8	 25
312	  2	82.0	10.1	 25
313	  2	67.0	6.9	 25
314	  2	110.0	16.4	 25
315	  2	79.0	12.1	 25
316	  2	55.0	13.3	 25
317	  2	106.0	16.2	 25
318	  2	119.0	18.6	 25
319	  2	65.0	9.7	 25
320	  2	344.0	54.6	 25
321	  2	69.0	12.5	 25
322	  2	78.0	12.0	 25
323	  2	101.0	15.3	 25
324	  2	78.0	17.1	 25
325	  2	75.0	6.8	 25
326	  2	69.0	8.4	 25
327	  2	159.0	24.7	 25
328	  2	91.0	10.7	 25
329	  2	437.0	80.2	 25
330	  2	84.0	14.2	 25
331	  2	109.0	17.3	 25
332	  2	228.0	29.5	 25
333	  2	117.0	18.1	 25
334	  2	220.0	23.8	 25
335	  2	86.0	11.7	 25
336	  2	249.0	25.9	 25
337	  2	94.0	15.9	 25
338	  2	137.0	19.7	 25
339	  2	76.0	10.1	 25
340	  2	90.0	13.1	 25
341	  2	81.0	13.9	 25
342	  2	97.0	13.6	 25
343	  2	87.0	18.9	 25
344	  2	76.0	9.6	 25
345	  2	72.0	12.7	 25
346	  2	115.0	24.1	 25
347	  2	117.0	23.0	 25
348	  2	63.0	7.1	 25
349	  2	80.0	11.6	 25
350	  2	80.0	11.7	 25
351	  2	97.0	15.0	 25
352	  2	61.0	9.1	 25
353	  2	64.0	8.3	 25
354	  2	67.0	11.4	 25
355	  2	64.0	9.3	 25
356	  2	264.0	44.4	 25
357	  2	72.0	11.2	 25
358	  2	100.0	11.0	 25
359	  2	93.0	16.9	 25
360	  2	82.0	12.3	 25
361	  2	72.0	10.0	 25
362	  2	69.0	8.5	 25
363	  2	71.0	9.2	 25
364	  2	257.0	35.0	 25
365	  2	88.0	11.5	 25
366	  2	73.0	12.0	 25
367	  2	81.0	9.4	 25
368	  2	90.0	18.3	 25
369	  2	81.0	11.0	 25
370	  2	313.0	55.5	 25
371	  2	113.0	23.3	 25
372	  2	88.0	14.9	 25
373	  2	77.0	12.0	 25
374	  2	87.0	13.7	 25
375	  2	117.0	16.1	 25
376	  2	64.0	11.7	 25
377	  2	69.0	8.3	 25
378	  2	79.0	12.5	 25
379	  2	197.0	29.5	 25
380	  2	68.0	11.6	 25
381	  2	68.0	11.2	 25
382	  2	135.0	21.8	 25
383	  2	102.0	15.3	 25
384	  2	264.0	45.8	 25
385	  2	73.0	12.5	 25
386	  2	62.0	15.0	 25
387	  2	84.0	11.5	 25
388	  2	60.0	7.2	 25
389	  2	70.0	10.2	 25
390	  2	90.0	16.2	 25
391	  2	81.0	12.0	 25
392	  2	54.0	6.7	 25
393	  2	60.0	10.7	 25
394	  2	60.0	11.6	 25
395	  2	69.0	10.9	 25
396	  2	66.0	8.8	 25
397	  2	79.0	10.5	 25
398	  2	73.0	8.3	 25
399	  2	71.0	12.2	 25
400	  2	114.0	17.5	 25
401	  2	124.0	21.6	 25
402	  2	71.0	8.9	 25
403	  2	68.0	11.0	 25
404	  2	87.0	13.2	 25
405	  2	76.0	8.5	 25
406	  2	77.0	10.4	 25
407	  2	87.0	15.0	 25
408	  2	76.0	8.5	 25
409	  2	82.0	15.3	 25
410	  2	114.0	15.1	 25
411	  2	190.0	29.3	 25
412	  2	84.0	13.6	 25
413	  2	88.0	11.0	 25
414	  2	64.0	9.7	 25
415	  2	61.0	8.5	 25
416	  2	71.0	9.6	 25
417	  2	73.0	7.0	 25
418	  2	83.0	10.2	 25
419	  2	87.0	14.1	 25
420	  2	72.0	8.4	 25
421	  2	75.0	10.2	 25
422	  2	60.0	13.4	 25
423	  2	107.0	17.4	 25
424	  2	372.0	54.2	 25
425	  2	71.0	10.5	 25
426	  2	77.0	10.0	 25
427	  2	62.0	9.9	 25
428	  2	74.0	12.2	 25
429	  2	73.0	10.9	 25
430	  2	71.0	9.4	 25
431	  2	75.0	10.3	 25
432	  2	88.0	15.2	 25
433	  2	85.0	12.3	 25
434	  2	106.0	18.5	 25
435	  2	72.0	11.5	 25
436	  2	70.0	11.4	 25
437	  2	66.0	8.4	 25
438	  2	57.0	13.5	 25
439	  2	65.0	10.6	 25
440	  2	64.0	10.2	 25
441	  2	93.0	11.4	 25
442	  2	63.0	10.1	 25
443	  2	64.0	9.1	 25
444	  2	81.0	10.4	 25
445	  2	64.0	10.1	 25
446	  2	91.0	17.8	 25
447	  2	80.0	10.7	 25
448	  2	101.0	14.7	 25
449	  2	100.0	12.7	 25
450	  2	83.0	14.4	 25
451	  2	64.0	14.7	 25
452	  2	62.0	8.7	 25
453	  2	87.0	13.5	 25
454	  2	85.0	12.4	 25
455	  2	70.0	7.3	 25
456	  2	44.0	4.4	 25
457	  2	82.0	19.0	 25
458	  2	74.0	7.5	 25
459	  2	63.0	12.6	 25
460	  2	67.0	11.5	 25
461	  2	161.0	22.3	 25
462	  2	65.0	11.4	 25
463	  2	67.0	10.3	 25
464	  2	118.0	15.0	 25
465	  2	61.0	9.1	 25
466	  2	62.0	10.9	 25
467	  2	72.0	10.2	 25
468	  2	69.0	13.7	 25
469	  2	67.0	12.8	 25
470	  2	68.0	9.5	 25
471	  2	57.0	11.2	 25
472	  2	65.0	7.5	 25
473	  2	79.0	7.9	 25
474	  2	91.0	15.0	 25
475	  2	55.0	6.4	 25
476	  2	49.0	7.2	 25
477	  2	58.0	9.5	 25
478	  2	59.0	8.6	 25
479	  2	71.0	9.7	 25
480	  2	66.0	10.5	 25
481	  2	101.0	14.0	 25
482	  2	88.0	13.2	 25
483	  2	47.0	8.2	 25
484	  2	82.0	13.5	 25
485	  2	96.0	10.3	 25
486	  2	95.0	17.3	 25
487	  2	81.0	13.5	 25
488	  2	76.0	9.9	 25
489	  2	9499.0	1460.1	 25
490	  2	155.0	28.7	 25
491	  2	70.0	11.1	 25
492	  2	78.0	13.9	 25
493	  2	60.0	10.5	 25
494	  2	74.0	9.8	 25
495	  2	63.0	10.2	 25
496	  2	65.0	13.4	 25
497	  2	78.0	9.7	 25
498	  2	71.0	10.7	 25
499	  2	92.0	15.9	 25
500	  2	69.0	12.3	 25
501	  2	89.0	18.7	 25
502	  2	80.0	5.8	 25
503	  2	259.0	50.8	 25
504	  2	160.0	23.9	 25
505	  2	83.0	9.1	 25
506	  2	80.0	12.0	 25
507	  2	65.0	8.0	 25
508	  2	72.0	10.0	 25
509	  2	69.0	7.9	 25
510	  2	72.0	7.9	 25
511	  2	67.0	9.9	 25
512	  2	108.0	20.4	 25
513	  2	96.0	14.3	 25
514	  2	111.0	16.9	 25
515	  2	72.0	11.3	 25
516	  2	90.0	11.5	 25
517	  2	107.0	11.3	 25
518	  2	71.0	10.6	 25
519	  2	233.0	34.0	 25
520	  2	73.0	12.5	 25
521	  2	64.0	11.1	 25
522	  2	75.0	11.5	 25
523	  2	67.0	8.6	 25
524	  2	61.0	8.1	 25
525	  2	74.0	15.3	 25
526	  2	55.0	8.0	 25
527	  2	62.0	8.7	 25
528	  2	67.0	14.1	 25
529	  2	60.0	11.0	 25
530	  2	66.0	11.3	 25
531	  2	69.0	14.4	 25
532	  2	220.0	37.8	 25
533	  2	80.0	11.6	 25
534	  2	68.0	8.8	 25
535	  2	65.0	8.2	 25
536	  2	64.0	8.0	 25
537	  2	80.0	13.9	 25
538	  2	62.0	10.5	 25
539	  2	75.0	16.0	 25
540	  2	87.0	15.8	 25
541	  2	63.0	6.9	 25
542	  2	140.0	17.8	 25
543	  2	56.0	7.9	 25
544	  2	62.0	11.9	 25
545	  2	54.0	8.7	 25
546	  2	81.0	15.5	 25
547	  2	68.0	8.6	 25
548	  2	85.0	12.8	 25
549	  2	73.0	8.9	 25
550	  2	83.0	10.7	 25
551	  2	334.0	50.9	 25
552	  2	66.0	9.8	 25
553	  2	80.0	12.8	 25
554	  2	72.0	15.1	 25
555	  2	70.0	11.7	 25
556	  2	64.0	11.2	 25
557	  2	74.0	8.8	 25
558	  2	91.0	14.6	 25
559	  2	68.0	14.3	 25
560	  2	75.0	8.0	 25
561	  2	75.0	6.1	 25
562	  2	77.0	12.3	 25
563	  2	79.0	10.7	 25
564	  2	96.0	12.0	 25
565	  2	95.0	12.4	 25
566	  2	78.0	11.8	 25
567	  2	82.0	16.2	 25
568	  2	94.0	12.4	 25
569	  2	58.0	8.5	 25
570	  2	77.0	9.2	 25
571	  2	71.0	11.7	 25
572	  2	78.0	15.6	 25
573	  2	64.0	9.7	 25
574	  2	73.0	10.7	 25
575	  2	87.0	10.5	 25
576	  2	55.0	7.1	 25
577	  2	74.0	13.1	 25
578	  2	71.0	11.8	 25
579	  2	67.0	11.0	 25
580	  2	48.0	9.2	 25
581	  2	61.0	8.6	 25
582	  2	96.0	16.1	 25
583	  2	66.0	9.9	 25
584	  2	57.0	9.0	 25
585	  2	58.0	6.6	 25
586	  2	66.0	11.5	 25
587	  2	64.0	10.2	 25
588	  2	74.0	9.9	 25
589	  2	76.0	8.8	 25
590	  2	74.0	9.5	 25
591	  2	73.0	14.8	 25
592	  2	54.0	5.5	 25
593	  2	101.0	15.7	 25
594	  2	78.0	14.2	 25
595	  2	74.0	13.7	 25
596	  2	62.0	9.2	 25
597	  2	72.0	9.3	 25
598	  2	63.0	9.8	 25
599	  2	61.0	9.4	 25
600	  2	84.0	11.9	 25
601	  2	245.0	38.1	 25
602	  2	113.0	12.6	 25
603	  2	94.0	15.5	 25
604	  2	55.0	8.6	 25
605	  2	58.0	5.8	 25
606	  2	80.0	14.3	 25
607	  2	86.0	10.9	 25
608	  2	62.0	9.9	 25
609	  2	75.0	18.0	 25
610	  2	78.0	12.2	 25
611	  2	98.0	11.3	 25
612	  2	127.0	20.8	 25
613	  2	89.0	12.0	 25
614	  2	69.0	9.3	 25
615	  2	66.0	9.6	 25
616	  2	78.0	10.2	 25
617	  2	65.0	10.7	 25
618	  2	72.0	9.2	 25
619	  2	80.0	14.5	 25
620	  2	77.0	16.1	 25
621	  2	102.0	13.4	 25
622	  2	72.0	8.3	 25
623	  2	80.0	7.7	 25
624	  2	72.0	9.9	 25
625	  2	168.0	23.4	 25
626	  2	104.0	13.8	 25
627	  2	58.0	6.3	 25
628	  2	79.0	16.3	 25
629	  2	67.0	12.3	 25
630	  2	127.0	13.0	 25
631	  2	59.0	8.3	 25
632	  2	90.0	9.6	 25
633	  2	66.0	5.8	 25
634	  2	69.0	10.5	 25
635	  2	69.0	10.5	 25
636	  2	86.0	9.6	 25
637	  2	59.0	9.8	 25
638	  2	65.0	8.6	 25
639	  2	74.0	10.6	 25
640	  2	75.0	14.1	 25
641	  2	81.0	9.2	 25
642	  2	88.0	19.7	 25
643	  2	96.0	20.9	 25
644	  2	77.0	8.4	 25
645	  2	67.0	10.2	 25
646	  2	77.0	6.9	 25
647	  2	82.0	13.7	 25
648	  2	187.0	40.1	 25
649	  2	61.0	9.9	 25
650	  2	71.0	9.7	 25
651	  2	68.0	11.2	 25
652	  2	93.0	15.3	 25
653	  2	147.0	22.8	 25
654	  2	90.0	16.1	 25
655	  2	82.0	16.0	 25
656	  2	165.0	70.6	 25
657	  2	63.0	8.7	 25
658	  2	66.0	9.4	 25
659	  2	88.0	18.0	 25
660	  2	101.0	11.3	 25
661	  2	78.0	12.0	 25
662	  2	71.0	11.2	 25
663	  2	70.0	10.0	 25
664	  2	136.0	17.6	 25
665	  2	108.0	13.2	 25
666	  2	211.0	27.6	 25
667	  2	103.0	13.2	 25
668	  2	202.0	28.2	 25
669	  2	82.0	19.4	 25
670	  2	235.0	32.1	 25
671	  2	86.0	12.6	 25
672	  2	77.0	13.1	 25
673	  2	56.0	9.4	 25
674	  2	69.0	14.0	 25
675	  2	60.0	8.7	 25
676	  2	74.0	12.8	 25
677	  2	93.0	16.6	 25
678	  2	66.0	10.1	 25
679	  2	82.0	13.2	 25
680	  2	110.0	17.3	 25
681	  2	141.0	25.4	 25
682	  2	82.0	16.1	 25
683	  2	87.0	13.6	 25
684	  2	95.0	13.0	 25
685	  2	66.0	10.2	 25
686	  2	143.0	13.9	 25
687	  2	56.0	6.2	 25
688	  2	99.0	20.1	 25
689	  2	75.0	15.2	 25
690	  2	59.0	10.1	 25
691	  2	68.0	11.1	 25
692	  2	77.0	10.9	 25
693	  2	76.0	12.7	 25
694	  2	57.0	9.4	 25
695	  2	70.0	9.3	 25
696	  2	63.0	8.6	 25
697	  2	94.0	11.0	 25
698	  2	69.0	13.1	 25
699	  2	103.0	12.8	 25
700	  2	74.0	7.6	 25
701	  2	71.0	10.8	 25
702	  2	62.0	10.3	 25
703	  2	76.0	10.6	 25
704	  2	73.0	10.0	 25
705	  2	68.0	10.2	 25
706	  2	73.0	11.2	 25
707	  2	64.0	8.6	 25
708	  2	64.0	10.3	 25
709	  2	69.0	8.0	 25
710	  2	81.0	12.2	 25
711	  2	85.0	12.8	 25
712	  2	87.0	15.0	 25
713	  2	80.0	14.6	 25
714	  2	67.0	15.4	 25
715	  2	62.0	10.2	 25
716	  2	83.0	7.1	 25
717	  2	88.0	13.2	 25
718	  2	100.0	15.8	 25
719	  2	68.0	11.4	 25
720	  2	93.0	13.9	 25
721	  2	71.0	12.1	 25
722	  2	56.0	8.7	 25
723	  2	67.0	10.0	 25
724	  2	75.0	9.3	 25
725	  2	64.0	8.3	 25
726	  2	80.0	15.2	 25
727	  2	119.0	12.6	 25
728	  2	91.0	12.2	 25
729	  2	71.0	12.9	 25
730	  2	81.0	16.1	 25
731	  2	95.0	19.9	 25
732	  2	86.0	12.9	 25
733	  2	74.0	12.8	 25
734	  2	99.0	11.4	 25
735	  2	76.0	8.9	 25
736	  2	77.0	13.1	 25
737	  2	90.0	17.0	 25
738	  2	143.0	20.3	 25
739	  2	71.0	16.1	 25
740	  2	78.0	11.9	 25
741	  2	83.0	11.2	 25
742	  2	66.0	11.2	 25
743	  2	62.0	10.6	 25
744	  2	69.0	10.2	 25
745	  2	59.0	10.3	 25
746	  2	70.0	13.7	 25
747	  2	74.0	14.5	 25
748	  2	76.0	15.4	 25
749	  2	182.0	29.3	 25
750	  2	111.0	17.2	 25
751	  2	95.0	12.4	 25
752	  2	70.0	6.9	 25
753	  2	52.0	6.3	 25
754	  2	84.0	10.1	 25
755	  2	81.0	13.3	 25
756	  2	84.0	13.4	 25
757	  2	70.0	11.9	 25
758	  2	60.0	8.4	 25
759	  2	94.0	12.5	 25
760	  2	71.0	9.7	 25
761	  2	75.0	10.8	 25
762	  2	67.0	14.3	 25
763	  2	89.0	13.8	 25
764	  2	69.0	10.1	 25
765	  2	78.0	12.7	 25
766	  2	83.0	10.8	 25
767	  2	96.0	16.1	 25
768	  2	80.0	10.2	 25
769	  2	90.0	11.8	 25
770	  2	67.0	6.0	 25
771	  2	94.0	15.4	 25
772	  2	97.0	13.0	 25
773	  2	57.0	7.8	 25
774	  2	66.0	8.2	 25
775	  2	62.0	7.7	 25
776	  2	119.0	13.4	 25
777	  2	64.0	8.8	 25
778	  2	82.0	15.8	 25
779	  2	74.0	10.5	 25
780	  2	73.0	8.1	 25
781	  2	73.0	11.1	 25
782	  2	124.0	19.7	 25
783	  2	58.0	8.6	 25
784	  2	63.0	7.6	 25
785	  2	60.0	9.4	 25
786	  2	87.0	21.2	 25
787	  2	67.0	9.2	 25
788	  2	126.0	19.6	 25
789	  2	81.0	9.6	 25
790	  2	74.0	16.5	 25
791	  2	69.0	15.8	 25
792	  2	71.0	7.4	 25
793	  2	139.0	20.3	 25
794	  2	64.0	13.8	 25
795	  2	80.0	11.5	 25
796	  2	66.0	10.0	 25
797	  2	97.0	11.8	 25
798	  2	85.0	10.9	 25
799	  2	68.0	8.6	 25
800	  2	65.0	10.5	 25
801	  2	90.0	11.1	 25
802	  2	82.0	8.7	 25
803	  2	67.0	12.8	 25
804	  2	71.0	12.1	 25
805	  2	69.0	10.1	 25
806	  2	71.0	11.8	 25
807	  2	532.0	72.3	 25
808	  2	123.0	20.7	 25
809	  2	71.0	10.0	 25
810	  2	69.0	11.1	 25
811	  2	71.0	9.8	 25
812	  2	75.0	14.9	 25
813	  2	83.0	15.0	 25
814	  2	80.0	12.5	 25
815	  2	67.0	10.1	 25
816	  2	70.0	12.6	 25
817	  2	65.0	12.8	 25
818	  2	83.0	11.4	 25
819	  2	63.0	8.2	 25
820	  2	91.0	14.6	 25
821	  2	76.0	11.4	 25
822	  2	107.0	13.4	 25
823	  2	79.0	12.5	 25
824	  2	89.0	14.6	 25
825	  2	67.0	7.0	 25
826	  2	699.0	75.6	 25
827	  2	101.0	16.6	 25
828	  2	70.0	10.8	 25
829	  2	57.0	5.8	 25
830	  2	64.0	11.4	 25
831	  2	51.0	7.9	 25
832	  2	73.0	7.8	 25
833	  2	60.0	9.4	 25
834	  2	75.0	13.4	 25
835	  2	77.0	11.2	 25
836	  2	70.0	15.0	 25
837	  2	58.0	11.0	 25
838	  2	55.0	8.8	 25
839	  2	55.0	6.3	 25
840	  2	317.0	35.7	 25
841	  2	58.0	9.6	 25
842	  2	65.0	6.0	 25
843	  2	101.0	12.7	 25
844	  2	64.0	10.3	 25
845	  2	100.0	14.6	 25
846	  2	64.0	14.1	 25
847	  2	83.0	13.7	 25
848	  2	76.0	10.8	 25
849	  2	57.0	7.4	 25
850	  2	175.0	23.4	 25
851	  2	85.0	11.9	 25
852	  2	87.0	12.8	 25
853	  2	88.0	12.0	 25
854	  2	66.0	10.4	 25
855	  2	219.0	38.4	 25
856	  2	58.0	11.2	 25
857	  2	60.0	10.0	 25
858	  2	72.0	8.1	 25
859	  2	109.0	14.3	 25
860	  2	241.0	42.4	 25
861	  2	71.0	9.1	 25
862	  2	77.0	11.8	 25
863	  2	77.0	13.1	 25
864	  2	127.0	17.3	 25
865	  2	77.0	13.2	 25
866	  2	61.0	12.9	 25
867	  2	78.0	12.1	 25
868	  2	65.0	6.2	 25
869	  2	91.0	16.6	 25
870	  2	80.0	13.0	 25
871	  2	175.0	31.7	 25
872	  2	68.0	11.4	 25
873	  2	381.0	57.0	 25
874	  2	71.0	11.6	 25
875	  2	60.0	11.1	 25
876	  2	77.0	14.8	 25
877	  2	65.0	10.7	 25
878	  2	98.0	16.4	 25
879	  2	58.0	8.0	 25
880	  2	66.0	7.6	 25
881	  2	70.0	7.6	 25
882	  2	88.0	15.0	 25
883	  2	77.0	10.3	 25
884	  2	210.0	34.6	 25
885	  2	83.0	11.4	 25
886	  2	59.0	8.2	 25
887	  2	76.0	11.0	 25
888	  2	77.0	11.2	 25
889	  2	59.0	10.4	 25
890	  2	70.0	13.3	 25
891	  2	88.0	12.5	 25
892	  2	81.0	11.4	 25
893	  2	106.0	15.9	 25
894	  2	74.0	10.1	 25
895	  2	63.0	9.3	 25
896	  2	75.0	10.6	 25
897	  2	66.0	12.4	 25
898	  2	78.0	11.9	 25
899	  2	142.0	16.1	 25
900	  2	90.0	11.0	 25
901	  2	80.0	9.6	 25
902	  2	80.0	13.3	 25
903	  2	81.0	13.8	 25
904	  2	79.0	13.4	 25
905	  2	90.0	15.1	 25
906	  2	125.0	18.2	 25
907	  2	85.0	18.5	 25
908	  2	72.0	8.7	 25
909	  2	63.0	11.2	 25
910	  2	62.0	14.7	 25
911	  2	73.0	9.7	 25
912	  2	78.0	10.3	 25
913	  2	69.0	11.5	 25
914	  2	63.0	9.2	 25
915	  2	64.0	11.9	 25
916	  2	77.0	14.2	 25
917	  2	97.0	17.4	 25
918	  2	97.0	11.8	 25
919	  2	70.0	11.9	 25
920	  2	62.0	9.2	 25
921	  2	65.0	11.2	 25
922	  2	98.0	14.1	 25
923	  2	87.0	15.7	 25
924	  2	88.0	11.5	 25
925	  2	69.0	11.7	 25
926	  2	90.0	20.3	 25
927	  2	135.0	21.3	 25
928	  2	80.0	15.2	 25
929	  2	65.0	11.9	 25
930	  2	87.0	15.1	 25
931	  2	94.0	9.8	 25
932	  2	134.0	23.2	 25
933	  2	76.0	12.6	 25
934	  2	71.0	11.7	 25
935	  2	59.0	10.1	 25
936	  2	63.0	6.7	 25
937	  2	63.0	8.7	 25
938	  2	61.0	11.4	 25
939	  2	115.0	12.1	 25
940	  2	85.0	13.4	 25
941	  2	121.0	20.8	 25
942	  2	76.0	11.1	 25
943	  2	100.0	22.8	 25
944	  2	62.0	8.5	 25
945	  2	109.0	19.3	 25
946	  2	58.0	6.3	 25
947	  2	74.0	14.7	 25
948	  2	107.0	17.9	 25
949	  2	80.0	14.3	 25
950	  2	90.0	12.2	 25
951	  2	70.0	9.4	 25
952	  2	103.0	12.0	 25
953	  2	66.0	10.9	 25
954	  2	56.0	8.9	 25
955	  2	82.0	11.9	 25
956	  2	63.0	9.2	 25
957	  2	77.0	8.8	 25
958	  2	91.0	13.3	 25
959	  2	212.0	33.8	 25
960	  2	75.0	12.5	 25
961	  2	71.0	9.1	 25
962	  2	78.0	11.8	 25
963	  2	77.0	13.6	 25
964	  2	72.0	12.2	 25
965	  2	96.0	13.9	 25
966	  2	66.0	9.1	 25
967	  2	65.0	8.6	 25
968	  2	75.0	10.0	 25
969	  2	65.0	7.9	 25
970	  2	84.0	13.1	 25
971	  2	85.0	12.2	 25
972	  2	159.0	27.5	 25
973	  2	96.0	14.4	 25
974	  2	70.0	12.3	 25
975	  2	87.0	19.3	 25
976	  2	64.0	9.3	 25
977	  2	77.0	16.7	 25
978	  2	72.0	9.4	 25
979	  2	79.0	9.5	 25
980	  2	134.0	24.6	 25
981	  2	65.0	8.5	 25
982	  2	110.0	14.8	 25
983	  2	118.0	15.4	 25
984	  2	82.0	12.3	 25
985	  2	89.0	14.1	 25
986	  2	53.0	7.7	 25
987	  2	77.0	11.3	 25
988	  2	124.0	21.6	 25
989	  2	80.0	9.0	 25
990	  2	72.0	12.0	 25
991	  2	75.0	12.3	 25
992	  2	123.0	14.5	 25
993	  2	88.0	14.1	 25
994	  2	71.0	12.2	 25
995	  2	134.0	16.3	 25
996	  2	82.0	16.2	 25
997	  2	213.0	24.2	 25
998	  2	100.0	28.0	 25
999	  2	3717.0	747.3	 25
1000	  2	113.0	29.0	 25
1001	  2	3770.0	835.6	 25
  0	  3	3535.0	538.1	 25
  1	  3	102.0	17.9	 25
  2	  3	3729.0	735.3	 25
  3	  3	93.0	18.6	 25
  4	  3	184.0	26.9	 25
  5	  3	113.0	18.9	 25
  6	  3	100.0	11.1	 25
  7	  3	81.0	15.9	 25
  8	  3	104.0	14.1	 25
  9	  3	71.0	12.1	 25
 10	  3	84.0	13.0	 25
 11	  3	60.0	11.2	 25
 12	  3	78.0	10.6	 25
 13	  3	81.0	9.3	 25
 14	  3	118.0	16.7	 25
 15	  3	138.0	16.4	 25
 16	  3	67.0	9.6	 25
 17	  3	69.0	10.6	 25
 18	  3	71.0	15.8	 25
 19	  3	79.0	13.9	 25
 20	  3	79.0	13.1	 25
 21	  3	86.0	14.5	 25
 22	  3	119.0	19.4	 25
 23	  3	100.0	19.5	 25
 24	  3	70.0	13.8	 25
 25	  3	84.0	16.3	 25
 26	  3	96.0	17.6	 25
 27	  3	81.0	16.1	 25
 28	  3	116.0	15.8	 25
 29	  3	117.0	23.8	 25
 30	  3	72.0	8.9	 25
 31	  3	347.0	48.8	 25
 32	  3	95.0	14.9	 25
 33	  3	68.0	8.7	 25
 34	  3	66.0	10.3	 25
 35	  3	116.0	19.9	 25
 36	  3	128.0	20.7	 25
 37	  3	82.0	12.3	 25
 38	  3	97.0	13.0	 25
 39	  3	113.0	22.5	 25
 40	  3	121.0	20.3	 25
 41	  3	59.0	11.2	 25
 42	  3	84.0	13.6	 25
 43	  3	93.0	16.8	 25
 44	  3	73.0	14.5	 25
 45	  3	65.0	11.4	 25
 46	  3	78.0	12.9	 25
 47	  3	85.0	9.5	 25
 48	  3	126.0	23.4	 25
 49	  3	96.0	16.3	 25
 50	  3	92.0	15.0	 25
 51	  3	76.0	8.2	 25
 52	  3	129.0	24.0	 25
 53	  3	68.0	12.3	 25
 54	  3	83.0	16.6	 25
 55	  3	57.0	10.0	 25
 56	  3	72.0	15.9	 25
 57	  3	61.0	10.7	 25
 58	  3	91.0	14.7	 25
 59	  3	68.0	11.3	 25
 60	  3	166.0	33.6	 25
 61	  3	94.0	18.8	 25
 62	  3	130.0	25.1	 25
 63	  3	86.0	10.8	 25
 64	  3	75.0	15.0	 25
 65	  3	68.0	13.9	 25
 66	  3	69.0	8.0	 25
 67	  3	62.0	9.8	 25
 68	  3	69.0	11.5	 25
 69	  3	63.0	12.3	 25
 70	  3	106.0	14.3	 25
 71	  3	1769.0	322.5	 25
 72	  3	81.0	17.3	 25
 73	  3	76.0	9.4	 25
 74	  3	106.0	19.1	 25
 75	  3	221.0	36.7	 25
 76	  3	88.0	12.0	 25
 77	  3	197.0	46.3	 25
 78	  3	93.0	16.4	 25
 79	  3	70.0	11.6	 25
 80	  3	107.0	17.9	 25
 81	  3	140.0	25.4	 25
 82	  3	1017.0	150.6	 25
 83	  3	72.0	12.1	 25
 84	  3	57.0	10.7	 25
 85	  3	461.0	84.1	 25
 86	  3	77.0	11.9	 25
 87	  3	62.0	8.6	 25
 88	  3	90.0	13.8	 25
 89	  3	67.0	12.3	 25
 90	  3	67.0	11.1	 25
 91	  3	149.0	36.6	 25
 92	  3	91.0	16.2	 25
 93	  3	81.0	10.9	 25
 94	  3	143.0	17.2	 25
 95	  3	428.0	72.3	 25
 96	  3	61.0	8.4	 25
 97	  3	71.0	12.2	 25
 98	  3	73.0	10.9	 25
 99	  3	136.0	27.0	 25
100	  3	68.0	9.9	 25
101	  3	107.0	22.0	 25
102	  3	58.0	9.2	 25
103	  3	67.0	12.4	 25
104	  3	2794.0	392.3	 25
105	  3	3030.0	464.1	 25
106	  3	3002.0	457.5	 25
107	  3	96.0	13.3	 25
108	  3	80.0	10.6	 25
109	  3	75.0	14.3	 25
110	  3	68.0	9.5	 25
111	  3	82.0	16.5	 25
112	  3	73.0	12.1	 25
113	  3	68.0	14.9	 25
114	  3	72.0	15.6	 25
115	  3	262.0	38.8	 25
116	  3	66.0	12.6	 25
117	  3	83.0	13.0	 25
118	  3	90.0	15.0	 25
119	  3	84.0	10.1	 25
120	  3	68.0	13.1	 25
121	  3	68.0	12.5	 25
122	  3	93.0	15.0	 25
123	  3	168.0	29.1	 25
124	  3	80.0	12.5	 25
125	  3	90.0	18.8	 25
126	  3	75.0	13.0	 25
127	  3	78.0	12.3	 25
128	  3	134.0	25.0	 25
129	  3	79.0	16.4	 25
130	  3	112.0	20.0	 25
131	  3	174.0	32.3	 25
132	  3	212.0	41.2	 25
133	  3	96.0	19.0	 25
134	  3	88.0	16.2	 25
135	  3	70.0	12.9	 25
136	  3	79.0	15.8	 25
137	  3	65.0	14.8	 25
138	  3	78.0	9.1	 25
139	  3	105.0	20.9	 25
140	  3	145.0	19.3	 25
141	  3	67.0	12.7	 25
142	  3	102.0	17.8	 25
143	  3	83.0	11.7	 25
144	  3	68.0	11.6	 25
145	  3	71.0	10.3	 25
146	  3	83.0	20.4	 25
147	  3	97.0	26.5	 25
148	  3	66.0	13.1	 25
149	  3	616.0	95.3	 25
150	  3	64.0	10.9	 25
151	  3	79.0	8.6	 25
152	  3	74.0	13.6	 25
153	  3	97.0	15.6	 25
154	  3	2852.0	528.6	 25
155	  3	165.0	31.0	 25
156	  3	85.0	14.2	 25
157	  3	94.0	12.1	 25
158	  3	104.0	23.5	 25
159	  3	73.0	14.1	 25
160	  3	58.0	8.9	 25
161	  3	62.0	9.6	 25
162	  3	79.0	11.8	 25
163	  3	69.0	10.4	 25
164	  3	106.0	21.0	 25
165	  3	87.0	13.7	 25
166	  3	116.0	17.6	 25
167	  3	73.0	11.9	 25
168	  3	74.0	12.5	 25
169	  3	84.0	13.3	 25
170	  3	74.0	12.1	 25
171	  3	84.0	11.4	 25
172	  3	88.0	17.6	 25
173	  3	92.0	15.3	 25
174	  3	68.0	9.4	 25
175	  3	67.0	11.7	 25
176	  3	111.0	18.2	 25
177	  3	129.0	19.9	 25
178	  3	94.0	16.8	 25
179	  3	76.0	13.8	 25
180	  3	53.0	7.2	 25
181	  3	102.0	13.5	 25
182	  3	79.0	12.7	 25
183	  3	73.0	14.5	 25
184	  3	95.0	15.8	 25
185	  3	123.0	22.2	 25
186	  3	61.0	10.1	 25
187	  3	132.0	25.6	 25
188	  3	108.0	15.4	 25
189	  3	61.0	12.4	 25
190	  3	83.0	13.4	 25
191	  3	9710.0	1623.1	 25
192	  3	63.0	8.9	 25
193	  3	70.0	13.0	 25
194	  3	297.0	62.4	 25
195	  3	180.0	42.7	 25
196	  3	70.0	12.8	 25
197	  3	109.0	18.9	 25
198	  3	64.0	9.2	 25
199	  3	58.0	11.4	 25
200	  3	73.0	11.9	 25
201	  3	65.0	8.3	 25
202	  3	333.0	39.5	 25
203	  3	255.0	28.0	 25
204	  3	71.0	10.2	 25
205	  3	428.0	80.6	 25
206	  3	67.0	12.2	 25
207	  3	75.0	17.0	 25
208	  3	490.0	95.8	 25
209	  3	82.0	17.8	 25
210	  3	134.0	26.9	 25
211	  3	92.0	11.8	 25
212	  3	484.0	76.4	 25
213	  3	84.0	14.6	 25
214	  3	90.0	12.7	 25
215	  3	100.0	17.7	 25
216	  3	290.0	56.8	 25
217	  3	312.0	71.2	 25
218	  3	71.0	8.7	 25
219	  3	58.0	8.3	 25
220	  3	86.0	17.4	 25
221	  3	64.0	9.7	 25
222	  3	80.0	15.7	 25
223	  3	75.0	13.4	 25
224	  3	187.0	52.5	 25
225	  3	156.0	18.5	 25
226	  3	68.0	8.2	 25
227	  3	85.0	11.3	 25
228	  3	100.0	12.8	 25
229	  3	78.0	11.5	 25
230	  3	73.0	12.8	 25
231	  3	68.0	9.9	 25
232	  3	56.0	15.0	 25
233	  3	58.0	8.6	 25
234	  3	75.0	11.4	 25
235	  3	61.0	10.5	 25
236	  3	70.0	12.7	 25
237	  3	66.0	6.8	 25
238	  3	61.0	7.4	 25
239	  3	91.0	14.7	 25
240	  3	63.0	9.0	 25
241	  3	66.0	9.7	 25
242	  3	111.0	16.5	 25
243	  3	110.0	17.4	 25
244	  3	143.0	20.8	 25
245	  3	70.0	13.6	 25
246	  3	204.0	36.2	 25
247	  3	94.0	13.6	 25
248	  3	89.0	15.2	 25
249	  3	69.0	14.0	 25
250	  3	68.0	12.1	 25
251	  3	81.0	12.8	 25
252	  3	63.0	10.1	 25
253	  3	59.0	8.7	 25
254	  3	91.0	22.0	 25
255	  3	94.0	14.2	 25
256	  3	94.0	16.4	 25
257	  3	62.0	10.5	 25
258	  3	71.0	11.0	 25
259	  3	73.0	9.2	 25
260	  3	97.0	15.4	 25
261	  3	89.0	10.4	 25
262	  3	85.0	10.6	 25
263	  3	79.0	10.6	 25
264	  3	121.0	19.4	 25
265	  3	79.0	14.0	 25
266	  3	307.0	35.0	 25
267	  3	104.0	18.7	 25
268	  3	64.0	11.5	 25
269	  3	79.0	10.8	 25
270	  3	83.0	12.2	 25
271	  3	63.0	14.1	 25
272	  3	224.0	41.4	 25
273	  3	99.0	19.2	 25
274	  3	96.0	19.4	 25
275	  3	8080.0	1765.9	 25
276	  3	7881.0	1607.4	 25
277	  3	92.0	16.1	 25
278	  3	68.0	6.2	 25
279	  3	70.0	10.0	 25
280	  3	82.0	12.4	 25
281	  3	157.0	25.8	 25
282	  3	61.0	10.3	 25
283	  3	61.0	6.5	 25
284	  3	69.0	14.0	 25
285	  3	76.0	13.0	 25
286	  3	68.0	7.6	 25
287	  3	64.0	8.8	 25
288	  3	78.0	19.5	 25
289	  3	57.0	8.8	 25
290	  3	57.0	9.0	 25
291	  3	75.0	12.4	 25
292	  3	1045.0	195.5	 25
293	  3	84.0	14.9	 25
294	  3	253.0	38.9	 25
295	  3	323.0	64.7	 25
296	  3	1025.0	195.1	 25
297	  3	679.0	108.8	 25
298	  3	77.0	14.4	 25
299	  3	84.0	16.3	 25
300	  3	202.0	40.7	 25
301	  3	240.0	47.9	 25
302	  3	78.0	10.4	 25
303	  3	90.0	14.0	 25
304	  3	170.0	33.0	 25
305	  3	97.0	16.0	 25
306	  3	138.0	19.6	 25
307	  3	83.0	15.0	 25
308	  3	66.0	13.2	 25
309	  3	61.0	9.0	 25
310	  3	59.0	10.6	 25
311	  3	72.0	11.2	 25
312	  3	61.0	8.1	 25
313	  3	400.0	61.3	 25
314	  3	72.0	13.5	 25
315	  3	83.0	11.5	 25
316	  3	83.0	13.7	 25
317	  3	75.0	8.9	 25
318	  3	54.0	12.0	 25
319	  3	200.0	24.6	 25
320	  3	64.0	10.7	 25
321	  3	107.0	14.9	 25
322	  3	136.0	18.0	 25
323	  3	80.0	14.0	 25
324	  3	105.0	17.7	 25
325	  3	72.0	11.5	 25
326	  3	96.0	15.6	 25
327	  3	82.0	15.4	 25
328	  3	71.0	11.5	 25
329	  3	77.0	13.7	 25
330	  3	98.0	16.1	 25
331	  3	120.0	21.9	 25
332	  3	189.0	30.6	 25
333	  3	209.0	32.3	 25
334	  3	196.0	28.2	 25
335	  3	203.0	16.7	 25
336	  3	277.0	32.9	 25
337	  3	68.0	11.5	 25
338	  3	130.0	19.8	 25
339	  3	69.0	18.6	 25
340	  3	11438.0	1587.0	 25
341	  3	86.0	11.9	 25
342	  3	67.0	11.2	 25
343	  3	353.0	52.3	 25
344	  3	72.0	11.8	 25
345	  3	65.0	9.3	 25
346	  3	80.0	17.9	 25
347	  3	907.0	171.0	 25
348	  3	88.0	16.4	 25
349	  3	86.0	13.0	 25
350	  3	90.0	17.8	 25
351	  3	67.0	11.6	 25
352	  3	75.0	11.5	 25
353	  3	70.0	11.7	 25
354	  3	76.0	11.2	 25
355	  3	73.0	12.8	 25
356	  3	101.0	12.2	 25
357	  3	78.0	15.5	 25
358	  3	85.0	17.2	 25
359	  3	80.0	18.3	 25
360	  3	68.0	14.5	 25
361	  3	75.0	10.2	 25
362	  3	95.0	13.8	 25
363	  3	76.0	13.8	 25
364	  3	83.0	9.6	 25
365	  3	110.0	13.5	 25
366	  3	3059.0	503.8	 25
367	  3	54.0	8.8	 25
368	  3	73.0	14.3	 25
369	  3	115.0	22.1	 25
370	  3	65.0	12.6	 25
371	  3	63.0	13.3	 25
372	  3	133.0	28.6	 25
373	  3	97.0	19.4	 25
374	  3	102.0	12.9	 25
375	  3	70.0	9.1	 25
376	  3	350.0	67.2	 25
377	  3	141.0	24.0	 25
378	  3	108.0	16.5	 25
379	  3	252.0	35.0	 25
380	  3	83.0	16.1	 25
381	  3	115.0	16.5	 25
382	  3	121.0	27.1	 25
383	  3	161.0	17.8	 25
384	  3	178.0	23.1	 25
385	  3	182.0	19.6	 25
386	  3	74.0	8.7	 25
387	  3	90.0	16.9	 25
388	  3	102.0	18.4	 25
389	  3	96.0	14.1	 25
390	  3	68.0	9.4	 25
391	  3	113.0	22.4	 25
392	  3	84.0	11.9	 25
393	  3	372.0	73.8	 25
394	  3	83.0	16.3	 25
395	  3	66.0	11.6	 25
396	  3	235.0	38.1	 25
397	  3	63.0	8.0	 25
398	  3	75.0	11.0	 25
399	  3	73.0	10.8	 25
400	  3	1618.0	278.9	 25
401	  3	77.0	15.2	 25
402	  3	76.0	11.7	 25
403	  3	72.0	15.7	 25
404	  3	199.0	28.8	 25
405	  3	78.0	13.8	 25
406	  3	128.0	25.0	 25
407	  3	108.0	17.2	 25
408	  3	217.0	43.5	 25
409	  3	140.0	17.6	 25
410	  3	76.0	13.8	 25
411	  3	70.0	9.3	 25
412	  3	79.0	13.2	 25
413	  3	97.0	16.8	 25
414	  3	74.0	14.4	 25
415	  3	70.0	12.0	 25
416	  3	186.0	31.8	 25
417	  3	74.0	10.7	 25
418	  3	86.0	15.4	 25
419	  3	89.0	13.3	 25
420	  3	468.0	65.0	 25
421	  3	79.0	8.8	 25
422	  3	86.0	16.2	 25
423	  3	83.0	12.9	 25
424	  3	77.0	12.2	 25
425	  3	259.0	47.8	 25
426	  3	81.0	12.2	 25
427	  3	92.0	16.1	 25
428	  3	83.0	12.1	 25
429	  3	104.0	14.9	 25
430	  3	74.0	11.6	 25
431	  3	77.0	10.0	 25
432	  3	234.0	28.8	 25
433	  3	102.0	20.2	 25
434	  3	126.0	16.4	 25
435	  3	63.0	11.6	 25
436	  3	105.0	13.8	 25
437	  3	71.0	12.5	 25
438	  3	60.0	9.7	 25
439	  3	354.0	64.3	 25
440	  3	119.0	21.0	 25
441	  3	71.0	13.5	 25
442	  3	104.0	16.6	 25
443	  3	139.0	25.1	 25
444	  3	79.0	13.8	 25
445	  3	70.0	10.5	 25
446	  3	90.0	21.2	 25
447	  3	67.0	10.7	 25
448	  3	63.0	6.9	 25
449	  3	81.0	12.3	 25
450	  3	78.0	14.6	 25
451	  3	154.0	25.7	 25
452	  3	61.0	8.7	 25
453	  3	112.0	23.7	 25
454	  3	176.0	20.0	 25
455	  3	1076.0	173.8	 25
456	  3	80.0	15.3	 25
457	  3	58.0	11.1	 25
458	  3	74.0	8.8	 25
459	  3	151.0	23.4	 25
460	  3	83.0	16.3	 25
461	  3	68.0	10.7	 25
462	  3	52.0	5.5	 25
463	  3	69.0	12.5	 25
464	  3	46.0	6.0	 25
465	  3	75.0	12.8	 25
466	  3	66.0	14.8	 25
467	  3	96.0	15.0	 25
468	  3	108.0	21.3	 25
469	  3	97.0	18.6	 25
470	  3	665.0	113.8	 25
471	  3	53.0	6.4	 25
472	  3	66.0	11.3	 25
473	  3	133.0	13.1	 25
474	  3	79.0	13.0	 25
475	  3	157.0	30.0	 25
476	  3	58.0	10.8	 25
477	  3	71.0	12.2	 25
478	  3	63.0	10.8	 25
479	  3	119.0	24.0	 25
480	  3	2015.0	361.1	 25
481	  3	96.0	20.5	 25
482	  3	89.0	12.0	 25
483	  3	88.0	13.9	 25
484	  3	72.0	12.3	 25
485	  3	79.0	11.3	 25
486	  3	59.0	12.3	 25
487	  3	106.0	20.4	 25
488	  3	66.0	10.0	 25
489	  3	87.0	10.6	 25
490	  3	157.0	28.5	 25
491	  3	57.0	11.0	 25
492	  3	81.0	16.1	 25
493	  3	75.0	11.7	 25
494	  3	77.0	10.5	 25
495	  3	240.0	33.5	 25
496	  3	74.0	12.3	 25
497	  3	61.0	7.9	 25
498	  3	179.0	28.0	 25
499	  3	196.0	45.1	 25
500	  3	76.0	10.1	 25
501	  3	70.0	10.6	 25
502	  3	73.0	9.3	 25
503	  3	87.0	17.6	 25
504	  3	74.0	13.4	 25
505	  3	66.0	11.2	 25
506	  3	69.0	11.9	 25
507	  3	6585.0	1186.7	 25
508	  3	66.0	9.6	 25
509	  3	99.0	13.3	 25
510	  3	86.0	17.3	 25
511	  3	63.0	8.8	 25
512	  3	68.0	8.8	 25
513	  3	71.0	10.1	 25
514	  3	68.0	8.8	 25
515	  3	69.0	13.7	 25
516	  3	86.0	15.2	 25
517	  3	172.0	31.3	 25
518	  3	67.0	12.8	 25
519	  3	79.0	11.4	 25
520	  3	75.0	13.7	 25
521	  3	121.0	21.5	 25
522	  3	171.0	29.8	 25
523	  3	62.0	11.3	 25
524	  3	60.0	10.7	 25
525	  3	88.0	15.7	 25
526	  3	66.0	10.7	 25
527	  3	79.0	14.9	 25
528	  3	88.0	12.6	 25
529	  3	58.0	8.8	 25
530	  3	63.0	9.9	 25
531	  3	237.0	42.2	 25
532	  3	159.0	24.9	 25
533	  3	94.0	11.4	 25
534	  3	71.0	12.5	 25
535	  3	77.0	12.7	 25
536	  3	74.0	12.2	 25
537	  3	65.0	10.6	 25
538	  3	122.0	17.3	 25
539	  3	121.0	16.1	 25
540	  3	82.0	9.3	 25
541	  3	84.0	15.3	 25
542	  3	75.0	12.5	 25
543	  3	111.0	19.7	 25
544	  3	75.0	20.8	 25
545	  3	69.0	9.6	 25
546	  3	202.0	29.2	 25
547	  3	320.0	56.5	 25
548	  3	176.0	21.0	 25
549	  3	371.0	52.7	 25
550	  3	52.0	10.1	 25
551	  3	182.0	30.5	 25
552	  3	228.0	32.6	 25
553	  3	86.0	14.7	 25
554	  3	140.0	26.6	 25
555	  3	66.0	12.6	 25
556	  3	63.0	13.4	 25
557	  3	88.0	16.0	 25
558	  3	63.0	10.5	 25
559	  3	75.0	13.8	 25
560	  3	58.0	7.1	 25
561	  3	68.0	10.1	 25
562	  3	113.0	14.5	 25
563	  3	236.0	53.2	 25
564	  3	106.0	19.3	 25
565	  3	244.0	46.0	 25
566	  3	487.0	61.6	 25
567	  3	62.0	10.2	 25
568	  3	61.0	14.4	 25
569	  3	745.0	118.7	 25
570	  3	85.0	13.1	 25
571	  3	75.0	11.2	 25
572	  3	74.0	10.5	 25
573	  3	65.0	10.5	 25
574	  3	65.0	9.4	 25
575	  3	627.0	77.3	 25
576	  3	104.0	16.2	 25
577	  3	78.0	7.8	 25
578	  3	64.0	10.4	 25
579	  3	199.0	39.0	 25
580	  3	62.0	12.8	 25
581	  3	92.0	12.7	 25
582	  3	70.0	12.5	 25
583	  3	82.0	14.8	 25
584	  3	69.0	7.0	 25
585	  3	51.0	8.2	 25
586	  3	77.0	12.1	 25
587	  3	69.0	11.4	 25
588	  3	74.0	11.2	 25
589	  3	74.0	13.2	 25
590	  3	71.0	13.9	 25
591	  3	143.0	16.4	 25
592	  3	79.0	11.5	 25
593	  3	123.0	16.0	 25
594	  3	65.0	9.7	 25
595	  3	74.0	12.8	 25
596	  3	115.0	18.3	 25
597	  3	70.0	10.8	 25
598	  3	72.0	12.7	 25
599	  3	71.0	10.0	 25
600	  3	52.0	10.9	 25
601	  3	59.0	6.8	 25
602	  3	82.0	13.1	 25
603	  3	191.0	34.4	 25
604	  3	69.0	11.6	 25
605	  3	67.0	11.6	 25
606	  3	69.0	12.7	 25
607	  3	72.0	12.0	 25
608	  3	83.0	12.4	 25
609	  3	73.0	10.5	 25
610	  3	142.0	26.7	 25
611	  3	94.0	14.1	 25
612	  3	63.0	12.4	 25
613	  3	117.0	17.2	 25
614	  3	58.0	8.4	 25
615	  3	105.0	25.7	 25
616	  3	303.0	55.1	 25
617	  3	225.0	53.6	 25
618	  3	72.0	14.2	 25
619	  3	111.0	15.3	 25
620	  3	74.0	8.6	 25
621	  3	76.0	12.5	 25
622	  3	57.0	8.4	 25
623	  3	65.0	8.6	 25
624	  3	144.0	25.1	 25
625	  3	85.0	16.4	 25
626	  3	162.0	18.6	 25
627	  3	77.0	12.5	 25
628	  3	85.0	16.3	 25
629	  3	69.0	11.2	 25
630	  3	107.0	10.4	 25
631	  3	93.0	13.5	 25
632	  3	115.0	22.4	 25
633	  3	113.0	17.3	 25
634	  3	60.0	10.5	 25
635	  3	121.0	30.8	 25
636	  3	67.0	11.6	 25
637	  3	102.0	18.7	 25
638	  3	103.0	23.9	 25
639	  3	83.0	14.0	 25
640	  3	231.0	31.4	 25
641	  3	72.0	14.2	 25
642	  3	64.0	10.9	 25
643	  3	720.0	129.6	 25
644	  3	73.0	12.4	 25
645	  3	70.0	12.3	 25
646	  3	163.0	23.4	 25
647	  3	79.0	11.4	 25
648	  3	93.0	14.4	 25
649	  3	78.0	10.0	 25
650	  3	120.0	21.7	 25
651	  3	583.0	80.7	 25
652	  3	73.0	13.3	 25
653	  3	201.0	31.7	 25
654	  3	81.0	11.7	 25
655	  3	92.0	17.1	 25
656	  3	70.0	11.7	 25
657	  3	47.0	7.8	 25
658	  3	74.0	13.2	 25
659	  3	63.0	9.3	 25
660	  3	70.0	11.7	 25
661	  3	56.0	7.9	 25
662	  3	1731.0	319.9	 25
663	  3	132.0	18.6	 25
664	  3	56.0	8.0	 25
665	  3	117.0	16.8	 25
666	  3	168.0	16.3	 25
667	  3	160.0	18.3	 25
668	  3	185.0	17.5	 25
669	  3	166.0	22.5	 25
670	  3	210.0	28.7	 25
671	  3	231.0	30.4	 25
672	  3	535.0	69.4	 25
673	  3	120.0	19.4	 25
674	  3	75.0	11.7	 25
675	  3	101.0	17.6	 25
676	  3	83.0	12.5	 25
677	  3	119.0	15.3	 25
678	  3	3127.0	592.0	 25
679	  3	83.0	15.9	 25
680	  3	86.0	17.7	 25
681	  3	75.0	16.9	 25
682	  3	75.0	13.3	 25
683	  3	68.0	10.4	 25
684	  3	93.0	25.7	 25
685	  3	62.0	10.0	 25
686	  3	74.0	11.4	 25
687	  3	96.0	12.0	 25
688	  3	134.0	29.4	 25
689	  3	72.0	12.6	 25
690	  3	166.0	27.3	 25
691	  3	89.0	15.1	 25
692	  3	82.0	12.9	 25
693	  3	161.0	41.5	 25
694	  3	79.0	10.6	 25
695	  3	71.0	9.7	 25
696	  3	114.0	24.6	 25
697	  3	77.0	12.9	 25
698	  3	100.0	18.0	 25
699	  3	147.0	30.3	 25
700	  3	96.0	15.5	 25
701	  3	61.0	10.9	 25
702	  3	74.0	14.6	 25
703	  3	303.0	33.0	 25
704	  3	1645.0	237.5	 25
705	  3	328.0	47.6	 25
706	  3	82.0	10.4	 25
707	  3	397.0	56.6	 25
708	  3	67.0	9.3	 25
709	  3	76.0	11.8	 25
710	  3	77.0	12.9	 25
711	  3	95.0	10.7	 25
712	  3	146.0	19.5	 25
713	  3	156.0	22.8	 25
714	  3	84.0	12.2	 25
715	  3	136.0	21.1	 25
716	  3	63.0	13.0	 25
717	  3	82.0	12.2	 25
718	  3	87.0	13.5	 25
719	  3	87.0	13.5	 25
720	  3	174.0	30.0	 25
721	  3	66.0	10.2	 25
722	  3	74.0	13.2	 25
723	  3	81.0	12.0	 25
724	  3	75.0	11.6	 25
725	  3	159.0	27.1	 25
726	  3	172.0	32.2	 25
727	  3	348.0	58.8	 25
728	  3	66.0	10.3	 25
729	  3	76.0	14.1	 25
730	  3	129.0	13.7	 25
731	  3	111.0	18.7	 25
732	  3	62.0	9.5	 25
733	  3	77.0	14.2	 25
734	  3	95.0	19.6	 25
735	  3	82.0	15.0	 25
736	  3	603.0	122.1	 25
737	  3	87.0	16.3	 25
738	  3	296.0	38.4	 25
739	  3	78.0	9.5	 25
740	  3	73.0	11.5	 25
741	  3	95.0	52.4	 25
742	  3	90.0	17.0	 25
743	  3	153.0	22.8	 25
744	  3	79.0	15.1	 25
745	  3	341.0	70.3	 25
746	  3	135.0	43.3	 25
747	  3	111.0	20.4	 25
748	  3	144.0	21.0	 25
749	  3	95.0	13.3	 25
750	  3	118.0	25.9	 25
751	  3	100.0	13.5	 25
752	  3	64.0	8.3	 25
753	  3	83.0	14.9	 25
754	  3	1029.0	189.5	 25
755	  3	1122.0	166.6	 25
756	  3	201.0	27.2	 25
757	  3	75.0	14.3	 25
758	  3	66.0	6.2	 25
759	  3	184.0	30.2	 25
760	  3	60.0	8.7	 25
761	  3	70.0	11.5	 25
762	  3	79.0	10.5	 25
763	  3	4971.0	802.4	 25
764	  3	101.0	15.7	 25
765	  3	63.0	10.2	 25
766	  3	101.0	16.6	 25
767	  3	89.0	17.8	 25
768	  3	166.0	27.2	 25
769	  3	195.0	53.3	 25
770	  3	69.0	13.6	 25
771	  3	101.0	22.0	 25
772	  3	75.0	15.9	 25
773	  3	57.0	8.8	 25
774	  3	94.0	11.2	 25
775	  3	1120.0	207.1	 25
776	  3	65.0	10.8	 25
777	  3	582.0	101.4	 25
778	  3	81.0	14.5	 25
779	  3	72.0	13.6	 25
780	  3	89.0	16.4	 25
781	  3	1165.0	223.4	 25
782	  3	69.0	12.0	 25
783	  3	76.0	12.4	 25
784	  3	58.0	9.8	 25
785	  3	344.0	51.6	 25
786	  3	142.0	33.8	 25
787	  3	70.0	12.3	 25
788	  3	88.0	15.4	 25
789	  3	181.0	35.5	 25
790	  3	77.0	13.0	 25
791	  3	118.0	17.2	 25
792	  3	73.0	9.5	 25
793	  3	85.0	13.7	 25
794	  3	90.0	14.0	 25
795	  3	212.0	25.6	 25
796	  3	76.0	16.9	 25
797	  3	6561.0	937.0	 25
798	  3	75.0	17.1	 25
799	  3	67.0	11.4	 25
800	  3	72.0	10.4	 25
801	  3	78.0	12.5	 25
802	  3	106.0	13.5	 25
803	  3	226.0	38.2	 25
804	  3	259.0	45.3	 25
805	  3	221.0	46.7	 25
806	  3	97.0	16.3	 25
807	  3	63.0	9.2	 25
808	  3	83.0	12.1	 25
809	  3	74.0	11.8	 25
810	  3	168.0	28.3	 25
811	  3	79.0	15.0	 25
812	  3	65.0	11.1	 25
813	  3	149.0	22.8	 25
814	  3	103.0	17.2	 25
815	  3	79.0	12.7	 25
816	  3	64.0	11.0	 25
817	  3	70.0	13.0	 25
818	  3	96.0	12.4	 25
819	  3	1408.0	277.4	 25
820	  3	125.0	15.5	 25
821	  3	83.0	12.6	 25
822	  3	66.0	8.9	 25
823	  3	100.0	13.7	 25
824	  3	531.0	88.0	 25
825	  3	115.0	19.7	 25
826	  3	63.0	12.2	 25
827	  3	120.0	25.9	 25
828	  3	84.0	15.1	 25
829	  3	127.0	17.5	 25
830	  3	123.0	16.7	 25
831	  3	129.0	16.2	 25
832	  3	67.0	12.0	 25
833	  3	76.0	11.5	 25
834	  3	267.0	50.1	 25
835	  3	71.0	12.5	 25
836	  3	74.0	10.8	 25
837	  3	68.0	11.3	 25
838	  3	278.0	32.7	 25
839	  3	79.0	13.9	 25
840	  3	143.0	25.3	 25
841	  3	100.0	21.1	 25
842	  3	64.0	9.3	 25
843	  3	53.0	8.1	 25
844	  3	228.0	49.3	 25
845	  3	61.0	13.2	 25
846	  3	61.0	8.2	 25
847	  3	66.0	11.4	 25
848	  3	60.0	11.8	 25
849	  3	74.0	9.4	 25
850	  3	86.0	14.1	 25
851	  3	71.0	13.3	 25
852	  3	87.0	12.2	 25
853	  3	6899.0	889.5	 25
854	  3	389.0	72.6	 25
855	  3	90.0	18.3	 25
856	  3	110.0	23.0	 25
857	  3	109.0	16.6	 25
858	  3	77.0	9.6	 25
859	  3	163.0	21.2	 25
860	  3	71.0	15.0	 25
861	  3	66.0	7.3	 25
862	  3	59.0	11.3	 25
863	  3	68.0	9.1	 25
864	  3	82.0	12.7	 25
865	  3	78.0	12.6	 25
866	  3	111.0	23.7	 25
867	  3	271.0	49.7	 25
868	  3	265.0	42.1	 25
869	  3	117.0	25.1	 25
870	  3	106.0	17.5	 25
871	  3	78.0	10.3	 25
872	  3	71.0	15.1	 25
873	  3	142.0	17.1	 25
874	  3	88.0	15.2	 25
875	  3	133.0	20.0	 25
876	  3	95.0	13.5	 25
877	  3	64.0	11.0	 25
878	  3	68.0	12.1	 25
879	  3	112.0	16.2	 25
880	  3	150.0	24.5	 25
881	  3	91.0	11.7	 25
882	  3	109.0	19.9	 25
883	  3	103.0	19.4	 25
884	  3	1020.0	200.0	 25
885	  3	223.0	37.3	 25
886	  3	125.0	22.7	 25
887	  3	85.0	14.3	 25
888	  3	72.0	9.6	 25
889	  3	69.0	12.3	 25
890	  3	79.0	13.5	 25
891	  3	213.0	33.5	 25
892	  3	175.0	35.0	 25
893	  3	71.0	12.0	 25
894	  3	98.0	15.8	 25
895	  3	64.0	12.0	 25
896	  3	99.0	14.8	 25
897	  3	100.0	19.5	 25
898	  3	71.0	14.1	 25
899	  3	119.0	14.9	 25
900	  3	103.0	14.7	 25
901	  3	90.0	10.7	 25
902	  3	256.0	32.4	 25
903	  3	95.0	16.8	 25
904	  3	86.0	12.0	 25
905	  3	128.0	20.1	 25
906	  3	69.0	13.2	 25
907	  3	155.0	31.1	 25
908	  3	550.0	81.6	 25
909	  3	587.0	117.1	 25
910	  3	141.0	20.2	 25
911	  3	153.0	27.2	 25
912	  3	135.0	21.1	 25
913	  3	79.0	12.8	 25
914	  3	104.0	15.4	 25
915	  3	87.0	15.1	 25
916	  3	116.0	19.6	 25
917	  3	99.0	19.2	 25
918	  3	649.0	120.5	 25
919	  3	68.0	10.6	 25
920	  3	58.0	11.2	 25
921	  3	67.0	12.1	 25
922	  3	93.0	21.4	 25
923	  3	86.0	13.3	 25
924	  3	91.0	11.3	 25
925	  3	74.0	10.0	 25
926	  3	148.0	27.6	 25
927	  3	306.0	44.4	 25
928	  3	90.0	14.1	 25
929	  3	78.0	11.7	 25
930	  3	118.0	21.8	 25
931	  3	86.0	16.0	 25
932	  3	109.0	17.6	 25
933	  3	73.0	17.5	 25
934	  3	84.0	11.8	 25
935	  3	90.0	13.9	 25
936	  3	127.0	21.6	 25
937	  3	243.0	48.1	 25
938	  3	117.0	21.0	 25
939	  3	128.0	22.4	 25
940	  3	117.0	25.8	 25
941	  3	182.0	19.9	 25
942	  3	212.0	39.7	 25
943	  3	77.0	13.4	 25
944	  3	86.0	12.4	 25
945	  3	70.0	14.1	 25
946	  3	78.0	15.2	 25
947	  3	69.0	14.0	 25
948	  3	89.0	12.9	 25
949	  3	67.0	11.6	 25
950	  3	303.0	58.1	 25
951	  3	107.0	16.9	 25
952	  3	100.0	17.6	 25
953	  3	67.0	13.6	 25
954	  3	118.0	20.1	 25
955	  3	100.0	12.8	 25
956	  3	68.0	13.9	 25
957	  3	56.0	12.1	 25
958	  3	127.0	16.3	 25
959	  3	114.0	22.1	 25
960	  3	133.0	15.5	 25
961	  3	84.0	17.2	 25
962	  3	209.0	24.4	 25
963	  3	529.0	94.8	 25
964	  3	62.0	9.5	 25
965	  3	61.0	7.2	 25
966	  3	111.0	14.4	 25
967	  3	260.0	44.8	 25
968	  3	88.0	14.9	 25
969	  3	87.0	14.5	 25
970	  3	121.0	17.0	 25
971	  3	69.0	13.0	 25
972	  3	66.0	17.0	 25
973	  3	158.0	23.0	 25
974	  3	99.0	25.6	 25
975	  3	62.0	12.8	 25
976	  3	59.0	9.9	 25
977	  3	72.0	11.5	 25
978	  3	68.0	9.8	 25
979	  3	68.0	11.5	 25
980	  3	93.0	16.0	 25
981	  3	91.0	17.9	 25
982	  3	1116.0	210.9	 25
983	  3	69.0	12.5	 25
984	  3	70.0	10.6	 25
985	  3	55.0	10.7	 25
986	  3	93.0	19.9	 25
987	  3	282.0	36.8	 25
988	  3	94.0	17.7	 25
989	  3	111.0	14.9	 25
990	  3	69.0	12.1	 25
991	  3	95.0	16.2	 25
992	  3	99.0	13.1	 25
993	  3	116.0	19.9	 25
994	  3	80.0	16.7	 25
995	  3	1021.0	208.2	 25
996	  3	72.0	9.0	 25
997	  3	228.0	24.2	 25
998	  3	4389.0	665.2	 25
999	  3	119.0	21.9	 25
1000	  3	4334.0	665.1	 25
1001	  3	109.0	17.0	 25
  0	  4	229.0	25.8	 25
  1	  4	186.0	22.8	 25
  2	  4	219.0	49.2	 25
  3	  4	179.0	19.5	 25
  4	  4	196.0	18.5	 25
  5	  4	76.0	6.7	 25
  6	  4	108.0	11.6	 25
  7	  4	78.0	11.7	 25
  8	  4	70.0	9.6	 25
  9	  4	62.0	12.1	 25
 10	  4	71.0	7.9	 25
 11	  4	66.0	6.6	 25
 12	  4	82.0	7.7	 25
 13	  4	77.0	9.8	 25
 14	  4	99.0	14.1	 25
 15	  4	96.0	11.1	 25
 16	  4	78.0	10.5	 25
 17	  4	54.0	7.5	 25
 18	  4	66.0	7.9	 25
 19	  4	72.0	6.1	 25
 20	  4	71.0	11.6	 25
 21	  4	73.0	11.2	 25
 22	  4	83.0	11.2	 25
 23	  4	89.0	9.6	 25
 24	  4	65.0	10.2	 25
 25	  4	79.0	13.8	 25
 26	  4	89.0	11.4	 25
 27	  4	91.0	16.3	 25
 28	  4	98.0	12.7	 25
 29	  4	133.0	16.5	 25
 30	  4	75.0	9.1	 25
 31	  4	135.0	25.4	 25
 32	  4	131.0	9.4	 25
 33	  4	71.0	10.4	 25
 34	  4	69.0	11.0	 25
 35	  4	109.0	19.4	 25
 36	  4	83.0	9.3	 25
 37	  4	82.0	13.2	 25
 38	  4	88.0	15.7	 25
 39	  4	79.0	12.4	 25
 40	  4	87.0	11.9	 25
 41	  4	68.0	11.4	 25
 42	  4	82.0	12.0	 25
 43	  4	77.0	10.3	 25
 44	  4	68.0	10.2	 25
 45	  4	72.0	15.1	 25
 46	  4	59.0	11.2	 25
 47	  4	84.0	12.0	 25
 48	  4	69.0	8.5	 25
 49	  4	91.0	18.0	 25
 50	  4	105.0	11.9	 25
 51	  4	101.0	10.4	 25
 52	  4	73.0	9.4	 25
 53	  4	76.0	11.5	 25
 54	  4	72.0	9.5	 25
 55	  4	63.0	6.9	 25
 56	  4	81.0	12.0	 25
 57	  4	77.0	14.3	 25
 58	  4	67.0	7.9	 25
 59	  4	64.0	7.0	 25
 60	  4	93.0	11.8	 25
 61	  4	63.0	11.0	 25
 62	  4	67.0	8.9	 25
 63	  4	69.0	9.9	 25
 64	  4	55.0	6.0	 25
 65	  4	70.0	8.4	 25
 66	  4	75.0	10.0	 25
 67	  4	57.0	7.4	 25
 68	  4	62.0	11.0	 25
 69	  4	73.0	12.0	 25
 70	  4	71.0	11.2	 25
 71	  4	198.0	34.3	 25
 72	  4	72.0	12.9	 25
 73	  4	119.0	16.2	 25
 74	  4	88.0	10.4	 25
 75	  4	78.0	9.7	 25
 76	  4	59.0	7.9	 25
 77	  4	69.0	8.1	 25
 78	  4	94.0	13.1	 25
 79	  4	82.0	10.8	 25
 80	  4	81.0	12.9	 25
 81	  4	84.0	14.7	 25
 82	  4	2523.0	357.1	 25
 83	  4	80.0	9.4	 25
 84	  4	67.0	8.4	 25
 85	  4	69.0	9.5	 25
 86	  4	63.0	8.1	 25
 87	  4	58.0	9.8	 25
 88	  4	75.0	11.1	 25
 89	  4	94.0	9.4	 25
 90	  4	94.0	13.4	 25
 91	  4	134.0	20.8	 25
 92	  4	76.0	12.7	 25
 93	  4	63.0	9.9	 25
 94	  4	81.0	10.2	 25
 95	  4	175.0	26.4	 25
 96	  4	84.0	13.6	 25
 97	  4	66.0	9.4	 25
 98	  4	83.0	11.9	 25
 99	  4	67.0	8.6	 25
100	  4	77.0	8.3	 25
101	  4	67.0	13.0	 25
102	  4	65.0	9.1	 25
103	  4	65.0	9.7	 25
104	  4	141.0	29.6	 25
105	  4	156.0	20.9	 25
106	  4	577.0	79.6	 25
107	  4	73.0	7.5	 25
108	  4	79.0	8.9	 25
109	  4	64.0	7.7	 25
110	  4	80.0	13.8	 25
111	  4	75.0	14.5	 25
112	  4	70.0	11.4	 25
113	  4	61.0	10.7	 25
114	  4	87.0	14.8	 25
115	  4	83.0	15.6	 25
116	  4	73.0	12.4	 25
117	  4	86.0	11.3	 25
118	  4	104.0	15.6	 25
119	  4	79.0	10.7	 25
120	  4	59.0	9.9	 25
121	  4	65.0	6.7	 25
122	  4	182.0	33.9	 25
123	  4	137.0	17.4	 25
124	  4	79.0	17.4	 25
125	  4	68.0	12.4	 25
126	  4	61.0	12.6	 25
127	  4	82.0	8.8	 25
128	  4	122.0	20.1	 25
129	  4	92.0	11.7	 25
130	  4	91.0	11.0	 25
131	  4	123.0	20.7	 25
132	  4	96.0	13.6	 25
133	  4	61.0	10.8	 25
134	  4	86.0	11.8	 25
135	  4	79.0	7.6	 25
136	  4	65.0	10.6	 25
137	  4	63.0	13.0	 25
138	  4	68.0	9.0	 25
139	  4	73.0	10.0	 25
140	  4	113.0	16.9	 25
141	  4	74.0	10.7	 25
142	  4	108.0	16.3	 25
143	  4	91.0	13.3	 25
144	  4	65.0	9.3	 25
145	  4	71.0	11.8	 25
146	  4	72.0	8.4	 25
147	  4	78.0	12.5	 25
148	  4	80.0	11.9	 25
149	  4	278.0	46.6	 25
150	  4	56.0	7.4	 25
151	  4	70.0	9.0	 25
152	  4	86.0	13.8	 25
153	  4	74.0	11.9	 25
154	  4	399.0	57.0	 25
155	  4	73.0	9.3	 25
156	  4	78.0	10.1	 25
157	  4	80.0	10.8	 25
158	  4	93.0	15.1	 25
159	  4	67.0	10.5	 25
160	  4	69.0	12.2	 25
161	  4	59.0	6.1	 25
162	  4	86.0	12.7	 25
163	  4	142.0	23.0	 25
164	  4	84.0	9.4	 25
165	  4	90.0	12.3	 25
166	  4	82.0	14.2	 25
167	  4	111.0	15.1	 25
168	  4	139.0	14.4	 25
169	  4	87.0	9.6	 25
170	  4	60.0	8.5	 25
171	  4	75.0	10.3	 25
172	  4	99.0	16.5	 25
173	  4	74.0	9.9	 25
174	  4	68.0	12.2	 25
175	  4	64.0	9.6	 25
176	  4	70.0	10.2	 25
177	  4	77.0	7.9	 25
178	  4	71.0	8.6	 25
179	  4	65.0	9.8	 25
180	  4	65.0	8.2	 25
181	  4	77.0	13.6	 25
182	  4	58.0	9.9	 25
183	  4	81.0	9.5	 25
184	  4	85.0	9.9	 25
185	  4	70.0	8.5	 25
186	  4	65.0	7.1	 25
187	  4	83.0	11.6	 25
188	  4	88.0	12.9	 25
189	  4	61.0	6.4	 25
190	  4	74.0	11.9	 25
191	  4	1379.0	223.5	 25
192	  4	66.0	10.9	 25
193	  4	72.0	15.2	 25
194	  4	65.0	7.8	 25
195	  4	75.0	10.4	 25
196	  4	56.0	10.3	 25
197	  4	66.0	13.2	 25
198	  4	60.0	8.5	 25
199	  4	54.0	8.2	 25
200	  4	59.0	7.3	 25
201	  4	60.0	7.3	 25
202	  4	160.0	18.6	 25
203	  4	90.0	20.0	 25
204	  4	67.0	10.2	 25
205	  4	77.0	16.1	 25
206	  4	117.0	23.7	 25
207	  4	76.0	12.8	 25
208	  4	140.0	30.4	 25
209	  4	86.0	10.8	 25
210	  4	84.0	10.5	 25
211	  4	65.0	6.9	 25
212	  4	76.0	10.8	 25
213	  4	80.0	13.6	 25
214	  4	70.0	8.1	 25
215	  4	112.0	22.5	 25
216	  4	111.0	17.2	 25
217	  4	88.0	15.4	 25
218	  4	85.0	17.7	 25
219	  4	58.0	10.5	 25
220	  4	63.0	8.2	 25
221	  4	83.0	13.8	 25
222	  4	67.0	12.3	 25
223	  4	63.0	6.7	 25
224	  4	88.0	14.8	 25
225	  4	107.0	19.1	 25
226	  4	82.0	10.4	 25
227	  4	68.0	9.8	 25
228	  4	95.0	12.9	 25
229	  4	82.0	12.3	 25
230	  4	60.0	8.3	 25
231	  4	61.0	8.9	 25
232	  4	64.0	9.4	 25
233	  4	64.0	11.4	 25
234	  4	69.0	12.5	 25
235	  4	57.0	9.4	 25
236	  4	65.0	8.9	 25
237	  4	69.0	11.2	 25
238	  4	72.0	9.3	 25
239	  4	79.0	12.7	 25
240	  4	80.0	16.8	 25
241	  4	66.0	10.7	 25
242	  4	67.0	11.9	 25
243	  4	90.0	14.7	 25
244	  4	140.0	17.9	 25
245	  4	67.0	10.7	 25
246	  4	64.0	11.4	 25
247	  4	81.0	12.5	 25
248	  4	80.0	13.2	 25
249	  4	72.0	7.9	 25
250	  4	84.0	12.8	 25
251	  4	67.0	8.9	 25
252	  4	69.0	12.0	 25
253	  4	62.0	5.9	 25
254	  4	60.0	8.9	 25
255	  4	95.0	12.9	 25
256	  4	111.0	14.5	 25
257	  4	52.0	10.0	 25
258	  4	78.0	9.3	 25
259	  4	77.0	13.3	 25
260	  4	68.0	11.9	 25
261	  4	117.0	12.7	 25
262	  4	85.0	16.6	 25
263	  4	72.0	8.3	 25
264	  4	109.0	14.7	 25
265	  4	79.0	11.2	 25
266	  4	291.0	31.4	 25
267	  4	93.0	17.0	 25
268	  4	69.0	11.9	 25
269	  4	75.0	12.0	 25
270	  4	88.0	11.2	 25
271	  4	70.0	9.0	 25
272	  4	90.0	9.4	 25
273	  4	95.0	10.5	 25
274	  4	79.0	13.0	 25
275	  4	1137.0	183.9	 25
276	  4	1177.0	197.7	 25
277	  4	67.0	6.3	 25
278	  4	67.0	10.9	 25
279	  4	53.0	8.9	 25
280	  4	57.0	8.3	 25
281	  4	89.0	13.1	 25
282	  4	87.0	14.6	 25
283	  4	79.0	13.6	 25
284	  4	64.0	9.3	 25
285	  4	81.0	16.5	 25
286	  4	60.0	9.2	 25
287	  4	62.0	7.1	 25
288	  4	61.0	12.5	 25
289	  4	66.0	11.9	 25
290	  4	56.0	7.0	 25
291	  4	68.0	13.8	 25
292	  4	248.0	47.6	 25
293	  4	77.0	11.5	 25
294	  4	98.0	22.6	 25
295	  4	98.0	14.3	 25
296	  4	227.0	36.5	 25
297	  4	420.0	74.9	 25
298	  4	68.0	15.1	 25
299	  4	59.0	8.9	 25
300	  4	70.0	6.0	 25
301	  4	67.0	10.7	 25
302	  4	75.0	14.0	 25
303	  4	79.0	11.7	 25
304	  4	75.0	10.8	 25
305	  4	83.0	14.3	 25
306	  4	81.0	12.2	 25
307	  4	58.0	7.1	 25
308	  4	66.0	9.8	 25
309	  4	60.0	13.0	 25
310	  4	60.0	10.2	 25
311	  4	59.0	12.1	 25
312	  4	72.0	9.3	 25
313	  4	168.0	53.6	 25
314	  4	80.0	7.8	 25
315	  4	107.0	22.2	 25
316	  4	65.0	13.6	 25
317	  4	71.0	9.6	 25
318	  4	60.0	6.8	 25
319	  4	84.0	13.9	 25
320	  4	71.0	9.7	 25
321	  4	64.0	10.5	 25
322	  4	98.0	17.0	 25
323	  4	79.0	13.2	 25
324	  4	139.0	16.6	 25
325	  4	66.0	8.1	 25
326	  4	78.0	9.9	 25
327	  4	59.0	7.9	 25
328	  4	58.0	9.9	 25
329	  4	60.0	8.2	 25
330	  4	79.0	9.9	 25
331	  4	76.0	11.1	 25
332	  4	207.0	24.2	 25
333	  4	256.0	37.0	 25
334	  4	198.0	24.6	 25
335	  4	225.0	34.5	 25
336	  4	255.0	28.7	 25
337	  4	74.0	13.1	 25
338	  4	109.0	18.4	 25
339	  4	80.0	8.1	 25
340	  4	2838.0	295.5	 25
341	  4	116.0	13.7	 25
342	  4	74.0	10.5	 25
343	  4	92.0	13.9	 25
344	  4	95.0	14.3	 25
345	  4	69.0	14.5	 25
346	  4	61.0	10.4	 25
347	  4	197.0	30.3	 25
348	  4	109.0	18.6	 25
349	  4	83.0	11.6	 25
350	  4	73.0	11.5	 25
351	  4	75.0	12.5	 25
352	  4	65.0	8.0	 25
353	  4	56.0	8.9	 25
354	  4	76.0	10.1	 25
355	  4	78.0	12.2	 25
356	  4	80.0	12.1	 25
357	  4	69.0	9.2	 25
358	  4	62.0	12.5	 25
359	  4	88.0	11.6	 25
360	  4	84.0	14.9	 25
361	  4	71.0	11.6	 25
362	  4	77.0	5.8	 25
363	  4	68.0	10.8	 25
364	  4	72.0	9.6	 25
365	  4	151.0	21.7	 25
366	  4	151.0	22.5	 25
367	  4	63.0	9.5	 25
368	  4	74.0	8.4	 25
369	  4	83.0	12.4	 25
370	  4	64.0	9.6	 25
371	  4	64.0	12.0	 25
372	  4	60.0	7.2	 25
373	  4	74.0	11.0	 25
374	  4	73.0	14.4	 25
375	  4	68.0	8.4	 25
376	  4	132.0	11.2	 25
377	  4	139.0	17.2	 25
378	  4	102.0	12.3	 25
379	  4	110.0	13.3	 25
380	  4	72.0	9.1	 25
381	  4	88.0	17.2	 25
382	  4	98.0	16.0	 25
383	  4	131.0	18.2	 25
384	  4	115.0	16.5	 25
385	  4	89.0	16.7	 25
386	  4	93.0	11.5	 25
387	  4	64.0	10.8	 25
388	  4	67.0	6.9	 25
389	  4	66.0	11.2	 25
390	  4	89.0	14.3	 25
391	  4	139.0	21.1	 25
392	  4	88.0	11.9	 25
393	  4	72.0	11.4	 25
394	  4	67.0	8.5	 25
395	  4	69.0	10.4	 25
396	  4	85.0	9.3	 25
397	  4	63.0	6.7	 25
398	  4	63.0	8.8	 25
399	  4	69.0	11.9	 25
400	  4	134.0	18.2	 25
401	  4	74.0	12.1	 25
402	  4	71.0	9.5	 25
403	  4	68.0	12.4	 25
404	  4	105.0	13.6	 25
405	  4	67.0	7.9	 25
406	  4	320.0	36.3	 25
407	  4	139.0	23.6	 25
408	  4	70.0	9.7	 25
409	  4	129.0	24.8	 25
410	  4	98.0	13.5	 25
411	  4	65.0	13.3	 25
412	  4	71.0	11.5	 25
413	  4	113.0	23.5	 25
414	  4	65.0	8.2	 25
415	  4	67.0	9.9	 25
416	  4	93.0	9.8	 25
417	  4	83.0	12.4	 25
418	  4	63.0	9.0	 25
419	  4	73.0	12.4	 25
420	  4	188.0	28.8	 25
421	  4	86.0	13.6	 25
422	  4	79.0	13.1	 25
423	  4	71.0	11.2	 25
424	  4	74.0	11.7	 25
425	  4	77.0	15.8	 25
426	  4	58.0	6.1	 25
427	  4	68.0	9.5	 25
428	  4	62.0	7.1	 25
429	  4	60.0	10.2	 25
430	  4	81.0	10.4	 25
431	  4	73.0	8.7	 25
432	  4	122.0	13.1	 25
433	  4	93.0	15.3	 25
434	  4	73.0	11.6	 25
435	  4	66.0	9.4	 25
436	  4	75.0	14.3	 25
437	  4	75.0	14.0	 25
438	  4	56.0	9.0	 25
439	  4	106.0	18.5	 25
440	  4	72.0	12.2	 25
441	  4	58.0	9.1	 25
442	  4	69.0	12.8	 25
443	  4	60.0	9.3	 25
444	  4	70.0	12.3	 25
445	  4	62.0	6.8	 25
446	  4	68.0	14.0	 25
447	  4	72.0	8.3	 25
448	  4	76.0	14.6	 25
449	  4	81.0	11.1	 25
450	  4	80.0	13.9	 25
451	  4	115.0	11.7	 25
452	  4	71.0	8.6	 25
453	  4	89.0	13.4	 25
454	  4	93.0	14.1	 25
455	  4	290.0	50.4	 25
456	  4	50.0	5.6	 25
457	  4	64.0	9.2	 25
458	  4	76.0	9.8	 25
459	  4	83.0	11.9	 25
460	  4	96.0	14.3	 25
461	  4	61.0	8.2	 25
462	  4	59.0	7.8	 25
463	  4	56.0	8.5	 25
464	  4	59.0	12.6	 25
465	  4	70.0	10.7	 25
466	  4	56.0	9.0	 25
467	  4	71.0	8.0	 25
468	  4	96.0	22.9	 25
469	  4	67.0	12.0	 25
470	  4	92.0	12.8	 25
471	  4	68.0	8.7	 25
472	  4	72.0	9.9	 25
473	  4	89.0	7.4	 25
474	  4	90.0	14.3	 25
475	  4	67.0	8.4	 25
476	  4	53.0	10.2	 25
477	  4	57.0	9.2	 25
478	  4	59.0	10.2	 25
479	  4	55.0	8.2	 25
480	  4	125.0	17.4	 25
481	  4	72.0	12.3	 25
482	  4	84.0	11.2	 25
483	  4	60.0	11.2	 25
484	  4	59.0	7.5	 25
485	  4	60.0	7.8	 25
486	  4	59.0	9.4	 25
487	  4	68.0	10.1	 25
488	  4	72.0	13.6	 25
489	  4	59.0	6.7	 25
490	  4	70.0	10.7	 25
491	  4	69.0	11.4	 25
492	  4	77.0	10.7	 25
493	  4	77.0	9.2	 25
494	  4	70.0	11.6	 25
495	  4	140.0	25.0	 25
496	  4	78.0	13.4	 25
497	  4	68.0	11.0	 25
498	  4	79.0	11.2	 25
499	  4	93.0	16.0	 25
500	  4	79.0	11.4	 25
501	  4	68.0	10.3	 25
502	  4	70.0	7.9	 25
503	  4	85.0	14.5	 25
504	  4	68.0	12.0	 25
505	  4	68.0	13.6	 25
506	  4	71.0	8.1	 25
507	  4	183.0	38.9	 25
508	  4	67.0	11.5	 25
509	  4	69.0	8.8	 25
510	  4	98.0	12.9	 25
511	  4	88.0	11.8	 25
512	  4	76.0	13.1	 25
513	  4	62.0	8.8	 25
514	  4	82.0	13.6	 25
515	  4	62.0	6.7	 25
516	  4	57.0	8.0	 25
517	  4	111.0	16.1	 25
518	  4	64.0	10.1	 25
519	  4	70.0	10.7	 25
520	  4	64.0	8.8	 25
521	  4	88.0	12.6	 25
522	  4	87.0	8.5	 25
523	  4	67.0	9.3	 25
524	  4	45.0	5.3	 25
525	  4	59.0	8.7	 25
526	  4	55.0	10.5	 25
527	  4	61.0	12.5	 25
528	  4	62.0	8.4	 25
529	  4	79.0	15.9	 25
530	  4	54.0	8.9	 25
531	  4	128.0	17.0	 25
532	  4	279.0	28.4	 25
533	  4	102.0	18.7	 25
534	  4	63.0	13.3	 25
535	  4	70.0	11.4	 25
536	  4	73.0	11.5	 25
537	  4	73.0	12.8	 25
538	  4	127.0	22.9	 25
539	  4	73.0	9.7	 25
540	  4	85.0	17.3	 25
541	  4	82.0	11.0	 25
542	  4	71.0	13.8	 25
543	  4	101.0	10.0	 25
544	  4	59.0	8.7	 25
545	  4	80.0	12.0	 25
546	  4	106.0	12.5	 25
547	  4	120.0	17.3	 25
548	  4	132.0	16.5	 25
549	  4	107.0	14.5	 25
550	  4	68.0	9.2	 25
551	  4	150.0	22.1	 25
552	  4	98.0	13.6	 25
553	  4	94.0	13.1	 25
554	  4	82.0	12.3	 25
555	  4	59.0	7.2	 25
556	  4	50.0	8.4	 25
557	  4	72.0	7.0	 25
558	  4	56.0	5.3	 25
559	  4	52.0	11.5	 25
560	  4	51.0	6.7	 25
561	  4	64.0	10.3	 25
562	  4	64.0	10.5	 25
563	  4	140.0	19.0	 25
564	  4	104.0	16.6	 25
565	  4	101.0	12.8	 25
566	  4	94.0	18.4	 25
567	  4	68.0	13.0	 25
568	  4	62.0	9.5	 25
569	  4	91.0	15.8	 25
570	  4	64.0	7.3	 25
571	  4	96.0	13.9	 25
572	  4	67.0	8.2	 25
573	  4	72.0	14.7	 25
574	  4	63.0	11.5	 25
575	  4	130.0	22.7	 25
576	  4	66.0	8.6	 25
577	  4	67.0	11.2	 25
578	  4	65.0	11.1	 25
579	  4	65.0	9.7	 25
580	  4	55.0	9.5	 25
581	  4	78.0	8.8	 25
582	  4	75.0	10.5	 25
583	  4	84.0	12.5	 25
584	  4	56.0	9.2	 25
585	  4	59.0	9.6	 25
586	  4	73.0	8.8	 25
587	  4	62.0	9.3	 25
588	  4	78.0	13.8	 25
589	  4	92.0	15.3	 25
590	  4	84.0	12.5	 25
591	  4	138.0	24.9	 25
592	  4	65.0	8.2	 25
593	  4	80.0	15.0	 25
594	  4	74.0	11.3	 25
595	  4	65.0	8.5	 25
596	  4	66.0	12.9	 25
597	  4	70.0	14.2	 25
598	  4	65.0	9.9	 25
599	  4	69.0	13.8	 25
600	  4	53.0	9.8	 25
601	  4	74.0	8.7	 25
602	  4	149.0	27.5	 25
603	  4	65.0	7.4	 25
604	  4	60.0	9.0	 25
605	  4	70.0	8.3	 25
606	  4	66.0	11.6	 25
607	  4	67.0	8.8	 25
608	  4	79.0	8.7	 25
609	  4	86.0	10.4	 25
610	  4	90.0	14.1	 25
611	  4	72.0	11.0	 25
612	  4	60.0	7.0	 25
613	  4	79.0	15.9	 25
614	  4	61.0	13.2	 25
615	  4	84.0	11.4	 25
616	  4	62.0	7.7	 25
617	  4	64.0	10.3	 25
618	  4	60.0	8.6	 25
619	  4	92.0	15.6	 25
620	  4	80.0	11.9	 25
621	  4	61.0	8.7	 25
622	  4	69.0	10.9	 25
623	  4	64.0	8.3	 25
624	  4	95.0	14.3	 25
625	  4	90.0	13.0	 25
626	  4	141.0	18.2	 25
627	  4	67.0	10.7	 25
628	  4	67.0	9.2	 25
629	  4	72.0	11.4	 25
630	  4	95.0	17.1	 25
631	  4	93.0	14.0	 25
632	  4	75.0	17.0	 25
633	  4	87.0	14.3	 25
634	  4	64.0	12.1	 25
635	  4	68.0	9.4	 25
636	  4	74.0	11.9	 25
637	  4	59.0	6.8	 25
638	  4	59.0	8.6	 25
639	  4	65.0	7.4	 25
640	  4	78.0	13.4	 25
641	  4	70.0	11.1	 25
642	  4	81.0	9.3	 25
643	  4	261.0	37.4	 25
644	  4	65.0	8.5	 25
645	  4	88.0	12.6	 25
646	  4	69.0	9.9	 25
647	  4	61.0	10.7	 25
648	  4	77.0	11.0	 25
649	  4	82.0	12.4	 25
650	  4	148.0	18.0	 25
651	  4	101.0	12.8	 25
652	  4	54.0	10.5	 25
653	  4	76.0	14.2	 25
654	  4	86.0	16.4	 25
655	  4	67.0	7.5	 25
656	  4	70.0	9.0	 25
657	  4	48.0	6.7	 25
658	  4	68.0	9.1	 25
659	  4	70.0	12.4	 25
660	  4	79.0	9.6	 25
661	  4	54.0	6.4	 25
662	  4	76.0	8.9	 25
663	  4	80.0	10.3	 25
664	  4	60.0	7.0	 25
665	  4	85.0	12.8	 25
666	  4	226.0	26.2	 25
667	  4	220.0	27.4	 25
668	  4	186.0	19.6	 25
669	  4	208.0	23.0	 25
670	  4	200.0	24.1	 25
671	  4	97.0	11.8	 25
672	  4	264.0	32.9	 25
673	  4	85.0	16.8	 25
674	  4	100.0	13.8	 25
675	  4	78.0	10.7	 25
676	  4	65.0	7.9	 25
677	  4	127.0	14.9	 25
678	  4	133.0	20.3	 25
679	  4	101.0	26.4	 25
680	  4	108.0	18.0	 25
681	  4	77.0	11.1	 25
682	  4	91.0	15.7	 25
683	  4	67.0	9.1	 25
684	  4	59.0	8.3	 25
685	  4	89.0	16.9	 25
686	  4	90.0	12.0	 25
687	  4	76.0	13.9	 25
688	  4	60.0	8.7	 25
689	  4	56.0	7.8	 25
690	  4	124.0	15.0	 25
691	  4	99.0	14.3	 25
692	  4	93.0	11.1	 25
693	  4	87.0	16.3	 25
694	  4	64.0	10.9	 25
695	  4	80.0	11.2	 25
696	  4	54.0	12.0	 25
697	  4	75.0	11.1	 25
698	  4	56.0	7.6	 25
699	  4	77.0	12.9	 25
700	  4	85.0	13.2	 25
701	  4	54.0	8.6	 25
702	  4	80.0	15.4	 25
703	  4	96.0	15.8	 25
704	  4	287.0	52.7	 25
705	  4	158.0	22.5	 25
706	  4	79.0	14.6	 25
707	  4	115.0	18.6	 25
708	  4	67.0	11.5	 25
709	  4	60.0	8.5	 25
710	  4	74.0	9.8	 25
711	  4	132.0	19.2	 25
712	  4	148.0	22.7	 25
713	  4	70.0	10.1	 25
714	  4	72.0	9.7	 25
715	  4	102.0	13.3	 25
716	  4	69.0	10.7	 25
717	  4	70.0	11.5	 25
718	  4	97.0	16.6	 25
719	  4	67.0	7.6	 25
720	  4	131.0	22.6	 25
721	  4	84.0	18.8	 25
722	  4	76.0	8.6	 25
723	  4	81.0	13.0	 25
724	  4	79.0	11.6	 25
725	  4	80.0	12.7	 25
726	  4	65.0	11.6	 25
727	  4	177.0	27.1	 25
728	  4	62.0	7.7	 25
729	  4	77.0	13.3	 25
730	  4	118.0	13.7	 25
731	  4	133.0	26.0	 25
732	  4	71.0	10.7	 25
733	  4	67.0	11.5	 25
734	  4	117.0	17.6	 25
735	  4	77.0	15.5	 25
736	  4	109.0	15.9	 25
737	  4	91.0	14.0	 25
738	  4	118.0	15.8	 25
739	  4	65.0	12.2	 25
740	  4	76.0	11.1	 25
741	  4	84.0	15.4	 25
742	  4	104.0	14.8	 25
743	  4	93.0	11.8	 25
744	  4	95.0	16.8	 25
745	  4	85.0	13.4	 25
746	  4	58.0	6.4	 25
747	  4	61.0	9.4	 25
748	  4	86.0	24.1	 25
749	  4	87.0	12.7	 25
750	  4	110.0	20.3	 25
751	  4	69.0	10.7	 25
752	  4	65.0	9.2	 25
753	  4	68.0	9.1	 25
754	  4	142.0	26.0	 25
755	  4	156.0	20.6	 25
756	  4	90.0	17.9	 25
757	  4	57.0	7.8	 25
758	  4	63.0	8.2	 25
759	  4	128.0	29.3	 25
760	  4	56.0	8.2	 25
761	  4	61.0	9.7	 25
762	  4	91.0	15.9	 25
763	  4	501.0	81.0	 25
764	  4	135.0	16.3	 25
765	  4	80.0	13.5	 25
766	  4	85.0	11.6	 25
767	  4	87.0	13.3	 25
768	  4	115.0	16.0	 25
769	  4	107.0	10.9	 25
770	  4	67.0	9.3	 25
771	  4	152.0	64.4	 25
772	  4	78.0	8.2	 25
773	  4	60.0	9.5	 25
774	  4	66.0	8.1	 25
775	  4	74.0	12.1	 25
776	  4	75.0	10.7	 25
777	  4	103.0	17.4	 25
778	  4	71.0	9.1	 25
779	  4	69.0	12.8	 25
780	  4	63.0	10.6	 25
781	  4	95.0	13.5	 25
782	  4	63.0	6.8	 25
783	  4	72.0	9.4	 25
784	  4	48.0	5.6	 25
785	  4	340.0	49.8	 25
786	  4	68.0	9.8	 25
787	  4	71.0	12.0	 25
788	  4	63.0	10.7	 25
789	  4	94.0	14.8	 25
790	  4	64.0	12.4	 25
791	  4	57.0	11.0	 25
792	  4	67.0	10.8	 25
793	  4	66.0	10.5	 25
794	  4	80.0	15.0	 25
795	  4	81.0	15.4	 25
796	  4	84.0	12.4	 25
797	  4	772.0	93.6	 25
798	  4	62.0	10.3	 25
799	  4	66.0	9.8	 25
800	  4	58.0	9.4	 25
801	  4	65.0	11.3	 25
802	  4	72.0	10.9	 25
803	  4	67.0	9.4	 25
804	  4	61.0	10.4	 25
805	  4	61.0	14.2	 25
806	  4	81.0	13.5	 25
807	  4	105.0	15.5	 25
808	  4	82.0	12.2	 25
809	  4	73.0	8.2	 25
810	  4	95.0	11.7	 25
811	  4	58.0	9.2	 25
812	  4	94.0	13.7	 25
813	  4	107.0	15.5	 25
814	  4	103.0	14.8	 25
815	  4	81.0	13.0	 25
816	  4	67.0	10.6	 25
817	  4	71.0	12.4	 25
818	  4	109.0	20.2	 25
819	  4	77.0	13.2	 25
820	  4	98.0	9.7	 25
821	  4	71.0	6.8	 25
822	  4	63.0	12.9	 25
823	  4	74.0	10.7	 25
824	  4	73.0	10.7	 25
825	  4	57.0	9.1	 25
826	  4	59.0	7.7	 25
827	  4	81.0	13.1	 25
828	  4	95.0	17.2	 25
829	  4	96.0	14.1	 25
830	  4	104.0	15.7	 25
831	  4	95.0	14.7	 25
832	  4	70.0	10.0	 25
833	  4	78.0	17.3	 25
834	  4	65.0	8.3	 25
835	  4	65.0	9.8	 25
836	  4	87.0	15.0	 25
837	  4	54.0	7.9	 25
838	  4	271.0	39.5	 25
839	  4	70.0	13.9	 25
840	  4	93.0	13.8	 25
841	  4	98.0	15.3	 25
842	  4	59.0	8.0	 25
843	  4	51.0	5.6	 25
844	  4	53.0	7.6	 25
845	  4	73.0	11.9	 25
846	  4	62.0	10.3	 25
847	  4	103.0	16.1	 25
848	  4	62.0	13.0	 25
849	  4	79.0	13.6	 25
850	  4	78.0	12.8	 25
851	  4	62.0	8.7	 25
852	  4	62.0	10.1	 25
853	  4	160.0	36.4	 25
854	  4	59.0	8.0	 25
855	  4	70.0	12.5	 25
856	  4	84.0	16.4	 25
857	  4	90.0	10.0	 25
858	  4	62.0	9.7	 25
859	  4	86.0	10.6	 25
860	  4	68.0	9.2	 25
861	  4	62.0	10.6	 25
862	  4	84.0	17.9	 25
863	  4	60.0	7.0	 25
864	  4	79.0	11.9	 25
865	  4	81.0	10.4	 25
866	  4	70.0	9.2	 25
867	  4	105.0	10.3	 25
868	  4	171.0	22.1	 25
869	  4	88.0	10.8	 25
870	  4	92.0	13.7	 25
871	  4	76.0	11.5	 25
872	  4	100.0	21.5	 25
873	  4	272.0	38.4	 25
874	  4	73.0	14.6	 25
875	  4	70.0	9.9	 25
876	  4	78.0	12.6	 25
877	  4	68.0	11.5	 25
878	  4	69.0	11.9	 25
879	  4	95.0	13.5	 25
880	  4	128.0	24.6	 25
881	  4	98.0	14.5	 25
882	  4	94.0	14.8	 25
883	  4	81.0	12.4	 25
884	  4	268.0	49.1	 25
885	  4	57.0	6.8	 25
886	  4	66.0	11.3	 25
887	  4	54.0	7.4	 25
888	  4	96.0	16.8	 25
889	  4	64.0	7.3	 25
890	  4	62.0	8.4	 25
891	  4	88.0	12.9	 25
892	  4	85.0	10.5	 25
893	  4	88.0	11.2	 25
894	  4	127.0	17.6	 25
895	  4	64.0	10.7	 25
896	  4	131.0	24.7	 25
897	  4	104.0	17.5	 25
898	  4	91.0	19.7	 25
899	  4	101.0	16.5	 25
900	  4	106.0	17.3	 25
901	  4	84.0	11.9	 25
902	  4	189.0	26.1	 25
903	  4	70.0	9.4	 25
904	  4	75.0	9.7	 25
905	  4	123.0	24.7	 25
906	  4	63.0	7.6	 25
907	  4	61.0	10.6	 25
908	  4	152.0	20.4	 25
909	  4	84.0	11.9	 25
910	  4	84.0	9.2	 25
911	  4	88.0	10.1	 25
912	  4	66.0	10.0	 25
913	  4	77.0	11.2	 25
914	  4	76.0	12.9	 25
915	  4	134.0	20.0	 25
916	  4	242.0	39.3	 25
917	  4	83.0	12.6	 25
918	  4	110.0	15.7	 25
919	  4	62.0	11.4	 25
920	  4	58.0	10.3	 25
921	  4	61.0	6.9	 25
922	  4	68.0	8.8	 25
923	  4	82.0	15.1	 25
924	  4	74.0	11.3	 25
925	  4	66.0	12.4	 25
926	  4	163.0	20.4	 25
927	  4	104.0	17.1	 25
928	  4	101.0	14.0	 25
929	  4	69.0	11.1	 25
930	  4	77.0	13.8	 25
931	  4	72.0	13.1	 25
932	  4	78.0	8.4	 25
933	  4	70.0	11.3	 25
934	  4	84.0	11.7	 25
935	  4	92.0	15.0	 25
936	  4	121.0	25.2	 25
937	  4	75.0	10.5	 25
938	  4	98.0	11.0	 25
939	  4	118.0	15.8	 25
940	  4	112.0	11.1	 25
941	  4	85.0	14.5	 25
942	  4	75.0	11.0	 25
943	  4	71.0	11.9	 25
944	  4	68.0	7.4	 25
945	  4	62.0	8.7	 25
946	  4	96.0	12.4	 25
947	  4	73.0	12.0	 25
948	  4	73.0	13.2	 25
949	  4	57.0	8.7	 25
950	  4	104.0	9.3	 25
951	  4	80.0	12.2	 25
952	  4	80.0	11.2	 25
953	  4	75.0	9.0	 25
954	  4	83.0	10.7	 25
955	  4	94.0	18.8	 25
956	  4	68.0	8.5	 25
957	  4	56.0	6.8	 25
958	  4	99.0	13.4	 25
959	  4	128.0	21.9	 25
960	  4	74.0	11.0	 25
961	  4	58.0	9.3	 25
962	  4	129.0	20.1	 25
963	  4	80.0	11.6	 25
964	  4	64.0	9.0	 25
965	  4	61.0	9.6	 25
966	  4	83.0	11.5	 25
967	  4	119.0	14.5	 25
968	  4	51.0	8.8	 25
969	  4	78.0	13.8	 25
970	  4	73.0	9.6	 25
971	  4	69.0	9.1	 25
972	  4	105.0	17.3	 25
973	  4	62.0	6.9	 25
974	  4	61.0	10.9	 25
975	  4	61.0	12.2	 25
976	  4	59.0	9.3	 25
977	  4	74.0	10.8	 25
978	  4	70.0	10.2	 25
979	  4	77.0	17.3	 25
980	  4	99.0	15.4	 25
981	  4	90.0	20.9	 25
982	  4	88.0	14.6	 25
983	  4	70.0	11.8	 25
984	  4	64.0	11.7	 25
985	  4	60.0	9.5	 25
986	  4	89.0	9.5	 25
987	  4	368.0	40.1	 25
988	  4	123.0	21.8	 25
989	  4	97.0	11.8	 25
990	  4	63.0	12.2	 25
991	  4	76.0	10.1	 25
992	  4	95.0	12.3	 25
993	  4	84.0	11.4	 25
994	  4	78.0	9.9	 25
995	  4	167.0	31.3	 25
996	  4	84.0	15.8	 25
997	  4	240.0	47.4	 25
998	  4	191.0	18.9	 25
999	  4	221.0	32.5	 25
1000	  4	211.0	36.3	 25
1001	  4	164.0	25.2	 25
  0	  5	108.0	14.4	 25
  1	  5	85.0	19.0	 25
  2	  5	102.0	13.7	 25
  3	  5	94.0	16.9	 25
  4	  5	95.0	20.1	 25
  5	  5	134.0	19.9	 25
  6	  5	79.0	12.9	 25
  7	  5	79.0	7.7	 25
  8	  5	94.0	12.0	 25
  9	  5	85.0	15.9	 25
 10	  5	88.0	13.9	 25
 11	  5	192.0	19.9	 25
 12	  5	86.0	12.0	 25
 13	  5	3966.0	722.9	 25
 14	  5	4108.0	778.1	 25
 15	  5	3974.0	722.7	 25
 16	  5	85.0	16.0	 25
 17	  5	198.0	38.1	 25
 18	  5	74.0	11.3	 25
 19	  5	68.0	10.4	 25
 20	  5	76.0	9.5	 25
 21	  5	77.0	15.4	 25
 22	  5	63.0	11.6	 25
 23	  5	152.0	17.1	 25
 24	  5	84.0	15.1	 25
 25	  5	86.0	18.6	 25
 26	  5	83.0	12.4	 25
 27	  5	100.0	20.2	 25
 28	  5	69.0	13.7	 25
 29	  5	166.0	33.5	 25
 30	  5	80.0	12.4	 25
 31	  5	72.0	10.5	 25
 32	  5	67.0	9.8	 25
 33	  5	65.0	8.5	 25
 34	  5	91.0	14.7	 25
 35	  5	184.0	28.3	 25
 36	  5	91.0	14.1	 25
 37	  5	4057.0	647.9	 25
 38	  5	4231.0	1096.3	 25
 39	  5	3910.0	681.8	 25
 40	  5	89.0	15.5	 25
 41	  5	206.0	25.4	 25
 42	  5	3850.0	774.5	 25
 43	  5	99.0	15.9	 25
 44	  5	73.0	11.7	 25
 45	  5	87.0	18.7	 25
 46	  5	83.0	11.4	 25
 47	  5	183.0	27.1	 25
 48	  5	86.0	15.8	 25
 49	  5	68.0	11.6	 25
 50	  5	77.0	14.3	 25
 51	  5	85.0	18.1	 25
 52	  5	61.0	10.2	 25
 53	  5	163.0	21.1	 25
 54	  5	87.0	13.6	 25
 55	  5	70.0	8.3	 25
 56	  5	72.0	13.2	 25
 57	  5	66.0	8.1	 25
 58	  5	64.0	10.3	 25
 59	  5	201.0	29.0	 25
 60	  5	173.0	19.1	 25
 61	  5	189.0	29.1	 25
 62	  5	3746.0	497.4	 25
 63	  5	74.0	14.0	 25
 64	  5	65.0	11.3	 25
 65	  5	83.0	10.7	 25
 66	  5	4216.0	744.4	 25
 67	  5	217.0	29.2	 25
 68	  5	75.0	9.4	 25
 69	  5	85.0	18.6	 25
 70	  5	77.0	12.8	 25
 71	  5	71.0	10.8	 25
 72	  5	76.0	12.4	 25
 73	  5	207.0	37.4	 25
 74	  5	68.0	11.1	 25
 75	  5	79.0	10.5	 25
 76	  5	69.0	11.5	 25
 77	  5	75.0	14.1	 25
 78	  5	72.0	13.7	 25
 79	  5	164.0	18.1	 25
 80	  5	71.0	12.3	 25
 81	  5	80.0	13.4	 25
 82	  5	62.0	9.4	 25
 83	  5	69.0	12.5	 25
 84	  5	73.0	16.7	 25
 85	  5	188.0	23.7	 25
 86	  5	72.0	12.2	 25
 87	  5	81.0	15.7	 25
 88	  5	61.0	9.3	 25
 89	  5	69.0	12.9	 25
 90	  5	75.0	15.5	 25
 91	  5	210.0	29.0	 25
 92	  5	179.0	18.9	 25
 93	  5	161.0	21.7	 25
 94	  5	74.0	10.8	 25
 95	  5	83.0	11.3	 25
 96	  5	4024.0	721.9	 25
 97	  5	4157.0	907.1	 25
 98	  5	78.0	12.0	 25
 99	  5	213.0	26.0	 25
100	  5	90.0	14.3	 25
101	  5	4140.0	666.8	 25
102	  5	4113.0	834.1	 25
103	  5	86.0	16.8	 25
104	  5	76.0	11.2	 25
105	  5	168.0	22.3	 25
106	  5	81.0	15.8	 25
107	  5	3914.0	653.0	 25
108	  5	4294.0	719.4	 25
109	  5	81.0	14.6	 25
110	  5	84.0	17.3	 25
111	  5	188.0	28.1	 25
112	  5	223.0	31.3	 25
113	  5	207.0	41.3	 25
114	  5	129.0	29.6	 25
115	  5	3865.0	655.6	 25
116	  5	4238.0	701.2	 25
117	  5	3926.0	669.2	 25
118	  5	85.0	14.2	 25
119	  5	220.0	23.5	 25
120	  5	233.0	32.8	 25
121	  5	111.0	13.6	 25
122	  5	76.0	11.6	 25
123	  5	63.0	8.6	 25
124	  5	64.0	10.0	 25
125	  5	69.0	13.0	 25
126	  5	91.0	12.1	 25
127	  5	98.0	20.5	 25
128	  5	98.0	19.5	 25
129	  5	84.0	17.4	 25
130	  5	98.0	18.8	 25
131	  5	92.0	16.4	 25
132	  5	106.0	16.0	 25
133	  5	77.0	9.7	 25
134	  5	380.0	65.8	 25
135	  5	81.0	8.6	 25
136	  5	75.0	15.6	 25
137	  5	76.0	14.5	 25
138	  5	121.0	21.0	 25
139	  5	63.0	9.2	 25
140	  5	93.0	16.0	 25
141	  5	66.0	10.1	 25
142	  5	68.0	14.4	 25
143	  5	80.0	14.6	 25
144	  5	154.0	21.9	 25
145	  5	66.0	14.1	 25
146	  5	634.0	88.5	 25
147	  5	359.0	49.1	 25
148	  5	1463.0	266.4	 25
149	  5	459.0	98.2	 25
150	  5	139.0	22.1	 25
151	  5	115.0	20.5	 25
152	  5	135.0	20.9	 25
153	  5	295.0	68.7	 25
154	  5	57.0	9.2	 25
155	  5	64.0	11.3	 25
156	  5	58.0	7.5	 25
157	  5	76.0	13.7	 25
158	  5	120.0	19.3	 25
159	  5	83.0	16.3	 25
160	  5	61.0	9.7	 25
161	  5	57.0	10.1	 25
162	  5	61.0	9.6	 25
163	  5	80.0	16.3	 25
164	  5	70.0	11.1	 25
165	  5	1173.0	293.2	 25
166	  5	76.0	15.2	 25
167	  5	109.0	14.0	 25
168	  5	52.0	9.4	 25
169	  5	76.0	12.0	 25
170	  5	62.0	7.0	 25
171	  5	60.0	10.9	 25
172	  5	76.0	13.2	 25
173	  5	66.0	13.2	 25
174	  5	142.0	17.8	 25
175	  5	78.0	13.4	 25
176	  5	54.0	10.5	 25
177	  5	69.0	14.2	 25
178	  5	69.0	12.1	 25
179	  5	110.0	16.4	 25
180	  5	74.0	11.2	 25
181	  5	86.0	18.2	 25
182	  5	78.0	11.5	 25
183	  5	243.0	38.6	 25
184	  5	494.0	116.5	 25
185	  5	1816.0	367.5	 25
186	  5	89.0	14.0	 25
187	  5	58.0	10.2	 25
188	  5	73.0	10.2	 25
189	  5	70.0	15.2	 25
190	  5	78.0	13.9	 25
191	  5	68.0	11.1	 25
192	  5	124.0	16.9	 25
193	  5	65.0	10.5	 25
194	  5	67.0	8.5	 25
195	  5	80.0	11.5	 25
196	  5	84.0	13.5	 25
197	  5	83.0	12.8	 25
198	  5	88.0	18.7	 25
199	  5	77.0	15.7	 25
200	  5	57.0	9.0	 25
201	  5	57.0	8.4	 25
202	  5	87.0	17.0	 25
203	  5	79.0	18.0	 25
204	  5	76.0	14.7	 25
205	  5	59.0	12.2	 25
206	  5	57.0	11.1	 25
207	  5	58.0	10.5	 25
208	  5	104.0	16.7	 25
209	  5	73.0	9.1	 25
210	  5	91.0	17.2	 25
211	  5	120.0	30.0	 25
212	  5	50.0	7.1	 25
213	  5	181.0	32.3	 25
214	  5	185.0	35.1	 25
215	  5	545.0	82.3	 25
216	  5	61.0	9.5	 25
217	  5	73.0	12.1	 25
218	  5	83.0	18.0	 25
219	  5	67.0	10.3	 25
220	  5	78.0	14.1	 25
221	  5	582.0	115.3	 25
222	  5	172.0	35.5	 25
223	  5	99.0	11.9	 25
224	  5	83.0	11.1	 25
225	  5	91.0	15.9	 25
226	  5	62.0	7.5	 25
227	  5	73.0	9.5	 25
228	  5	642.0	96.5	 25
229	  5	72.0	9.7	 25
230	  5	66.0	10.7	 25
231	  5	207.0	39.0	 25
232	  5	64.0	6.7	 25
233	  5	98.0	22.5	 25
234	  5	272.0	53.5	 25
235	  5	82.0	16.1	 25
236	  5	76.0	14.6	 25
237	  5	68.0	13.6	 25
238	  5	455.0	78.9	 25
239	  5	83.0	14.3	 25
240	  5	58.0	12.2	 25
241	  5	70.0	11.7	 25
242	  5	65.0	13.1	 25
243	  5	104.0	19.4	 25
244	  5	74.0	13.1	 25
245	  5	76.0	9.8	 25
246	  5	214.0	38.5	 25
247	  5	97.0	13.6	 25
248	  5	88.0	12.6	 25
249	  5	165.0	28.1	 25
250	  5	455.0	67.5	 25
251	  5	91.0	13.0	 25
252	  5	101.0	19.5	 25
253	  5	259.0	38.1	 25
254	  5	67.0	9.4	 25
255	  5	66.0	13.2	 25
256	  5	74.0	7.9	 25
257	  5	104.0	27.1	 25
258	  5	59.0	13.3	 25
259	  5	68.0	9.5	 25
260	  5	69.0	12.6	 25
261	  5	91.0	16.7	 25
262	  5	81.0	15.0	 25
263	  5	193.0	28.9	 25
264	  5	76.0	10.3	 25
265	  5	103.0	17.3	 25
266	  5	66.0	13.0	 25
267	  5	136.0	22.5	 25
268	  5	75.0	14.3	 25
269	  5	63.0	6.3	 25
270	  5	56.0	11.0	 25
271	  5	293.0	55.7	 25
272	  5	61.0	13.5	 25
273	  5	199.0	42.8	 25
274	  5	81.0	11.7	 25
275	  5	139.0	23.2	 25
276	  5	96.0	14.7	 25
277	  5	67.0	12.9	 25
278	  5	62.0	10.6	 25
279	  5	80.0	15.2	 25
280	  5	55.0	8.4	 25
281	  5	72.0	11.5	 25
282	  5	64.0	14.4	 25
283	  5	111.0	19.6	 25
284	  5	52.0	8.6	 25
285	  5	71.0	11.5	 25
286	  5	101.0	20.0	 25
287	  5	76.0	17.5	 25
288	  5	61.0	10.2	 25
289	  5	65.0	8.8	 25
290	  5	77.0	13.7	 25
291	  5	161.0	25.7	 25
292	  5	79.0	11.1	 25
293	  5	126.0	18.9	 25
294	  5	117.0	14.7	 25
295	  5	68.0	10.1	 25
296	  5	62.0	9.9	 25
297	  5	66.0	11.4	 25
298	  5	64.0	9.3	 25
299	  5	61.0	9.5	 25
300	  5	61.0	9.7	 25
301	  5	73.0	14.5	 25
302	  5	68.0	12.4	 25
303	  5	87.0	17.5	 25
304	  5	93.0	14.5	 25
305	  5	94.0	23.1	 25
306	  5	93.0	14.6	 25
307	  5	67.0	9.1	 25
308	  5	79.0	12.9	 25
309	  5	59.0	9.1	 25
310	  5	105.0	16.0	 25
311	  5	118.0	16.6	 25
312	  5	92.0	16.4	 25
313	  5	88.0	12.1	 25
314	  5	62.0	11.5	 25
315	  5	60.0	12.4	 25
316	  5	53.0	10.1	 25
317	  5	63.0	13.9	 25
318	  5	76.0	13.6	 25
319	  5	93.0	11.4	 25
320	  5	111.0	18.2	 25
321	  5	1270.0	190.7	 25
322	  5	477.0	88.2	 25
323	  5	61.0	12.3	 25
324	  5	180.0	29.8	 25
325	  5	109.0	22.0	 25
326	  5	77.0	14.6	 25
327	  5	406.0	85.5	 25
328	  5	81.0	16.0	 25
329	  5	72.0	12.4	 25
330	  5	62.0	10.2	 25
331	  5	497.0	81.3	 25
332	  5	88.0	13.5	 25
333	  5	214.0	40.1	 25
334	  5	95.0	15.6	 25
335	  5	78.0	14.7	 25
336	  5	94.0	16.6	 25
337	  5	86.0	13.5	 25
338	  5	321.0	41.7	 25
339	  5	66.0	10.1	 25
340	  5	90.0	13.8	 25
341	  5	59.0	9.7	 25
342	  5	73.0	14.4	 25
343	  5	69.0	10.7	 25
344	  5	85.0	17.3	 25
345	  5	75.0	13.2	 25
346	  5	79.0	12.4	 25
347	  5	75.0	8.8	 25
348	  5	107.0	20.9	 25
349	  5	97.0	14.3	 25
350	  5	263.0	32.1	 25
351	  5	90.0	22.1	 25
352	  5	70.0	9.0	 25
353	  5	61.0	14.0	 25
354	  5	109.0	18.3	 25
355	  5	82.0	11.8	 25
356	  5	101.0	14.2	 25
357	  5	108.0	16.4	 25
358	  5	78.0	12.3	 25
359	  5	242.0	47.0	 25
360	  5	986.0	177.7	 25
361	  5	1232.0	230.8	 25
362	  5	48.0	7.6	 25
363	  5	79.0	10.5	 25
364	  5	332.0	55.9	 25
365	  5	99.0	16.0	 25
366	  5	61.0	9.3	 25
367	  5	74.0	11.0	 25
368	  5	98.0	14.1	 25
369	  5	798.0	122.5	 25
370	  5	64.0	8.9	 25
371	  5	75.0	12.3	 25
372	  5	71.0	15.0	 25
373	  5	90.0	17.1	 25
374	  5	88.0	13.4	 25
375	  5	68.0	11.9	 25
376	  5	1243.0	178.3	 25
377	  5	70.0	8.9	 25
378	  5	85.0	16.0	 25
379	  5	95.0	16.9	 25
380	  5	91.0	17.6	 25
381	  5	62.0	11.1	 25
382	  5	81.0	13.8	 25
383	  5	159.0	26.3	 25
384	  5	97.0	15.5	 25
385	  5	66.0	10.0	 25
386	  5	293.0	58.9	 25
387	  5	86.0	14.5	 25
388	  5	62.0	13.8	 25
389	  5	73.0	11.9	 25
390	  5	105.0	14.8	 25
391	  5	74.0	16.3	 25
392	  5	328.0	73.6	 25
393	  5	72.0	13.4	 25
394	  5	209.0	45.0	 25
395	  5	61.0	9.7	 25
396	  5	10567.0	1820.0	 25
397	  5	76.0	12.6	 25
398	  5	119.0	19.1	 25
399	  5	75.0	10.0	 25
400	  5	4282.0	752.5	 25
401	  5	88.0	17.2	 25
402	  5	62.0	9.5	 25
403	  5	119.0	18.0	 25
404	  5	56.0	10.6	 25
405	  5	75.0	14.4	 25
406	  5	123.0	18.5	 25
407	  5	91.0	12.3	 25
408	  5	127.0	26.0	 25
409	  5	294.0	46.5	 25
410	  5	93.0	15.9	 25
411	  5	68.0	10.6	 25
412	  5	93.0	16.5	 25
413	  5	62.0	12.1	 25
414	  5	137.0	20.8	 25
415	  5	73.0	9.3	 25
416	  5	130.0	18.5	 25
417	  5	95.0	18.1	 25
418	  5	85.0	15.7	 25
419	  5	216.0	25.6	 25
420	  5	98.0	12.2	 25
421	  5	63.0	13.6	 25
422	  5	733.0	152.8	 25
423	  5	2170.0	380.6	 25
424	  5	186.0	33.2	 25
425	  5	91.0	18.0	 25
426	  5	411.0	88.4	 25
427	  5	150.0	27.2	 25
428	  5	110.0	17.3	 25
429	  5	55.0	12.2	 25
430	  5	65.0	12.5	 25
431	  5	306.0	54.9	 25
432	  5	74.0	12.6	 25
433	  5	103.0	11.7	 25
434	  5	84.0	14.5	 25
435	  5	117.0	13.5	 25
436	  5	62.0	13.4	 25
437	  5	86.0	14.1	 25
438	  5	128.0	14.9	 25
439	  5	1129.0	191.6	 25
440	  5	139.0	24.8	 25
441	  5	79.0	13.3	 25
442	  5	1217.0	246.7	 25
443	  5	64.0	9.8	 25
444	  5	584.0	101.0	 25
445	  5	303.0	37.1	 25
446	  5	71.0	8.8	 25
447	  5	158.0	27.7	 25
448	  5	94.0	18.4	 25
449	  5	75.0	12.5	 25
450	  5	62.0	12.7	 25
451	  5	202.0	38.2	 25
452	  5	67.0	12.3	 25
453	  5	189.0	20.7	 25
454	  5	83.0	14.1	 25
455	  5	75.0	10.8	 25
456	  5	71.0	9.2	 25
457	  5	58.0	6.9	 25
458	  5	64.0	12.4	 25
459	  5	69.0	16.1	 25
460	  5	57.0	8.9	 25
461	  5	84.0	11.5	 25
462	  5	59.0	9.2	 25
463	  5	64.0	13.6	 25
464	  5	55.0	8.0	 25
465	  5	86.0	12.3	 25
466	  5	65.0	11.9	 25
467	  5	98.0	20.5	 25
468	  5	60.0	9.7	 25
469	  5	61.0	9.7	 25
470	  5	55.0	7.0	 25
471	  5	61.0	10.9	 25
472	  5	63.0	7.7	 25
473	  5	1078.0	179.7	 25
474	  5	74.0	12.2	 25
475	  5	90.0	16.6	 25
476	  5	77.0	15.0	 25
477	  5	61.0	11.3	 25
478	  5	74.0	16.5	 25
479	  5	84.0	14.2	 25
480	  5	56.0	10.9	 25
481	  5	75.0	14.4	 25
482	  5	61.0	8.9	 25
483	  5	73.0	12.1	 25
484	  5	65.0	11.6	 25
485	  5	324.0	52.9	 25
486	  5	96.0	12.1	 25
487	  5	81.0	17.9	 25
488	  5	56.0	7.4	 25
489	  5	406.0	60.4	 25
490	  5	118.0	29.6	 25
491	  5	236.0	33.7	 25
492	  5	490.0	82.8	 25
493	  5	54.0	8.1	 25
494	  5	200.0	29.7	 25
495	  5	77.0	12.9	 25
496	  5	151.0	19.7	 25
497	  5	70.0	12.2	 25
498	  5	65.0	11.2	 25
499	  5	55.0	11.7	 25
500	  5	62.0	9.9	 25
501	  5	71.0	11.2	 25
502	  5	348.0	55.4	 25
503	  5	72.0	11.9	 25
504	  5	72.0	12.5	 25
505	  5	61.0	10.4	 25
506	  5	54.0	7.9	 25
507	  5	99.0	13.4	 25
508	  5	61.0	10.6	 25
509	  5	81.0	20.3	 25
510	  5	611.0	115.4	 25
511	  5	58.0	13.2	 25
512	  5	74.0	15.4	 25
513	  5	73.0	12.4	 25
514	  5	226.0	36.0	 25
515	  5	58.0	11.1	 25
516	  5	75.0	10.7	 25
517	  5	98.0	15.0	 25
518	  5	64.0	15.0	 25
519	  5	72.0	11.9	 25
520	  5	60.0	9.1	 25
521	  5	64.0	12.1	 25
522	  5	81.0	10.5	 25
523	  5	65.0	9.8	 25
524	  5	54.0	12.3	 25
525	  5	64.0	14.3	 25
526	  5	77.0	12.8	 25
527	  5	69.0	11.5	 25
528	  5	574.0	87.6	 25
529	  5	361.0	43.1	 25
530	  5	71.0	14.1	 25
531	  5	174.0	24.0	 25
532	  5	201.0	29.4	 25
533	  5	110.0	11.6	 25
534	  5	72.0	11.6	 25
535	  5	80.0	13.7	 25
536	  5	168.0	27.9	 25
537	  5	85.0	18.8	 25
538	  5	61.0	8.2	 25
539	  5	61.0	12.8	 25
540	  5	48.0	10.0	 25
541	  5	68.0	8.6	 25
542	  5	66.0	8.3	 25
543	  5	82.0	19.3	 25
544	  5	59.0	7.9	 25
545	  5	170.0	33.0	 25
546	  5	852.0	123.8	 25
547	  5	76.0	14.6	 25
548	  5	166.0	26.9	 25
549	  5	78.0	13.8	 25
550	  5	165.0	30.7	 25
551	  5	255.0	37.6	 25
552	  5	68.0	16.0	 25
553	  5	1488.0	247.3	 25
554	  5	73.0	14.5	 25
555	  5	81.0	15.6	 25
556	  5	69.0	15.5	 25
557	  5	501.0	90.7	 25
558	  5	110.0	18.1	 25
559	  5	64.0	11.9	 25
560	  5	73.0	19.4	 25
561	  5	80.0	12.9	 25
562	  5	52.0	7.1	 25
563	  5	74.0	14.4	 25
564	  5	106.0	20.5	 25
565	  5	87.0	18.1	 25
566	  5	66.0	9.6	 25
567	  5	195.0	29.4	 25
568	  5	94.0	12.8	 25
569	  5	104.0	23.7	 25
570	  5	86.0	10.7	 25
571	  5	90.0	16.2	 25
572	  5	83.0	11.7	 25
573	  5	101.0	16.3	 25
574	  5	81.0	12.0	 25
575	  5	62.0	10.9	 25
576	  5	75.0	14.4	 25
577	  5	93.0	17.1	 25
578	  5	71.0	13.9	 25
579	  5	391.0	45.4	 25
580	  5	102.0	12.3	 25
581	  5	58.0	11.5	 25
582	  5	108.0	14.7	 25
583	  5	76.0	12.8	 25
584	  5	280.0	35.2	 25
585	  5	333.0	56.3	 25
586	  5	62.0	8.3	 25
587	  5	99.0	12.9	 25
588	  5	87.0	15.8	 25
589	  5	86.0	15.4	 25
590	  5	77.0	16.0	 25
591	  5	83.0	17.3	 25
592	  5	107.0	16.6	 25
593	  5	77.0	15.0	 25
594	  5	72.0	10.6	 25
595	  5	71.0	13.8	 25
596	  5	80.0	12.9	 25
597	  5	88.0	13.5	 25
598	  5	74.0	15.8	 25
599	  5	94.0	18.7	 25
600	  5	89.0	14.5	 25
601	  5	74.0	15.1	 25
602	  5	87.0	16.7	 25
603	  5	1396.0	323.2	 25
604	  5	60.0	10.2	 25
605	  5	79.0	14.4	 25
606	  5	53.0	9.2	 25
607	  5	71.0	13.5	 25
608	  5	374.0	62.5	 25
609	  5	68.0	10.1	 25
610	  5	81.0	11.8	 25
611	  5	53.0	7.2	 25
612	  5	117.0	17.4	 25
613	  5	133.0	30.3	 25
614	  5	125.0	21.8	 25
615	  5	427.0	71.9	 25
616	  5	50.0	9.8	 25
617	  5	67.0	10.5	 25
618	  5	127.0	28.4	 25
619	  5	86.0	14.9	 25
620	  5	94.0	10.4	 25
621	  5	214.0	31.8	 25
622	  5	220.0	29.8	 25
623	  5	80.0	14.9	 25
624	  5	87.0	10.7	 25
625	  5	66.0	12.6	 25
626	  5	55.0	10.5	 25
627	  5	107.0	16.7	 25
628	  5	66.0	10.2	 25
629	  5	79.0	14.3	 25
630	  5	99.0	15.5	 25
631	  5	65.0	10.9	 25
632	  5	96.0	15.8	 25
633	  5	59.0	10.6	 25
634	  5	67.0	10.4	 25
635	  5	75.0	11.6	 25
636	  5	272.0	47.7	 25
637	  5	63.0	15.5	 25
638	  5	65.0	12.3	 25
639	  5	97.0	14.7	 25
640	  5	233.0	37.8	 25
641	  5	60.0	9.6	 25
642	  5	170.0	30.0	 25
643	  5	86.0	11.3	 25
644	  5	118.0	24.1	 25
645	  5	91.0	13.7	 25
646	  5	119.0	23.1	 25
647	  5	72.0	10.5	 25
648	  5	64.0	8.2	 25
649	  5	194.0	35.2	 25
650	  5	78.0	13.4	 25
651	  5	61.0	9.8	 25
652	  5	75.0	15.2	 25
653	  5	66.0	10.0	 25
654	  5	128.0	20.7	 25
655	  5	54.0	11.7	 25
656	  5	71.0	13.1	 25
657	  5	83.0	13.8	 25
658	  5	74.0	10.9	 25
659	  5	225.0	45.8	 25
660	  5	75.0	16.6	 25
661	  5	84.0	13.6	 25
662	  5	95.0	12.3	 25
663	  5	56.0	9.3	 25
664	  5	63.0	11.8	 25
665	  5	72.0	12.5	 25
666	  5	76.0	9.1	 25
667	  5	64.0	8.6	 25
668	  5	78.0	18.8	 25
669	  5	85.0	13.9	 25
670	  5	67.0	11.5	 25
671	  5	97.0	14.5	 25
672	  5	1116.0	188.2	 25
673	  5	62.0	13.5	 25
674	  5	83.0	13.5	 25
675	  5	77.0	16.4	 25
676	  5	57.0	10.4	 25
677	  5	112.0	20.8	 25
678	  5	584.0	94.7	 25
679	  5	90.0	16.0	 25
680	  5	72.0	14.0	 25
681	  5	73.0	13.9	 25
682	  5	63.0	13.7	 25
683	  5	68.0	11.9	 25
684	  5	78.0	18.9	 25
685	  5	63.0	12.8	 25
686	  5	88.0	16.1	 25
687	  5	62.0	10.0	 25
688	  5	254.0	50.5	 25
689	  5	66.0	9.6	 25
690	  5	94.0	15.1	 25
691	  5	116.0	19.0	 25
692	  5	70.0	10.6	 25
693	  5	58.0	7.2	 25
694	  5	75.0	13.0	 25
695	  5	67.0	13.2	 25
696	  5	65.0	10.8	 25
697	  5	72.0	15.2	 25
698	  5	68.0	11.1	 25
699	  5	76.0	16.0	 25
700	  5	156.0	29.6	 25
701	  5	597.0	104.6	 25
702	  5	68.0	13.4	 25
703	  5	85.0	13.5	 25
704	  5	84.0	13.5	 25
705	  5	79.0	16.4	 25
706	  5	111.0	42.3	 25
707	  5	87.0	12.2	 25
708	  5	102.0	19.9	 25
709	  5	111.0	18.7	 25
710	  5	268.0	46.5	 25
711	  5	118.0	17.1	 25
712	  5	101.0	18.1	 25
713	  5	55.0	9.9	 25
714	  5	208.0	24.4	 25
715	  5	123.0	19.7	 25
716	  5	141.0	21.7	 25
717	  5	85.0	23.5	 25
718	  5	458.0	68.7	 25
719	  5	115.0	24.2	 25
720	  5	74.0	12.4	 25
721	  5	75.0	14.0	 25
722	  5	61.0	9.4	 25
723	  5	99.0	14.7	 25
724	  5	65.0	13.6	 25
725	  5	141.0	22.5	 25
726	  5	75.0	12.4	 25
727	  5	271.0	48.8	 25
728	  5	65.0	12.1	 25
729	  5	162.0	19.4	 25
730	  5	86.0	12.2	 25
731	  5	74.0	11.7	 25
732	  5	3670.0	702.1	 25
733	  5	71.0	11.4	 25
734	  5	70.0	10.5	 25
735	  5	85.0	16.8	 25
736	  5	115.0	17.4	 25
737	  5	93.0	24.7	 25
738	  5	142.0	25.6	 25
739	  5	83.0	17.5	 25
740	  5	82.0	16.2	 25
741	  5	70.0	10.2	 25
742	  5	63.0	10.8	 25
743	  5	592.0	102.8	 25
744	  5	602.0	125.5	 25
745	  5	82.0	12.2	 25
746	  5	90.0	14.4	 25
747	  5	71.0	12.9	 25
748	  5	140.0	28.2	 25
749	  5	66.0	12.7	 25
750	  5	65.0	10.0	 25
751	  5	148.0	25.7	 25
752	  5	106.0	22.8	 25
753	  5	64.0	11.0	 25
754	  5	85.0	17.8	 25
755	  5	93.0	12.5	 25
756	  5	59.0	9.1	 25
757	  5	65.0	11.1	 25
758	  5	73.0	13.8	 25
759	  5	95.0	17.6	 25
760	  5	2680.0	563.5	 25
761	  5	159.0	13.8	 25
762	  5	376.0	73.0	 25
763	  5	138.0	20.6	 25
764	  5	96.0	17.4	 25
765	  5	96.0	14.7	 25
766	  5	76.0	9.9	 25
767	  5	82.0	11.2	 25
768	  5	91.0	15.2	 25
769	  5	60.0	14.7	 25
770	  5	71.0	10.1	 25
771	  5	103.0	15.3	 25
772	  5	68.0	13.4	 25
773	  5	71.0	9.6	 25
774	  5	60.0	9.7	 25
775	  5	91.0	15.2	 25
776	  5	89.0	13.5	 25
777	  5	551.0	73.3	 25
778	  5	89.0	10.4	 25
779	  5	73.0	10.9	 25
780	  5	395.0	72.4	 25
781	  5	64.0	9.0	 25
782	  5	5782.0	836.2	 25
783	  5	5524.0	841.7	 25
784	  5	69.0	11.4	 25
785	  5	68.0	15.9	 25
786	  5	367.0	65.3	 25
787	  5	172.0	30.6	 25
788	  5	55.0	11.7	 25
789	  5	76.0	12.7	 25
790	  5	70.0	11.9	 25
791	  5	392.0	75.9	 25
792	  5	69.0	14.2	 25
793	  5	86.0	9.8	 25
794	  5	84.0	15.6	 25
795	  5	67.0	10.3	 25
796	  5	66.0	12.5	 25
797	  5	75.0	14.7	 25
798	  5	1205.0	193.2	 25
799	  5	86.0	14.8	 25
800	  5	75.0	9.5	 25
801	  5	71.0	11.5	 25
802	  5	69.0	12.5	 25
803	  5	143.0	26.0	 25
804	  5	81.0	18.0	 25
805	  5	94.0	15.8	 25
806	  5	132.0	19.9	 25
807	  5	92.0	14.8	 25
808	  5	135.0	28.8	 25
809	  5	82.0	16.2	 25
810	  5	76.0	13.5	 25
811	  5	84.0	17.3	 25
812	  5	84.0	12.7	 25
813	  5	159.0	26.6	 25
814	  5	4237.0	1020.5	 25
815	  5	210.0	39.2	 25
816	  5	65.0	10.0	 25
817	  5	60.0	8.3	 25
818	  5	207.0	37.0	 25
819	  5	77.0	9.6	 25
820	  5	127.0	24.8	 25
821	  5	61.0	10.7	 25
822	  5	93.0	17.8	 25
823	  5	68.0	13.9	 25
824	  5	108.0	19.9	 25
825	  5	56.0	10.5	 25
826	  5	84.0	14.8	 25
827	  5	113.0	22.4	 25
828	  5	100.0	16.6	 25
829	  5	112.0	19.8	 25
830	  5	79.0	11.0	 25
831	  5	156.0	26.1	 25
832	  5	401.0	75.4	 25
833	  5	65.0	15.2	 25
834	  5	57.0	8.7	 25
835	  5	65.0	11.5	 25
836	  5	80.0	13.9	 25
837	  5	78.0	18.0	 25
838	  5	64.0	9.4	 25
839	  5	168.0	31.0	 25
840	  5	92.0	14.9	 25
841	  5	89.0	18.9	 25
842	  5	62.0	9.5	 25
843	  5	75.0	12.5	 25
844	  5	71.0	15.2	 25
845	  5	76.0	12.0	 25
846	  5	88.0	12.4	 25
847	  5	103.0	17.9	 25
848	  5	83.0	13.9	 25
849	  5	70.0	13.2	 25
850	  5	87.0	11.4	 25
851	  5	63.0	8.8	 25
852	  5	218.0	35.0	 25
853	  5	98.0	15.9	 25
854	  5	68.0	10.1	 25
855	  5	96.0	16.0	 25
856	  5	85.0	13.4	 25
857	  5	62.0	9.3	 25
858	  5	86.0	14.5	 25
859	  5	69.0	10.0	 25
860	  5	72.0	10.1	 25
861	  5	81.0	15.6	 25
862	  5	61.0	8.6	 25
863	  5	60.0	11.0	 25
864	  5	77.0	13.2	 25
865	  5	89.0	13.2	 25
866	  5	74.0	11.9	 25
867	  5	67.0	13.9	 25
868	  5	110.0	21.4	 25
869	  5	73.0	8.4	 25
870	  5	74.0	11.1	 25
871	  5	70.0	14.2	 25
872	  5	102.0	17.4	 25
873	  5	58.0	10.5	 25
874	  5	63.0	10.3	 25
875	  5	163.0	23.0	 25
876	  5	86.0	13.9	 25
877	  5	66.0	11.6	 25
878	  5	77.0	11.4	 25
879	  5	472.0	79.0	 25
880	  5	96.0	14.9	 25
881	  5	108.0	19.5	 25
882	  5	75.0	15.2	 25
883	  5	108.0	15.4	 25
884	  5	83.0	12.7	 25
885	  5	122.0	23.2	 25
886	  5	424.0	63.3	 25
887	  5	963.0	166.5	 25
888	  5	55.0	10.3	 25
889	  5	76.0	12.4	 25
890	  5	1601.0	270.7	 25
891	  5	157.0	22.4	 25
892	  5	68.0	11.5	 25
893	  5	90.0	15.1	 25
894	  5	70.0	12.0	 25
895	  5	56.0	12.3	 25
896	  5	88.0	16.0	 25
897	  5	82.0	18.6	 25
898	  5	74.0	13.0	 25
899	  5	73.0	15.4	 25
900	  5	64.0	13.8	 25
901	  5	78.0	12.1	 25
902	  5	59.0	9.8	 25
903	  5	81.0	11.6	 25
904	  5	59.0	9.7	 25
905	  5	57.0	8.4	 25
906	  5	100.0	21.1	 25
907	  5	382.0	56.1	 25
908	  5	70.0	12.6	 25
909	  5	70.0	14.1	 25
910	  5	192.0	29.8	 25
911	  5	62.0	11.3	 25
912	  5	263.0	38.0	 25
913	  5	91.0	21.3	 25
914	  5	162.0	22.0	 25
915	  5	237.0	32.6	 25
916	  5	170.0	33.1	 25
917	  5	68.0	11.4	 25
918	  5	82.0	14.9	 25
919	  5	62.0	10.1	 25
920	  5	92.0	14.5	 25
921	  5	76.0	15.0	 25
922	  5	78.0	13.9	 25
923	  5	154.0	25.5	 25
924	  5	93.0	12.5	 25
925	  5	223.0	43.3	 25
926	  5	385.0	86.3	 25
927	  5	73.0	14.7	 25
928	  5	86.0	11.9	 25
929	  5	69.0	11.1	 25
930	  5	75.0	11.7	 25
931	  5	83.0	13.6	 25
932	  5	121.0	14.7	 25
933	  5	69.0	11.1	 25
934	  5	82.0	13.0	 25
935	  5	95.0	14.1	 25
936	  5	105.0	10.6	 25
937	  5	135.0	21.1	 25
938	  5	88.0	16.5	 25
939	  5	450.0	71.5	 25
940	  5	74.0	13.1	 25
941	  5	76.0	15.2	 25
942	  5	85.0	19.5	 25
943	  5	95.0	13.7	 25
944	  5	70.0	9.4	 25
945	  5	159.0	19.2	 25
946	  5	116.0	31.2	 25
947	  5	115.0	19.6	 25
948	  5	106.0	19.3	 25
949	  5	82.0	16.0	 25
950	  5	75.0	13.8	 25
951	  5	88.0	13.3	 25
952	  5	74.0	12.6	 25
953	  5	83.0	13.3	 25
954	  5	71.0	7.1	 25
955	  5	79.0	12.3	 25
956	  5	2404.0	454.7	 25
957	  5	74.0	13.4	 25
958	  5	64.0	10.7	 25
959	  5	64.0	10.0	 25
960	  5	4113.0	614.5	 25
961	  5	236.0	34.2	 25
962	  5	91.0	18.7	 25
963	  5	73.0	13.3	 25
964	  5	76.0	13.4	 25
965	  5	116.0	19.9	 25
966	  5	79.0	14.3	 25
967	  5	78.0	11.3	 25
968	  5	79.0	15.2	 25
969	  5	376.0	46.6	 25
970	  5	68.0	12.8	 25
971	  5	73.0	12.5	 25
972	  5	88.0	9.7	 25
973	  5	67.0	13.0	 25
974	  5	63.0	10.9	 25
975	  5	68.0	12.3	 25
976	  5	75.0	11.9	 25
977	  5	173.0	25.9	 25
978	  5	62.0	14.1	 25
979	  5	146.0	23.3	 25
980	  5	186.0	24.6	 25
981	  5	90.0	13.8	 25
982	  5	71.0	15.5	 25
983	  5	80.0	14.2	 25
984	  5	58.0	9.7	 25
985	  5	58.0	11.2	 25
986	  5	77.0	15.8	 25
987	  5	76.0	10.4	 25
988	  5	68.0	10.7	 25
989	  5	65.0	9.6	 25
990	  5	121.0	18.9	 25
991	  5	77.0	13.3	 25
992	  5	69.0	14.8	 25
993	  5	86.0	12.9	 25
994	  5	76.0	15.4	 25
995	  5	60.0	11.0	 25
996	  5	79.0	12.0	 25
997	  5	71.0	18.8	 25
998	  5	1193.0	166.0	 25
999	  5	150.0	20.7	 25
1000	  5	79.0	15.5	 25
1001	  5	84.0	11.0	 25
  0	  6	3721.0	741.9	 25
  1	  6	110.0	17.6	 25
  2	  6	76.0	12.9	 25
  3	  6	74.0	14.7	 25
  4	  6	69.0	14.5	 25
  5	  6	121.0	16.2	 25
  6	  6	70.0	11.4	 25
  7	  6	86.0	14.4	 25
  8	  6	62.0	10.1	 25
  9	  6	64.0	7.9	 25
 10	  6	100.0	10.5	 25
 11	  6	179.0	19.5	 25
 12	  6	3961.0	891.1	 25
 13	  6	82.0	15.1	 25
 14	  6	76.0	11.1	 25
 15	  6	92.0	13.9	 25
 16	  6	3737.0	647.6	 25
 17	  6	168.0	18.0	 25
 18	  6	71.0	8.3	 25
 19	  6	83.0	10.0	 25
 20	  6	74.0	11.2	 25
 21	  6	95.0	13.6	 25
 22	  6	88.0	17.1	 25
 23	  6	175.0	19.5	 25
 24	  6	97.0	15.1	 25
 25	  6	61.0	7.9	 25
 26	  6	73.0	9.1	 25
 27	  6	76.0	12.7	 25
 28	  6	85.0	17.8	 25
 29	  6	187.0	17.6	 25
 30	  6	74.0	10.0	 25
 31	  6	96.0	16.9	 25
 32	  6	69.0	8.7	 25
 33	  6	92.0	12.0	 25
 34	  6	84.0	9.7	 25
 35	  6	168.0	18.4	 25
 36	  6	3927.0	855.7	 25
 37	  6	84.0	10.2	 25
 38	  6	84.0	14.8	 25
 39	  6	107.0	17.3	 25
 40	  6	3934.0	683.6	 25
 41	  6	214.0	28.1	 25
 42	  6	4093.0	684.0	 25
 43	  6	82.0	17.0	 25
 44	  6	83.0	12.3	 25
 45	  6	77.0	8.6	 25
 46	  6	80.0	7.8	 25
 47	  6	197.0	22.5	 25
 48	  6	82.0	13.0	 25
 49	  6	81.0	10.0	 25
 50	  6	80.0	11.0	 25
 51	  6	66.0	7.6	 25
 52	  6	66.0	10.7	 25
 53	  6	187.0	22.3	 25
 54	  6	109.0	15.3	 25
 55	  6	82.0	10.5	 25
 56	  6	105.0	21.3	 25
 57	  6	79.0	13.8	 25
 58	  6	78.0	15.7	 25
 59	  6	213.0	29.2	 25
 60	  6	158.0	17.0	 25
 61	  6	168.0	13.9	 25
 62	  6	4433.0	578.9	 25
 63	  6	3857.0	714.2	 25
 64	  6	106.0	19.9	 25
 65	  6	3951.0	812.0	 25
 66	  6	4509.0	726.5	 25
 67	  6	191.0	25.9	 25
 68	  6	81.0	14.4	 25
 69	  6	85.0	13.0	 25
 70	  6	94.0	18.1	 25
 71	  6	75.0	11.2	 25
 72	  6	83.0	17.2	 25
 73	  6	208.0	23.0	 25
 74	  6	88.0	10.9	 25
 75	  6	71.0	12.5	 25
 76	  6	79.0	15.0	 25
 77	  6	74.0	11.0	 25
 78	  6	79.0	10.0	 25
 79	  6	213.0	25.5	 25
 80	  6	67.0	9.2	 25
 81	  6	74.0	12.7	 25
 82	  6	82.0	10.4	 25
 83	  6	70.0	6.8	 25
 84	  6	71.0	10.8	 25
 85	  6	199.0	17.6	 25
 86	  6	75.0	10.3	 25
 87	  6	80.0	8.8	 25
 88	  6	84.0	11.1	 25
 89	  6	83.0	12.5	 25
 90	  6	76.0	13.2	 25
 91	  6	162.0	15.3	 25
 92	  6	180.0	23.6	 25
 93	  6	210.0	24.2	 25
 94	  6	93.0	19.4	 25
 95	  6	3535.0	701.4	 25
 96	  6	96.0	18.1	 25
 97	  6	4102.0	785.4	 25
 98	  6	97.0	17.4	 25
 99	  6	179.0	25.1	 25
100	  6	3818.0	744.8	 25
101	  6	88.0	12.4	 25
102	  6	88.0	16.8	 25
103	  6	3893.0	725.7	 25
104	  6	86.0	16.6	 25
105	  6	196.0	27.4	 25
106	  6	3963.0	667.8	 25
107	  6	82.0	13.5	 25
108	  6	92.0	15.0	 25
109	  6	3741.0	667.7	 25
110	  6	103.0	13.7	 25
111	  6	158.0	20.9	 25
112	  6	166.0	23.2	 25
113	  6	185.0	20.9	 25
114	  6	3553.0	617.8	 25
115	  6	70.0	13.0	 25
116	  6	76.0	14.5	 25
117	  6	88.0	14.3	 25
118	  6	4158.0	964.6	 25
119	  6	194.0	28.6	 25
120	  6	224.0	32.7	 25
121	  6	77.0	8.7	 25
122	  6	75.0	9.5	 25
123	  6	66.0	8.9	 25
124	  6	76.0	13.7	 25
125	  6	78.0	10.4	 25
126	  6	62.0	8.9	 25
127	  6	63.0	10.1	 25
128	  6	114.0	16.9	 25
129	  6	85.0	16.2	 25
130	  6	96.0	18.2	 25
131	  6	101.0	21.0	 25
132	  6	69.0	11.1	 25
133	  6	81.0	13.4	 25
134	  6	110.0	18.3	 25
135	  6	76.0	11.8	 25
136	  6	62.0	8.3	 25
137	  6	52.0	9.3	 25
138	  6	60.0	6.2	 25
139	  6	66.0	11.2	 25
140	  6	71.0	12.8	 25
141	  6	66.0	12.0	 25
142	  6	69.0	10.1	 25
143	  6	65.0	6.9	 25
144	  6	124.0	20.6	 25
145	  6	55.0	8.9	 25
146	  6	93.0	15.4	 25
147	  6	202.0	25.0	 25
148	  6	377.0	54.9	 25
149	  6	79.0	12.8	 25
150	  6	69.0	9.8	 25
151	  6	73.0	12.7	 25
152	  6	92.0	13.3	 25
153	  6	81.0	11.8	 25
154	  6	57.0	9.5	 25
155	  6	69.0	12.0	 25
156	  6	62.0	9.6	 25
157	  6	60.0	11.6	 25
158	  6	92.0	17.3	 25
159	  6	73.0	12.7	 25
160	  6	72.0	11.1	 25
161	  6	77.0	9.8	 25
162	  6	78.0	15.3	 25
163	  6	59.0	8.9	 25
164	  6	66.0	8.8	 25
165	  6	71.0	9.2	 25
166	  6	60.0	8.5	 25
167	  6	75.0	12.4	 25
168	  6	51.0	8.5	 25
169	  6	69.0	11.0	 25
170	  6	66.0	7.0	 25
171	  6	70.0	8.1	 25
172	  6	60.0	8.6	 25
173	  6	62.0	11.2	 25
174	  6	80.0	12.0	 25
175	  6	83.0	9.9	 25
176	  6	65.0	9.1	 25
177	  6	81.0	15.2	 25
178	  6	75.0	9.5	 25
179	  6	64.0	11.8	 25
180	  6	76.0	8.9	 25
181	  6	71.0	11.9	 25
182	  6	99.0	15.6	 25
183	  6	105.0	15.5	 25
184	  6	243.0	48.5	 25
185	  6	513.0	94.7	 25
186	  6	67.0	9.0	 25
187	  6	52.0	5.3	 25
188	  6	81.0	18.1	 25
189	  6	59.0	8.0	 25
190	  6	77.0	8.4	 25
191	  6	66.0	10.2	 25
192	  6	103.0	17.8	 25
193	  6	84.0	14.8	 25
194	  6	71.0	9.1	 25
195	  6	84.0	14.6	 25
196	  6	81.0	13.1	 25
197	  6	51.0	8.1	 25
198	  6	112.0	20.1	 25
199	  6	83.0	10.6	 25
200	  6	60.0	9.2	 25
201	  6	62.0	9.2	 25
202	  6	68.0	12.9	 25
203	  6	51.0	9.4	 25
204	  6	56.0	7.0	 25
205	  6	53.0	4.5	 25
206	  6	53.0	7.8	 25
207	  6	65.0	11.1	 25
208	  6	62.0	12.8	 25
209	  6	79.0	12.2	 25
210	  6	75.0	12.8	 25
211	  6	60.0	7.9	 25
212	  6	49.0	7.2	 25
213	  6	105.0	17.9	 25
214	  6	78.0	10.9	 25
215	  6	83.0	13.3	 25
216	  6	64.0	9.1	 25
217	  6	68.0	8.2	 25
218	  6	61.0	7.6	 25
219	  6	69.0	9.5	 25
220	  6	70.0	12.8	 25
221	  6	62.0	10.0	 25
222	  6	58.0	10.1	 25
223	  6	86.0	10.6	 25
224	  6	82.0	13.8	 25
225	  6	82.0	11.9	 25
226	  6	102.0	16.9	 25
227	  6	77.0	11.1	 25
228	  6	236.0	33.5	 25
229	  6	69.0	9.8	 25
230	  6	65.0	12.8	 25
231	  6	80.0	11.3	 25
232	  6	76.0	12.1	 25
233	  6	94.0	14.0	 25
234	  6	63.0	8.5	 25
235	  6	68.0	11.5	 25
236	  6	76.0	9.1	 25
237	  6	82.0	14.4	 25
238	  6	139.0	29.2	 25
239	  6	64.0	7.4	 25
240	  6	47.0	8.2	 25
241	  6	64.0	10.8	 25
242	  6	59.0	9.2	 25
243	  6	65.0	10.0	 25
244	  6	73.0	11.1	 25
245	  6	72.0	8.5	 25
246	  6	76.0	11.6	 25
247	  6	63.0	10.0	 25
248	  6	64.0	8.1	 25
249	  6	73.0	13.7	 25
250	  6	178.0	28.0	 25
251	  6	80.0	13.6	 25
252	  6	89.0	9.3	 25
253	  6	77.0	13.0	 25
254	  6	65.0	12.4	 25
255	  6	66.0	12.1	 25
256	  6	212.0	43.0	 25
257	  6	67.0	9.8	 25
258	  6	56.0	7.8	 25
259	  6	72.0	10.8	 25
260	  6	59.0	11.4	 25
261	  6	70.0	11.5	 25
262	  6	58.0	8.5	 25
263	  6	132.0	23.4	 25
264	  6	101.0	17.2	 25
265	  6	85.0	11.6	 25
266	  6	72.0	12.5	 25
267	  6	67.0	11.2	 25
268	  6	73.0	11.4	 25
269	  6	67.0	9.7	 25
270	  6	55.0	7.2	 25
271	  6	75.0	10.4	 25
272	  6	56.0	10.0	 25
273	  6	79.0	14.8	 25
274	  6	88.0	15.4	 25
275	  6	127.0	19.0	 25
276	  6	73.0	7.1	 25
277	  6	67.0	11.9	 25
278	  6	51.0	7.9	 25
279	  6	48.0	7.4	 25
280	  6	60.0	8.4	 25
281	  6	74.0	9.1	 25
282	  6	68.0	10.4	 25
283	  6	70.0	10.1	 25
284	  6	51.0	8.8	 25
285	  6	79.0	15.4	 25
286	  6	77.0	10.9	 25
287	  6	58.0	9.5	 25
288	  6	77.0	10.8	 25
289	  6	64.0	7.5	 25
290	  6	70.0	16.8	 25
291	  6	63.0	11.7	 25
292	  6	54.0	9.7	 25
293	  6	91.0	20.8	 25
294	  6	81.0	11.4	 25
295	  6	70.0	10.5	 25
296	  6	56.0	8.0	 25
297	  6	62.0	11.3	 25
298	  6	77.0	13.3	 25
299	  6	73.0	13.3	 25
300	  6	90.0	19.7	 25
301	  6	65.0	10.5	 25
302	  6	92.0	16.8	 25
303	  6	64.0	11.6	 25
304	  6	71.0	12.9	 25
305	  6	95.0	13.2	 25
306	  6	95.0	16.4	 25
307	  6	106.0	16.0	 25
308	  6	87.0	8.9	 25
309	  6	68.0	15.2	 25
310	  6	89.0	11.7	 25
311	  6	98.0	11.8	 25
312	  6	72.0	7.5	 25
313	  6	91.0	16.5	 25
314	  6	61.0	8.1	 25
315	  6	73.0	11.1	 25
316	  6	54.0	7.5	 25
317	  6	61.0	8.3	 25
318	  6	67.0	11.9	 25
319	  6	77.0	13.6	 25
320	  6	87.0	12.5	 25
321	  6	254.0	34.5	 25
322	  6	130.0	24.3	 25
323	  6	70.0	11.5	 25
324	  6	84.0	10.6	 25
325	  6	94.0	14.4	 25
326	  6	74.0	12.9	 25
327	  6	134.0	21.1	 25
328	  6	73.0	16.2	 25
329	  6	66.0	11.1	 25
330	  6	64.0	11.2	 25
331	  6	129.0	32.1	 25
332	  6	70.0	9.0	 25
333	  6	171.0	25.6	 25
334	  6	74.0	9.2	 25
335	  6	82.0	17.2	 25
336	  6	94.0	13.9	 25
337	  6	55.0	9.5	 25
338	  6	190.0	37.4	 25
339	  6	67.0	11.6	 25
340	  6	99.0	17.1	 25
341	  6	66.0	7.5	 25
342	  6	66.0	9.4	 25
343	  6	65.0	10.9	 25
344	  6	125.0	16.4	 25
345	  6	69.0	10.8	 25
346	  6	85.0	15.8	 25
347	  6	121.0	18.6	 25
348	  6	97.0	13.2	 25
349	  6	86.0	8.1	 25
350	  6	75.0	10.9	 25
351	  6	77.0	10.9	 25
352	  6	83.0	13.3	 25
353	  6	54.0	8.9	 25
354	  6	92.0	15.3	 25
355	  6	76.0	10.0	 25
356	  6	64.0	9.7	 25
357	  6	90.0	13.5	 25
358	  6	69.0	10.4	 25
359	  6	74.0	10.9	 25
360	  6	147.0	22.0	 25
361	  6	148.0	25.2	 25
362	  6	77.0	14.3	 25
363	  6	56.0	10.3	 25
364	  6	74.0	11.2	 25
365	  6	77.0	10.0	 25
366	  6	55.0	9.4	 25
367	  6	60.0	8.1	 25
368	  6	104.0	21.6	 25
369	  6	292.0	51.5	 25
370	  6	69.0	12.6	 25
371	  6	67.0	11.2	 25
372	  6	75.0	13.8	 25
373	  6	96.0	13.0	 25
374	  6	70.0	9.3	 25
375	  6	80.0	14.1	 25
376	  6	665.0	120.1	 25
377	  6	73.0	10.6	 25
378	  6	70.0	8.4	 25
379	  6	86.0	10.9	 25
380	  6	68.0	7.6	 25
381	  6	59.0	9.0	 25
382	  6	111.0	22.9	 25
383	  6	99.0	16.6	 25
384	  6	124.0	28.0	 25
385	  6	128.0	19.5	 25
386	  6	65.0	10.1	 25
387	  6	77.0	12.2	 25
388	  6	76.0	10.2	 25
389	  6	62.0	8.1	 25
390	  6	192.0	24.7	 25
391	  6	63.0	7.7	 25
392	  6	57.0	8.6	 25
393	  6	62.0	9.7	 25
394	  6	68.0	12.0	 25
395	  6	68.0	11.1	 25
396	  6	477.0	107.3	 25
397	  6	71.0	10.5	 25
398	  6	104.0	15.1	 25
399	  6	76.0	11.3	 25
400	  6	215.0	40.5	 25
401	  6	74.0	10.1	 25
402	  6	75.0	11.6	 25
403	  6	91.0	12.1	 25
404	  6	60.0	9.1	 25
405	  6	74.0	10.5	 25
406	  6	99.0	12.1	 25
407	  6	84.0	9.3	 25
408	  6	85.0	10.4	 25
409	  6	298.0	40.4	 25
410	  6	69.0	13.2	 25
411	  6	66.0	10.1	 25
412	  6	67.0	11.7	 25
413	  6	61.0	11.2	 25
414	  6	76.0	14.3	 25
415	  6	75.0	11.4	 25
416	  6	135.0	18.4	 25
417	  6	56.0	9.7	 25
418	  6	103.0	21.2	 25
419	  6	76.0	10.5	 25
420	  6	90.0	25.8	 25
421	  6	68.0	9.4	 25
422	  6	65.0	9.5	 25
423	  6	477.0	89.4	 25
424	  6	158.0	29.6	 25
425	  6	87.0	9.3	 25
426	  6	102.0	12.9	 25
427	  6	94.0	14.9	 25
428	  6	315.0	35.3	 25
429	  6	66.0	11.0	 25
430	  6	72.0	12.2	 25
431	  6	63.0	10.1	 25
432	  6	58.0	10.9	 25
433	  6	100.0	12.1	 25
434	  6	91.0	13.3	 25
435	  6	73.0	12.5	 25
436	  6	70.0	9.7	 25
437	  6	71.0	10.8	 25
438	  6	72.0	10.9	 25
439	  6	307.0	58.6	 25
440	  6	80.0	14.3	 25
441	  6	84.0	14.2	 25
442	  6	96.0	18.4	 25
443	  6	60.0	7.4	 25
444	  6	83.0	13.7	 25
445	  6	115.0	18.8	 25
446	  6	61.0	9.5	 25
447	  6	83.0	7.7	 25
448	  6	65.0	12.6	 25
449	  6	70.0	12.2	 25
450	  6	76.0	10.7	 25
451	  6	71.0	10.1	 25
452	  6	64.0	10.4	 25
453	  6	199.0	27.1	 25
454	  6	92.0	16.9	 25
455	  6	59.0	8.1	 25
456	  6	82.0	17.6	 25
457	  6	83.0	11.1	 25
458	  6	54.0	8.7	 25
459	  6	63.0	13.1	 25
460	  6	64.0	10.9	 25
461	  6	197.0	23.8	 25
462	  6	60.0	7.3	 25
463	  6	60.0	12.5	 25
464	  6	62.0	9.9	 25
465	  6	75.0	10.7	 25
466	  6	71.0	11.8	 25
467	  6	77.0	14.0	 25
468	  6	75.0	14.7	 25
469	  6	59.0	11.6	 25
470	  6	61.0	10.5	 25
471	  6	58.0	8.7	 25
472	  6	56.0	12.5	 25
473	  6	73.0	13.7	 25
474	  6	66.0	11.0	 25
475	  6	65.0	10.2	 25
476	  6	72.0	8.5	 25
477	  6	62.0	12.8	 25
478	  6	71.0	12.3	 25
479	  6	76.0	15.1	 25
480	  6	66.0	6.9	 25
481	  6	65.0	12.0	 25
482	  6	66.0	10.3	 25
483	  6	78.0	14.2	 25
484	  6	64.0	12.3	 25
485	  6	101.0	15.3	 25
486	  6	85.0	11.1	 25
487	  6	63.0	10.3	 25
488	  6	175.0	23.8	 25
489	  6	71.0	12.0	 25
490	  6	63.0	7.8	 25
491	  6	60.0	8.6	 25
492	  6	95.0	13.9	 25
493	  6	60.0	8.6	 25
494	  6	87.0	12.6	 25
495	  6	79.0	14.1	 25
496	  6	86.0	15.6	 25
497	  6	68.0	9.4	 25
498	  6	76.0	12.0	 25
499	  6	73.0	11.6	 25
500	  6	65.0	8.8	 25
501	  6	70.0	9.6	 25
502	  6	134.0	22.0	 25
503	  6	73.0	10.5	 25
504	  6	73.0	10.9	 25
505	  6	89.0	18.0	 25
506	  6	74.0	13.9	 25
507	  6	88.0	14.2	 25
508	  6	63.0	10.0	 25
509	  6	67.0	13.5	 25
510	  6	98.0	14.6	 25
511	  6	78.0	12.4	 25
512	  6	58.0	8.9	 25
513	  6	77.0	14.1	 25
514	  6	94.0	16.4	 25
515	  6	80.0	14.0	 25
516	  6	63.0	11.8	 25
517	  6	49.0	6.2	 25
518	  6	65.0	9.8	 25
519	  6	60.0	11.2	 25
520	  6	83.0	12.4	 25
521	  6	71.0	14.1	 25
522	  6	76.0	10.4	 25
523	  6	71.0	8.6	 25
524	  6	59.0	10.0	 25
525	  6	58.0	10.7	 25
526	  6	85.0	11.0	 25
527	  6	75.0	12.8	 25
528	  6	76.0	10.1	 25
529	  6	86.0	12.8	 25
530	  6	84.0	9.5	 25
531	  6	100.0	15.6	 25
532	  6	3034.0	481.7	 25
533	  6	76.0	13.1	 25
534	  6	76.0	12.7	 25
535	  6	85.0	15.7	 25
536	  6	103.0	16.5	 25
537	  6	69.0	11.4	 25
538	  6	71.0	9.9	 25
539	  6	52.0	10.6	 25
540	  6	64.0	10.4	 25
541	  6	64.0	12.4	 25
542	  6	55.0	8.8	 25
543	  6	83.0	10.1	 25
544	  6	59.0	9.3	 25
545	  6	62.0	8.7	 25
546	  6	243.0	37.1	 25
547	  6	70.0	10.4	 25
548	  6	84.0	13.2	 25
549	  6	56.0	6.8	 25
550	  6	76.0	14.6	 25
551	  6	110.0	17.2	 25
552	  6	64.0	10.4	 25
553	  6	64.0	16.6	 25
554	  6	66.0	12.0	 25
555	  6	65.0	9.9	 25
556	  6	61.0	9.0	 25
557	  6	82.0	12.5	 25
558	  6	83.0	7.5	 25
559	  6	63.0	10.9	 25
560	  6	55.0	12.6	 25
561	  6	51.0	7.0	 25
562	  6	69.0	9.6	 25
563	  6	71.0	10.8	 25
564	  6	69.0	8.0	 25
565	  6	99.0	13.8	 25
566	  6	65.0	8.6	 25
567	  6	73.0	11.9	 25
568	  6	84.0	13.1	 25
569	  6	96.0	16.7	 25
570	  6	51.0	9.1	 25
571	  6	79.0	9.1	 25
572	  6	81.0	10.6	 25
573	  6	74.0	11.7	 25
574	  6	75.0	11.0	 25
575	  6	72.0	10.0	 25
576	  6	57.0	8.9	 25
577	  6	63.0	4.8	 25
578	  6	71.0	9.9	 25
579	  6	136.0	20.7	 25
580	  6	70.0	11.4	 25
581	  6	69.0	13.6	 25
582	  6	81.0	12.4	 25
583	  6	81.0	15.8	 25
584	  6	107.0	17.1	 25
585	  6	113.0	12.1	 25
586	  6	77.0	15.1	 25
587	  6	73.0	11.1	 25
588	  6	78.0	11.3	 25
589	  6	62.0	9.6	 25
590	  6	91.0	16.4	 25
591	  6	79.0	15.3	 25
592	  6	64.0	8.5	 25
593	  6	64.0	7.6	 25
594	  6	70.0	10.5	 25
595	  6	82.0	13.4	 25
596	  6	74.0	13.5	 25
597	  6	81.0	13.9	 25
598	  6	70.0	11.9	 25
599	  6	68.0	9.5	 25
600	  6	63.0	11.1	 25
601	  6	74.0	10.4	 25
602	  6	59.0	6.5	 25
603	  6	90.0	15.0	 25
604	  6	59.0	9.5	 25
605	  6	67.0	7.9	 25
606	  6	56.0	9.1	 25
607	  6	70.0	9.7	 25
608	  6	80.0	12.7	 25
609	  6	80.0	11.2	 25
610	  6	71.0	8.4	 25
611	  6	69.0	11.9	 25
612	  6	74.0	11.1	 25
613	  6	117.0	15.6	 25
614	  6	78.0	12.1	 25
615	  6	77.0	10.0	 25
616	  6	67.0	11.3	 25
617	  6	70.0	6.7	 25
618	  6	70.0	7.8	 25
619	  6	65.0	9.6	 25
620	  6	82.0	12.6	 25
621	  6	87.0	13.7	 25
622	  6	249.0	32.5	 25
623	  6	81.0	17.3	 25
624	  6	93.0	10.9	 25
625	  6	60.0	6.6	 25
626	  6	49.0	8.6	 25
627	  6	75.0	13.9	 25
628	  6	80.0	15.2	 25
629	  6	75.0	10.9	 25
630	  6	89.0	13.0	 25
631	  6	72.0	9.6	 25
632	  6	84.0	13.1	 25
633	  6	68.0	13.0	 25
634	  6	65.0	10.0	 25
635	  6	77.0	16.7	 25
636	  6	75.0	9.9	 25
637	  6	65.0	8.5	 25
638	  6	108.0	15.8	 25
639	  6	74.0	10.0	 25
640	  6	64.0	11.2	 25
641	  6	62.0	14.3	 25
642	  6	71.0	14.3	 25
643	  6	54.0	8.1	 25
644	  6	65.0	11.8	 25
645	  6	74.0	11.0	 25
646	  6	81.0	10.1	 25
647	  6	68.0	9.7	 25
648	  6	99.0	11.9	 25
649	  6	131.0	18.7	 25
650	  6	96.0	15.3	 25
651	  6	72.0	15.0	 25
652	  6	57.0	10.7	 25
653	  6	70.0	10.4	 25
654	  6	75.0	14.4	 25
655	  6	66.0	13.4	 25
656	  6	70.0	9.3	 25
657	  6	70.0	8.6	 25
658	  6	95.0	17.5	 25
659	  6	80.0	15.9	 25
660	  6	76.0	12.3	 25
661	  6	68.0	14.6	 25
662	  6	72.0	13.0	 25
663	  6	61.0	10.2	 25
664	  6	64.0	10.0	 25
665	  6	76.0	10.2	 25
666	  6	62.0	11.0	 25
667	  6	87.0	15.7	 25
668	  6	58.0	9.0	 25
669	  6	79.0	10.3	 25
670	  6	58.0	6.6	 25
671	  6	120.0	16.4	 25
672	  6	224.0	33.5	 25
673	  6	54.0	10.2	 25
674	  6	56.0	10.4	 25
675	  6	66.0	13.1	 25
676	  6	62.0	11.8	 25
677	  6	68.0	10.6	 25
678	  6	90.0	12.6	 25
679	  6	73.0	8.7	 25
680	  6	67.0	8.0	 25
681	  6	58.0	9.1	 25
682	  6	75.0	8.5	 25
683	  6	78.0	9.4	 25
684	  6	77.0	9.0	 25
685	  6	62.0	9.4	 25
686	  6	91.0	14.6	 25
687	  6	62.0	10.4	 25
688	  6	99.0	14.3	 25
689	  6	66.0	10.5	 25
690	  6	83.0	15.0	 25
691	  6	83.0	8.9	 25
692	  6	81.0	14.0	 25
693	  6	70.0	11.1	 25
694	  6	76.0	10.4	 25
695	  6	77.0	14.1	 25
696	  6	64.0	10.3	 25
697	  6	81.0	16.5	 25
698	  6	60.0	10.7	 25
699	  6	68.0	10.0	 25
700	  6	74.0	12.6	 25
701	  6	251.0	34.3	 25
702	  6	60.0	9.7	 25
703	  6	77.0	14.7	 25
704	  6	66.0	10.7	 25
705	  6	56.0	8.2	 25
706	  6	76.0	10.5	 25
707	  6	74.0	11.4	 25
708	  6	83.0	7.3	 25
709	  6	60.0	8.6	 25
710	  6	83.0	13.4	 25
711	  6	78.0	12.3	 25
712	  6	56.0	7.8	 25
713	  6	60.0	11.3	 25
714	  6	98.0	15.4	 25
715	  6	71.0	10.1	 25
716	  6	321.0	39.7	 25
717	  6	84.0	12.8	 25
718	  6	110.0	15.0	 25
719	  6	67.0	8.9	 25
720	  6	57.0	7.7	 25
721	  6	68.0	9.0	 25
722	  6	56.0	10.7	 25
723	  6	89.0	14.6	 25
724	  6	54.0	7.3	 25
725	  6	83.0	10.1	 25
726	  6	80.0	19.7	 25
727	  6	79.0	11.5	 25
728	  6	54.0	6.9	 25
729	  6	83.0	14.9	 25
730	  6	66.0	10.1	 25
731	  6	96.0	15.4	 25
732	  6	349.0	54.6	 25
733	  6	64.0	10.2	 25
734	  6	69.0	12.8	 25
735	  6	73.0	13.2	 25
736	  6	61.0	11.7	 25
737	  6	65.0	8.6	 25
738	  6	78.0	12.0	 25
739	  6	57.0	9.3	 25
740	  6	95.0	12.1	 25
741	  6	71.0	8.7	 25
742	  6	64.0	8.9	 25
743	  6	102.0	15.3	 25
744	  6	89.0	9.9	 25
745	  6	65.0	9.1	 25
746	  6	71.0	13.9	 25
747	  6	68.0	14.2	 25
748	  6	106.0	14.8	 25
749	  6	72.0	13.4	 25
750	  6	89.0	18.6	 25
751	  6	100.0	18.4	 25
752	  6	85.0	13.4	 25
753	  6	54.0	9.2	 25
754	  6	88.0	15.1	 25
755	  6	75.0	9.7	 25
756	  6	68.0	10.8	 25
757	  6	62.0	5.8	 25
758	  6	64.0	10.5	 25
759	  6	77.0	11.1	 25
760	  6	143.0	20.5	 25
761	  6	78.0	14.5	 25
762	  6	168.0	29.3	 25
763	  6	77.0	17.4	 25
764	  6	63.0	7.8	 25
765	  6	53.0	9.0	 25
766	  6	73.0	7.2	 25
767	  6	75.0	9.9	 25
768	  6	59.0	8.5	 25
769	  6	74.0	10.0	 25
770	  6	84.0	17.0	 25
771	  6	67.0	9.5	 25
772	  6	63.0	9.2	 25
773	  6	74.0	11.5	 25
774	  6	76.0	10.2	 25
775	  6	67.0	12.2	 25
776	  6	67.0	8.7	 25
777	  6	216.0	39.5	 25
778	  6	65.0	9.7	 25
779	  6	69.0	13.1	 25
780	  6	65.0	9.8	 25
781	  6	68.0	12.7	 25
782	  6	111.0	23.4	 25
783	  6	109.0	19.1	 25
784	  6	63.0	8.2	 25
785	  6	55.0	9.5	 25
786	  6	105.0	17.7	 25
787	  6	108.0	15.3	 25
788	  6	62.0	8.0	 25
789	  6	66.0	9.7	 25
790	  6	74.0	11.7	 25
791	  6	85.0	14.6	 25
792	  6	78.0	15.3	 25
793	  6	62.0	10.3	 25
794	  6	71.0	15.6	 25
795	  6	58.0	8.9	 25
796	  6	71.0	9.1	 25
797	  6	61.0	11.4	 25
798	  6	151.0	18.0	 25
799	  6	77.0	10.9	 25
800	  6	109.0	18.9	 25
801	  6	54.0	8.3	 25
802	  6	62.0	10.0	 25
803	  6	53.0	5.5	 25
804	  6	62.0	9.5	 25
805	  6	100.0	15.3	 25
806	  6	72.0	10.7	 25
807	  6	84.0	16.6	 25
808	  6	77.0	13.8	 25
809	  6	70.0	13.6	 25
810	  6	74.0	12.8	 25
811	  6	59.0	8.2	 25
812	  6	83.0	14.4	 25
813	  6	98.0	18.9	 25
814	  6	199.0	35.9	 25
815	  6	60.0	14.8	 25
816	  6	70.0	11.5	 25
817	  6	62.0	7.4	 25
818	  6	96.0	17.1	 25
819	  6	75.0	14.8	 25
820	  6	115.0	18.7	 25
821	  6	71.0	10.6	 25
822	  6	67.0	5.3	 25
823	  6	79.0	9.5	 25
824	  6	59.0	8.9	 25
825	  6	67.0	10.7	 25
826	  6	64.0	9.2	 25
827	  6	71.0	14.6	 25
828	  6	72.0	10.3	 25
829	  6	88.0	9.7	 25
830	  6	66.0	10.6	 25
831	  6	71.0	10.1	 25
832	  6	89.0	11.9	 25
833	  6	53.0	8.3	 25
834	  6	80.0	15.0	 25
835	  6	71.0	15.7	 25
836	  6	62.0	13.0	 25
837	  6	53.0	7.0	 25
838	  6	70.0	11.3	 25
839	  6	95.0	17.7	 25
840	  6	58.0	9.1	 25
841	  6	65.0	10.0	 25
842	  6	66.0	9.4	 25
843	  6	77.0	12.0	 25
844	  6	62.0	10.8	 25
845	  6	94.0	17.5	 25
846	  6	73.0	9.4	 25
847	  6	77.0	10.5	 25
848	  6	98.0	19.7	 25
849	  6	59.0	7.8	 25
850	  6	84.0	20.6	 25
851	  6	64.0	8.1	 25
852	  6	106.0	17.9	 25
853	  6	79.0	13.2	 25
854	  6	63.0	12.4	 25
855	  6	62.0	10.5	 25
856	  6	78.0	9.4	 25
857	  6	52.0	8.6	 25
858	  6	129.0	23.6	 25
859	  6	105.0	14.3	 25
860	  6	63.0	11.3	 25
861	  6	62.0	13.8	 25
862	  6	66.0	8.8	 25
863	  6	65.0	12.8	 25
864	  6	84.0	7.8	 25
865	  6	79.0	11.9	 25
866	  6	55.0	10.3	 25
867	  6	65.0	10.5	 25
868	  6	60.0	10.0	 25
869	  6	62.0	8.8	 25
870	  6	62.0	9.6	 25
871	  6	64.0	8.4	 25
872	  6	121.0	21.1	 25
873	  6	67.0	9.7	 25
874	  6	62.0	11.6	 25
875	  6	96.0	19.0	 25
876	  6	77.0	10.0	 25
877	  6	58.0	9.4	 25
878	  6	84.0	8.9	 25
879	  6	160.0	22.3	 25
880	  6	63.0	7.8	 25
881	  6	71.0	11.1	 25
882	  6	78.0	12.7	 25
883	  6	84.0	12.8	 25
884	  6	76.0	11.5	 25
885	  6	109.0	15.5	 25
886	  6	199.0	25.2	 25
887	  6	117.0	12.9	 25
888	  6	65.0	9.5	 25
889	  6	61.0	8.2	 25
890	  6	170.0	32.4	 25
891	  6	64.0	11.2	 25
892	  6	58.0	9.0	 25
893	  6	65.0	6.7	 25
894	  6	97.0	17.9	 25
895	  6	50.0	6.7	 25
896	  6	74.0	8.1	 25
897	  6	62.0	10.4	 25
898	  6	56.0	9.8	 25
899	  6	67.0	13.8	 25
900	  6	77.0	15.5	 25
901	  6	72.0	9.3	 25
902	  6	71.0	14.2	 25
903	  6	64.0	9.5	 25
904	  6	70.0	10.8	 25
905	  6	63.0	11.4	 25
906	  6	66.0	10.4	 25
907	  6	113.0	17.9	 25
908	  6	66.0	7.0	 25
909	  6	61.0	10.0	 25
910	  6	79.0	9.2	 25
911	  6	70.0	10.7	 25
912	  6	139.0	15.8	 25
913	  6	75.0	11.2	 25
914	  6	72.0	16.3	 25
915	  6	65.0	8.7	 25
916	  6	66.0	9.2	 25
917	  6	75.0	15.8	 25
918	  6	92.0	15.6	 25
919	  6	65.0	13.7	 25
920	  6	100.0	15.0	 25
921	  6	80.0	14.1	 25
922	  6	65.0	11.8	 25
923	  6	92.0	13.9	 25
924	  6	120.0	13.1	 25
925	  6	91.0	11.5	 25
926	  6	115.0	21.5	 25
927	  6	78.0	13.8	 25
928	  6	89.0	19.9	 25
929	  6	92.0	17.6	 25
930	  6	72.0	9.8	 25
931	  6	76.0	10.8	 25
932	  6	97.0	13.0	 25
933	  6	78.0	12.4	 25
934	  6	79.0	9.5	 25
935	  6	86.0	16.5	 25
936	  6	82.0	14.5	 25
937	  6	79.0	14.2	 25
938	  6	81.0	11.5	 25
939	  6	69.0	9.5	 25
940	  6	65.0	9.7	 25
941	  6	85.0	14.4	 25
942	  6	60.0	9.2	 25
943	  6	69.0	16.2	 25
944	  6	73.0	8.7	 25
945	  6	102.0	15.9	 25
946	  6	69.0	10.8	 25
947	  6	101.0	15.4	 25
948	  6	69.0	7.8	 25
949	  6	83.0	15.1	 25
950	  6	81.0	8.2	 25
951	  6	99.0	15.2	 25
952	  6	83.0	11.6	 25
953	  6	78.0	13.5	 25
954	  6	71.0	9.8	 25
955	  6	89.0	11.3	 25
956	  6	846.0	111.8	 25
957	  6	71.0	12.6	 25
958	  6	76.0	8.3	 25
959	  6	65.0	9.6	 25
960	  6	374.0	75.6	 25
961	  6	100.0	11.7	 25
962	  6	71.0	16.5	 25
963	  6	67.0	10.0	 25
964	  6	55.0	7.9	 25
965	  6	83.0	11.4	 25
966	  6	69.0	9.8	 25
967	  6	76.0	9.6	 25
968	  6	59.0	7.6	 25
969	  6	120.0	22.7	 25
970	  6	76.0	14.3	 25
971	  6	118.0	16.4	 25
972	  6	54.0	7.8	 25
973	  6	69.0	12.3	 25
974	  6	61.0	6.7	 25
975	  6	67.0	11.4	 25
976	  6	71.0	10.1	 25
977	  6	127.0	17.3	 25
978	  6	63.0	10.8	 25
979	  6	136.0	19.1	 25
980	  6	172.0	17.6	 25
981	  6	90.0	21.2	 25
982	  6	70.0	11.5	 25
983	  6	53.0	8.7	 25
984	  6	73.0	12.3	 25
985	  6	54.0	6.2	 25
986	  6	65.0	12.9	 25
987	  6	60.0	8.1	 25
988	  6	69.0	8.0	 25
989	  6	68.0	11.4	 25
990	  6	81.0	10.7	 25
991	  6	69.0	11.6	 25
992	  6	62.0	8.2	 25
993	  6	57.0	8.3	 25
994	  6	411.0	58.6	 25
995	  6	61.0	8.6	 25
996	  6	66.0	9.6	 25
997	  6	85.0	16.9	 25
998	  6	580.0	71.2	 25
999	  6	104.0	13.4	 25
1000	  6	84.0	13.0	 25
1001	  6	4134.0	715.0	 25
  0	  7	123.0	28.8	 25
  1	  7	172.0	33.3	 25
  2	  7	229.0	50.2	 25
  3	  7	86.0	13.7	 25
  4	  7	74.0	12.3	 25
  5	  7	69.0	11.7	 25
  6	  7	92.0	12.6	 25
  7	  7	92.0	14.5	 25
  8	  7	85.0	12.6	 25
  9	  7	74.0	9.1	 25
 10	  7	127.0	19.4	 25
 11	  7	190.0	25.8	 25
 12	  7	3974.0	750.7	 25
 13	  7	77.0	10.3	 25
 14	  7	86.0	10.9	 25
 15	  7	72.0	9.8	 25
 16	  7	110.0	16.2	 25
 17	  7	182.0	21.3	 25
 18	  7	130.0	24.4	 25
 19	  7	3887.0	720.0	 25
 20	  7	3747.0	686.4	 25
 21	  7	3647.0	820.4	 25
 22	  7	89.0	16.2	 25
 23	  7	227.0	39.2	 25
 24	  7	3878.0	724.0	 25
 25	  7	95.0	15.5	 25
 26	  7	3762.0	764.6	 25
 27	  7	3546.0	647.6	 25
 28	  7	98.0	11.7	 25
 29	  7	171.0	18.7	 25
 30	  7	97.0	16.5	 25
 31	  7	3636.0	720.2	 25
 32	  7	3966.0	753.5	 25
 33	  7	3732.0	679.3	 25
 34	  7	80.0	11.2	 25
 35	  7	182.0	29.9	 25
 36	  7	3879.0	730.2	 25
 37	  7	86.0	13.9	 25
 38	  7	84.0	11.8	 25
 39	  7	67.0	8.9	 25
 40	  7	88.0	11.9	 25
 41	  7	209.0	35.5	 25
 42	  7	4051.0	783.2	 25
 43	  7	108.0	28.4	 25
 44	  7	3843.0	748.2	 25
 45	  7	3424.0	693.2	 25
 46	  7	88.0	8.7	 25
 47	  7	188.0	37.7	 25
 48	  7	75.0	13.2	 25
 49	  7	72.0	13.4	 25
 50	  7	3413.0	652.4	 25
 51	  7	81.0	9.0	 25
 52	  7	66.0	8.2	 25
 53	  7	217.0	25.6	 25
 54	  7	3708.0	693.4	 25
 55	  7	4044.0	743.2	 25
 56	  7	3814.0	727.1	 25
 57	  7	81.0	12.6	 25
 58	  7	74.0	12.5	 25
 59	  7	169.0	21.8	 25
 60	  7	184.0	22.8	 25
 61	  7	182.0	25.7	 25
 62	  7	4211.0	614.4	 25
 63	  7	110.0	17.4	 25
 64	  7	3454.0	591.4	 25
 65	  7	123.0	21.9	 25
 66	  7	4208.0	765.5	 25
 67	  7	182.0	17.7	 25
 68	  7	103.0	14.0	 25
 69	  7	3666.0	717.8	 25
 70	  7	3918.0	727.3	 25
 71	  7	3856.0	807.1	 25
 72	  7	103.0	14.3	 25
 73	  7	202.0	16.3	 25
 74	  7	3719.0	812.6	 25
 75	  7	87.0	15.4	 25
 76	  7	70.0	7.9	 25
 77	  7	90.0	14.0	 25
 78	  7	3891.0	750.7	 25
 79	  7	169.0	18.8	 25
 80	  7	83.0	10.6	 25
 81	  7	3690.0	731.7	 25
 82	  7	3883.0	706.4	 25
 83	  7	3549.0	659.1	 25
 84	  7	79.0	13.3	 25
 85	  7	170.0	27.5	 25
 86	  7	85.0	14.1	 25
 87	  7	3664.0	782.2	 25
 88	  7	3988.0	709.6	 25
 89	  7	3802.0	713.1	 25
 90	  7	96.0	15.9	 25
 91	  7	196.0	33.6	 25
 92	  7	188.0	27.5	 25
 93	  7	153.0	19.4	 25
 94	  7	3759.0	818.4	 25
 95	  7	121.0	24.5	 25
 96	  7	78.0	9.3	 25
 97	  7	3936.0	739.7	 25
 98	  7	109.0	15.9	 25
 99	  7	191.0	26.6	 25
100	  7	94.0	15.7	 25
101	  7	72.0	9.6	 25
102	  7	77.0	11.6	 25
103	  7	3672.0	693.6	 25
104	  7	79.0	9.4	 25
105	  7	214.0	33.7	 25
106	  7	4103.0	767.2	 25
107	  7	82.0	12.1	 25
108	  7	87.0	16.7	 25
109	  7	4237.0	727.1	 25
110	  7	84.0	18.8	 25
111	  7	195.0	27.5	 25
112	  7	169.0	28.3	 25
113	  7	175.0	18.1	 25
114	  7	65.0	12.2	 25
115	  7	89.0	13.4	 25
116	  7	87.0	16.8	 25
117	  7	84.0	10.6	 25
118	  7	4156.0	784.3	 25
119	  7	227.0	37.2	 25
120	  7	192.0	16.9	 25
121	  7	93.0	12.4	 25
122	  7	11172.0	2337.1	 25
123	  7	176.0	26.5	 25
124	  7	72.0	12.8	 25
125	  7	86.0	12.6	 25
126	  7	84.0	14.9	 25
127	  7	70.0	8.9	 25
128	  7	1748.0	270.9	 25
129	  7	543.0	85.5	 25
130	  7	252.0	54.0	 25
131	  7	319.0	70.1	 25
132	  7	48.0	7.8	 25
133	  7	67.0	12.3	 25
134	  7	198.0	22.8	 25
135	  7	85.0	10.1	 25
136	  7	144.0	22.1	 25
137	  7	64.0	9.2	 25
138	  7	67.0	6.8	 25
139	  7	60.0	9.6	 25
140	  7	73.0	9.5	 25
141	  7	72.0	9.1	 25
142	  7	385.0	54.4	 25
143	  7	75.0	9.6	 25
144	  7	88.0	14.1	 25
145	  7	78.0	16.1	 25
146	  7	106.0	15.9	 25
147	  7	74.0	11.8	 25
148	  7	78.0	8.6	 25
149	  7	61.0	7.9	 25
150	  7	169.0	36.3	 25
151	  7	72.0	10.6	 25
152	  7	182.0	26.0	 25
153	  7	968.0	201.7	 25
154	  7	155.0	19.8	 25
155	  7	83.0	12.0	 25
156	  7	71.0	12.9	 25
157	  7	83.0	7.8	 25
158	  7	132.0	12.2	 25
159	  7	88.0	15.3	 25
160	  7	81.0	11.5	 25
161	  7	86.0	12.4	 25
162	  7	94.0	16.9	 25
163	  7	65.0	12.2	 25
164	  7	65.0	11.3	 25
165	  7	67.0	9.2	 25
166	  7	81.0	11.3	 25
167	  7	69.0	12.2	 25
168	  7	63.0	6.0	 25
169	  7	62.0	8.3	 25
170	  7	66.0	9.9	 25
171	  7	84.0	15.0	 25
172	  7	80.0	10.6	 25
173	  7	62.0	6.4	 25
174	  7	543.0	102.7	 25
175	  7	140.0	17.7	 25
176	  7	72.0	12.6	 25
177	  7	283.0	50.9	 25
178	  7	88.0	13.2	 25
179	  7	93.0	13.9	 25
180	  7	194.0	30.2	 25
181	  7	77.0	11.6	 25
182	  7	132.0	20.0	 25
183	  7	68.0	8.9	 25
184	  7	75.0	11.5	 25
185	  7	56.0	9.0	 25
186	  7	73.0	8.3	 25
187	  7	76.0	12.4	 25
188	  7	174.0	32.2	 25
189	  7	70.0	9.8	 25
190	  7	76.0	14.4	 25
191	  7	1084.0	188.2	 25
192	  7	75.0	13.3	 25
193	  7	60.0	7.5	 25
194	  7	61.0	8.8	 25
195	  7	69.0	8.5	 25
196	  7	89.0	10.7	 25
197	  7	64.0	10.7	 25
198	  7	108.0	14.3	 25
199	  7	84.0	13.6	 25
200	  7	69.0	8.7	 25
201	  7	58.0	9.7	 25
202	  7	62.0	9.3	 25
203	  7	62.0	10.2	 25
204	  7	120.0	24.4	 25
205	  7	69.0	16.5	 25
206	  7	61.0	10.0	 25
207	  7	53.0	9.0	 25
208	  7	61.0	4.7	 25
209	  7	76.0	10.9	 25
210	  7	75.0	7.6	 25
211	  7	65.0	8.3	 25
212	  7	76.0	13.5	 25
213	  7	103.0	19.0	 25
214	  7	72.0	14.4	 25
215	  7	94.0	11.4	 25
216	  7	67.0	14.4	 25
217	  7	80.0	12.3	 25
218	  7	67.0	14.0	 25
219	  7	263.0	30.6	 25
220	  7	73.0	11.8	 25
221	  7	53.0	8.0	 25
222	  7	188.0	32.9	 25
223	  7	1313.0	196.2	 25
224	  7	83.0	15.7	 25
225	  7	143.0	17.8	 25
226	  7	112.0	21.7	 25
227	  7	149.0	17.4	 25
228	  7	74.0	9.0	 25
229	  7	263.0	37.2	 25
230	  7	83.0	12.1	 25
231	  7	116.0	12.6	 25
232	  7	112.0	14.3	 25
233	  7	9957.0	1385.3	 25
234	  7	68.0	11.1	 25
235	  7	78.0	9.9	 25
236	  7	69.0	11.7	 25
237	  7	69.0	10.0	 25
238	  7	62.0	9.9	 25
239	  7	159.0	25.9	 25
240	  7	71.0	12.2	 25
241	  7	70.0	9.2	 25
242	  7	78.0	12.7	 25
243	  7	64.0	13.0	 25
244	  7	80.0	16.1	 25
245	  7	83.0	11.7	 25
246	  7	61.0	9.5	 25
247	  7	87.0	14.5	 25
248	  7	74.0	10.8	 25
249	  7	67.0	9.2	 25
250	  7	116.0	12.4	 25
251	  7	74.0	13.3	 25
252	  7	73.0	13.6	 25
253	  7	64.0	10.6	 25
254	  7	86.0	15.9	 25
255	  7	66.0	12.4	 25
256	  7	174.0	38.5	 25
257	  7	61.0	9.3	 25
258	  7	161.0	29.7	 25
259	  7	146.0	30.3	 25
260	  7	80.0	17.8	 25
261	  7	73.0	12.1	 25
262	  7	82.0	8.7	 25
263	  7	126.0	16.8	 25
264	  7	78.0	14.3	 25
265	  7	68.0	9.3	 25
266	  7	804.0	155.1	 25
267	  7	76.0	8.7	 25
268	  7	64.0	8.8	 25
269	  7	515.0	111.9	 25
270	  7	70.0	9.5	 25
271	  7	62.0	10.7	 25
272	  7	63.0	10.8	 25
273	  7	56.0	6.7	 25
274	  7	78.0	11.1	 25
275	  7	176.0	25.2	 25
276	  7	144.0	25.4	 25
277	  7	77.0	12.5	 25
278	  7	76.0	10.2	 25
279	  7	628.0	116.4	 25
280	  7	100.0	17.0	 25
281	  7	77.0	11.1	 25
282	  7	53.0	7.5	 25
283	  7	70.0	15.6	 25
284	  7	78.0	12.5	 25
285	  7	3099.0	521.6	 25
286	  7	74.0	7.0	 25
287	  7	375.0	45.2	 25
288	  7	60.0	8.1	 25
289	  7	156.0	24.0	 25
290	  7	187.0	26.8	 25
291	  7	73.0	13.5	 25
292	  7	62.0	12.4	 25
293	  7	75.0	9.5	 25
294	  7	73.0	12.7	 25
295	  7	133.0	21.7	 25
296	  7	70.0	11.8	 25
297	  7	163.0	24.6	 25
298	  7	72.0	9.8	 25
299	  7	1418.0	171.2	 25
300	  7	188.0	33.9	 25
301	  7	110.0	16.8	 25
302	  7	251.0	40.5	 25
303	  7	66.0	7.2	 25
304	  7	83.0	11.1	 25
305	  7	72.0	14.0	 25
306	  7	81.0	7.5	 25
307	  7	95.0	14.4	 25
308	  7	113.0	16.6	 25
309	  7	145.0	22.8	 25
310	  7	99.0	14.5	 25
311	  7	91.0	10.4	 25
312	  7	79.0	13.0	 25
313	  7	71.0	11.8	 25
314	  7	58.0	8.2	 25
315	  7	125.0	17.0	 25
316	  7	69.0	13.2	 25
317	  7	69.0	21.5	 25
318	  7	75.0	13.4	 25
319	  7	1304.0	213.2	 25
320	  7	84.0	12.0	 25
321	  7	157.0	27.4	 25
322	  7	95.0	10.1	 25
323	  7	72.0	12.5	 25
324	  7	98.0	13.3	 25
325	  7	70.0	10.4	 25
326	  7	75.0	10.1	 25
327	  7	6390.0	1037.5	 25
328	  7	6543.0	1283.0	 25
329	  7	101.0	16.1	 25
330	  7	110.0	18.2	 25
331	  7	92.0	12.0	 25
332	  7	76.0	15.4	 25
333	  7	611.0	98.4	 25
334	  7	92.0	13.6	 25
335	  7	86.0	14.1	 25
336	  7	308.0	39.8	 25
337	  7	110.0	13.2	 25
338	  7	72.0	13.8	 25
339	  7	75.0	8.8	 25
340	  7	103.0	14.3	 25
341	  7	124.0	15.2	 25
342	  7	128.0	21.2	 25
343	  7	99.0	21.9	 25
344	  7	146.0	24.5	 25
345	  7	183.0	24.9	 25
346	  7	84.0	8.4	 25
347	  7	77.0	10.7	 25
348	  7	93.0	15.4	 25
349	  7	147.0	19.9	 25
350	  7	95.0	12.1	 25
351	  7	113.0	18.8	 25
352	  7	76.0	10.2	 25
353	  7	63.0	10.0	 25
354	  7	54.0	7.7	 25
355	  7	73.0	13.4	 25
356	  7	85.0	15.6	 25
357	  7	71.0	10.0	 25
358	  7	141.0	24.7	 25
359	  7	207.0	37.5	 25
360	  7	87.0	13.8	 25
361	  7	296.0	46.3	 25
362	  7	62.0	11.1	 25
363	  7	62.0	8.9	 25
364	  7	75.0	15.2	 25
365	  7	80.0	15.2	 25
366	  7	56.0	10.5	 25
367	  7	60.0	8.0	 25
368	  7	74.0	13.4	 25
369	  7	58.0	10.2	 25
370	  7	99.0	17.6	 25
371	  7	91.0	12.9	 25
372	  7	106.0	12.0	 25
373	  7	82.0	11.9	 25
374	  7	132.0	15.4	 25
375	  7	56.0	6.3	 25
376	  7	73.0	13.7	 25
377	  7	69.0	10.1	 25
378	  7	91.0	9.6	 25
379	  7	83.0	18.5	 25
380	  7	63.0	8.7	 25
381	  7	82.0	14.5	 25
382	  7	66.0	10.6	 25
383	  7	63.0	7.9	 25
384	  7	56.0	7.0	 25
385	  7	72.0	16.4	 25
386	  7	532.0	79.8	 25
387	  7	79.0	11.1	 25
388	  7	590.0	68.4	 25
389	  7	55.0	8.5	 25
390	  7	75.0	9.7	 25
391	  7	70.0	9.0	 25
392	  7	71.0	14.6	 25
393	  7	58.0	11.5	 25
394	  7	166.0	30.0	 25
395	  7	159.0	25.6	 25
396	  7	66.0	9.8	 25
397	  7	57.0	7.2	 25
398	  7	72.0	10.1	 25
399	  7	82.0	13.1	 25
400	  7	516.0	90.9	 25
401	  7	72.0	9.1	 25
402	  7	3085.0	564.4	 25
403	  7	90.0	19.8	 25
404	  7	62.0	9.7	 25
405	  7	83.0	12.6	 25
406	  7	70.0	12.3	 25
407	  7	72.0	12.0	 25
408	  7	70.0	8.3	 25
409	  7	63.0	9.5	 25
410	  7	61.0	10.4	 25
411	  7	71.0	13.4	 25
412	  7	60.0	11.6	 25
413	  7	153.0	26.6	 25
414	  7	70.0	11.3	 25
415	  7	2995.0	511.5	 25
416	  7	74.0	11.7	 25
417	  7	54.0	7.2	 25
418	  7	82.0	13.9	 25
419	  7	82.0	10.5	 25
420	  7	140.0	20.5	 25
421	  7	66.0	20.4	 25
422	  7	334.0	65.7	 25
423	  7	73.0	12.1	 25
424	  7	71.0	11.0	 25
425	  7	63.0	13.1	 25
426	  7	81.0	13.1	 25
427	  7	82.0	9.9	 25
428	  7	56.0	8.4	 25
429	  7	54.0	7.9	 25
430	  7	471.0	76.6	 25
431	  7	65.0	10.6	 25
432	  7	60.0	8.9	 25
433	  7	75.0	11.2	 25
434	  7	70.0	11.4	 25
435	  7	62.0	9.7	 25
436	  7	369.0	62.3	 25
437	  7	77.0	10.3	 25
438	  7	61.0	9.8	 25
439	  7	57.0	6.5	 25
440	  7	74.0	11.1	 25
441	  7	164.0	31.4	 25
442	  7	125.0	20.1	 25
443	  7	73.0	8.5	 25
444	  7	77.0	13.5	 25
445	  7	70.0	16.0	 25
446	  7	118.0	14.2	 25
447	  7	136.0	27.2	 25
448	  7	87.0	14.9	 25
449	  7	88.0	10.3	 25
450	  7	61.0	12.4	 25
451	  7	90.0	12.9	 25
452	  7	116.0	20.8	 25
453	  7	345.0	52.1	 25
454	  7	69.0	14.8	 25
455	  7	62.0	10.0	 25
456	  7	58.0	6.1	 25
457	  7	49.0	7.7	 25
458	  7	64.0	6.1	 25
459	  7	62.0	9.3	 25
460	  7	118.0	18.2	 25
461	  7	61.0	6.6	 25
462	  7	62.0	9.4	 25
463	  7	56.0	7.0	 25
464	  7	116.0	14.2	 25
465	  7	78.0	12.3	 25
466	  7	68.0	10.8	 25
467	  7	83.0	11.5	 25
468	  7	90.0	13.0	 25
469	  7	89.0	13.4	 25
470	  7	68.0	8.4	 25
471	  7	65.0	9.3	 25
472	  7	93.0	14.7	 25
473	  7	85.0	14.9	 25
474	  7	81.0	20.0	 25
475	  7	80.0	9.6	 25
476	  7	96.0	11.9	 25
477	  7	78.0	14.2	 25
478	  7	63.0	12.1	 25
479	  7	99.0	17.2	 25
480	  7	56.0	9.8	 25
481	  7	117.0	20.8	 25
482	  7	115.0	22.7	 25
483	  7	106.0	19.5	 25
484	  7	131.0	25.2	 25
485	  7	90.0	20.4	 25
486	  7	75.0	13.0	 25
487	  7	76.0	13.9	 25
488	  7	90.0	14.0	 25
489	  7	85.0	10.2	 25
490	  7	136.0	24.1	 25
491	  7	82.0	14.8	 25
492	  7	147.0	27.0	 25
493	  7	118.0	15.4	 25
494	  7	75.0	9.9	 25
495	  7	67.0	12.6	 25
496	  7	93.0	12.0	 25
497	  7	2425.0	353.4	 25
498	  7	77.0	12.2	 25
499	  7	55.0	7.5	 25
500	  7	59.0	11.0	 25
501	  7	2071.0	319.8	 25
502	  7	98.0	17.5	 25
503	  7	63.0	8.4	 25
504	  7	217.0	30.8	 25
505	  7	96.0	15.7	 25
506	  7	1692.0	296.8	 25
507	  7	93.0	16.5	 25
508	  7	81.0	13.4	 25
509	  7	92.0	12.6	 25
510	  7	83.0	17.3	 25
511	  7	74.0	13.4	 25
512	  7	291.0	57.6	 25
513	  7	140.0	21.6	 25
514	  7	99.0	10.1	 25
515	  7	110.0	19.7	 25
516	  7	71.0	10.4	 25
517	  7	72.0	13.5	 25
518	  7	65.0	11.4	 25
519	  7	75.0	9.4	 25
520	  7	63.0	9.1	 25
521	  7	313.0	42.8	 25
522	  7	66.0	12.1	 25
523	  7	222.0	40.7	 25
524	  7	59.0	6.8	 25
525	  7	82.0	15.4	 25
526	  7	71.0	13.9	 25
527	  7	55.0	8.7	 25
528	  7	70.0	15.3	 25
529	  7	106.0	17.7	 25
530	  7	99.0	23.0	 25
531	  7	153.0	18.7	 25
532	  7	204.0	28.9	 25
533	  7	136.0	17.9	 25
534	  7	155.0	27.7	 25
535	  7	72.0	17.7	 25
536	  7	55.0	8.7	 25
537	  7	82.0	10.3	 25
538	  7	734.0	191.3	 25
539	  7	86.0	17.9	 25
540	  7	74.0	13.7	 25
541	  7	58.0	8.3	 25
542	  7	63.0	10.9	 25
543	  7	69.0	9.8	 25
544	  7	88.0	13.6	 25
545	  7	137.0	19.3	 25
546	  7	60.0	8.4	 25
547	  7	110.0	16.4	 25
548	  7	124.0	20.5	 25
549	  7	394.0	62.3	 25
550	  7	474.0	77.2	 25
551	  7	84.0	13.7	 25
552	  7	74.0	14.2	 25
553	  7	3016.0	519.5	 25
554	  7	97.0	18.4	 25
555	  7	101.0	16.2	 25
556	  7	76.0	15.0	 25
557	  7	66.0	10.3	 25
558	  7	101.0	18.6	 25
559	  7	68.0	9.9	 25
560	  7	66.0	8.9	 25
561	  7	71.0	11.8	 25
562	  7	55.0	6.7	 25
563	  7	62.0	9.8	 25
564	  7	102.0	14.0	 25
565	  7	2989.0	550.6	 25
566	  7	2495.0	501.9	 25
567	  7	129.0	18.9	 25
568	  7	370.0	44.9	 25
569	  7	8765.0	1410.7	 25
570	  7	103.0	21.4	 25
571	  7	89.0	13.0	 25
572	  7	363.0	56.9	 25
573	  7	80.0	11.2	 25
574	  7	62.0	10.0	 25
575	  7	68.0	14.8	 25
576	  7	635.0	92.1	 25
577	  7	98.0	13.8	 25
578	  7	108.0	20.7	 25
579	  7	73.0	9.8	 25
580	  7	64.0	9.9	 25
581	  7	233.0	44.5	 25
582	  7	75.0	16.1	 25
583	  7	227.0	38.4	 25
584	  7	70.0	7.3	 25
585	  7	79.0	13.6	 25
586	  7	2691.0	550.3	 25
587	  7	103.0	14.8	 25
588	  7	99.0	15.5	 25
589	  7	78.0	11.0	 25
590	  7	72.0	11.2	 25
591	  7	199.0	25.4	 25
592	  7	60.0	8.0	 25
593	  7	65.0	10.2	 25
594	  7	68.0	12.7	 25
595	  7	60.0	11.7	 25
596	  7	78.0	15.1	 25
597	  7	70.0	9.4	 25
598	  7	121.0	22.1	 25
599	  7	925.0	124.7	 25
600	  7	85.0	13.2	 25
601	  7	73.0	13.0	 25
602	  7	65.0	11.1	 25
603	  7	127.0	23.3	 25
604	  7	63.0	10.2	 25
605	  7	60.0	10.3	 25
606	  7	47.0	6.1	 25
607	  7	75.0	14.0	 25
608	  7	120.0	23.4	 25
609	  7	136.0	25.9	 25
610	  7	68.0	14.8	 25
611	  7	173.0	22.6	 25
612	  7	63.0	6.0	 25
613	  7	182.0	22.2	 25
614	  7	1572.0	289.4	 25
615	  7	86.0	16.9	 25
616	  7	66.0	7.3	 25
617	  7	57.0	11.4	 25
618	  7	240.0	41.1	 25
619	  7	82.0	9.8	 25
620	  7	149.0	10.9	 25
621	  7	101.0	15.6	 25
622	  7	90.0	14.7	 25
623	  7	109.0	23.4	 25
624	  7	219.0	20.6	 25
625	  7	68.0	12.0	 25
626	  7	290.0	49.4	 25
627	  7	66.0	14.4	 25
628	  7	96.0	12.7	 25
629	  7	85.0	15.7	 25
630	  7	67.0	17.7	 25
631	  7	67.0	7.9	 25
632	  7	293.0	49.9	 25
633	  7	87.0	21.3	 25
634	  7	83.0	11.1	 25
635	  7	114.0	17.9	 25
636	  7	108.0	15.4	 25
637	  7	157.0	29.7	 25
638	  7	71.0	10.0	 25
639	  7	170.0	35.0	 25
640	  7	183.0	29.2	 25
641	  7	74.0	8.9	 25
642	  7	92.0	12.2	 25
643	  7	196.0	25.9	 25
644	  7	71.0	10.2	 25
645	  7	88.0	12.0	 25
646	  7	196.0	42.2	 25
647	  7	92.0	13.8	 25
648	  7	59.0	9.7	 25
649	  7	64.0	10.7	 25
650	  7	65.0	9.4	 25
651	  7	410.0	55.0	 25
652	  7	125.0	15.2	 25
653	  7	86.0	9.4	 25
654	  7	318.0	46.4	 25
655	  7	68.0	8.9	 25
656	  7	67.0	10.4	 25
657	  7	85.0	15.7	 25
658	  7	72.0	11.9	 25
659	  7	76.0	17.3	 25
660	  7	2546.0	422.5	 25
661	  7	2563.0	379.8	 25
662	  7	2707.0	414.4	 25
663	  7	159.0	27.1	 25
664	  7	67.0	12.5	 25
665	  7	82.0	14.9	 25
666	  7	80.0	13.0	 25
667	  7	83.0	15.6	 25
668	  7	218.0	40.5	 25
669	  7	97.0	11.8	 25
670	  7	86.0	14.0	 25
671	  7	63.0	12.6	 25
672	  7	111.0	20.4	 25
673	  7	74.0	9.9	 25
674	  7	69.0	12.7	 25
675	  7	90.0	13.0	 25
676	  7	197.0	37.4	 25
677	  7	121.0	17.4	 25
678	  7	240.0	41.5	 25
679	  7	65.0	9.1	 25
680	  7	69.0	10.0	 25
681	  7	58.0	11.1	 25
682	  7	133.0	28.9	 25
683	  7	74.0	9.2	 25
684	  7	88.0	15.8	 25
685	  7	75.0	15.3	 25
686	  7	54.0	7.2	 25
687	  7	62.0	10.2	 25
688	  7	71.0	8.8	 25
689	  7	150.0	32.1	 25
690	  7	82.0	15.9	 25
691	  7	182.0	34.1	 25
692	  7	69.0	13.0	 25
693	  7	89.0	11.9	 25
694	  7	87.0	20.3	 25
695	  7	85.0	14.5	 25
696	  7	68.0	6.4	 25
697	  7	635.0	115.4	 25
698	  7	100.0	14.9	 25
699	  7	155.0	22.8	 25
700	  7	92.0	18.4	 25
701	  7	122.0	22.3	 25
702	  7	60.0	9.4	 25
703	  7	82.0	14.2	 25
704	  7	70.0	12.4	 25
705	  7	187.0	24.3	 25
706	  7	256.0	31.5	 25
707	  7	57.0	7.8	 25
708	  7	57.0	8.7	 25
709	  7	91.0	13.7	 25
710	  7	94.0	14.8	 25
711	  7	75.0	10.1	 25
712	  7	76.0	10.3	 25
713	  7	70.0	13.0	 25
714	  7	206.0	33.0	 25
715	  7	95.0	10.1	 25
716	  7	94.0	13.4	 25
717	  7	187.0	35.0	 25
718	  7	86.0	16.0	 25
719	  7	860.0	156.1	 25
720	  7	77.0	15.8	 25
721	  7	67.0	16.7	 25
722	  7	61.0	8.6	 25
723	  7	98.0	13.8	 25
724	  7	175.0	24.6	 25
725	  7	93.0	17.6	 25
726	  7	120.0	18.7	 25
727	  7	59.0	10.4	 25
728	  7	81.0	13.6	 25
729	  7	108.0	13.9	 25
730	  7	81.0	11.0	 25
731	  7	74.0	13.5	 25
732	  7	69.0	9.1	 25
733	  7	139.0	20.7	 25
734	  7	124.0	17.5	 25
735	  7	68.0	10.7	 25
736	  7	71.0	12.6	 25
737	  7	81.0	12.4	 25
738	  7	152.0	23.7	 25
739	  7	83.0	15.1	 25
740	  7	206.0	27.0	 25
741	  7	127.0	25.3	 25
742	  7	72.0	15.4	 25
743	  7	109.0	15.6	 25
744	  7	741.0	118.5	 25
745	  7	65.0	8.7	 25
746	  7	324.0	52.4	 25
747	  7	71.0	12.4	 25
748	  7	75.0	14.7	 25
749	  7	57.0	9.4	 25
750	  7	56.0	6.3	 25
751	  7	124.0	18.9	 25
752	  7	103.0	11.5	 25
753	  7	67.0	7.7	 25
754	  7	73.0	13.9	 25
755	  7	65.0	11.2	 25
756	  7	691.0	114.0	 25
757	  7	80.0	12.5	 25
758	  7	87.0	10.5	 25
759	  7	58.0	8.3	 25
760	  7	72.0	11.1	 25
761	  7	206.0	23.5	 25
762	  7	89.0	12.2	 25
763	  7	94.0	11.4	 25
764	  7	72.0	10.4	 25
765	  7	52.0	9.5	 25
766	  7	66.0	11.1	 25
767	  7	330.0	60.4	 25
768	  7	339.0	70.4	 25
769	  7	74.0	9.5	 25
770	  7	125.0	16.0	 25
771	  7	153.0	23.1	 25
772	  7	119.0	17.1	 25
773	  7	109.0	16.5	 25
774	  7	73.0	13.8	 25
775	  7	76.0	9.6	 25
776	  7	52.0	7.8	 25
777	  7	531.0	108.4	 25
778	  7	56.0	8.9	 25
779	  7	84.0	15.3	 25
780	  7	96.0	12.4	 25
781	  7	82.0	16.3	 25
782	  7	93.0	18.9	 25
783	  7	66.0	9.2	 25
784	  7	65.0	13.7	 25
785	  7	86.0	11.2	 25
786	  7	1092.0	210.8	 25
787	  7	85.0	11.6	 25
788	  7	81.0	14.2	 25
789	  7	73.0	11.9	 25
790	  7	122.0	18.0	 25
791	  7	79.0	12.4	 25
792	  7	316.0	41.0	 25
793	  7	139.0	27.4	 25
794	  7	108.0	16.1	 25
795	  7	66.0	12.0	 25
796	  7	62.0	10.1	 25
797	  7	121.0	16.0	 25
798	  7	71.0	13.8	 25
799	  7	65.0	13.0	 25
800	  7	57.0	9.7	 25
801	  7	56.0	8.2	 25
802	  7	61.0	10.0	 25
803	  7	59.0	10.9	 25
804	  7	334.0	65.8	 25
805	  7	99.0	12.2	 25
806	  7	168.0	27.9	 25
807	  7	124.0	19.1	 25
808	  7	106.0	14.9	 25
809	  7	95.0	14.5	 25
810	  7	53.0	11.3	 25
811	  7	57.0	9.6	 25
812	  7	55.0	8.7	 25
813	  7	61.0	10.4	 25
814	  7	77.0	14.4	 25
815	  7	87.0	15.4	 25
816	  7	138.0	19.1	 25
817	  7	110.0	16.7	 25
818	  7	120.0	18.5	 25
819	  7	145.0	13.3	 25
820	  7	80.0	10.1	 25
821	  7	59.0	8.6	 25
822	  7	71.0	10.7	 25
823	  7	3425.0	543.6	 25
824	  7	65.0	11.1	 25
825	  7	77.0	15.0	 25
826	  7	1876.0	334.9	 25
827	  7	231.0	29.3	 25
828	  7	88.0	16.6	 25
829	  7	63.0	10.2	 25
830	  7	63.0	10.8	 25
831	  7	72.0	12.9	 25
832	  7	56.0	9.9	 25
833	  7	73.0	12.1	 25
834	  7	62.0	9.4	 25
835	  7	65.0	11.4	 25
836	  7	59.0	9.1	 25
837	  7	61.0	10.3	 25
838	  7	73.0	10.5	 25
839	  7	60.0	10.5	 25
840	  7	164.0	30.7	 25
841	  7	75.0	14.0	 25
842	  7	74.0	10.1	 25
843	  7	76.0	12.3	 25
844	  7	95.0	18.1	 25
845	  7	85.0	12.3	 25
846	  7	93.0	18.6	 25
847	  7	101.0	17.3	 25
848	  7	81.0	16.5	 25
849	  7	74.0	11.3	 25
850	  7	69.0	11.8	 25
851	  7	60.0	10.9	 25
852	  7	108.0	24.0	 25
853	  7	90.0	16.3	 25
854	  7	103.0	18.0	 25
855	  7	54.0	11.3	 25
856	  7	68.0	10.7	 25
857	  7	67.0	12.3	 25
858	  7	88.0	8.8	 25
859	  7	166.0	16.8	 25
860	  7	80.0	13.3	 25
861	  7	365.0	35.0	 25
862	  7	70.0	11.7	 25
863	  7	67.0	12.7	 25
864	  7	60.0	6.3	 25
865	  7	57.0	10.3	 25
866	  7	222.0	41.2	 25
867	  7	70.0	13.4	 25
868	  7	97.0	12.8	 25
869	  7	166.0	31.9	 25
870	  7	79.0	16.5	 25
871	  7	51.0	10.0	 25
872	  7	55.0	9.7	 25
873	  7	83.0	12.9	 25
874	  7	87.0	15.6	 25
875	  7	92.0	18.5	 25
876	  7	72.0	9.8	 25
877	  7	80.0	12.9	 25
878	  7	147.0	29.2	 25
879	  7	111.0	18.7	 25
880	  7	63.0	8.3	 25
881	  7	74.0	12.8	 25
882	  7	75.0	13.0	 25
883	  7	92.0	13.1	 25
884	  7	80.0	11.8	 25
885	  7	113.0	16.3	 25
886	  7	82.0	14.3	 25
887	  7	74.0	10.9	 25
888	  7	120.0	19.1	 25
889	  7	118.0	15.7	 25
890	  7	78.0	9.3	 25
891	  7	68.0	11.2	 25
892	  7	67.0	10.4	 25
893	  7	63.0	9.0	 25
894	  7	54.0	9.3	 25
895	  7	73.0	10.3	 25
896	  7	56.0	7.1	 25
897	  7	79.0	12.2	 25
898	  7	92.0	8.7	 25
899	  7	123.0	19.0	 25
900	  7	63.0	10.8	 25
901	  7	88.0	24.2	 25
902	  7	67.0	8.8	 25
903	  7	94.0	15.7	 25
904	  7	206.0	49.9	 25
905	  7	9222.0	1492.9	 25
906	  7	173.0	39.4	 25
907	  7	90.0	16.8	 25
908	  7	74.0	14.0	 25
909	  7	73.0	13.6	 25
910	  7	66.0	10.7	 25
911	  7	101.0	13.8	 25
912	  7	61.0	11.0	 25
913	  7	51.0	8.0	 25
914	  7	74.0	12.2	 25
915	  7	63.0	11.6	 25
916	  7	76.0	13.4	 25
917	  7	64.0	9.2	 25
918	  7	92.0	14.9	 25
919	  7	92.0	15.6	 25
920	  7	441.0	85.7	 25
921	  7	68.0	9.1	 25
922	  7	286.0	45.6	 25
923	  7	58.0	11.1	 25
924	  7	99.0	19.1	 25
925	  7	433.0	101.1	 25
926	  7	75.0	13.2	 25
927	  7	83.0	9.9	 25
928	  7	76.0	13.1	 25
929	  7	119.0	17.3	 25
930	  7	70.0	8.1	 25
931	  7	265.0	57.3	 25
932	  7	174.0	18.7	 25
933	  7	103.0	14.5	 25
934	  7	96.0	15.4	 25
935	  7	137.0	24.3	 25
936	  7	124.0	17.8	 25
937	  7	74.0	11.7	 25
938	  7	68.0	12.8	 25
939	  7	84.0	7.9	 25
940	  7	67.0	9.5	 25
941	  7	67.0	11.1	 25
942	  7	56.0	8.2	 25
943	  7	280.0	32.3	 25
944	  7	216.0	35.5	 25
945	  7	46.0	8.5	 25
946	  7	64.0	12.5	 25
947	  7	72.0	12.6	 25
948	  7	75.0	9.3	 25
949	  7	72.0	10.0	 25
950	  7	75.0	10.1	 25
951	  7	64.0	9.1	 25
952	  7	73.0	14.0	 25
953	  7	112.0	16.8	 25
954	  7	84.0	12.1	 25
955	  7	11745.0	1811.5	 25
956	  7	11758.0	1379.0	 25
957	  7	115.0	20.1	 25
958	  7	73.0	10.1	 25
959	  7	76.0	14.0	 25
960	  7	61.0	9.6	 25
961	  7	60.0	9.2	 25
962	  7	294.0	34.4	 25
963	  7	679.0	81.9	 25
964	  7	69.0	10.6	 25
965	  7	229.0	22.3	 25
966	  7	120.0	17.9	 25
967	  7	132.0	13.3	 25
968	  7	73.0	12.3	 25
969	  7	139.0	18.2	 25
970	  7	101.0	14.2	 25
971	  7	63.0	8.4	 25
972	  7	146.0	20.5	 25
973	  7	62.0	12.2	 25
974	  7	91.0	15.6	 25
975	  7	76.0	11.2	 25
976	  7	67.0	15.1	 25
977	  7	180.0	24.1	 25
978	  7	79.0	11.2	 25
979	  7	63.0	11.8	 25
980	  7	76.0	11.7	 25
981	  7	67.0	9.3	 25
982	  7	72.0	11.6	 25
983	  7	99.0	15.9	 25
984	  7	76.0	14.1	 25
985	  7	77.0	12.6	 25
986	  7	69.0	10.9	 25
987	  7	59.0	8.5	 25
988	  7	76.0	9.9	 25
989	  7	77.0	11.0	 25
990	  7	90.0	19.9	 25
991	  7	77.0	16.0	 25
992	  7	231.0	29.8	 25
993	  7	68.0	10.6	 25
994	  7	91.0	13.7	 25
995	  7	178.0	32.0	 25
996	  7	67.0	10.9	 25
997	  7	81.0	13.5	 25
998	  7	376.0	55.2	 25
999	  7	72.0	12.9	 25
1000	  7	91.0	16.8	 25
1001	  7	119.0	20.9	 25
  0	  8	3736.0	741.8	 25
  1	  8	140.0	20.3	 25
  2	  8	110.0	11.5	 25
  3	  8	81.0	12.0	 25
  4	  8	62.0	9.4	 25
  5	  8	78.0	14.4	 25
  6	  8	116.0	16.5	 25
  7	  8	87.0	13.8	 25
  8	  8	86.0	9.8	 25
  9	  8	88.0	16.8	 25
 10	  8	86.0	14.1	 25
 11	  8	181.0	34.4	 25
 12	  8	3964.0	702.9	 25
 13	  8	78.0	13.1	 25
 14	  8	70.0	8.1	 25
 15	  8	3673.0	664.7	 25
 16	  8	4082.0	701.0	 25
 17	  8	204.0	23.1	 25
 18	  8	4067.0	734.8	 25
 19	  8	87.0	13.6	 25
 20	  8	104.0	22.6	 25
 21	  8	94.0	28.7	 25
 22	  8	3422.0	753.0	 25
 23	  8	180.0	20.6	 25
 24	  8	4225.0	802.8	 25
 25	  8	3658.0	582.0	 25
 26	  8	82.0	11.1	 25
 27	  8	76.0	10.4	 25
 28	  8	3992.0	922.0	 25
 29	  8	202.0	21.3	 25
 30	  8	3848.0	772.2	 25
 31	  8	98.0	12.9	 25
 32	  8	97.0	11.9	 25
 33	  8	90.0	13.0	 25
 34	  8	3790.0	620.0	 25
 35	  8	198.0	36.9	 25
 36	  8	4074.0	721.8	 25
 37	  8	85.0	13.8	 25
 38	  8	70.0	10.8	 25
 39	  8	83.0	14.6	 25
 40	  8	83.0	19.0	 25
 41	  8	224.0	27.6	 25
 42	  8	4119.0	729.9	 25
 43	  8	3797.0	711.2	 25
 44	  8	79.0	9.5	 25
 45	  8	106.0	15.5	 25
 46	  8	4009.0	819.1	 25
 47	  8	216.0	33.4	 25
 48	  8	95.0	16.2	 25
 49	  8	80.0	16.1	 25
 50	  8	105.0	25.4	 25
 51	  8	70.0	11.2	 25
 52	  8	73.0	18.6	 25
 53	  8	179.0	25.4	 25
 54	  8	3893.0	703.7	 25
 55	  8	92.0	14.7	 25
 56	  8	114.0	19.9	 25
 57	  8	3464.0	645.2	 25
 58	  8	80.0	10.5	 25
 59	  8	185.0	32.1	 25
 60	  8	164.0	24.1	 25
 61	  8	146.0	17.7	 25
 62	  8	3909.0	525.7	 25
 63	  8	86.0	8.4	 25
 64	  8	100.0	20.1	 25
 65	  8	81.0	12.5	 25
 66	  8	4177.0	802.6	 25
 67	  8	199.0	16.1	 25
 68	  8	3947.0	864.0	 25
 69	  8	68.0	9.2	 25
 70	  8	76.0	9.5	 25
 71	  8	82.0	10.2	 25
 72	  8	4039.0	670.1	 25
 73	  8	226.0	53.8	 25
 74	  8	3886.0	673.5	 25
 75	  8	106.0	27.5	 25
 76	  8	66.0	13.2	 25
 77	  8	80.0	12.5	 25
 78	  8	4221.0	657.8	 25
 79	  8	184.0	18.7	 25
 80	  8	3877.0	722.6	 25
 81	  8	111.0	27.8	 25
 82	  8	98.0	17.7	 25
 83	  8	68.0	10.2	 25
 84	  8	82.0	14.0	 25
 85	  8	206.0	28.4	 25
 86	  8	3734.0	706.4	 25
 87	  8	90.0	12.6	 25
 88	  8	96.0	12.5	 25
 89	  8	92.0	14.2	 25
 90	  8	3795.0	719.1	 25
 91	  8	189.0	28.9	 25
 92	  8	175.0	22.9	 25
 93	  8	194.0	32.2	 25
 94	  8	3980.0	680.6	 25
 95	  8	3836.0	686.2	 25
 96	  8	4108.0	809.8	 25
 97	  8	4233.0	806.3	 25
 98	  8	4104.0	789.9	 25
 99	  8	185.0	26.6	 25
100	  8	87.0	14.4	 25
101	  8	3885.0	682.1	 25
102	  8	3522.0	815.4	 25
103	  8	87.0	9.3	 25
104	  8	87.0	12.7	 25
105	  8	175.0	24.2	 25
106	  8	3897.0	662.2	 25
107	  8	74.0	10.5	 25
108	  8	76.0	18.1	 25
109	  8	4286.0	766.7	 25
110	  8	89.0	13.1	 25
111	  8	182.0	39.2	 25
112	  8	168.0	17.0	 25
113	  8	181.0	22.5	 25
114	  8	74.0	13.5	 25
115	  8	72.0	10.8	 25
116	  8	69.0	12.5	 25
117	  8	3527.0	661.3	 25
118	  8	106.0	20.8	 25
119	  8	200.0	27.9	 25
120	  8	194.0	26.1	 25
121	  8	82.0	11.1	 25
122	  8	1436.0	256.2	 25
123	  8	71.0	9.8	 25
124	  8	73.0	13.7	 25
125	  8	76.0	11.2	 25
126	  8	68.0	14.3	 25
127	  8	58.0	9.0	 25
128	  8	755.0	116.3	 25
129	  8	176.0	32.4	 25
130	  8	80.0	11.7	 25
131	  8	67.0	14.0	 25
132	  8	56.0	11.0	 25
133	  8	58.0	10.9	 25
134	  8	65.0	10.7	 25
135	  8	117.0	22.5	 25
136	  8	94.0	11.3	 25
137	  8	61.0	9.1	 25
138	  8	74.0	13.4	 25
139	  8	61.0	11.8	 25
140	  8	52.0	8.2	 25
141	  8	58.0	9.9	 25
142	  8	77.0	15.8	 25
143	  8	50.0	7.6	 25
144	  8	74.0	16.0	 25
145	  8	64.0	12.7	 25
146	  8	148.0	18.7	 25
147	  8	112.0	18.1	 25
148	  8	79.0	14.7	 25
149	  8	64.0	9.3	 25
150	  8	93.0	17.9	 25
151	  8	76.0	14.3	 25
152	  8	83.0	12.2	 25
153	  8	99.0	21.2	 25
154	  8	263.0	72.2	 25
155	  8	78.0	13.9	 25
156	  8	60.0	10.6	 25
157	  8	72.0	12.5	 25
158	  8	115.0	14.2	 25
159	  8	72.0	9.7	 25
160	  8	59.0	11.4	 25
161	  8	70.0	10.3	 25
162	  8	67.0	11.6	 25
163	  8	66.0	12.8	 25
164	  8	58.0	7.6	 25
165	  8	75.0	14.2	 25
166	  8	59.0	8.0	 25
167	  8	50.0	10.2	 25
168	  8	78.0	14.3	 25
169	  8	63.0	9.9	 25
170	  8	66.0	10.7	 25
171	  8	90.0	15.6	 25
172	  8	76.0	11.6	 25
173	  8	56.0	7.2	 25
174	  8	215.0	34.3	 25
175	  8	116.0	20.9	 25
176	  8	75.0	12.6	 25
177	  8	108.0	16.2	 25
178	  8	63.0	11.1	 25
179	  8	73.0	9.8	 25
180	  8	93.0	13.8	 25
181	  8	81.0	14.2	 25
182	  8	62.0	10.3	 25
183	  8	66.0	9.9	 25
184	  8	72.0	12.6	 25
185	  8	53.0	10.3	 25
186	  8	81.0	12.5	 25
187	  8	89.0	12.7	 25
188	  8	151.0	24.8	 25
189	  8	65.0	12.4	 25
190	  8	66.0	10.3	 25
191	  8	370.0	101.6	 25
192	  8	66.0	13.7	 25
193	  8	57.0	8.1	 25
194	  8	72.0	12.7	 25
195	  8	65.0	11.0	 25
196	  8	62.0	10.7	 25
197	  8	56.0	7.9	 25
198	  8	70.0	11.2	 25
199	  8	54.0	8.1	 25
200	  8	73.0	13.2	 25
201	  8	65.0	9.6	 25
202	  8	57.0	9.2	 25
203	  8	63.0	10.3	 25
204	  8	94.0	14.9	 25
205	  8	69.0	9.5	 25
206	  8	72.0	10.3	 25
207	  8	66.0	10.5	 25
208	  8	60.0	11.4	 25
209	  8	65.0	8.3	 25
210	  8	81.0	15.5	 25
211	  8	56.0	7.4	 25
212	  8	73.0	11.5	 25
213	  8	71.0	11.5	 25
214	  8	77.0	14.8	 25
215	  8	98.0	11.3	 25
216	  8	100.0	13.9	 25
217	  8	76.0	9.8	 25
218	  8	85.0	8.8	 25
219	  8	138.0	21.0	 25
220	  8	70.0	12.0	 25
221	  8	65.0	8.6	 25
222	  8	45.0	8.3	 25
223	  8	99.0	15.4	 25
224	  8	64.0	9.7	 25
225	  8	95.0	14.5	 25
226	  8	63.0	7.6	 25
227	  8	104.0	15.7	 25
228	  8	68.0	8.6	 25
229	  8	87.0	9.9	 25
230	  8	104.0	14.2	 25
231	  8	91.0	16.3	 25
232	  8	80.0	7.9	 25
233	  8	3355.0	701.0	 25
234	  8	64.0	11.6	 25
235	  8	99.0	18.0	 25
236	  8	80.0	13.5	 25
237	  8	51.0	7.0	 25
238	  8	68.0	10.4	 25
239	  8	96.0	11.2	 25
240	  8	72.0	10.9	 25
241	  8	57.0	5.8	 25
242	  8	73.0	9.8	 25
243	  8	76.0	11.2	 25
244	  8	77.0	10.2	 25
245	  8	79.0	16.9	 25
246	  8	65.0	9.7	 25
247	  8	63.0	10.7	 25
248	  8	67.0	9.0	 25
249	  8	74.0	10.1	 25
250	  8	139.0	29.4	 25
251	  8	69.0	8.1	 25
252	  8	67.0	9.5	 25
253	  8	68.0	10.4	 25
254	  8	81.0	11.4	 25
255	  8	76.0	12.0	 25
256	  8	83.0	14.2	 25
257	  8	55.0	9.3	 25
258	  8	83.0	11.3	 25
259	  8	86.0	12.9	 25
260	  8	64.0	11.3	 25
261	  8	53.0	9.5	 25
262	  8	58.0	8.3	 25
263	  8	84.0	11.4	 25
264	  8	79.0	14.3	 25
265	  8	79.0	13.4	 25
266	  8	133.0	25.4	 25
267	  8	77.0	10.5	 25
268	  8	73.0	8.0	 25
269	  8	87.0	14.4	 25
270	  8	55.0	8.7	 25
271	  8	58.0	9.4	 25
272	  8	77.0	12.9	 25
273	  8	63.0	10.9	 25
274	  8	287.0	49.1	 25
275	  8	139.0	20.8	 25
276	  8	83.0	17.6	 25
277	  8	63.0	9.4	 25
278	  8	68.0	10.9	 25
279	  8	91.0	14.4	 25
280	  8	72.0	12.0	 25
281	  8	80.0	11.0	 25
282	  8	64.0	11.1	 25
283	  8	64.0	8.5	 25
284	  8	66.0	9.4	 25
285	  8	275.0	40.9	 25
286	  8	67.0	11.0	 25
287	  8	161.0	26.4	 25
288	  8	60.0	7.6	 25
289	  8	99.0	17.8	 25
290	  8	117.0	24.1	 25
291	  8	58.0	6.9	 25
292	  8	76.0	12.4	 25
293	  8	81.0	17.3	 25
294	  8	83.0	13.5	 25
295	  8	71.0	9.7	 25
296	  8	69.0	11.6	 25
297	  8	177.0	32.4	 25
298	  8	84.0	15.6	 25
299	  8	372.0	74.7	 25
300	  8	74.0	11.4	 25
301	  8	72.0	9.8	 25
302	  8	50.0	8.9	 25
303	  8	68.0	11.9	 25
304	  8	74.0	8.1	 25
305	  8	66.0	8.7	 25
306	  8	97.0	15.9	 25
307	  8	117.0	16.9	 25
308	  8	88.0	17.6	 25
309	  8	99.0	11.7	 25
310	  8	122.0	21.2	 25
311	  8	79.0	9.9	 25
312	  8	91.0	22.9	 25
313	  8	62.0	14.4	 25
314	  8	71.0	10.1	 25
315	  8	54.0	8.0	 25
316	  8	52.0	7.6	 25
317	  8	57.0	11.6	 25
318	  8	72.0	12.5	 25
319	  8	91.0	15.1	 25
320	  8	76.0	12.5	 25
321	  8	118.0	27.6	 25
322	  8	65.0	13.7	 25
323	  8	61.0	9.5	 25
324	  8	89.0	15.6	 25
325	  8	82.0	14.1	 25
326	  8	84.0	10.8	 25
327	  8	1469.0	368.9	 25
328	  8	1308.0	290.9	 25
329	  8	94.0	12.6	 25
330	  8	122.0	17.9	 25
331	  8	69.0	8.9	 25
332	  8	71.0	11.3	 25
333	  8	147.0	25.0	 25
334	  8	89.0	17.1	 25
335	  8	96.0	19.3	 25
336	  8	88.0	17.0	 25
337	  8	76.0	15.5	 25
338	  8	70.0	11.0	 25
339	  8	73.0	11.1	 25
340	  8	104.0	15.0	 25
341	  8	75.0	14.8	 25
342	  8	96.0	20.5	 25
343	  8	90.0	12.7	 25
344	  8	117.0	25.0	 25
345	  8	57.0	8.2	 25
346	  8	66.0	11.1	 25
347	  8	67.0	10.6	 25
348	  8	119.0	17.2	 25
349	  8	74.0	13.2	 25
350	  8	120.0	14.9	 25
351	  8	86.0	17.4	 25
352	  8	70.0	11.4	 25
353	  8	70.0	9.5	 25
354	  8	80.0	15.4	 25
355	  8	61.0	8.4	 25
356	  8	71.0	16.5	 25
357	  8	59.0	7.8	 25
358	  8	74.0	10.7	 25
359	  8	75.0	10.4	 25
360	  8	95.0	14.1	 25
361	  8	83.0	10.9	 25
362	  8	67.0	6.9	 25
363	  8	59.0	11.1	 25
364	  8	75.0	14.9	 25
365	  8	114.0	20.6	 25
366	  8	58.0	11.3	 25
367	  8	60.0	10.4	 25
368	  8	70.0	7.3	 25
369	  8	80.0	10.7	 25
370	  8	83.0	17.0	 25
371	  8	88.0	10.0	 25
372	  8	128.0	25.2	 25
373	  8	84.0	9.3	 25
374	  8	77.0	14.9	 25
375	  8	49.0	7.8	 25
376	  8	71.0	13.3	 25
377	  8	63.0	10.4	 25
378	  8	96.0	16.0	 25
379	  8	65.0	11.3	 25
380	  8	83.0	13.7	 25
381	  8	81.0	8.5	 25
382	  8	75.0	15.7	 25
383	  8	77.0	15.3	 25
384	  8	48.0	7.5	 25
385	  8	59.0	8.2	 25
386	  8	150.0	29.0	 25
387	  8	77.0	10.7	 25
388	  8	139.0	16.3	 25
389	  8	103.0	14.5	 25
390	  8	71.0	13.1	 25
391	  8	62.0	7.7	 25
392	  8	50.0	11.7	 25
393	  8	53.0	8.9	 25
394	  8	60.0	9.7	 25
395	  8	79.0	16.5	 25
396	  8	64.0	9.2	 25
397	  8	105.0	54.5	 25
398	  8	68.0	9.4	 25
399	  8	82.0	10.2	 25
400	  8	141.0	15.1	 25
401	  8	58.0	10.2	 25
402	  8	160.0	27.5	 25
403	  8	71.0	10.0	 25
404	  8	68.0	7.7	 25
405	  8	87.0	10.9	 25
406	  8	56.0	8.5	 25
407	  8	68.0	8.6	 25
408	  8	63.0	10.8	 25
409	  8	71.0	11.7	 25
410	  8	72.0	12.2	 25
411	  8	54.0	8.6	 25
412	  8	68.0	10.5	 25
413	  8	94.0	15.2	 25
414	  8	71.0	10.9	 25
415	  8	287.0	49.0	 25
416	  8	72.0	7.9	 25
417	  8	68.0	11.6	 25
418	  8	65.0	11.8	 25
419	  8	69.0	11.1	 25
420	  8	87.0	16.0	 25
421	  8	65.0	13.1	 25
422	  8	102.0	15.4	 25
423	  8	79.0	12.9	 25
424	  8	56.0	10.5	 25
425	  8	52.0	7.7	 25
426	  8	121.0	16.3	 25
427	  8	73.0	10.2	 25
428	  8	72.0	12.6	 25
429	  8	64.0	10.2	 25
430	  8	66.0	10.4	 25
431	  8	61.0	8.4	 25
432	  8	71.0	11.1	 25
433	  8	63.0	10.9	 25
434	  8	56.0	7.8	 25
435	  8	53.0	9.3	 25
436	  8	170.0	31.6	 25
437	  8	71.0	10.0	 25
438	  8	82.0	16.1	 25
439	  8	74.0	11.9	 25
440	  8	70.0	9.5	 25
441	  8	142.0	18.6	 25
442	  8	93.0	14.2	 25
443	  8	69.0	8.8	 25
444	  8	79.0	13.7	 25
445	  8	59.0	6.3	 25
446	  8	76.0	12.8	 25
447	  8	74.0	13.8	 25
448	  8	86.0	19.4	 25
449	  8	97.0	15.0	 25
450	  8	73.0	12.3	 25
451	  8	98.0	13.8	 25
452	  8	93.0	10.4	 25
453	  8	211.0	34.7	 25
454	  8	64.0	9.1	 25
455	  8	75.0	16.7	 25
456	  8	61.0	9.8	 25
457	  8	60.0	11.7	 25
458	  8	58.0	11.1	 25
459	  8	65.0	12.6	 25
460	  8	68.0	9.9	 25
461	  8	75.0	14.2	 25
462	  8	58.0	10.0	 25
463	  8	55.0	9.4	 25
464	  8	67.0	8.0	 25
465	  8	79.0	14.3	 25
466	  8	67.0	9.3	 25
467	  8	67.0	12.8	 25
468	  8	87.0	14.1	 25
469	  8	69.0	13.5	 25
470	  8	51.0	9.7	 25
471	  8	61.0	11.9	 25
472	  8	59.0	9.1	 25
473	  8	65.0	14.6	 25
474	  8	77.0	9.1	 25
475	  8	98.0	12.0	 25
476	  8	89.0	19.3	 25
477	  8	89.0	10.6	 25
478	  8	77.0	13.0	 25
479	  8	57.0	10.1	 25
480	  8	59.0	11.3	 25
481	  8	71.0	17.4	 25
482	  8	63.0	11.9	 25
483	  8	67.0	10.7	 25
484	  8	52.0	8.2	 25
485	  8	76.0	13.0	 25
486	  8	75.0	12.5	 25
487	  8	66.0	10.7	 25
488	  8	70.0	11.0	 25
489	  8	58.0	4.6	 25
490	  8	97.0	12.2	 25
491	  8	65.0	7.8	 25
492	  8	118.0	18.8	 25
493	  8	92.0	14.0	 25
494	  8	93.0	15.3	 25
495	  8	88.0	14.8	 25
496	  8	69.0	6.4	 25
497	  8	84.0	14.9	 25
498	  8	86.0	13.1	 25
499	  8	79.0	18.4	 25
500	  8	60.0	11.1	 25
501	  8	183.0	29.6	 25
502	  8	58.0	9.4	 25
503	  8	70.0	10.9	 25
504	  8	68.0	8.5	 25
505	  8	91.0	15.2	 25
506	  8	83.0	10.5	 25
507	  8	166.0	25.0	 25
508	  8	67.0	10.9	 25
509	  8	100.0	14.6	 25
510	  8	77.0	10.1	 25
511	  8	79.0	12.0	 25
512	  8	67.0	10.8	 25
513	  8	131.0	18.3	 25
514	  8	66.0	14.2	 25
515	  8	81.0	16.5	 25
516	  8	69.0	10.3	 25
517	  8	70.0	11.7	 25
518	  8	79.0	12.9	 25
519	  8	60.0	11.6	 25
520	  8	61.0	8.6	 25
521	  8	79.0	11.8	 25
522	  8	78.0	12.1	 25
523	  8	76.0	11.5	 25
524	  8	64.0	10.1	 25
525	  8	60.0	9.0	 25
526	  8	56.0	7.4	 25
527	  8	52.0	6.7	 25
528	  8	62.0	10.6	 25
529	  8	65.0	9.4	 25
530	  8	69.0	7.8	 25
531	  8	92.0	15.6	 25
532	  8	107.0	20.9	 25
533	  8	95.0	17.4	 25
534	  8	83.0	12.4	 25
535	  8	62.0	10.2	 25
536	  8	67.0	9.4	 25
537	  8	82.0	15.5	 25
538	  8	142.0	23.5	 25
539	  8	72.0	13.7	 25
540	  8	74.0	12.7	 25
541	  8	61.0	10.2	 25
542	  8	75.0	12.8	 25
543	  8	68.0	10.3	 25
544	  8	69.0	9.9	 25
545	  8	103.0	12.9	 25
546	  8	70.0	15.9	 25
547	  8	79.0	12.8	 25
548	  8	76.0	11.7	 25
549	  8	155.0	27.4	 25
550	  8	183.0	30.4	 25
551	  8	111.0	19.9	 25
552	  8	68.0	11.8	 25
553	  8	128.0	21.3	 25
554	  8	99.0	21.5	 25
555	  8	74.0	12.8	 25
556	  8	85.0	9.8	 25
557	  8	66.0	9.4	 25
558	  8	64.0	7.5	 25
559	  8	70.0	10.3	 25
560	  8	68.0	10.2	 25
561	  8	61.0	11.6	 25
562	  8	57.0	8.2	 25
563	  8	54.0	5.6	 25
564	  8	76.0	9.2	 25
565	  8	268.0	47.4	 25
566	  8	155.0	29.8	 25
567	  8	125.0	18.6	 25
568	  8	86.0	12.9	 25
569	  8	252.0	52.5	 25
570	  8	73.0	12.4	 25
571	  8	84.0	11.0	 25
572	  8	142.0	28.6	 25
573	  8	60.0	9.2	 25
574	  8	68.0	8.5	 25
575	  8	84.0	15.6	 25
576	  8	108.0	18.5	 25
577	  8	79.0	13.3	 25
578	  8	226.0	27.8	 25
579	  8	67.0	11.5	 25
580	  8	56.0	6.4	 25
581	  8	69.0	12.8	 25
582	  8	80.0	14.4	 25
583	  8	86.0	12.5	 25
584	  8	81.0	11.8	 25
585	  8	63.0	11.3	 25
586	  8	250.0	43.4	 25
587	  8	70.0	14.9	 25
588	  8	73.0	9.7	 25
589	  8	66.0	9.6	 25
590	  8	67.0	9.4	 25
591	  8	75.0	9.4	 25
592	  8	64.0	12.7	 25
593	  8	58.0	9.7	 25
594	  8	56.0	6.8	 25
595	  8	53.0	9.1	 25
596	  8	147.0	22.4	 25
597	  8	69.0	13.3	 25
598	  8	81.0	17.3	 25
599	  8	1473.0	151.3	 25
600	  8	70.0	11.4	 25
601	  8	70.0	9.6	 25
602	  8	47.0	5.1	 25
603	  8	62.0	12.3	 25
604	  8	57.0	9.2	 25
605	  8	61.0	10.0	 25
606	  8	71.0	12.5	 25
607	  8	77.0	13.1	 25
608	  8	101.0	14.8	 25
609	  8	52.0	7.2	 25
610	  8	59.0	12.3	 25
611	  8	84.0	13.6	 25
612	  8	80.0	12.7	 25
613	  8	132.0	25.0	 25
614	  8	475.0	84.1	 25
615	  8	78.0	12.2	 25
616	  8	64.0	8.7	 25
617	  8	66.0	10.1	 25
618	  8	61.0	7.7	 25
619	  8	71.0	13.5	 25
620	  8	147.0	25.8	 25
621	  8	95.0	13.0	 25
622	  8	70.0	12.6	 25
623	  8	128.0	22.4	 25
624	  8	91.0	15.2	 25
625	  8	80.0	11.8	 25
626	  8	70.0	9.9	 25
627	  8	75.0	16.4	 25
628	  8	70.0	12.6	 25
629	  8	85.0	10.0	 25
630	  8	76.0	12.1	 25
631	  8	79.0	8.9	 25
632	  8	88.0	18.1	 25
633	  8	63.0	10.7	 25
634	  8	53.0	10.5	 25
635	  8	104.0	17.7	 25
636	  8	117.0	18.0	 25
637	  8	109.0	16.1	 25
638	  8	67.0	11.3	 25
639	  8	78.0	10.0	 25
640	  8	70.0	12.6	 25
641	  8	59.0	11.4	 25
642	  8	125.0	14.7	 25
643	  8	118.0	19.3	 25
644	  8	74.0	16.1	 25
645	  8	69.0	8.8	 25
646	  8	67.0	12.3	 25
647	  8	82.0	11.5	 25
648	  8	65.0	8.5	 25
649	  8	52.0	9.9	 25
650	  8	69.0	10.1	 25
651	  8	273.0	25.6	 25
652	  8	229.0	24.5	 25
653	  8	61.0	10.9	 25
654	  8	152.0	22.8	 25
655	  8	77.0	13.6	 25
656	  8	63.0	12.2	 25
657	  8	81.0	10.0	 25
658	  8	80.0	11.0	 25
659	  8	74.0	12.9	 25
660	  8	892.0	142.2	 25
661	  8	995.0	135.6	 25
662	  8	1047.0	191.2	 25
663	  8	66.0	9.3	 25
664	  8	63.0	11.6	 25
665	  8	68.0	9.4	 25
666	  8	70.0	9.9	 25
667	  8	69.0	15.5	 25
668	  8	89.0	11.9	 25
669	  8	125.0	20.3	 25
670	  8	85.0	12.0	 25
671	  8	60.0	7.8	 25
672	  8	104.0	15.0	 25
673	  8	79.0	10.2	 25
674	  8	80.0	15.2	 25
675	  8	65.0	8.2	 25
676	  8	83.0	16.1	 25
677	  8	83.0	14.9	 25
678	  8	69.0	10.0	 25
679	  8	85.0	11.9	 25
680	  8	50.0	6.5	 25
681	  8	63.0	9.4	 25
682	  8	92.0	10.9	 25
683	  8	67.0	9.8	 25
684	  8	61.0	9.8	 25
685	  8	72.0	9.2	 25
686	  8	72.0	11.9	 25
687	  8	72.0	11.1	 25
688	  8	57.0	8.7	 25
689	  8	96.0	14.2	 25
690	  8	73.0	8.9	 25
691	  8	78.0	12.8	 25
692	  8	71.0	7.0	 25
693	  8	65.0	9.8	 25
694	  8	99.0	15.4	 25
695	  8	79.0	10.2	 25
696	  8	60.0	8.1	 25
697	  8	102.0	14.6	 25
698	  8	66.0	9.8	 25
699	  8	102.0	14.7	 25
700	  8	103.0	17.7	 25
701	  8	121.0	18.2	 25
702	  8	64.0	11.2	 25
703	  8	66.0	7.8	 25
704	  8	62.0	13.0	 25
705	  8	149.0	25.6	 25
706	  8	95.0	14.3	 25
707	  8	59.0	12.0	 25
708	  8	65.0	13.4	 25
709	  8	86.0	15.1	 25
710	  8	63.0	8.2	 25
711	  8	64.0	10.2	 25
712	  8	57.0	8.0	 25
713	  8	74.0	12.7	 25
714	  8	57.0	7.5	 25
715	  8	107.0	15.4	 25
716	  8	153.0	29.2	 25
717	  8	61.0	13.9	 25
718	  8	77.0	11.4	 25
719	  8	69.0	11.8	 25
720	  8	66.0	8.9	 25
721	  8	72.0	15.0	 25
722	  8	66.0	12.8	 25
723	  8	62.0	10.8	 25
724	  8	133.0	17.0	 25
725	  8	77.0	15.2	 25
726	  8	90.0	15.8	 25
727	  8	66.0	9.7	 25
728	  8	61.0	9.3	 25
729	  8	61.0	10.4	 25
730	  8	86.0	13.6	 25
731	  8	61.0	7.5	 25
732	  8	83.0	11.7	 25
733	  8	105.0	15.2	 25
734	  8	91.0	12.2	 25
735	  8	69.0	10.2	 25
736	  8	69.0	13.9	 25
737	  8	72.0	12.9	 25
738	  8	97.0	19.3	 25
739	  8	80.0	7.5	 25
740	  8	108.0	17.5	 25
741	  8	116.0	24.9	 25
742	  8	85.0	13.5	 25
743	  8	80.0	13.1	 25
744	  8	137.0	25.4	 25
745	  8	119.0	24.0	 25
746	  8	189.0	37.2	 25
747	  8	84.0	13.8	 25
748	  8	106.0	13.9	 25
749	  8	59.0	10.3	 25
750	  8	68.0	12.0	 25
751	  8	86.0	11.8	 25
752	  8	73.0	11.2	 25
753	  8	79.0	13.1	 25
754	  8	61.0	8.7	 25
755	  8	68.0	9.0	 25
756	  8	76.0	10.1	 25
757	  8	69.0	11.1	 25
758	  8	61.0	7.5	 25
759	  8	70.0	13.9	 25
760	  8	78.0	16.4	 25
761	  8	118.0	18.2	 25
762	  8	73.0	11.1	 25
763	  8	74.0	14.4	 25
764	  8	94.0	19.7	 25
765	  8	53.0	12.0	 25
766	  8	48.0	8.9	 25
767	  8	64.0	11.5	 25
768	  8	65.0	10.2	 25
769	  8	61.0	10.2	 25
770	  8	117.0	15.9	 25
771	  8	58.0	10.9	 25
772	  8	60.0	9.7	 25
773	  8	71.0	11.7	 25
774	  8	60.0	12.5	 25
775	  8	72.0	13.9	 25
776	  8	61.0	12.0	 25
777	  8	164.0	36.0	 25
778	  8	64.0	12.1	 25
779	  8	78.0	14.2	 25
780	  8	77.0	13.7	 25
781	  8	85.0	10.4	 25
782	  8	80.0	12.6	 25
783	  8	54.0	8.3	 25
784	  8	85.0	14.4	 25
785	  8	85.0	12.8	 25
786	  8	186.0	28.9	 25
787	  8	71.0	14.4	 25
788	  8	66.0	11.9	 25
789	  8	95.0	13.9	 25
790	  8	128.0	22.3	 25
791	  8	97.0	16.0	 25
792	  8	68.0	14.4	 25
793	  8	63.0	12.2	 25
794	  8	52.0	7.8	 25
795	  8	80.0	13.7	 25
796	  8	76.0	13.7	 25
797	  8	93.0	14.8	 25
798	  8	66.0	11.7	 25
799	  8	57.0	11.3	 25
800	  8	69.0	8.5	 25
801	  8	63.0	13.8	 25
802	  8	57.0	11.4	 25
803	  8	73.0	10.6	 25
804	  8	100.0	13.8	 25
805	  8	91.0	13.6	 25
806	  8	219.0	37.9	 25
807	  8	139.0	20.3	 25
808	  8	93.0	16.8	 25
809	  8	75.0	12.2	 25
810	  8	71.0	10.9	 25
811	  8	64.0	10.8	 25
812	  8	64.0	9.7	 25
813	  8	57.0	12.5	 25
814	  8	68.0	11.0	 25
815	  8	57.0	11.3	 25
816	  8	92.0	17.1	 25
817	  8	198.0	36.2	 25
818	  8	138.0	22.6	 25
819	  8	99.0	21.9	 25
820	  8	63.0	9.9	 25
821	  8	68.0	14.1	 25
822	  8	86.0	13.3	 25
823	  8	1589.0	289.2	 25
824	  8	78.0	13.0	 25
825	  8	82.0	13.0	 25
826	  8	794.0	152.4	 25
827	  8	149.0	33.3	 25
828	  8	70.0	8.8	 25
829	  8	65.0	14.0	 25
830	  8	83.0	16.0	 25
831	  8	99.0	15.1	 25
832	  8	72.0	13.6	 25
833	  8	59.0	7.5	 25
834	  8	72.0	14.6	 25
835	  8	54.0	8.5	 25
836	  8	69.0	9.4	 25
837	  8	69.0	13.5	 25
838	  8	80.0	14.7	 25
839	  8	55.0	7.0	 25
840	  8	69.0	12.4	 25
841	  8	82.0	11.8	 25
842	  8	63.0	10.3	 25
843	  8	97.0	17.9	 25
844	  8	78.0	15.1	 25
845	  8	92.0	24.2	 25
846	  8	105.0	17.6	 25
847	  8	68.0	12.9	 25
848	  8	73.0	10.9	 25
849	  8	93.0	17.3	 25
850	  8	89.0	15.2	 25
851	  8	75.0	16.4	 25
852	  8	79.0	12.7	 25
853	  8	68.0	12.9	 25
854	  8	104.0	15.8	 25
855	  8	65.0	10.4	 25
856	  8	63.0	10.8	 25
857	  8	75.0	19.4	 25
858	  8	164.0	27.4	 25
859	  8	136.0	17.2	 25
860	  8	72.0	14.5	 25
861	  8	107.0	11.7	 25
862	  8	68.0	11.8	 25
863	  8	70.0	15.8	 25
864	  8	83.0	19.4	 25
865	  8	52.0	8.6	 25
866	  8	97.0	18.9	 25
867	  8	73.0	14.0	 25
868	  8	75.0	12.8	 25
869	  8	72.0	16.2	 25
870	  8	59.0	9.5	 25
871	  8	71.0	16.4	 25
872	  8	80.0	15.9	 25
873	  8	70.0	11.1	 25
874	  8	78.0	16.8	 25
875	  8	71.0	9.6	 25
876	  8	58.0	10.0	 25
877	  8	66.0	9.5	 25
878	  8	93.0	15.1	 25
879	  8	64.0	13.8	 25
880	  8	64.0	10.0	 25
881	  8	87.0	15.2	 25
882	  8	69.0	11.1	 25
883	  8	91.0	18.5	 25
884	  8	91.0	17.7	 25
885	  8	75.0	10.2	 25
886	  8	103.0	16.0	 25
887	  8	63.0	12.8	 25
888	  8	59.0	13.9	 25
889	  8	83.0	13.7	 25
890	  8	68.0	13.1	 25
891	  8	74.0	12.4	 25
892	  8	74.0	12.5	 25
893	  8	59.0	12.4	 25
894	  8	74.0	14.1	 25
895	  8	87.0	15.0	 25
896	  8	59.0	13.4	 25
897	  8	48.0	6.4	 25
898	  8	67.0	13.9	 25
899	  8	61.0	7.5	 25
900	  8	68.0	13.5	 25
901	  8	53.0	9.3	 25
902	  8	57.0	8.8	 25
903	  8	68.0	13.4	 25
904	  8	331.0	49.1	 25
905	  8	2831.0	661.8	 25
906	  8	111.0	17.9	 25
907	  8	66.0	12.1	 25
908	  8	86.0	15.2	 25
909	  8	62.0	9.7	 25
910	  8	64.0	10.9	 25
911	  8	74.0	12.4	 25
912	  8	60.0	12.1	 25
913	  8	51.0	7.1	 25
914	  8	64.0	9.4	 25
915	  8	64.0	8.6	 25
916	  8	53.0	10.5	 25
917	  8	59.0	9.5	 25
918	  8	94.0	15.5	 25
919	  8	77.0	12.4	 25
920	  8	195.0	32.6	 25
921	  8	78.0	8.9	 25
922	  8	85.0	15.2	 25
923	  8	77.0	16.3	 25
924	  8	64.0	10.7	 25
925	  8	73.0	13.8	 25
926	  8	64.0	11.6	 25
927	  8	63.0	12.3	 25
928	  8	68.0	10.6	 25
929	  8	104.0	13.7	 25
930	  8	88.0	12.0	 25
931	  8	69.0	10.5	 25
932	  8	115.0	20.5	 25
933	  8	94.0	14.7	 25
934	  8	95.0	9.9	 25
935	  8	172.0	21.5	 25
936	  8	102.0	16.6	 25
937	  8	62.0	9.5	 25
938	  8	69.0	9.6	 25
939	  8	57.0	11.6	 25
940	  8	71.0	10.7	 25
941	  8	70.0	9.2	 25
942	  8	46.0	7.2	 25
943	  8	91.0	14.6	 25
944	  8	85.0	18.1	 25
945	  8	76.0	17.1	 25
946	  8	63.0	9.3	 25
947	  8	68.0	10.5	 25
948	  8	97.0	16.8	 25
949	  8	81.0	16.0	 25
950	  8	81.0	17.1	 25
951	  8	76.0	17.9	 25
952	  8	64.0	13.7	 25
953	  8	86.0	18.2	 25
954	  8	83.0	11.6	 25
955	  8	3161.0	658.1	 25
956	  8	3297.0	649.2	 25
957	  8	89.0	16.6	 25
958	  8	76.0	12.9	 25
959	  8	64.0	12.2	 25
960	  8	74.0	11.3	 25
961	  8	66.0	12.0	 25
962	  8	102.0	20.9	 25
963	  8	100.0	20.0	 25
964	  8	89.0	16.3	 25
965	  8	136.0	17.6	 25
966	  8	104.0	17.3	 25
967	  8	70.0	12.1	 25
968	  8	77.0	15.6	 25
969	  8	80.0	13.8	 25
970	  8	76.0	13.8	 25
971	  8	63.0	9.7	 25
972	  8	82.0	17.3	 25
973	  8	53.0	8.2	 25
974	  8	81.0	16.6	 25
975	  8	72.0	11.5	 25
976	  8	70.0	10.4	 25
977	  8	52.0	7.7	 25
978	  8	79.0	12.5	 25
979	  8	59.0	8.8	 25
980	  8	75.0	12.2	 25
981	  8	50.0	9.2	 25
982	  8	67.0	11.4	 25
983	  8	65.0	13.6	 25
984	  8	70.0	11.6	 25
985	  8	84.0	14.1	 25
986	  8	81.0	17.8	 25
987	  8	72.0	11.3	 25
988	  8	84.0	13.9	 25
989	  8	70.0	8.9	 25
990	  8	74.0	13.8	 25
991	  8	62.0	11.0	 25
992	  8	173.0	24.1	 25
993	  8	71.0	11.5	 25
994	  8	90.0	14.8	 25
995	  8	161.0	19.7	 25
996	  8	62.0	12.1	 25
997	  8	114.0	20.6	 25
998	  8	201.0	30.3	 25
999	  8	119.0	23.7	 25
1000	  8	104.0	23.2	 25
1001	  8	4197.0	690.9	 25
  0	  9	100.0	25.4	 25
  1	  9	435.0	79.3	 25
  2	  9	80.0	9.5	 25
  3	  9	68.0	11.1	 25
  4	  9	80.0	13.8	 25
  5	  9	115.0	18.8	 25
  6	  9	123.0	14.2	 25
  7	  9	96.0	15.1	 25
  8	  9	101.0	12.6	 25
  9	  9	218.0	53.5	 25
 10	  9	99.0	18.0	 25
 11	  9	210.0	26.9	 25
 12	  9	3958.0	741.9	 25
 13	  9	86.0	11.6	 25
 14	  9	85.0	12.8	 25
 15	  9	89.0	8.6	 25
 16	  9	4001.0	650.7	 25
 17	  9	178.0	28.0	 25
 18	  9	4019.0	660.7	 25
 19	  9	3726.0	774.4	 25
 20	  9	3688.0	753.4	 25
 21	  9	3464.0	733.9	 25
 22	  9	103.0	17.3	 25
 23	  9	203.0	28.4	 25
 24	  9	3821.0	699.4	 25
 25	  9	107.0	14.2	 25
 26	  9	84.0	11.0	 25
 27	  9	96.0	14.5	 25
 28	  9	3999.0	902.8	 25
 29	  9	204.0	28.7	 25
 30	  9	3864.0	780.5	 25
 31	  9	3893.0	920.9	 25
 32	  9	3892.0	911.7	 25
 33	  9	3729.0	912.8	 25
 34	  9	102.0	15.3	 25
 35	  9	180.0	28.6	 25
 36	  9	3928.0	764.4	 25
 37	  9	85.0	10.0	 25
 38	  9	85.0	15.4	 25
 39	  9	69.0	7.9	 25
 40	  9	85.0	14.5	 25
 41	  9	171.0	15.9	 25
 42	  9	4063.0	729.6	 25
 43	  9	111.0	18.8	 25
 44	  9	72.0	7.2	 25
 45	  9	72.0	12.0	 25
 46	  9	4013.0	778.4	 25
 47	  9	176.0	16.2	 25
 48	  9	86.0	13.8	 25
 49	  9	79.0	12.2	 25
 50	  9	3646.0	746.8	 25
 51	  9	75.0	14.7	 25
 52	  9	77.0	7.3	 25
 53	  9	210.0	27.0	 25
 54	  9	3993.0	620.4	 25
 55	  9	3920.0	659.5	 25
 56	  9	3661.0	817.5	 25
 57	  9	87.0	13.0	 25
 58	  9	67.0	8.2	 25
 59	  9	189.0	22.9	 25
 60	  9	161.0	21.0	 25
 61	  9	166.0	20.7	 25
 62	  9	3924.0	651.9	 25
 63	  9	70.0	9.5	 25
 64	  9	83.0	11.3	 25
 65	  9	72.0	9.9	 25
 66	  9	3903.0	905.6	 25
 67	  9	207.0	28.1	 25
 68	  9	4040.0	831.9	 25
 69	  9	81.0	13.0	 25
 70	  9	74.0	10.5	 25
 71	  9	77.0	10.8	 25
 72	  9	3908.0	648.6	 25
 73	  9	211.0	29.4	 25
 74	  9	4100.0	815.5	 25
 75	  9	84.0	9.9	 25
 76	  9	79.0	14.3	 25
 77	  9	80.0	13.0	 25
 78	  9	4139.0	690.5	 25
 79	  9	214.0	24.2	 25
 80	  9	95.0	16.7	 25
 81	  9	3577.0	743.0	 25
 82	  9	3579.0	788.1	 25
 83	  9	71.0	11.1	 25
 84	  9	69.0	12.3	 25
 85	  9	160.0	22.5	 25
 86	  9	3895.0	616.2	 25
 87	  9	3946.0	635.7	 25
 88	  9	4026.0	802.3	 25
 89	  9	3575.0	726.0	 25
 90	  9	93.0	11.4	 25
 91	  9	174.0	26.5	 25
 92	  9	156.0	17.4	 25
 93	  9	149.0	17.8	 25
 94	  9	71.0	9.2	 25
 95	  9	67.0	10.2	 25
 96	  9	94.0	14.0	 25
 97	  9	3840.0	827.5	 25
 98	  9	84.0	12.8	 25
 99	  9	170.0	18.8	 25
100	  9	83.0	12.8	 25
101	  9	75.0	8.2	 25
102	  9	85.0	14.7	 25
103	  9	3598.0	667.8	 25
104	  9	78.0	12.9	 25
105	  9	181.0	29.1	 25
106	  9	4070.0	829.8	 25
107	  9	73.0	13.2	 25
108	  9	81.0	9.6	 25
109	  9	4005.0	689.8	 25
110	  9	91.0	17.6	 25
111	  9	194.0	28.1	 25
112	  9	173.0	25.5	 25
113	  9	181.0	21.2	 25
114	  9	75.0	7.7	 25
115	  9	81.0	14.0	 25
116	  9	3879.0	759.9	 25
117	  9	94.0	15.1	 25
118	  9	74.0	10.9	 25
119	  9	176.0	17.9	 25
120	  9	181.0	21.8	 25
121	  9	143.0	11.2	 25
122	  9	110.0	17.2	 25
123	  9	64.0	10.7	 25
124	  9	220.0	45.5	 25
125	  9	82.0	11.9	 25
126	  9	189.0	32.3	 25
127	  9	71.0	14.3	 25
128	  9	86.0	18.2	 25
129	  9	86.0	12.4	 25
130	  9	67.0	9.3	 25
131	  9	90.0	14.3	 25
132	  9	74.0	9.7	 25
133	  9	63.0	8.8	 25
134	  9	60.0	8.6	 25
135	  9	58.0	9.5	 25
136	  9	75.0	11.6	 25
137	  9	61.0	10.7	 25
138	  9	62.0	7.5	 25
139	  9	108.0	12.0	 25
140	  9	63.0	11.2	 25
141	  9	128.0	18.9	 25
142	  9	59.0	8.7	 25
143	  9	86.0	16.0	 25
144	  9	149.0	22.5	 25
145	  9	76.0	8.8	 25
146	  9	150.0	21.9	 25
147	  9	72.0	11.3	 25
148	  9	66.0	8.3	 25
149	  9	151.0	25.2	 25
150	  9	61.0	5.8	 25
151	  9	79.0	16.8	 25
152	  9	81.0	14.2	 25
153	  9	125.0	15.7	 25
154	  9	93.0	11.4	 25
155	  9	62.0	8.6	 25
156	  9	65.0	11.4	 25
157	  9	72.0	12.9	 25
158	  9	82.0	14.6	 25
159	  9	189.0	27.4	 25
160	  9	225.0	36.1	 25
161	  9	119.0	18.7	 25
162	  9	73.0	9.8	 25
163	  9	122.0	24.3	 25
164	  9	54.0	7.7	 25
165	  9	76.0	10.2	 25
166	  9	68.0	16.7	 25
167	  9	120.0	15.7	 25
168	  9	63.0	9.2	 25
169	  9	115.0	19.9	 25
170	  9	67.0	9.2	 25
171	  9	110.0	15.2	 25
172	  9	62.0	7.3	 25
173	  9	98.0	11.5	 25
174	  9	107.0	19.9	 25
175	  9	95.0	12.4	 25
176	  9	67.0	9.2	 25
177	  9	68.0	12.5	 25
178	  9	113.0	14.6	 25
179	  9	100.0	17.9	 25
180	  9	56.0	8.9	 25
181	  9	186.0	29.2	 25
182	  9	65.0	9.3	 25
183	  9	69.0	7.4	 25
184	  9	439.0	78.6	 25
185	  9	78.0	9.5	 25
186	  9	60.0	10.4	 25
187	  9	158.0	26.1	 25
188	  9	141.0	18.2	 25
189	  9	102.0	17.0	 25
190	  9	74.0	10.7	 25
191	  9	81.0	9.9	 25
192	  9	67.0	8.0	 25
193	  9	66.0	10.0	 25
194	  9	927.0	131.7	 25
195	  9	399.0	49.6	 25
196	  9	59.0	7.4	 25
197	  9	64.0	7.1	 25
198	  9	83.0	13.8	 25
199	  9	59.0	10.8	 25
200	  9	57.0	5.1	 25
201	  9	63.0	12.4	 25
202	  9	110.0	14.1	 25
203	  9	1333.0	195.3	 25
204	  9	112.0	12.6	 25
205	  9	65.0	9.0	 25
206	  9	68.0	7.8	 25
207	  9	54.0	8.9	 25
208	  9	83.0	15.2	 25
209	  9	81.0	11.2	 25
210	  9	76.0	10.1	 25
211	  9	110.0	16.1	 25
212	  9	84.0	12.1	 25
213	  9	92.0	13.3	 25
214	  9	97.0	13.6	 25
215	  9	20406.0	2934.2	 25
216	  9	133.0	22.8	 25
217	  9	68.0	9.0	 25
218	  9	69.0	8.1	 25
219	  9	108.0	16.8	 25
220	  9	94.0	14.4	 25
221	  9	65.0	8.0	 25
222	  9	111.0	16.9	 25
223	  9	60.0	7.3	 25
224	  9	62.0	8.7	 25
225	  9	64.0	14.0	 25
226	  9	99.0	19.9	 25
227	  9	145.0	21.0	 25
228	  9	110.0	19.1	 25
229	  9	104.0	22.6	 25
230	  9	91.0	19.1	 25
231	  9	71.0	8.7	 25
232	  9	83.0	15.3	 25
233	  9	78.0	13.8	 25
234	  9	60.0	8.5	 25
235	  9	62.0	11.5	 25
236	  9	74.0	9.3	 25
237	  9	63.0	6.8	 25
238	  9	86.0	17.3	 25
239	  9	73.0	12.9	 25
240	  9	66.0	9.2	 25
241	  9	84.0	13.6	 25
242	  9	87.0	11.9	 25
243	  9	121.0	21.5	 25
244	  9	82.0	11.8	 25
245	  9	1342.0	177.1	 25
246	  9	4110.0	819.6	 25
247	  9	66.0	9.3	 25
248	  9	166.0	24.2	 25
249	  9	84.0	11.4	 25
250	  9	58.0	8.5	 25
251	  9	78.0	10.9	 25
252	  9	71.0	8.4	 25
253	  9	443.0	52.2	 25
254	  9	147.0	25.7	 25
255	  9	72.0	8.2	 25
256	  9	631.0	113.7	 25
257	  9	81.0	13.4	 25
258	  9	106.0	18.5	 25
259	  9	79.0	10.0	 25
260	  9	74.0	13.2	 25
261	  9	85.0	13.4	 25
262	  9	50.0	6.7	 25
263	  9	50.0	9.5	 25
264	  9	99.0	14.6	 25
265	  9	1041.0	150.4	 25
266	  9	100.0	15.7	 25
267	  9	66.0	7.8	 25
268	  9	64.0	8.6	 25
269	  9	60.0	7.6	 25
270	  9	58.0	6.9	 25
271	  9	59.0	5.7	 25
272	  9	199.0	28.4	 25
273	  9	66.0	9.9	 25
274	  9	58.0	8.4	 25
275	  9	76.0	11.4	 25
276	  9	71.0	7.7	 25
277	  9	93.0	9.0	 25
278	  9	92.0	13.9	 25
279	  9	89.0	10.9	 25
280	  9	51.0	7.0	 25
281	  9	82.0	11.5	 25
282	  9	85.0	11.7	 25
283	  9	77.0	13.0	 25
284	  9	100.0	17.2	 25
285	  9	84.0	15.4	 25
286	  9	106.0	16.4	 25
287	  9	149.0	29.1	 25
288	  9	74.0	9.9	 25
289	  9	133.0	20.7	 25
290	  9	93.0	15.2	 25
291	  9	333.0	55.8	 25
292	  9	57.0	7.4	 25
293	  9	89.0	11.6	 25
294	  9	162.0	26.7	 25
295	  9	149.0	28.3	 25
296	  9	79.0	10.9	 25
297	  9	77.0	7.7	 25
298	  9	62.0	11.0	 25
299	  9	279.0	49.9	 25
300	  9	180.0	20.5	 25
301	  9	54.0	10.9	 25
302	  9	68.0	12.9	 25
303	  9	65.0	10.5	 25
304	  9	112.0	15.3	 25
305	  9	101.0	12.9	 25
306	  9	69.0	9.7	 25
307	  9	55.0	9.8	 25
308	  9	72.0	8.0	 25
309	  9	89.0	15.5	 25
310	  9	73.0	13.7	 25
311	  9	193.0	30.7	 25
312	  9	69.0	10.4	 25
313	  9	86.0	19.5	 25
314	  9	1341.0	218.1	 25
315	  9	101.0	15.1	 25
316	  9	57.0	9.0	 25
317	  9	54.0	5.3	 25
318	  9	252.0	41.1	 25
319	  9	71.0	14.3	 25
320	  9	75.0	11.0	 25
321	  9	77.0	8.0	 25
322	  9	254.0	54.5	 25
323	  9	78.0	15.0	 25
324	  9	63.0	6.2	 25
325	  9	423.0	77.0	 25
326	  9	70.0	14.5	 25
327	  9	85.0	9.9	 25
328	  9	83.0	12.1	 25
329	  9	68.0	10.9	 25
330	  9	181.0	25.7	 25
331	  9	145.0	26.1	 25
332	  9	108.0	16.1	 25
333	  9	128.0	14.4	 25
334	  9	254.0	42.6	 25
335	  9	3598.0	500.7	 25
336	  9	171.0	26.7	 25
337	  9	67.0	7.3	 25
338	  9	73.0	8.2	 25
339	  9	65.0	6.5	 25
340	  9	65.0	11.6	 25
341	  9	105.0	18.7	 25
342	  9	63.0	6.7	 25
343	  9	419.0	52.7	 25
344	  9	387.0	63.4	 25
345	  9	66.0	11.1	 25
346	  9	1213.0	210.2	 25
347	  9	74.0	12.9	 25
348	  9	59.0	8.5	 25
349	  9	69.0	11.3	 25
350	  9	105.0	16.7	 25
351	  9	298.0	65.4	 25
352	  9	76.0	10.5	 25
353	  9	188.0	24.9	 25
354	  9	222.0	21.9	 25
355	  9	1180.0	166.6	 25
356	  9	1601.0	233.9	 25
357	  9	79.0	10.4	 25
358	  9	75.0	12.3	 25
359	  9	253.0	40.6	 25
360	  9	139.0	22.3	 25
361	  9	61.0	9.4	 25
362	  9	88.0	9.3	 25
363	  9	132.0	17.1	 25
364	  9	79.0	12.6	 25
365	  9	71.0	15.1	 25
366	  9	64.0	7.7	 25
367	  9	89.0	15.9	 25
368	  9	66.0	10.1	 25
369	  9	74.0	9.3	 25
370	  9	58.0	7.8	 25
371	  9	94.0	14.0	 25
372	  9	74.0	13.0	 25
373	  9	142.0	28.4	 25
374	  9	168.0	27.4	 25
375	  9	92.0	15.0	 25
376	  9	65.0	9.1	 25
377	  9	68.0	13.1	 25
378	  9	81.0	9.7	 25
379	  9	58.0	10.2	 25
380	  9	812.0	158.2	 25
381	  9	496.0	83.3	 25
382	  9	63.0	11.7	 25
383	  9	65.0	10.1	 25
384	  9	67.0	9.2	 25
385	  9	76.0	14.5	 25
386	  9	69.0	10.4	 25
387	  9	75.0	10.5	 25
388	  9	81.0	12.4	 25
389	  9	93.0	17.6	 25
390	  9	131.0	26.6	 25
391	  9	61.0	7.1	 25
392	  9	60.0	6.9	 25
393	  9	57.0	8.2	 25
394	  9	52.0	6.7	 25
395	  9	63.0	11.6	 25
396	  9	64.0	8.3	 25
397	  9	99.0	16.2	 25
398	  9	309.0	25.6	 25
399	  9	586.0	94.4	 25
400	  9	131.0	23.2	 25
401	  9	169.0	24.3	 25
402	  9	184.0	18.8	 25
403	  9	175.0	16.2	 25
404	  9	480.0	40.1	 25
405	  9	68.0	10.0	 25
406	  9	75.0	12.6	 25
407	  9	65.0	10.2	 25
408	  9	72.0	11.2	 25
409	  9	105.0	13.0	 25
410	  9	67.0	9.4	 25
411	  9	60.0	8.3	 25
412	  9	130.0	18.4	 25
413	  9	99.0	8.7	 25
414	  9	67.0	11.1	 25
415	  9	194.0	31.3	 25
416	  9	57.0	9.3	 25
417	  9	125.0	23.5	 25
418	  9	585.0	84.2	 25
419	  9	74.0	9.9	 25
420	  9	138.0	19.0	 25
421	  9	103.0	12.8	 25
422	  9	77.0	9.3	 25
423	  9	89.0	16.9	 25
424	  9	79.0	10.9	 25
425	  9	72.0	9.8	 25
426	  9	89.0	10.0	 25
427	  9	59.0	10.8	 25
428	  9	95.0	15.7	 25
429	  9	101.0	18.4	 25
430	  9	75.0	17.6	 25
431	  9	99.0	15.5	 25
432	  9	105.0	15.9	 25
433	  9	71.0	9.7	 25
434	  9	738.0	120.5	 25
435	  9	129.0	20.1	 25
436	  9	158.0	17.5	 25
437	  9	59.0	6.2	 25
438	  9	74.0	12.7	 25
439	  9	88.0	14.2	 25
440	  9	112.0	18.9	 25
441	  9	106.0	13.2	 25
442	  9	107.0	14.6	 25
443	  9	103.0	21.7	 25
444	  9	78.0	11.7	 25
445	  9	64.0	10.0	 25
446	  9	99.0	20.9	 25
447	  9	92.0	9.3	 25
448	  9	73.0	8.8	 25
449	  9	75.0	13.6	 25
450	  9	91.0	16.3	 25
451	  9	73.0	10.4	 25
452	  9	104.0	20.7	 25
453	  9	137.0	30.3	 25
454	  9	112.0	19.4	 25
455	  9	86.0	7.2	 25
456	  9	497.0	80.9	 25
457	  9	67.0	12.8	 25
458	  9	64.0	11.1	 25
459	  9	55.0	6.2	 25
460	  9	63.0	10.3	 25
461	  9	110.0	15.5	 25
462	  9	59.0	10.6	 25
463	  9	74.0	11.9	 25
464	  9	57.0	7.6	 25
465	  9	108.0	19.4	 25
466	  9	68.0	12.5	 25
467	  9	153.0	24.8	 25
468	  9	71.0	7.9	 25
469	  9	69.0	8.9	 25
470	  9	86.0	11.2	 25
471	  9	72.0	13.9	 25
472	  9	84.0	14.7	 25
473	  9	86.0	12.6	 25
474	  9	291.0	37.3	 25
475	  9	97.0	14.3	 25
476	  9	89.0	8.8	 25
477	  9	83.0	15.3	 25
478	  9	180.0	28.9	 25
479	  9	76.0	13.2	 25
480	  9	299.0	56.1	 25
481	  9	61.0	10.3	 25
482	  9	70.0	10.8	 25
483	  9	78.0	10.8	 25
484	  9	90.0	13.5	 25
485	  9	138.0	24.0	 25
486	  9	111.0	22.8	 25
487	  9	85.0	9.7	 25
488	  9	82.0	15.9	 25
489	  9	63.0	10.8	 25
490	  9	84.0	10.0	 25
491	  9	59.0	6.6	 25
492	  9	71.0	11.4	 25
493	  9	66.0	6.7	 25
494	  9	69.0	8.9	 25
495	  9	587.0	108.8	 25
496	  9	68.0	10.2	 25
497	  9	74.0	15.0	 25
498	  9	224.0	41.3	 25
499	  9	144.0	21.9	 25
500	  9	65.0	10.0	 25
501	  9	96.0	12.8	 25
502	  9	69.0	10.5	 25
503	  9	180.0	23.2	 25
504	  9	59.0	9.7	 25
505	  9	54.0	8.4	 25
506	  9	65.0	8.5	 25
507	  9	106.0	14.2	 25
508	  9	117.0	22.4	 25
509	  9	61.0	10.2	 25
510	  9	75.0	8.3	 25
511	  9	145.0	25.7	 25
512	  9	70.0	9.0	 25
513	  9	116.0	17.0	 25
514	  9	101.0	16.0	 25
515	  9	61.0	7.7	 25
516	  9	63.0	10.4	 25
517	  9	67.0	11.0	 25
518	  9	69.0	8.4	 25
519	  9	68.0	10.2	 25
520	  9	77.0	7.6	 25
521	  9	71.0	9.9	 25
522	  9	82.0	14.7	 25
523	  9	73.0	9.5	 25
524	  9	73.0	11.4	 25
525	  9	60.0	10.3	 25
526	  9	601.0	113.0	 25
527	  9	356.0	74.3	 25
528	  9	116.0	17.6	 25
529	  9	62.0	10.3	 25
530	  9	66.0	10.2	 25
531	  9	66.0	13.6	 25
532	  9	132.0	19.0	 25
533	  9	85.0	14.8	 25
534	  9	302.0	56.1	 25
535	  9	59.0	8.2	 25
536	  9	70.0	9.7	 25
537	  9	81.0	13.9	 25
538	  9	121.0	25.2	 25
539	  9	80.0	15.0	 25
540	  9	67.0	8.3	 25
541	  9	53.0	7.9	 25
542	  9	116.0	11.9	 25
543	  9	87.0	11.1	 25
544	  9	82.0	14.5	 25
545	  9	98.0	12.5	 25
546	  9	65.0	8.9	 25
547	  9	472.0	94.0	 25
548	  9	137.0	21.3	 25
549	  9	104.0	14.3	 25
550	  9	123.0	23.8	 25
551	  9	63.0	10.7	 25
552	  9	66.0	11.8	 25
553	  9	72.0	9.8	 25
554	  9	66.0	7.9	 25
555	  9	91.0	9.7	 25
556	  9	79.0	8.0	 25
557	  9	70.0	10.5	 25
558	  9	61.0	6.9	 25
559	  9	121.0	16.9	 25
560	  9	60.0	9.7	 25
561	  9	66.0	13.3	 25
562	  9	94.0	12.2	 25
563	  9	70.0	8.9	 25
564	  9	68.0	12.2	 25
565	  9	73.0	7.7	 25
566	  9	74.0	10.5	 25
567	  9	111.0	12.0	 25
568	  9	247.0	61.2	 25
569	  9	465.0	89.8	 25
570	  9	61.0	16.6	 25
571	  9	75.0	11.8	 25
572	  9	78.0	9.0	 25
573	  9	70.0	10.5	 25
574	  9	56.0	8.8	 25
575	  9	84.0	12.3	 25
576	  9	95.0	14.1	 25
577	  9	115.0	14.8	 25
578	  9	86.0	13.6	 25
579	  9	160.0	23.0	 25
580	  9	74.0	12.4	 25
581	  9	75.0	13.2	 25
582	  9	67.0	10.6	 25
583	  9	83.0	12.6	 25
584	  9	64.0	9.8	 25
585	  9	67.0	10.8	 25
586	  9	80.0	10.6	 25
587	  9	72.0	10.8	 25
588	  9	60.0	7.0	 25
589	  9	84.0	7.4	 25
590	  9	77.0	7.8	 25
591	  9	80.0	11.5	 25
592	  9	74.0	9.8	 25
593	  9	77.0	11.2	 25
594	  9	73.0	9.1	 25
595	  9	64.0	13.9	 25
596	  9	368.0	70.4	 25
597	  9	326.0	67.0	 25
598	  9	203.0	32.5	 25
599	  9	193.0	24.9	 25
600	  9	69.0	10.1	 25
601	  9	74.0	16.3	 25
602	  9	79.0	12.5	 25
603	  9	292.0	47.4	 25
604	  9	76.0	13.3	 25
605	  9	55.0	8.1	 25
606	  9	74.0	13.3	 25
607	  9	78.0	10.7	 25
608	  9	69.0	12.3	 25
609	  9	70.0	10.9	 25
610	  9	80.0	6.6	 25
611	  9	87.0	15.3	 25
612	  9	349.0	52.7	 25
613	  9	68.0	13.6	 25
614	  9	59.0	11.5	 25
615	  9	82.0	12.9	 25
616	  9	59.0	8.4	 25
617	  9	85.0	14.8	 25
618	  9	69.0	8.9	 25
619	  9	113.0	21.5	 25
620	  9	104.0	13.9	 25
621	  9	89.0	13.4	 25
622	  9	106.0	14.5	 25
623	  9	79.0	12.3	 25
624	  9	87.0	12.6	 25
625	  9	144.0	27.3	 25
626	  9	72.0	9.8	 25
627	  9	97.0	14.0	 25
628	  9	74.0	16.0	 25
629	  9	257.0	23.8	 25
630	  9	117.0	17.8	 25
631	  9	264.0	39.4	 25
632	  9	50.0	6.5	 25
633	  9	74.0	9.8	 25
634	  9	77.0	15.2	 25
635	  9	100.0	11.1	 25
636	  9	88.0	11.9	 25
637	  9	464.0	80.4	 25
638	  9	76.0	11.2	 25
639	  9	82.0	13.3	 25
640	  9	90.0	12.8	 25
641	  9	81.0	15.9	 25
642	  9	61.0	11.8	 25
643	  9	169.0	14.7	 25
644	  9	65.0	10.3	 25
645	  9	60.0	7.7	 25
646	  9	83.0	13.9	 25
647	  9	72.0	9.8	 25
648	  9	62.0	8.2	 25
649	  9	85.0	10.9	 25
650	  9	75.0	10.5	 25
651	  9	70.0	11.1	 25
652	  9	69.0	8.3	 25
653	  9	77.0	11.1	 25
654	  9	52.0	8.5	 25
655	  9	71.0	14.0	 25
656	  9	64.0	10.9	 25
657	  9	67.0	10.9	 25
658	  9	84.0	13.4	 25
659	  9	81.0	10.9	 25
660	  9	160.0	25.2	 25
661	  9	91.0	14.4	 25
662	  9	62.0	8.0	 25
663	  9	85.0	12.5	 25
664	  9	139.0	14.6	 25
665	  9	737.0	109.6	 25
666	  9	125.0	19.2	 25
667	  9	189.0	21.3	 25
668	  9	83.0	12.2	 25
669	  9	78.0	10.8	 25
670	  9	60.0	13.2	 25
671	  9	68.0	12.0	 25
672	  9	70.0	11.9	 25
673	  9	79.0	8.5	 25
674	  9	70.0	10.4	 25
675	  9	63.0	11.0	 25
676	  9	68.0	8.5	 25
677	  9	58.0	9.6	 25
678	  9	99.0	14.0	 25
679	  9	78.0	15.0	 25
680	  9	77.0	10.8	 25
681	  9	73.0	12.2	 25
682	  9	84.0	13.5	 25
683	  9	74.0	12.2	 25
684	  9	72.0	11.2	 25
685	  9	66.0	10.0	 25
686	  9	107.0	18.4	 25
687	  9	53.0	6.2	 25
688	  9	50.0	8.5	 25
689	  9	175.0	25.0	 25
690	  9	54.0	7.1	 25
691	  9	70.0	9.0	 25
692	  9	159.0	21.2	 25
693	  9	62.0	12.7	 25
694	  9	63.0	9.5	 25
695	  9	109.0	19.6	 25
696	  9	560.0	90.0	 25
697	  9	59.0	8.0	 25
698	  9	63.0	9.6	 25
699	  9	54.0	6.4	 25
700	  9	75.0	11.0	 25
701	  9	99.0	19.7	 25
702	  9	137.0	30.2	 25
703	  9	83.0	15.3	 25
704	  9	85.0	15.3	 25
705	  9	55.0	12.0	 25
706	  9	82.0	11.2	 25
707	  9	63.0	8.5	 25
708	  9	100.0	21.2	 25
709	  9	86.0	12.0	 25
710	  9	66.0	8.4	 25
711	  9	201.0	31.7	 25
712	  9	99.0	15.2	 25
713	  9	127.0	17.0	 25
714	  9	145.0	20.0	 25
715	  9	256.0	37.6	 25
716	  9	78.0	8.9	 25
717	  9	85.0	20.4	 25
718	  9	60.0	6.7	 25
719	  9	81.0	18.2	 25
720	  9	185.0	19.3	 25
721	  9	59.0	10.8	 25
722	  9	65.0	11.6	 25
723	  9	63.0	9.2	 25
724	  9	1183.0	216.7	 25
725	  9	129.0	19.8	 25
726	  9	3193.0	618.6	 25
727	  9	123.0	17.2	 25
728	  9	128.0	19.3	 25
729	  9	85.0	12.3	 25
730	  9	90.0	11.4	 25
731	  9	57.0	7.8	 25
732	  9	54.0	9.3	 25
733	  9	90.0	22.8	 25
734	  9	80.0	14.4	 25
735	  9	285.0	36.0	 25
736	  9	558.0	45.9	 25
737	  9	189.0	40.7	 25
738	  9	79.0	10.7	 25
739	  9	268.0	38.0	 25
740	  9	83.0	10.6	 25
741	  9	66.0	7.6	 25
742	  9	78.0	14.6	 25
743	  9	67.0	10.0	 25
744	  9	81.0	8.9	 25
745	  9	211.0	34.1	 25
746	  9	57.0	11.7	 25
747	  9	100.0	13.8	 25
748	  9	62.0	10.7	 25
749	  9	53.0	7.6	 25
750	  9	424.0	61.1	 25
751	  9	90.0	9.9	 25
752	  9	179.0	38.7	 25
753	  9	88.0	13.7	 25
754	  9	66.0	9.7	 25
755	  9	77.0	10.4	 25
756	  9	67.0	10.1	 25
757	  9	74.0	15.1	 25
758	  9	72.0	15.1	 25
759	  9	67.0	10.5	 25
760	  9	66.0	10.7	 25
761	  9	81.0	14.0	 25
762	  9	61.0	10.6	 25
763	  9	62.0	8.7	 25
764	  9	84.0	11.1	 25
765	  9	56.0	11.3	 25
766	  9	76.0	10.7	 25
767	  9	170.0	22.3	 25
768	  9	76.0	14.1	 25
769	  9	62.0	9.5	 25
770	  9	75.0	10.7	 25
771	  9	71.0	10.4	 25
772	  9	98.0	13.4	 25
773	  9	825.0	141.8	 25
774	  9	124.0	31.1	 25
775	  9	71.0	12.1	 25
776	  9	59.0	10.4	 25
777	  9	59.0	10.8	 25
778	  9	772.0	143.7	 25
779	  9	55.0	6.8	 25
780	  9	49.0	6.7	 25
781	  9	72.0	11.5	 25
782	  9	62.0	10.3	 25
783	  9	55.0	7.8	 25
784	  9	85.0	15.7	 25
785	  9	197.0	27.5	 25
786	  9	76.0	11.9	 25
787	  9	128.0	32.4	 25
788	  9	95.0	12.4	 25
789	  9	529.0	94.0	 25
790	  9	74.0	12.7	 25
791	  9	187.0	31.1	 25
792	  9	75.0	11.4	 25
793	  9	70.0	12.6	 25
794	  9	63.0	8.5	 25
795	  9	75.0	20.8	 25
796	  9	61.0	8.1	 25
797	  9	116.0	16.8	 25
798	  9	133.0	21.5	 25
799	  9	136.0	21.4	 25
800	  9	69.0	12.1	 25
801	  9	87.0	17.9	 25
802	  9	82.0	11.9	 25
803	  9	69.0	9.5	 25
804	  9	67.0	11.2	 25
805	  9	69.0	11.8	 25
806	  9	94.0	15.9	 25
807	  9	452.0	54.0	 25
808	  9	71.0	11.0	 25
809	  9	72.0	10.0	 25
810	  9	63.0	11.7	 25
811	  9	69.0	10.8	 25
812	  9	64.0	10.0	 25
813	  9	186.0	32.1	 25
814	  9	195.0	25.3	 25
815	  9	78.0	14.4	 25
816	  9	59.0	9.0	 25
817	  9	1876.0	424.1	 25
818	  9	84.0	13.4	 25
819	  9	80.0	11.7	 25
820	  9	200.0	36.5	 25
821	  9	70.0	10.6	 25
822	  9	75.0	9.6	 25
823	  9	100.0	12.6	 25
824	  9	75.0	12.8	 25
825	  9	68.0	11.0	 25
826	  9	75.0	12.6	 25
827	  9	99.0	18.6	 25
828	  9	87.0	8.4	 25
829	  9	113.0	14.4	 25
830	  9	83.0	10.3	 25
831	  9	2232.0	273.6	 25
832	  9	124.0	15.1	 25
833	  9	63.0	7.2	 25
834	  9	77.0	13.7	 25
835	  9	71.0	9.5	 25
836	  9	71.0	12.6	 25
837	  9	69.0	13.1	 25
838	  9	75.0	14.6	 25
839	  9	49.0	7.1	 25
840	  9	67.0	9.3	 25
841	  9	102.0	17.0	 25
842	  9	96.0	13.0	 25
843	  9	70.0	13.4	 25
844	  9	86.0	13.9	 25
845	  9	91.0	12.9	 25
846	  9	109.0	14.5	 25
847	  9	61.0	8.2	 25
848	  9	78.0	8.5	 25
849	  9	83.0	9.9	 25
850	  9	143.0	20.2	 25
851	  9	102.0	14.8	 25
852	  9	81.0	9.1	 25
853	  9	115.0	20.9	 25
854	  9	189.0	23.7	 25
855	  9	164.0	42.3	 25
856	  9	74.0	12.8	 25
857	  9	71.0	12.9	 25
858	  9	121.0	14.1	 25
859	  9	77.0	12.5	 25
860	  9	68.0	12.6	 25
861	  9	183.0	23.8	 25
862	  9	60.0	9.5	 25
863	  9	74.0	13.8	 25
864	  9	71.0	9.4	 25
865	  9	69.0	6.3	 25
866	  9	73.0	11.0	 25
867	  9	113.0	17.7	 25
868	  9	135.0	20.0	 25
869	  9	100.0	12.1	 25
870	  9	66.0	9.4	 25
871	  9	64.0	10.8	 25
872	  9	68.0	9.4	 25
873	  9	63.0	11.9	 25
874	  9	73.0	9.6	 25
875	  9	75.0	11.8	 25
876	  9	50.0	8.4	 25
877	  9	73.0	12.5	 25
878	  9	66.0	9.9	 25
879	  9	80.0	13.0	 25
880	  9	69.0	8.9	 25
881	  9	65.0	10.6	 25
882	  9	65.0	9.3	 25
883	  9	221.0	36.6	 25
884	  9	53.0	10.5	 25
885	  9	300.0	52.1	 25
886	  9	79.0	14.7	 25
887	  9	193.0	27.2	 25
888	  9	71.0	12.7	 25
889	  9	65.0	11.3	 25
890	  9	58.0	5.0	 25
891	  9	73.0	12.7	 25
892	  9	66.0	10.9	 25
893	  9	65.0	11.7	 25
894	  9	67.0	9.6	 25
895	  9	284.0	37.1	 25
896	  9	67.0	9.6	 25
897	  9	70.0	9.9	 25
898	  9	249.0	39.3	 25
899	  9	71.0	9.5	 25
900	  9	77.0	11.9	 25
901	  9	70.0	15.5	 25
902	  9	76.0	13.9	 25
903	  9	59.0	7.2	 25
904	  9	82.0	11.6	 25
905	  9	59.0	9.4	 25
906	  9	66.0	11.8	 25
907	  9	298.0	41.0	 25
908	  9	170.0	36.4	 25
909	  9	81.0	8.8	 25
910	  9	53.0	7.7	 25
911	  9	63.0	7.3	 25
912	  9	68.0	10.9	 25
913	  9	70.0	11.8	 25
914	  9	70.0	11.1	 25
915	  9	66.0	10.7	 25
916	  9	85.0	11.5	 25
917	  9	104.0	13.4	 25
918	  9	99.0	14.7	 25
919	  9	95.0	14.6	 25
920	  9	174.0	28.8	 25
921	  9	63.0	11.3	 25
922	  9	76.0	11.1	 25
923	  9	65.0	12.9	 25
924	  9	178.0	32.3	 25
925	  9	63.0	5.1	 25
926	  9	135.0	17.7	 25
927	  9	93.0	14.6	 25
928	  9	71.0	16.6	 25
929	  9	1634.0	186.8	 25
930	  9	91.0	10.8	 25
931	  9	97.0	16.1	 25
932	  9	76.0	13.2	 25
933	  9	67.0	11.9	 25
934	  9	114.0	19.3	 25
935	  9	101.0	16.3	 25
936	  9	336.0	62.4	 25
937	  9	65.0	8.6	 25
938	  9	87.0	11.3	 25
939	  9	154.0	23.0	 25
940	  9	64.0	10.6	 25
941	  9	85.0	14.4	 25
942	  9	128.0	17.3	 25
943	  9	238.0	31.5	 25
944	  9	90.0	12.6	 25
945	  9	283.0	34.1	 25
946	  9	127.0	19.5	 25
947	  9	563.0	63.8	 25
948	  9	99.0	14.0	 25
949	  9	225.0	31.4	 25
950	  9	90.0	14.1	 25
951	  9	76.0	11.3	 25
952	  9	87.0	11.3	 25
953	  9	81.0	10.2	 25
954	  9	65.0	12.4	 25
955	  9	67.0	9.5	 25
956	  9	116.0	17.6	 25
957	  9	115.0	18.5	 25
958	  9	89.0	9.6	 25
959	  9	80.0	13.4	 25
960	  9	80.0	11.8	 25
961	  9	87.0	13.8	 25
962	  9	70.0	13.2	 25
963	  9	537.0	68.9	 25
964	  9	114.0	18.3	 25
965	  9	67.0	8.6	 25
966	  9	63.0	5.5	 25
967	  9	79.0	10.0	 25
968	  9	95.0	8.7	 25
969	  9	2133.0	235.2	 25
970	  9	83.0	15.4	 25
971	  9	75.0	8.8	 25
972	  9	271.0	37.0	 25
973	  9	52.0	8.9	 25
974	  9	76.0	11.4	 25
975	  9	115.0	10.2	 25
976	  9	73.0	13.2	 25
977	  9	56.0	7.6	 25
978	  9	61.0	9.7	 25
979	  9	79.0	10.5	 25
980	  9	100.0	13.5	 25
981	  9	72.0	10.8	 25
982	  9	72.0	6.0	 25
983	  9	89.0	9.6	 25
984	  9	57.0	6.5	 25
985	  9	80.0	8.2	 25
986	  9	73.0	15.5	 25
987	  9	119.0	19.9	 25
988	  9	56.0	9.5	 25
989	  9	61.0	10.5	 25
990	  9	74.0	12.3	 25
991	  9	67.0	9.6	 25
992	  9	45.0	3.6	 25
993	  9	69.0	12.7	 25
994	  9	2526.0	381.6	 25
995	  9	95.0	13.2	 25
996	  9	60.0	6.9	 25
997	  9	883.0	129.9	 25
998	  9	61.0	9.4	 25
999	  9	445.0	51.8	 25
1000	  9	476.0	35.0	 25
1001	  9	96.0	16.9	 25
  0	 10	3399.0	758.2	 25
  1	 10	212.0	29.2	 25
  2	 10	74.0	11.4	 25
  3	 10	69.0	10.1	 25
  4	 10	65.0	7.2	 25
  5	 10	86.0	16.3	 25
  6	 10	99.0	13.4	 25
  7	 10	67.0	13.8	 25
  8	 10	95.0	16.1	 25
  9	 10	106.0	16.9	 25
 10	 10	90.0	13.4	 25
 11	 10	183.0	28.2	 25
 12	 10	3816.0	806.7	 25
 13	 10	88.0	13.1	 25
 14	 10	89.0	17.1	 25
 15	 10	92.0	12.4	 25
 16	 10	3824.0	633.4	 25
 17	 10	167.0	18.2	 25
 18	 10	3705.0	635.0	 25
 19	 10	131.0	31.6	 25
 20	 10	103.0	23.0	 25
 21	 10	106.0	19.5	 25
 22	 10	81.0	12.8	 25
 23	 10	209.0	29.6	 25
 24	 10	3923.0	731.9	 25
 25	 10	81.0	11.9	 25
 26	 10	79.0	12.8	 25
 27	 10	86.0	14.9	 25
 28	 10	3914.0	921.0	 25
 29	 10	195.0	18.4	 25
 30	 10	3777.0	673.4	 25
 31	 10	117.0	23.1	 25
 32	 10	100.0	16.7	 25
 33	 10	99.0	14.5	 25
 34	 10	104.0	18.2	 25
 35	 10	166.0	17.9	 25
 36	 10	3676.0	731.8	 25
 37	 10	87.0	12.0	 25
 38	 10	80.0	14.3	 25
 39	 10	76.0	10.6	 25
 40	 10	3498.0	825.4	 25
 41	 10	236.0	46.1	 25
 42	 10	3955.0	748.8	 25
 43	 10	79.0	12.3	 25
 44	 10	75.0	11.7	 25
 45	 10	96.0	20.9	 25
 46	 10	3948.0	734.0	 25
 47	 10	204.0	21.3	 25
 48	 10	77.0	11.4	 25
 49	 10	80.0	16.2	 25
 50	 10	3767.0	843.8	 25
 51	 10	70.0	7.0	 25
 52	 10	75.0	9.6	 25
 53	 10	191.0	34.2	 25
 54	 10	4097.0	794.6	 25
 55	 10	97.0	16.1	 25
 56	 10	83.0	16.0	 25
 57	 10	72.0	10.6	 25
 58	 10	86.0	15.1	 25
 59	 10	176.0	27.6	 25
 60	 10	154.0	24.3	 25
 61	 10	298.0	171.3	 25
 62	 10	3863.0	655.9	 25
 63	 10	83.0	13.6	 25
 64	 10	78.0	11.6	 25
 65	 10	69.0	7.3	 25
 66	 10	3978.0	870.6	 25
 67	 10	220.0	42.2	 25
 68	 10	3581.0	649.7	 25
 69	 10	88.0	16.4	 25
 70	 10	87.0	11.6	 25
 71	 10	84.0	11.7	 25
 72	 10	3939.0	687.4	 25
 73	 10	193.0	26.3	 25
 74	 10	3711.0	704.3	 25
 75	 10	77.0	11.5	 25
 76	 10	69.0	11.1	 25
 77	 10	3495.0	753.9	 25
 78	 10	4230.0	719.9	 25
 79	 10	200.0	24.7	 25
 80	 10	95.0	12.5	 25
 81	 10	85.0	13.4	 25
 82	 10	95.0	18.9	 25
 83	 10	3615.0	737.5	 25
 84	 10	78.0	14.1	 25
 85	 10	162.0	24.5	 25
 86	 10	3801.0	668.1	 25
 87	 10	104.0	25.2	 25
 88	 10	94.0	19.3	 25
 89	 10	109.0	21.7	 25
 90	 10	94.0	17.3	 25
 91	 10	183.0	25.6	 25
 92	 10	179.0	24.3	 25
 93	 10	164.0	24.1	 25
 94	 10	63.0	9.4	 25
 95	 10	75.0	11.9	 25
 96	 10	73.0	13.7	 25
 97	 10	3689.0	844.3	 25
 98	 10	89.0	16.4	 25
 99	 10	188.0	22.1	 25
100	 10	3445.0	858.6	 25
101	 10	79.0	12.3	 25
102	 10	87.0	12.5	 25
103	 10	3924.0	670.8	 25
104	 10	90.0	15.4	 25
105	 10	192.0	17.8	 25
106	 10	3963.0	746.5	 25
107	 10	76.0	9.6	 25
108	 10	83.0	11.5	 25
109	 10	3759.0	659.4	 25
110	 10	74.0	10.2	 25
111	 10	186.0	31.9	 25
112	 10	171.0	20.7	 25
113	 10	179.0	26.7	 25
114	 10	85.0	15.8	 25
115	 10	4057.0	764.2	 25
116	 10	86.0	22.1	 25
117	 10	77.0	6.6	 25
118	 10	89.0	14.0	 25
119	 10	162.0	20.9	 25
120	 10	201.0	19.4	 25
121	 10	71.0	10.8	 25
122	 10	81.0	14.3	 25
123	 10	58.0	13.3	 25
124	 10	73.0	9.9	 25
125	 10	80.0	11.5	 25
126	 10	85.0	15.0	 25
127	 10	68.0	13.9	 25
128	 10	85.0	11.5	 25
129	 10	67.0	11.2	 25
130	 10	69.0	12.8	 25
131	 10	132.0	25.2	 25
132	 10	98.0	21.4	 25
133	 10	60.0	8.8	 25
134	 10	68.0	10.7	 25
135	 10	65.0	12.4	 25
136	 10	81.0	12.0	 25
137	 10	58.0	7.5	 25
138	 10	61.0	10.8	 25
139	 10	83.0	13.5	 25
140	 10	56.0	8.2	 25
141	 10	96.0	19.3	 25
142	 10	54.0	6.4	 25
143	 10	70.0	9.8	 25
144	 10	89.0	15.3	 25
145	 10	86.0	10.6	 25
146	 10	298.0	52.0	 25
147	 10	63.0	8.4	 25
148	 10	75.0	12.8	 25
149	 10	197.0	16.2	 25
150	 10	83.0	12.2	 25
151	 10	59.0	9.0	 25
152	 10	67.0	11.0	 25
153	 10	99.0	11.7	 25
154	 10	58.0	11.2	 25
155	 10	70.0	12.4	 25
156	 10	62.0	11.3	 25
157	 10	86.0	12.8	 25
158	 10	113.0	17.6	 25
159	 10	181.0	26.3	 25
160	 10	93.0	15.1	 25
161	 10	129.0	25.2	 25
162	 10	57.0	10.6	 25
163	 10	64.0	12.7	 25
164	 10	58.0	8.2	 25
165	 10	124.0	24.3	 25
166	 10	70.0	11.7	 25
167	 10	76.0	9.5	 25
168	 10	59.0	7.7	 25
169	 10	112.0	14.8	 25
170	 10	80.0	14.3	 25
171	 10	123.0	25.3	 25
172	 10	111.0	21.9	 25
173	 10	103.0	18.0	 25
174	 10	96.0	14.3	 25
175	 10	77.0	8.3	 25
176	 10	81.0	10.8	 25
177	 10	63.0	7.9	 25
178	 10	61.0	11.5	 25
179	 10	61.0	10.5	 25
180	 10	62.0	9.8	 25
181	 10	107.0	22.3	 25
182	 10	68.0	8.5	 25
183	 10	73.0	18.0	 25
184	 10	256.0	61.8	 25
185	 10	72.0	11.9	 25
186	 10	72.0	13.5	 25
187	 10	109.0	15.9	 25
188	 10	105.0	19.8	 25
189	 10	80.0	14.2	 25
190	 10	80.0	17.8	 25
191	 10	71.0	12.7	 25
192	 10	69.0	14.5	 25
193	 10	55.0	11.3	 25
194	 10	298.0	44.1	 25
195	 10	75.0	12.1	 25
196	 10	69.0	9.7	 25
197	 10	74.0	10.1	 25
198	 10	70.0	13.9	 25
199	 10	58.0	10.5	 25
200	 10	51.0	9.5	 25
201	 10	67.0	12.8	 25
202	 10	70.0	10.7	 25
203	 10	113.0	16.4	 25
204	 10	112.0	14.3	 25
205	 10	63.0	10.0	 25
206	 10	62.0	10.9	 25
207	 10	56.0	10.5	 25
208	 10	65.0	11.3	 25
209	 10	63.0	10.0	 25
210	 10	56.0	10.3	 25
211	 10	82.0	9.4	 25
212	 10	59.0	8.5	 25
213	 10	72.0	8.8	 25
214	 10	70.0	15.3	 25
215	 10	11615.0	2320.7	 25
216	 10	107.0	17.8	 25
217	 10	61.0	8.0	 25
218	 10	83.0	13.7	 25
219	 10	160.0	28.7	 25
220	 10	75.0	10.9	 25
221	 10	66.0	12.4	 25
222	 10	87.0	14.7	 25
223	 10	72.0	11.6	 25
224	 10	68.0	11.1	 25
225	 10	71.0	12.5	 25
226	 10	65.0	9.9	 25
227	 10	81.0	11.5	 25
228	 10	89.0	10.0	 25
229	 10	86.0	11.4	 25
230	 10	67.0	12.8	 25
231	 10	81.0	14.9	 25
232	 10	79.0	12.7	 25
233	 10	65.0	12.2	 25
234	 10	67.0	10.7	 25
235	 10	57.0	8.9	 25
236	 10	57.0	10.6	 25
237	 10	76.0	12.8	 25
238	 10	65.0	10.0	 25
239	 10	61.0	8.5	 25
240	 10	71.0	12.3	 25
241	 10	84.0	15.1	 25
242	 10	72.0	11.6	 25
243	 10	91.0	15.9	 25
244	 10	77.0	11.7	 25
245	 10	398.0	86.8	 25
246	 10	1931.0	409.6	 25
247	 10	66.0	6.0	 25
248	 10	102.0	16.7	 25
249	 10	69.0	10.5	 25
250	 10	87.0	18.7	 25
251	 10	82.0	14.6	 25
252	 10	87.0	12.9	 25
253	 10	196.0	25.7	 25
254	 10	77.0	12.5	 25
255	 10	79.0	10.1	 25
256	 10	165.0	21.1	 25
257	 10	80.0	15.1	 25
258	 10	77.0	8.7	 25
259	 10	72.0	8.8	 25
260	 10	61.0	11.1	 25
261	 10	59.0	12.8	 25
262	 10	48.0	8.8	 25
263	 10	61.0	8.4	 25
264	 10	81.0	16.2	 25
265	 10	515.0	107.0	 25
266	 10	69.0	10.4	 25
267	 10	67.0	14.3	 25
268	 10	72.0	11.1	 25
269	 10	50.0	7.0	 25
270	 10	58.0	9.0	 25
271	 10	62.0	9.7	 25
272	 10	125.0	26.6	 25
273	 10	133.0	22.2	 25
274	 10	62.0	7.6	 25
275	 10	60.0	11.3	 25
276	 10	77.0	16.1	 25
277	 10	124.0	31.0	 25
278	 10	83.0	14.9	 25
279	 10	69.0	11.2	 25
280	 10	55.0	10.1	 25
281	 10	76.0	9.1	 25
282	 10	91.0	18.6	 25
283	 10	66.0	16.2	 25
284	 10	78.0	10.3	 25
285	 10	62.0	10.2	 25
286	 10	69.0	13.7	 25
287	 10	69.0	12.7	 25
288	 10	77.0	13.3	 25
289	 10	93.0	15.1	 25
290	 10	76.0	10.9	 25
291	 10	116.0	19.9	 25
292	 10	62.0	10.4	 25
293	 10	110.0	18.0	 25
294	 10	85.0	10.9	 25
295	 10	107.0	18.5	 25
296	 10	75.0	8.8	 25
297	 10	67.0	11.2	 25
298	 10	56.0	8.3	 25
299	 10	72.0	12.0	 25
300	 10	89.0	17.2	 25
301	 10	54.0	9.7	 25
302	 10	73.0	14.2	 25
303	 10	65.0	10.5	 25
304	 10	64.0	13.9	 25
305	 10	96.0	14.4	 25
306	 10	68.0	11.3	 25
307	 10	54.0	8.3	 25
308	 10	74.0	11.5	 25
309	 10	71.0	8.6	 25
310	 10	80.0	13.3	 25
311	 10	94.0	14.0	 25
312	 10	58.0	11.0	 25
313	 10	72.0	13.3	 25
314	 10	169.0	27.8	 25
315	 10	83.0	11.6	 25
316	 10	55.0	9.4	 25
317	 10	61.0	9.2	 25
318	 10	246.0	27.3	 25
319	 10	71.0	11.3	 25
320	 10	66.0	9.9	 25
321	 10	81.0	12.5	 25
322	 10	99.0	19.6	 25
323	 10	75.0	12.4	 25
324	 10	82.0	15.3	 25
325	 10	126.0	24.2	 25
326	 10	93.0	16.0	 25
327	 10	68.0	8.7	 25
328	 10	72.0	8.6	 25
329	 10	66.0	11.5	 25
330	 10	101.0	20.1	 25
331	 10	69.0	11.8	 25
332	 10	194.0	31.1	 25
333	 10	101.0	11.4	 25
334	 10	141.0	20.3	 25
335	 10	630.0	99.0	 25
336	 10	79.0	11.4	 25
337	 10	76.0	10.3	 25
338	 10	95.0	15.2	 25
339	 10	51.0	8.1	 25
340	 10	64.0	10.6	 25
341	 10	232.0	32.1	 25
342	 10	80.0	14.3	 25
343	 10	153.0	23.6	 25
344	 10	96.0	15.6	 25
345	 10	65.0	12.9	 25
346	 10	93.0	14.9	 25
347	 10	80.0	13.7	 25
348	 10	55.0	13.4	 25
349	 10	55.0	8.4	 25
350	 10	105.0	20.0	 25
351	 10	69.0	10.0	 25
352	 10	83.0	15.8	 25
353	 10	207.0	35.9	 25
354	 10	203.0	29.5	 25
355	 10	164.0	33.0	 25
356	 10	288.0	59.5	 25
357	 10	77.0	14.1	 25
358	 10	59.0	6.8	 25
359	 10	74.0	13.3	 25
360	 10	103.0	20.8	 25
361	 10	71.0	9.7	 25
362	 10	64.0	9.3	 25
363	 10	64.0	6.8	 25
364	 10	81.0	12.5	 25
365	 10	59.0	8.8	 25
366	 10	71.0	11.4	 25
367	 10	59.0	10.2	 25
368	 10	74.0	15.3	 25
369	 10	80.0	12.6	 25
370	 10	68.0	10.0	 25
371	 10	79.0	13.7	 25
372	 10	70.0	12.3	 25
373	 10	94.0	14.1	 25
374	 10	159.0	23.0	 25
375	 10	75.0	15.7	 25
376	 10	60.0	11.5	 25
377	 10	77.0	11.4	 25
378	 10	94.0	14.9	 25
379	 10	73.0	11.6	 25
380	 10	307.0	58.9	 25
381	 10	148.0	26.9	 25
382	 10	65.0	9.8	 25
383	 10	57.0	12.1	 25
384	 10	73.0	10.0	 25
385	 10	55.0	8.6	 25
386	 10	73.0	13.5	 25
387	 10	62.0	7.6	 25
388	 10	58.0	8.9	 25
389	 10	88.0	17.6	 25
390	 10	72.0	8.2	 25
391	 10	56.0	8.2	 25
392	 10	63.0	10.2	 25
393	 10	61.0	9.0	 25
394	 10	62.0	14.2	 25
395	 10	55.0	8.2	 25
396	 10	57.0	8.4	 25
397	 10	77.0	18.9	 25
398	 10	368.0	42.5	 25
399	 10	99.0	16.2	 25
400	 10	68.0	10.4	 25
401	 10	135.0	16.1	 25
402	 10	150.0	30.0	 25
403	 10	155.0	20.3	 25
404	 10	98.0	18.5	 25
405	 10	61.0	8.5	 25
406	 10	65.0	11.7	 25
407	 10	55.0	9.5	 25
408	 10	70.0	10.8	 25
409	 10	90.0	14.8	 25
410	 10	57.0	9.3	 25
411	 10	63.0	9.6	 25
412	 10	73.0	14.8	 25
413	 10	93.0	16.1	 25
414	 10	66.0	14.5	 25
415	 10	238.0	29.1	 25
416	 10	60.0	9.8	 25
417	 10	56.0	7.8	 25
418	 10	205.0	44.0	 25
419	 10	63.0	12.7	 25
420	 10	95.0	15.7	 25
421	 10	132.0	13.6	 25
422	 10	115.0	25.8	 25
423	 10	74.0	11.7	 25
424	 10	67.0	9.3	 25
425	 10	79.0	12.2	 25
426	 10	105.0	14.4	 25
427	 10	68.0	14.0	 25
428	 10	80.0	11.3	 25
429	 10	116.0	19.6	 25
430	 10	99.0	23.0	 25
431	 10	100.0	17.6	 25
432	 10	79.0	13.3	 25
433	 10	64.0	9.7	 25
434	 10	100.0	15.5	 25
435	 10	89.0	11.6	 25
436	 10	104.0	12.8	 25
437	 10	56.0	8.3	 25
438	 10	83.0	11.6	 25
439	 10	110.0	18.6	 25
440	 10	87.0	13.0	 25
441	 10	80.0	11.7	 25
442	 10	83.0	12.8	 25
443	 10	109.0	17.2	 25
444	 10	65.0	7.3	 25
445	 10	68.0	11.4	 25
446	 10	83.0	15.4	 25
447	 10	79.0	12.8	 25
448	 10	60.0	10.9	 25
449	 10	59.0	7.7	 25
450	 10	62.0	10.9	 25
451	 10	78.0	13.2	 25
452	 10	95.0	17.7	 25
453	 10	61.0	9.2	 25
454	 10	75.0	14.0	 25
455	 10	82.0	13.4	 25
456	 10	126.0	23.3	 25
457	 10	74.0	17.4	 25
458	 10	83.0	16.5	 25
459	 10	75.0	14.3	 25
460	 10	58.0	10.0	 25
461	 10	64.0	12.4	 25
462	 10	56.0	7.4	 25
463	 10	64.0	10.7	 25
464	 10	66.0	10.0	 25
465	 10	57.0	8.6	 25
466	 10	65.0	13.1	 25
467	 10	163.0	29.4	 25
468	 10	62.0	9.9	 25
469	 10	72.0	11.4	 25
470	 10	75.0	16.1	 25
471	 10	71.0	11.1	 25
472	 10	65.0	7.8	 25
473	 10	78.0	10.6	 25
474	 10	111.0	17.4	 25
475	 10	89.0	12.4	 25
476	 10	85.0	17.7	 25
477	 10	75.0	11.0	 25
478	 10	95.0	13.4	 25
479	 10	72.0	12.1	 25
480	 10	54.0	9.2	 25
481	 10	66.0	9.0	 25
482	 10	61.0	8.9	 25
483	 10	82.0	14.6	 25
484	 10	74.0	9.8	 25
485	 10	223.0	24.1	 25
486	 10	78.0	15.6	 25
487	 10	77.0	12.0	 25
488	 10	84.0	14.9	 25
489	 10	71.0	11.8	 25
490	 10	64.0	11.1	 25
491	 10	51.0	9.9	 25
492	 10	78.0	24.0	 25
493	 10	67.0	13.7	 25
494	 10	67.0	10.4	 25
495	 10	157.0	22.1	 25
496	 10	58.0	6.0	 25
497	 10	72.0	14.8	 25
498	 10	91.0	12.8	 25
499	 10	73.0	10.9	 25
500	 10	60.0	9.3	 25
501	 10	82.0	13.1	 25
502	 10	70.0	10.8	 25
503	 10	90.0	14.1	 25
504	 10	57.0	10.0	 25
505	 10	68.0	13.1	 25
506	 10	67.0	9.5	 25
507	 10	71.0	11.3	 25
508	 10	72.0	15.6	 25
509	 10	63.0	14.1	 25
510	 10	64.0	12.4	 25
511	 10	150.0	29.6	 25
512	 10	62.0	11.1	 25
513	 10	67.0	11.8	 25
514	 10	74.0	14.5	 25
515	 10	49.0	6.5	 25
516	 10	61.0	8.8	 25
517	 10	84.0	13.2	 25
518	 10	70.0	13.2	 25
519	 10	66.0	11.1	 25
520	 10	62.0	9.7	 25
521	 10	70.0	10.4	 25
522	 10	54.0	6.8	 25
523	 10	67.0	9.8	 25
524	 10	73.0	11.6	 25
525	 10	60.0	11.2	 25
526	 10	75.0	13.9	 25
527	 10	70.0	11.4	 25
528	 10	59.0	7.7	 25
529	 10	78.0	16.2	 25
530	 10	63.0	13.5	 25
531	 10	55.0	9.2	 25
532	 10	277.0	38.9	 25
533	 10	103.0	17.0	 25
534	 10	219.0	25.6	 25
535	 10	82.0	17.5	 25
536	 10	72.0	11.6	 25
537	 10	70.0	14.2	 25
538	 10	58.0	8.8	 25
539	 10	84.0	15.2	 25
540	 10	65.0	14.7	 25
541	 10	64.0	15.4	 25
542	 10	84.0	14.5	 25
543	 10	58.0	9.7	 25
544	 10	65.0	12.2	 25
545	 10	68.0	11.7	 25
546	 10	73.0	15.6	 25
547	 10	89.0	20.2	 25
548	 10	122.0	21.1	 25
549	 10	98.0	15.1	 25
550	 10	57.0	7.4	 25
551	 10	64.0	12.4	 25
552	 10	77.0	14.2	 25
553	 10	80.0	18.2	 25
554	 10	61.0	7.1	 25
555	 10	59.0	9.2	 25
556	 10	69.0	11.7	 25
557	 10	74.0	15.9	 25
558	 10	60.0	12.1	 25
559	 10	79.0	16.4	 25
560	 10	71.0	13.2	 25
561	 10	94.0	21.9	 25
562	 10	81.0	11.4	 25
563	 10	63.0	9.7	 25
564	 10	60.0	7.0	 25
565	 10	82.0	12.2	 25
566	 10	81.0	11.9	 25
567	 10	61.0	12.1	 25
568	 10	97.0	17.1	 25
569	 10	108.0	19.4	 25
570	 10	69.0	12.9	 25
571	 10	59.0	9.8	 25
572	 10	91.0	18.0	 25
573	 10	72.0	10.1	 25
574	 10	60.0	8.9	 25
575	 10	59.0	11.2	 25
576	 10	79.0	16.7	 25
577	 10	75.0	13.9	 25
578	 10	71.0	18.0	 25
579	 10	80.0	11.3	 25
580	 10	101.0	22.9	 25
581	 10	75.0	12.6	 25
582	 10	66.0	14.5	 25
583	 10	58.0	9.5	 25
584	 10	53.0	8.5	 25
585	 10	64.0	11.2	 25
586	 10	71.0	13.4	 25
587	 10	82.0	12.4	 25
588	 10	76.0	14.5	 25
589	 10	91.0	17.1	 25
590	 10	109.0	17.8	 25
591	 10	68.0	10.8	 25
592	 10	54.0	10.1	 25
593	 10	76.0	11.6	 25
594	 10	58.0	8.7	 25
595	 10	85.0	11.0	 25
596	 10	86.0	14.6	 25
597	 10	70.0	12.2	 25
598	 10	79.0	10.9	 25
599	 10	187.0	20.5	 25
600	 10	71.0	13.1	 25
601	 10	67.0	10.0	 25
602	 10	65.0	12.6	 25
603	 10	69.0	10.6	 25
604	 10	87.0	12.2	 25
605	 10	54.0	8.3	 25
606	 10	69.0	13.6	 25
607	 10	58.0	9.2	 25
608	 10	65.0	10.4	 25
609	 10	80.0	14.3	 25
610	 10	90.0	10.6	 25
611	 10	64.0	9.1	 25
612	 10	77.0	13.8	 25
613	 10	63.0	10.5	 25
614	 10	60.0	9.0	 25
615	 10	78.0	11.1	 25
616	 10	59.0	12.9	 25
617	 10	84.0	17.2	 25
618	 10	54.0	8.1	 25
619	 10	90.0	16.7	 25
620	 10	90.0	14.1	 25
621	 10	83.0	18.2	 25
622	 10	95.0	14.7	 25
623	 10	84.0	17.5	 25
624	 10	106.0	16.8	 25
625	 10	94.0	14.5	 25
626	 10	80.0	16.2	 25
627	 10	71.0	9.8	 25
628	 10	56.0	6.6	 25
629	 10	106.0	19.2	 25
630	 10	98.0	10.0	 25
631	 10	100.0	14.6	 25
632	 10	67.0	10.2	 25
633	 10	50.0	10.1	 25
634	 10	60.0	10.1	 25
635	 10	139.0	23.3	 25
636	 10	79.0	11.7	 25
637	 10	73.0	9.6	 25
638	 10	72.0	9.6	 25
639	 10	88.0	14.9	 25
640	 10	83.0	15.6	 25
641	 10	65.0	10.3	 25
642	 10	64.0	13.1	 25
643	 10	71.0	11.1	 25
644	 10	59.0	8.1	 25
645	 10	80.0	14.1	 25
646	 10	71.0	11.0	 25
647	 10	54.0	9.5	 25
648	 10	63.0	11.7	 25
649	 10	87.0	10.6	 25
650	 10	65.0	11.1	 25
651	 10	71.0	9.2	 25
652	 10	62.0	6.8	 25
653	 10	168.0	30.1	 25
654	 10	58.0	10.0	 25
655	 10	73.0	13.8	 25
656	 10	55.0	9.7	 25
657	 10	66.0	10.5	 25
658	 10	104.0	17.5	 25
659	 10	97.0	19.6	 25
660	 10	112.0	20.6	 25
661	 10	76.0	9.4	 25
662	 10	74.0	17.3	 25
663	 10	107.0	18.0	 25
664	 10	143.0	22.4	 25
665	 10	250.0	40.5	 25
666	 10	91.0	13.1	 25
667	 10	275.0	56.5	 25
668	 10	108.0	19.0	 25
669	 10	83.0	20.1	 25
670	 10	64.0	12.0	 25
671	 10	62.0	12.7	 25
672	 10	60.0	9.0	 25
673	 10	63.0	11.8	 25
674	 10	73.0	13.2	 25
675	 10	67.0	14.4	 25
676	 10	64.0	14.3	 25
677	 10	65.0	10.2	 25
678	 10	70.0	14.8	 25
679	 10	68.0	14.1	 25
680	 10	68.0	12.6	 25
681	 10	53.0	8.9	 25
682	 10	87.0	14.4	 25
683	 10	83.0	13.8	 25
684	 10	73.0	11.3	 25
685	 10	68.0	12.5	 25
686	 10	65.0	9.9	 25
687	 10	60.0	9.7	 25
688	 10	60.0	10.8	 25
689	 10	87.0	13.0	 25
690	 10	58.0	9.8	 25
691	 10	71.0	14.3	 25
692	 10	99.0	12.5	 25
693	 10	64.0	11.9	 25
694	 10	77.0	13.5	 25
695	 10	1981.0	306.7	 25
696	 10	266.0	40.7	 25
697	 10	62.0	10.2	 25
698	 10	79.0	13.1	 25
699	 10	53.0	9.4	 25
700	 10	63.0	12.9	 25
701	 10	60.0	10.0	 25
702	 10	66.0	11.9	 25
703	 10	75.0	15.6	 25
704	 10	56.0	7.0	 25
705	 10	54.0	8.2	 25
706	 10	99.0	15.6	 25
707	 10	74.0	12.7	 25
708	 10	98.0	11.9	 25
709	 10	88.0	14.5	 25
710	 10	65.0	12.7	 25
711	 10	143.0	23.4	 25
712	 10	76.0	12.9	 25
713	 10	80.0	11.4	 25
714	 10	97.0	21.4	 25
715	 10	372.0	51.9	 25
716	 10	76.0	17.6	 25
717	 10	89.0	16.7	 25
718	 10	84.0	12.8	 25
719	 10	61.0	13.3	 25
720	 10	74.0	13.0	 25
721	 10	54.0	8.7	 25
722	 10	70.0	13.4	 25
723	 10	63.0	13.1	 25
724	 10	134.0	19.6	 25
725	 10	84.0	14.6	 25
726	 10	114.0	23.1	 25
727	 10	86.0	10.0	 25
728	 10	89.0	18.7	 25
729	 10	89.0	13.7	 25
730	 10	82.0	10.7	 25
731	 10	70.0	12.7	 25
732	 10	60.0	9.5	 25
733	 10	74.0	10.7	 25
734	 10	191.0	25.0	 25
735	 10	252.0	40.8	 25
736	 10	154.0	22.4	 25
737	 10	85.0	20.7	 25
738	 10	91.0	15.0	 25
739	 10	132.0	29.2	 25
740	 10	110.0	19.3	 25
741	 10	56.0	10.6	 25
742	 10	57.0	10.4	 25
743	 10	66.0	13.2	 25
744	 10	68.0	12.0	 25
745	 10	72.0	9.2	 25
746	 10	94.0	15.6	 25
747	 10	56.0	11.1	 25
748	 10	56.0	7.4	 25
749	 10	74.0	10.9	 25
750	 10	76.0	14.0	 25
751	 10	75.0	16.2	 25
752	 10	45.0	8.0	 25
753	 10	63.0	10.7	 25
754	 10	92.0	19.7	 25
755	 10	71.0	12.5	 25
756	 10	67.0	11.2	 25
757	 10	66.0	8.8	 25
758	 10	64.0	11.6	 25
759	 10	66.0	15.3	 25
760	 10	74.0	17.1	 25
761	 10	92.0	16.2	 25
762	 10	69.0	9.9	 25
763	 10	77.0	12.1	 25
764	 10	85.0	9.3	 25
765	 10	71.0	14.2	 25
766	 10	74.0	14.8	 25
767	 10	166.0	26.7	 25
768	 10	67.0	14.9	 25
769	 10	55.0	8.8	 25
770	 10	63.0	13.0	 25
771	 10	74.0	12.8	 25
772	 10	87.0	17.0	 25
773	 10	105.0	17.8	 25
774	 10	94.0	19.7	 25
775	 10	73.0	14.7	 25
776	 10	70.0	11.1	 25
777	 10	70.0	13.8	 25
778	 10	83.0	19.0	 25
779	 10	47.0	5.9	 25
780	 10	54.0	12.1	 25
781	 10	56.0	9.0	 25
782	 10	60.0	10.2	 25
783	 10	63.0	11.2	 25
784	 10	65.0	11.2	 25
785	 10	103.0	16.0	 25
786	 10	78.0	14.2	 25
787	 10	74.0	11.3	 25
788	 10	76.0	14.0	 25
789	 10	79.0	10.7	 25
790	 10	62.0	11.7	 25
791	 10	65.0	12.3	 25
792	 10	60.0	12.0	 25
793	 10	78.0	14.4	 25
794	 10	58.0	10.5	 25
795	 10	46.0	7.4	 25
796	 10	63.0	8.9	 25
797	 10	89.0	17.5	 25
798	 10	552.0	70.8	 25
799	 10	83.0	18.6	 25
800	 10	68.0	11.3	 25
801	 10	59.0	8.6	 25
802	 10	78.0	17.5	 25
803	 10	60.0	8.5	 25
804	 10	70.0	14.1	 25
805	 10	86.0	15.5	 25
806	 10	91.0	17.6	 25
807	 10	357.0	39.3	 25
808	 10	97.0	21.2	 25
809	 10	74.0	15.2	 25
810	 10	67.0	12.3	 25
811	 10	68.0	12.0	 25
812	 10	53.0	9.3	 25
813	 10	187.0	38.6	 25
814	 10	86.0	12.6	 25
815	 10	89.0	22.1	 25
816	 10	59.0	9.1	 25
817	 10	150.0	24.1	 25
818	 10	84.0	32.7	 25
819	 10	107.0	13.9	 25
820	 10	64.0	9.1	 25
821	 10	69.0	14.5	 25
822	 10	91.0	15.4	 25
823	 10	93.0	16.8	 25
824	 10	61.0	10.3	 25
825	 10	62.0	8.7	 25
826	 10	69.0	11.9	 25
827	 10	98.0	15.6	 25
828	 10	95.0	18.9	 25
829	 10	111.0	17.9	 25
830	 10	76.0	10.6	 25
831	 10	897.0	128.9	 25
832	 10	101.0	15.5	 25
833	 10	64.0	10.9	 25
834	 10	64.0	10.5	 25
835	 10	64.0	9.1	 25
836	 10	66.0	10.2	 25
837	 10	54.0	8.7	 25
838	 10	67.0	9.7	 25
839	 10	63.0	10.4	 25
840	 10	61.0	11.3	 25
841	 10	76.0	12.5	 25
842	 10	96.0	16.5	 25
843	 10	95.0	14.8	 25
844	 10	97.0	11.7	 25
845	 10	100.0	13.5	 25
846	 10	99.0	12.5	 25
847	 10	67.0	12.1	 25
848	 10	75.0	11.1	 25
849	 10	79.0	11.0	 25
850	 10	78.0	9.7	 25
851	 10	94.0	16.0	 25
852	 10	66.0	7.3	 25
853	 10	79.0	16.3	 25
854	 10	62.0	11.1	 25
855	 10	66.0	9.4	 25
856	 10	61.0	7.7	 25
857	 10	66.0	10.5	 25
858	 10	72.0	13.7	 25
859	 10	77.0	12.3	 25
860	 10	68.0	12.4	 25
861	 10	88.0	13.6	 25
862	 10	86.0	11.2	 25
863	 10	83.0	13.7	 25
864	 10	69.0	9.5	 25
865	 10	81.0	12.3	 25
866	 10	80.0	11.9	 25
867	 10	70.0	11.6	 25
868	 10	85.0	18.8	 25
869	 10	67.0	13.1	 25
870	 10	69.0	15.7	 25
871	 10	55.0	8.6	 25
872	 10	58.0	7.3	 25
873	 10	80.0	15.6	 25
874	 10	68.0	12.2	 25
875	 10	59.0	10.5	 25
876	 10	55.0	9.8	 25
877	 10	60.0	7.0	 25
878	 10	65.0	12.6	 25
879	 10	73.0	11.2	 25
880	 10	70.0	7.8	 25
881	 10	56.0	6.6	 25
882	 10	64.0	9.7	 25
883	 10	67.0	10.2	 25
884	 10	63.0	9.2	 25
885	 10	117.0	18.0	 25
886	 10	82.0	11.1	 25
887	 10	67.0	9.9	 25
888	 10	54.0	6.8	 25
889	 10	63.0	9.5	 25
890	 10	78.0	12.3	 25
891	 10	77.0	14.0	 25
892	 10	74.0	9.4	 25
893	 10	94.0	60.5	 25
894	 10	50.0	7.4	 25
895	 10	60.0	8.1	 25
896	 10	69.0	11.0	 25
897	 10	66.0	12.6	 25
898	 10	180.0	30.0	 25
899	 10	78.0	12.3	 25
900	 10	72.0	9.9	 25
901	 10	74.0	10.9	 25
902	 10	58.0	7.7	 25
903	 10	61.0	10.6	 25
904	 10	96.0	16.4	 25
905	 10	59.0	11.3	 25
906	 10	75.0	14.6	 25
907	 10	86.0	14.6	 25
908	 10	84.0	17.6	 25
909	 10	73.0	9.8	 25
910	 10	56.0	7.8	 25
911	 10	58.0	8.7	 25
912	 10	61.0	11.6	 25
913	 10	73.0	15.0	 25
914	 10	91.0	16.4	 25
915	 10	81.0	15.7	 25
916	 10	79.0	11.3	 25
917	 10	70.0	9.9	 25
918	 10	95.0	15.7	 25
919	 10	77.0	11.3	 25
920	 10	121.0	20.1	 25
921	 10	71.0	12.5	 25
922	 10	98.0	21.2	 25
923	 10	64.0	9.7	 25
924	 10	108.0	18.0	 25
925	 10	79.0	16.0	 25
926	 10	71.0	12.2	 25
927	 10	80.0	11.8	 25
928	 10	76.0	12.1	 25
929	 10	371.0	61.0	 25
930	 10	99.0	15.1	 25
931	 10	83.0	11.7	 25
932	 10	62.0	10.0	 25
933	 10	54.0	6.2	 25
934	 10	76.0	10.7	 25
935	 10	85.0	15.4	 25
936	 10	79.0	13.5	 25
937	 10	65.0	11.0	 25
938	 10	77.0	13.7	 25
939	 10	125.0	31.3	 25
940	 10	80.0	14.4	 25
941	 10	76.0	7.3	 25
942	 10	116.0	20.8	 25
943	 10	82.0	15.9	 25
944	 10	105.0	19.3	 25
945	 10	100.0	19.6	 25
946	 10	68.0	8.4	 25
947	 10	89.0	18.0	 25
948	 10	94.0	11.2	 25
949	 10	88.0	9.8	 25
950	 10	79.0	14.9	 25
951	 10	129.0	19.0	 25
952	 10	92.0	18.9	 25
953	 10	71.0	14.3	 25
954	 10	69.0	7.4	 25
955	 10	76.0	17.0	 25
956	 10	63.0	9.2	 25
957	 10	67.0	14.8	 25
958	 10	67.0	12.0	 25
959	 10	51.0	6.8	 25
960	 10	83.0	14.2	 25
961	 10	122.0	19.5	 25
962	 10	66.0	12.8	 25
963	 10	77.0	13.6	 25
964	 10	86.0	15.3	 25
965	 10	87.0	28.4	 25
966	 10	64.0	11.8	 25
967	 10	70.0	12.7	 25
968	 10	132.0	26.1	 25
969	 10	325.0	74.1	 25
970	 10	67.0	8.9	 25
971	 10	74.0	12.0	 25
972	 10	96.0	12.3	 25
973	 10	64.0	13.9	 25
974	 10	62.0	10.0	 25
975	 10	80.0	14.2	 25
976	 10	91.0	16.1	 25
977	 10	57.0	13.3	 25
978	 10	60.0	10.4	 25
979	 10	65.0	12.3	 25
980	 10	74.0	10.3	 25
981	 10	88.0	22.4	 25
982	 10	106.0	21.9	 25
983	 10	111.0	22.7	 25
984	 10	86.0	12.1	 25
985	 10	68.0	13.8	 25
986	 10	76.0	16.3	 25
987	 10	82.0	13.4	 25
988	 10	69.0	15.9	 25
989	 10	55.0	10.4	 25
990	 10	79.0	15.8	 25
991	 10	55.0	8.9	 25
992	 10	70.0	11.4	 25
993	 10	62.0	12.6	 25
994	 10	808.0	149.0	 25
995	 10	69.0	10.0	 25
996	 10	67.0	9.1	 25
997	 10	125.0	25.1	 25
998	 10	60.0	9.0	 25
999	 10	657.0	68.4	 25
1000	 10	712.0	82.9	 25
1001	 10	4209.0	835.8	 25
  0	 11	86.0	15.3	 25
  1	 11	66.0	13.7	 25
  2	 11	86.0	11.3	 25
  3	 11	122.0	17.5	 25
  4	 11	66.0	8.5	 25
  5	 11	97.0	18.9	 25
  6	 11	139.0	20.4	 25
  7	 11	127.0	19.1	 25
  8	 11	74.0	12.9	 25
  9	 11	101.0	17.8	 25
 10	 11	70.0	10.6	 25
 11	 11	208.0	29.8	 25
 12	 11	97.0	18.7	 25
 13	 11	3659.0	731.7	 25
 14	 11	4098.0	795.0	 25
 15	 11	3909.0	719.9	 25
 16	 11	96.0	15.7	 25
 17	 11	174.0	24.5	 25
 18	 11	93.0	11.9	 25
 19	 11	3692.0	682.4	 25
 20	 11	3979.0	699.8	 25
 21	 11	3827.0	737.2	 25
 22	 11	95.0	17.9	 25
 23	 11	202.0	23.3	 25
 24	 11	4000.0	755.5	 25
 25	 11	98.0	15.6	 25
 26	 11	75.0	11.2	 25
 27	 11	91.0	17.4	 25
 28	 11	4113.0	843.4	 25
 29	 11	189.0	36.6	 25
 30	 11	102.0	18.1	 25
 31	 11	3884.0	758.3	 25
 32	 11	3926.0	935.0	 25
 33	 11	3809.0	750.6	 25
 34	 11	97.0	19.8	 25
 35	 11	211.0	32.9	 25
 36	 11	111.0	19.4	 25
 37	 11	3863.0	750.7	 25
 38	 11	3806.0	724.6	 25
 39	 11	3804.0	697.3	 25
 40	 11	104.0	16.6	 25
 41	 11	208.0	33.2	 25
 42	 11	4010.0	722.7	 25
 43	 11	98.0	21.2	 25
 44	 11	90.0	17.2	 25
 45	 11	81.0	16.0	 25
 46	 11	3955.0	700.9	 25
 47	 11	190.0	21.5	 25
 48	 11	97.0	19.1	 25
 49	 11	81.0	15.2	 25
 50	 11	3836.0	767.2	 25
 51	 11	75.0	8.4	 25
 52	 11	92.0	17.0	 25
 53	 11	206.0	37.2	 25
 54	 11	3919.0	765.5	 25
 55	 11	86.0	10.6	 25
 56	 11	80.0	7.7	 25
 57	 11	73.0	9.9	 25
 58	 11	81.0	13.1	 25
 59	 11	187.0	20.8	 25
 60	 11	172.0	21.5	 25
 61	 11	177.0	21.6	 25
 62	 11	4087.0	579.4	 25
 63	 11	83.0	10.2	 25
 64	 11	98.0	15.7	 25
 65	 11	68.0	12.8	 25
 66	 11	4026.0	739.3	 25
 67	 11	207.0	34.5	 25
 68	 11	102.0	21.9	 25
 69	 11	3842.0	753.8	 25
 70	 11	4054.0	895.4	 25
 71	 11	4008.0	722.2	 25
 72	 11	139.0	46.8	 25
 73	 11	177.0	15.8	 25
 74	 11	89.0	15.9	 25
 75	 11	3703.0	697.0	 25
 76	 11	3991.0	928.8	 25
 77	 11	103.0	15.6	 25
 78	 11	4118.0	577.8	 25
 79	 11	197.0	25.8	 25
 80	 11	3993.0	706.5	 25
 81	 11	3897.0	691.1	 25
 82	 11	4170.0	740.0	 25
 83	 11	76.0	9.9	 25
 84	 11	85.0	18.1	 25
 85	 11	228.0	50.3	 25
 86	 11	84.0	13.1	 25
 87	 11	3994.0	746.2	 25
 88	 11	4045.0	828.1	 25
 89	 11	4033.0	713.1	 25
 90	 11	84.0	10.6	 25
 91	 11	174.0	30.2	 25
 92	 11	153.0	22.8	 25
 93	 11	133.0	28.5	 25
 94	 11	77.0	12.9	 25
 95	 11	74.0	15.3	 25
 96	 11	74.0	7.2	 25
 97	 11	3569.0	777.4	 25
 98	 11	93.0	16.8	 25
 99	 11	185.0	32.1	 25
100	 11	85.0	12.8	 25
101	 11	4069.0	796.7	 25
102	 11	3971.0	978.4	 25
103	 11	76.0	10.8	 25
104	 11	104.0	21.2	 25
105	 11	189.0	28.7	 25
106	 11	97.0	18.9	 25
107	 11	3891.0	712.3	 25
108	 11	4024.0	875.1	 25
109	 11	86.0	9.2	 25
110	 11	84.0	14.0	 25
111	 11	202.0	29.4	 25
112	 11	163.0	28.2	 25
113	 11	170.0	22.1	 25
114	 11	4111.0	833.3	 25
115	 11	4359.0	644.3	 25
116	 11	4341.0	841.6	 25
117	 11	4364.0	840.3	 25
118	 11	4347.0	792.3	 25
119	 11	185.0	29.0	 25
120	 11	194.0	22.0	 25
121	 11	109.0	19.9	 25
122	 11	79.0	16.9	 25
123	 11	76.0	8.8	 25
124	 11	53.0	9.9	 25
125	 11	136.0	21.2	 25
126	 11	86.0	12.5	 25
127	 11	72.0	12.3	 25
128	 11	136.0	30.4	 25
129	 11	114.0	25.5	 25
130	 11	77.0	10.3	 25
131	 11	108.0	16.2	 25
132	 11	343.0	55.0	 25
133	 11	69.0	10.9	 25
134	 11	70.0	13.2	 25
135	 11	78.0	10.2	 25
136	 11	83.0	10.7	 25
137	 11	61.0	10.7	 25
138	 11	990.0	180.0	 25
139	 11	54.0	8.8	 25
140	 11	77.0	11.3	 25
141	 11	83.0	12.7	 25
142	 11	789.0	126.5	 25
143	 11	211.0	53.2	 25
144	 11	87.0	15.4	 25
145	 11	110.0	24.7	 25
146	 11	97.0	19.7	 25
147	 11	67.0	11.1	 25
148	 11	62.0	9.8	 25
149	 11	97.0	16.0	 25
150	 11	86.0	10.2	 25
151	 11	58.0	10.1	 25
152	 11	98.0	14.2	 25
153	 11	74.0	14.4	 25
154	 11	97.0	16.3	 25
155	 11	78.0	12.1	 25
156	 11	65.0	13.5	 25
157	 11	229.0	28.2	 25
158	 11	72.0	12.6	 25
159	 11	71.0	10.1	 25
160	 11	223.0	29.4	 25
161	 11	75.0	14.5	 25
162	 11	61.0	10.9	 25
163	 11	61.0	8.6	 25
164	 11	107.0	17.4	 25
165	 11	80.0	13.6	 25
166	 11	82.0	14.4	 25
167	 11	92.0	15.4	 25
168	 11	44.0	7.2	 25
169	 11	69.0	10.6	 25
170	 11	82.0	17.8	 25
171	 11	56.0	7.3	 25
172	 11	55.0	9.4	 25
173	 11	47.0	7.1	 25
174	 11	87.0	18.3	 25
175	 11	92.0	12.4	 25
176	 11	76.0	13.7	 25
177	 11	97.0	13.2	 25
178	 11	80.0	13.5	 25
179	 11	98.0	14.9	 25
180	 11	56.0	11.9	 25
181	 11	58.0	8.8	 25
182	 11	69.0	8.0	 25
183	 11	184.0	36.5	 25
184	 11	82.0	13.0	 25
185	 11	85.0	13.2	 25
186	 11	77.0	14.5	 25
187	 11	182.0	29.5	 25
188	 11	109.0	12.3	 25
189	 11	76.0	8.9	 25
190	 11	67.0	10.9	 25
191	 11	45.0	6.4	 25
192	 11	206.0	38.1	 25
193	 11	77.0	11.6	 25
194	 11	65.0	13.9	 25
195	 11	137.0	27.5	 25
196	 11	58.0	10.6	 25
197	 11	112.0	20.4	 25
198	 11	78.0	12.7	 25
199	 11	63.0	10.0	 25
200	 11	66.0	10.1	 25
201	 11	104.0	27.7	 25
202	 11	90.0	10.3	 25
203	 11	162.0	22.1	 25
204	 11	67.0	6.7	 25
205	 11	124.0	25.1	 25
206	 11	82.0	10.8	 25
207	 11	102.0	22.4	 25
208	 11	131.0	22.6	 25
209	 11	95.0	10.2	 25
210	 11	85.0	17.0	 25
211	 11	85.0	8.7	 25
212	 11	55.0	10.4	 25
213	 11	59.0	7.6	 25
214	 11	114.0	18.9	 25
215	 11	308.0	59.3	 25
216	 11	141.0	20.0	 25
217	 11	76.0	10.8	 25
218	 11	115.0	14.2	 25
219	 11	158.0	20.7	 25
220	 11	72.0	10.6	 25
221	 11	61.0	10.7	 25
222	 11	71.0	9.6	 25
223	 11	73.0	13.6	 25
224	 11	79.0	20.1	 25
225	 11	8049.0	1368.7	 25
226	 11	88.0	14.7	 25
227	 11	128.0	19.9	 25
228	 11	360.0	56.1	 25
229	 11	82.0	12.2	 25
230	 11	90.0	10.9	 25
231	 11	69.0	11.1	 25
232	 11	198.0	29.9	 25
233	 11	108.0	17.6	 25
234	 11	58.0	10.6	 25
235	 11	58.0	11.2	 25
236	 11	60.0	9.8	 25
237	 11	66.0	8.4	 25
238	 11	208.0	29.3	 25
239	 11	272.0	46.5	 25
240	 11	53.0	11.5	 25
241	 11	86.0	15.6	 25
242	 11	102.0	13.6	 25
243	 11	92.0	11.4	 25
244	 11	458.0	81.5	 25
245	 11	53.0	10.3	 25
246	 11	114.0	22.9	 25
247	 11	78.0	12.8	 25
248	 11	59.0	9.4	 25
249	 11	131.0	20.2	 25
250	 11	104.0	15.1	 25
251	 11	83.0	12.6	 25
252	 11	70.0	10.7	 25
253	 11	78.0	12.7	 25
254	 11	82.0	12.0	 25
255	 11	63.0	9.0	 25
256	 11	139.0	20.5	 25
257	 11	62.0	7.4	 25
258	 11	62.0	13.2	 25
259	 11	50.0	8.1	 25
260	 11	81.0	15.5	 25
261	 11	74.0	12.8	 25
262	 11	177.0	32.4	 25
263	 11	66.0	11.0	 25
264	 11	114.0	13.5	 25
265	 11	99.0	11.5	 25
266	 11	78.0	12.5	 25
267	 11	79.0	9.8	 25
268	 11	64.0	10.3	 25
269	 11	67.0	11.7	 25
270	 11	73.0	7.5	 25
271	 11	125.0	16.9	 25
272	 11	85.0	14.9	 25
273	 11	79.0	12.7	 25
274	 11	60.0	9.9	 25
275	 11	68.0	14.6	 25
276	 11	64.0	10.2	 25
277	 11	74.0	14.7	 25
278	 11	49.0	9.9	 25
279	 11	57.0	10.4	 25
280	 11	80.0	11.9	 25
281	 11	55.0	7.3	 25
282	 11	68.0	11.3	 25
283	 11	106.0	15.3	 25
284	 11	55.0	10.0	 25
285	 11	182.0	26.7	 25
286	 11	644.0	105.3	 25
287	 11	73.0	11.2	 25
288	 11	354.0	60.5	 25
289	 11	70.0	12.5	 25
290	 11	61.0	8.8	 25
291	 11	69.0	11.7	 25
292	 11	68.0	7.2	 25
293	 11	87.0	11.4	 25
294	 11	111.0	19.4	 25
295	 11	96.0	14.0	 25
296	 11	85.0	15.5	 25
297	 11	131.0	17.2	 25
298	 11	96.0	15.2	 25
299	 11	116.0	14.7	 25
300	 11	74.0	8.7	 25
301	 11	65.0	10.0	 25
302	 11	66.0	11.2	 25
303	 11	756.0	116.8	 25
304	 11	208.0	38.9	 25
305	 11	67.0	12.1	 25
306	 11	65.0	8.4	 25
307	 11	62.0	11.6	 25
308	 11	66.0	11.9	 25
309	 11	73.0	10.8	 25
310	 11	67.0	11.7	 25
311	 11	92.0	21.7	 25
312	 11	66.0	10.8	 25
313	 11	72.0	17.7	 25
314	 11	453.0	57.9	 25
315	 11	76.0	7.4	 25
316	 11	57.0	11.7	 25
317	 11	719.0	117.0	 25
318	 11	71.0	9.6	 25
319	 11	81.0	12.8	 25
320	 11	85.0	12.9	 25
321	 11	53.0	10.4	 25
322	 11	64.0	11.0	 25
323	 11	65.0	12.8	 25
324	 11	78.0	11.0	 25
325	 11	64.0	10.9	 25
326	 11	87.0	13.1	 25
327	 11	83.0	14.4	 25
328	 11	106.0	23.3	 25
329	 11	282.0	42.2	 25
330	 11	105.0	20.2	 25
331	 11	84.0	12.3	 25
332	 11	116.0	23.6	 25
333	 11	96.0	13.4	 25
334	 11	57.0	9.1	 25
335	 11	71.0	11.2	 25
336	 11	59.0	10.7	 25
337	 11	73.0	15.0	 25
338	 11	71.0	9.7	 25
339	 11	86.0	15.6	 25
340	 11	84.0	16.1	 25
341	 11	67.0	9.5	 25
342	 11	73.0	12.5	 25
343	 11	82.0	8.6	 25
344	 11	83.0	12.0	 25
345	 11	68.0	8.2	 25
346	 11	57.0	8.5	 25
347	 11	68.0	15.9	 25
348	 11	69.0	13.2	 25
349	 11	52.0	9.1	 25
350	 11	87.0	12.8	 25
351	 11	58.0	13.3	 25
352	 11	56.0	10.9	 25
353	 11	147.0	18.6	 25
354	 11	165.0	34.8	 25
355	 11	62.0	9.1	 25
356	 11	58.0	7.5	 25
357	 11	538.0	120.8	 25
358	 11	76.0	12.0	 25
359	 11	54.0	8.0	 25
360	 11	52.0	6.1	 25
361	 11	389.0	86.0	 25
362	 11	314.0	52.2	 25
363	 11	71.0	11.3	 25
364	 11	62.0	12.2	 25
365	 11	82.0	13.5	 25
366	 11	107.0	17.9	 25
367	 11	71.0	13.4	 25
368	 11	60.0	12.5	 25
369	 11	58.0	8.1	 25
370	 11	71.0	12.0	 25
371	 11	118.0	13.9	 25
372	 11	60.0	9.0	 25
373	 11	62.0	10.8	 25
374	 11	62.0	8.7	 25
375	 11	105.0	15.7	 25
376	 11	54.0	9.1	 25
377	 11	71.0	9.1	 25
378	 11	88.0	19.1	 25
379	 11	137.0	26.0	 25
380	 11	66.0	11.7	 25
381	 11	333.0	46.2	 25
382	 11	197.0	30.9	 25
383	 11	173.0	23.1	 25
384	 11	55.0	8.2	 25
385	 11	62.0	13.9	 25
386	 11	70.0	12.5	 25
387	 11	60.0	9.4	 25
388	 11	57.0	9.9	 25
389	 11	62.0	8.3	 25
390	 11	72.0	12.5	 25
391	 11	101.0	20.0	 25
392	 11	91.0	12.2	 25
393	 11	148.0	27.5	 25
394	 11	85.0	10.0	 25
395	 11	52.0	9.3	 25
396	 11	57.0	14.5	 25
397	 11	284.0	34.4	 25
398	 11	67.0	11.0	 25
399	 11	91.0	19.5	 25
400	 11	69.0	17.8	 25
401	 11	69.0	10.3	 25
402	 11	61.0	13.1	 25
403	 11	52.0	6.7	 25
404	 11	57.0	8.1	 25
405	 11	58.0	9.4	 25
406	 11	66.0	12.8	 25
407	 11	64.0	12.0	 25
408	 11	83.0	15.4	 25
409	 11	78.0	13.7	 25
410	 11	106.0	17.4	 25
411	 11	75.0	12.3	 25
412	 11	57.0	9.9	 25
413	 11	65.0	8.3	 25
414	 11	65.0	12.1	 25
415	 11	60.0	11.9	 25
416	 11	79.0	14.2	 25
417	 11	67.0	11.8	 25
418	 11	723.0	98.6	 25
419	 11	2470.0	282.3	 25
420	 11	75.0	12.7	 25
421	 11	92.0	10.6	 25
422	 11	114.0	15.4	 25
423	 11	92.0	18.9	 25
424	 11	71.0	12.3	 25
425	 11	70.0	12.6	 25
426	 11	91.0	19.8	 25
427	 11	323.0	39.0	 25
428	 11	92.0	16.0	 25
429	 11	92.0	12.2	 25
430	 11	1058.0	156.9	 25
431	 11	176.0	32.1	 25
432	 11	85.0	13.2	 25
433	 11	105.0	19.8	 25
434	 11	77.0	11.0	 25
435	 11	76.0	11.7	 25
436	 11	109.0	18.0	 25
437	 11	68.0	7.5	 25
438	 11	67.0	10.6	 25
439	 11	65.0	10.4	 25
440	 11	60.0	10.2	 25
441	 11	58.0	8.8	 25
442	 11	121.0	22.3	 25
443	 11	48.0	5.1	 25
444	 11	54.0	9.1	 25
445	 11	53.0	7.6	 25
446	 11	72.0	16.6	 25
447	 11	88.0	17.0	 25
448	 11	87.0	17.4	 25
449	 11	65.0	16.6	 25
450	 11	60.0	10.1	 25
451	 11	62.0	10.2	 25
452	 11	76.0	19.4	 25
453	 11	351.0	63.6	 25
454	 11	82.0	15.5	 25
455	 11	63.0	11.3	 25
456	 11	63.0	11.0	 25
457	 11	62.0	8.7	 25
458	 11	56.0	9.2	 25
459	 11	62.0	10.6	 25
460	 11	103.0	14.4	 25
461	 11	70.0	11.4	 25
462	 11	88.0	15.6	 25
463	 11	129.0	22.5	 25
464	 11	247.0	53.2	 25
465	 11	56.0	8.5	 25
466	 11	52.0	7.6	 25
467	 11	53.0	8.9	 25
468	 11	53.0	11.2	 25
469	 11	88.0	16.6	 25
470	 11	172.0	24.4	 25
471	 11	72.0	11.7	 25
472	 11	65.0	10.8	 25
473	 11	51.0	6.8	 25
474	 11	527.0	101.5	 25
475	 11	82.0	14.9	 25
476	 11	65.0	10.0	 25
477	 11	59.0	9.6	 25
478	 11	161.0	24.7	 25
479	 11	74.0	12.2	 25
480	 11	79.0	15.4	 25
481	 11	100.0	13.6	 25
482	 11	86.0	13.6	 25
483	 11	72.0	10.0	 25
484	 11	54.0	7.6	 25
485	 11	75.0	12.3	 25
486	 11	70.0	12.5	 25
487	 11	67.0	6.4	 25
488	 11	321.0	46.0	 25
489	 11	101.0	16.7	 25
490	 11	62.0	10.1	 25
491	 11	58.0	9.8	 25
492	 11	74.0	11.5	 25
493	 11	106.0	18.3	 25
494	 11	250.0	32.9	 25
495	 11	7868.0	1076.2	 25
496	 11	118.0	22.7	 25
497	 11	66.0	12.1	 25
498	 11	76.0	10.6	 25
499	 11	57.0	12.5	 25
500	 11	58.0	9.0	 25
501	 11	60.0	9.4	 25
502	 11	86.0	17.0	 25
503	 11	125.0	20.3	 25
504	 11	75.0	16.2	 25
505	 11	201.0	25.4	 25
506	 11	71.0	11.2	 25
507	 11	57.0	11.4	 25
508	 11	270.0	49.2	 25
509	 11	73.0	13.1	 25
510	 11	56.0	8.1	 25
511	 11	114.0	22.2	 25
512	 11	51.0	10.0	 25
513	 11	62.0	8.1	 25
514	 11	64.0	7.3	 25
515	 11	55.0	11.4	 25
516	 11	61.0	10.5	 25
517	 11	80.0	14.8	 25
518	 11	77.0	10.7	 25
519	 11	214.0	25.9	 25
520	 11	229.0	32.7	 25
521	 11	77.0	12.1	 25
522	 11	70.0	10.4	 25
523	 11	392.0	80.5	 25
524	 11	140.0	28.6	 25
525	 11	128.0	17.1	 25
526	 11	66.0	12.0	 25
527	 11	84.0	14.5	 25
528	 11	63.0	6.7	 25
529	 11	72.0	11.6	 25
530	 11	210.0	39.5	 25
531	 11	106.0	12.5	 25
532	 11	141.0	21.5	 25
533	 11	135.0	22.3	 25
534	 11	58.0	7.3	 25
535	 11	60.0	11.4	 25
536	 11	61.0	10.1	 25
537	 11	162.0	40.1	 25
538	 11	72.0	11.3	 25
539	 11	1576.0	321.5	 25
540	 11	191.0	32.0	 25
541	 11	58.0	9.3	 25
542	 11	73.0	11.7	 25
543	 11	70.0	9.1	 25
544	 11	56.0	11.1	 25
545	 11	74.0	11.1	 25
546	 11	204.0	42.6	 25
547	 11	90.0	15.7	 25
548	 11	73.0	12.8	 25
549	 11	68.0	13.6	 25
550	 11	59.0	10.0	 25
551	 11	63.0	13.1	 25
552	 11	60.0	11.9	 25
553	 11	63.0	12.1	 25
554	 11	70.0	10.8	 25
555	 11	65.0	9.5	 25
556	 11	63.0	12.6	 25
557	 11	80.0	15.2	 25
558	 11	80.0	11.5	 25
559	 11	111.0	17.8	 25
560	 11	72.0	13.7	 25
561	 11	309.0	48.3	 25
562	 11	395.0	81.3	 25
563	 11	243.0	36.0	 25
564	 11	77.0	10.6	 25
565	 11	96.0	14.0	 25
566	 11	69.0	13.3	 25
567	 11	75.0	9.0	 25
568	 11	75.0	7.9	 25
569	 11	68.0	9.9	 25
570	 11	198.0	38.9	 25
571	 11	68.0	10.1	 25
572	 11	72.0	10.0	 25
573	 11	75.0	8.7	 25
574	 11	86.0	16.8	 25
575	 11	90.0	15.2	 25
576	 11	116.0	20.4	 25
577	 11	308.0	39.6	 25
578	 11	81.0	11.8	 25
579	 11	78.0	14.2	 25
580	 11	78.0	10.9	 25
581	 11	87.0	15.3	 25
582	 11	120.0	21.5	 25
583	 11	72.0	11.0	 25
584	 11	61.0	7.1	 25
585	 11	73.0	11.5	 25
586	 11	119.0	21.7	 25
587	 11	77.0	10.9	 25
588	 11	74.0	11.3	 25
589	 11	76.0	10.5	 25
590	 11	65.0	13.3	 25
591	 11	166.0	26.1	 25
592	 11	73.0	12.5	 25
593	 11	120.0	21.3	 25
594	 11	54.0	9.4	 25
595	 11	104.0	23.3	 25
596	 11	11562.0	2288.0	 25
597	 11	95.0	17.5	 25
598	 11	157.0	19.5	 25
599	 11	148.0	24.6	 25
600	 11	60.0	9.5	 25
601	 11	95.0	12.6	 25
602	 11	101.0	20.2	 25
603	 11	83.0	12.4	 25
604	 11	79.0	14.5	 25
605	 11	54.0	8.9	 25
606	 11	59.0	8.8	 25
607	 11	64.0	11.6	 25
608	 11	73.0	14.8	 25
609	 11	69.0	13.7	 25
610	 11	49.0	7.6	 25
611	 11	50.0	6.3	 25
612	 11	123.0	21.4	 25
613	 11	81.0	12.7	 25
614	 11	199.0	37.4	 25
615	 11	62.0	11.2	 25
616	 11	86.0	14.3	 25
617	 11	99.0	19.2	 25
618	 11	102.0	26.5	 25
619	 11	82.0	9.9	 25
620	 11	111.0	26.7	 25
621	 11	123.0	16.7	 25
622	 11	55.0	8.8	 25
623	 11	48.0	9.1	 25
624	 11	98.0	18.6	 25
625	 11	62.0	9.1	 25
626	 11	74.0	12.1	 25
627	 11	70.0	11.6	 25
628	 11	86.0	17.9	 25
629	 11	89.0	15.6	 25
630	 11	80.0	14.9	 25
631	 11	141.0	23.0	 25
632	 11	64.0	12.6	 25
633	 11	66.0	13.2	 25
634	 11	76.0	11.8	 25
635	 11	176.0	27.5	 25
636	 11	82.0	13.2	 25
637	 11	229.0	37.8	 25
638	 11	89.0	14.1	 25
639	 11	107.0	18.1	 25
640	 11	3581.0	658.5	 25
641	 11	74.0	11.0	 25
642	 11	74.0	16.9	 25
643	 11	87.0	16.0	 25
644	 11	205.0	32.3	 25
645	 11	57.0	9.9	 25
646	 11	58.0	10.6	 25
647	 11	121.0	19.3	 25
648	 11	105.0	21.8	 25
649	 11	71.0	13.5	 25
650	 11	49.0	10.0	 25
651	 11	78.0	14.7	 25
652	 11	73.0	11.5	 25
653	 11	62.0	11.8	 25
654	 11	58.0	9.1	 25
655	 11	189.0	39.4	 25
656	 11	176.0	36.1	 25
657	 11	79.0	10.6	 25
658	 11	85.0	14.8	 25
659	 11	61.0	9.2	 25
660	 11	77.0	7.2	 25
661	 11	56.0	6.9	 25
662	 11	59.0	12.2	 25
663	 11	60.0	10.1	 25
664	 11	74.0	14.3	 25
665	 11	66.0	12.2	 25
666	 11	333.0	53.7	 25
667	 11	195.0	27.4	 25
668	 11	202.0	28.0	 25
669	 11	1123.0	221.7	 25
670	 11	74.0	13.2	 25
671	 11	73.0	16.6	 25
672	 11	152.0	28.4	 25
673	 11	89.0	11.9	 25
674	 11	64.0	9.4	 25
675	 11	76.0	7.9	 25
676	 11	55.0	8.0	 25
677	 11	94.0	18.5	 25
678	 11	52.0	10.1	 25
679	 11	59.0	10.2	 25
680	 11	125.0	19.8	 25
681	 11	367.0	65.7	 25
682	 11	63.0	9.0	 25
683	 11	63.0	11.0	 25
684	 11	60.0	11.2	 25
685	 11	56.0	11.6	 25
686	 11	69.0	11.5	 25
687	 11	69.0	12.9	 25
688	 11	79.0	14.1	 25
689	 11	120.0	18.5	 25
690	 11	481.0	97.2	 25
691	 11	328.0	47.7	 25
692	 11	189.0	37.5	 25
693	 11	93.0	16.7	 25
694	 11	135.0	23.3	 25
695	 11	131.0	21.5	 25
696	 11	67.0	10.0	 25
697	 11	133.0	25.3	 25
698	 11	64.0	13.8	 25
699	 11	87.0	17.2	 25
700	 11	146.0	22.3	 25
701	 11	64.0	11.2	 25
702	 11	78.0	13.7	 25
703	 11	92.0	16.5	 25
704	 11	203.0	31.0	 25
705	 11	69.0	9.3	 25
706	 11	154.0	25.2	 25
707	 11	65.0	12.4	 25
708	 11	57.0	10.8	 25
709	 11	56.0	9.8	 25
710	 11	62.0	8.5	 25
711	 11	80.0	11.6	 25
712	 11	95.0	13.4	 25
713	 11	1062.0	203.9	 25
714	 11	63.0	11.4	 25
715	 11	71.0	12.6	 25
716	 11	83.0	14.8	 25
717	 11	69.0	7.6	 25
718	 11	119.0	20.9	 25
719	 11	113.0	18.6	 25
720	 11	114.0	20.8	 25
721	 11	245.0	20.2	 25
722	 11	68.0	10.6	 25
723	 11	76.0	16.2	 25
724	 11	83.0	13.0	 25
725	 11	42.0	8.3	 25
726	 11	62.0	16.3	 25
727	 11	76.0	11.8	 25
728	 11	109.0	11.5	 25
729	 11	168.0	35.9	 25
730	 11	76.0	14.5	 25
731	 11	223.0	30.9	 25
732	 11	96.0	11.0	 25
733	 11	67.0	12.0	 25
734	 11	61.0	11.9	 25
735	 11	293.0	63.5	 25
736	 11	246.0	31.1	 25
737	 11	188.0	26.9	 25
738	 11	59.0	10.9	 25
739	 11	61.0	9.8	 25
740	 11	57.0	10.9	 25
741	 11	73.0	13.6	 25
742	 11	72.0	19.3	 25
743	 11	2142.0	380.9	 25
744	 11	78.0	12.7	 25
745	 11	62.0	12.6	 25
746	 11	56.0	8.1	 25
747	 11	76.0	9.8	 25
748	 11	79.0	11.5	 25
749	 11	115.0	16.9	 25
750	 11	162.0	18.5	 25
751	 11	63.0	9.7	 25
752	 11	59.0	10.2	 25
753	 11	173.0	27.6	 25
754	 11	61.0	9.5	 25
755	 11	61.0	6.7	 25
756	 11	64.0	10.1	 25
757	 11	91.0	16.7	 25
758	 11	98.0	18.0	 25
759	 11	75.0	12.8	 25
760	 11	80.0	10.2	 25
761	 11	84.0	10.0	 25
762	 11	66.0	16.9	 25
763	 11	75.0	13.0	 25
764	 11	77.0	14.4	 25
765	 11	62.0	9.8	 25
766	 11	78.0	10.5	 25
767	 11	79.0	16.6	 25
768	 11	77.0	21.0	 25
769	 11	232.0	50.6	 25
770	 11	98.0	16.5	 25
771	 11	95.0	12.4	 25
772	 11	92.0	15.9	 25
773	 11	66.0	9.3	 25
774	 11	59.0	12.2	 25
775	 11	75.0	12.6	 25
776	 11	59.0	10.9	 25
777	 11	63.0	13.1	 25
778	 11	53.0	8.8	 25
779	 11	111.0	18.9	 25
780	 11	59.0	11.3	 25
781	 11	59.0	10.8	 25
782	 11	64.0	10.8	 25
783	 11	56.0	10.0	 25
784	 11	49.0	10.2	 25
785	 11	95.0	17.5	 25
786	 11	55.0	7.4	 25
787	 11	182.0	35.2	 25
788	 11	61.0	11.0	 25
789	 11	61.0	14.8	 25
790	 11	87.0	20.0	 25
791	 11	67.0	11.2	 25
792	 11	170.0	34.8	 25
793	 11	67.0	10.9	 25
794	 11	61.0	10.9	 25
795	 11	68.0	14.4	 25
796	 11	80.0	16.3	 25
797	 11	56.0	10.8	 25
798	 11	559.0	99.7	 25
799	 11	71.0	10.7	 25
800	 11	61.0	8.2	 25
801	 11	111.0	15.3	 25
802	 11	1229.0	220.9	 25
803	 11	57.0	9.7	 25
804	 11	99.0	21.7	 25
805	 11	105.0	24.7	 25
806	 11	85.0	13.1	 25
807	 11	72.0	13.2	 25
808	 11	62.0	10.3	 25
809	 11	62.0	9.1	 25
810	 11	434.0	101.9	 25
811	 11	80.0	14.6	 25
812	 11	78.0	15.9	 25
813	 11	101.0	20.4	 25
814	 11	82.0	16.7	 25
815	 11	10297.0	2028.7	 25
816	 11	460.0	80.1	 25
817	 11	78.0	12.3	 25
818	 11	99.0	17.8	 25
819	 11	57.0	9.0	 25
820	 11	60.0	8.5	 25
821	 11	95.0	14.4	 25
822	 11	83.0	8.4	 25
823	 11	72.0	8.1	 25
824	 11	73.0	10.5	 25
825	 11	106.0	16.3	 25
826	 11	91.0	19.5	 25
827	 11	68.0	11.0	 25
828	 11	71.0	10.2	 25
829	 11	188.0	59.8	 25
830	 11	81.0	15.9	 25
831	 11	54.0	9.5	 25
832	 11	63.0	11.9	 25
833	 11	514.0	105.2	 25
834	 11	201.0	25.3	 25
835	 11	70.0	12.0	 25
836	 11	66.0	10.3	 25
837	 11	68.0	10.8	 25
838	 11	71.0	15.0	 25
839	 11	62.0	12.4	 25
840	 11	94.0	21.9	 25
841	 11	64.0	11.6	 25
842	 11	67.0	11.2	 25
843	 11	59.0	11.4	 25
844	 11	67.0	9.7	 25
845	 11	67.0	10.8	 25
846	 11	133.0	18.6	 25
847	 11	74.0	15.2	 25
848	 11	332.0	57.0	 25
849	 11	153.0	22.1	 25
850	 11	73.0	17.4	 25
851	 11	68.0	13.4	 25
852	 11	62.0	12.6	 25
853	 11	124.0	23.5	 25
854	 11	79.0	14.5	 25
855	 11	78.0	14.0	 25
856	 11	67.0	8.7	 25
857	 11	95.0	19.1	 25
858	 11	120.0	21.6	 25
859	 11	69.0	11.7	 25
860	 11	127.0	27.8	 25
861	 11	89.0	20.4	 25
862	 11	65.0	11.0	 25
863	 11	66.0	9.5	 25
864	 11	560.0	91.0	 25
865	 11	126.0	18.9	 25
866	 11	70.0	10.1	 25
867	 11	110.0	17.1	 25
868	 11	88.0	11.2	 25
869	 11	135.0	18.6	 25
870	 11	142.0	25.2	 25
871	 11	375.0	65.6	 25
872	 11	142.0	26.8	 25
873	 11	51.0	10.5	 25
874	 11	80.0	15.5	 25
875	 11	69.0	8.7	 25
876	 11	132.0	26.9	 25
877	 11	157.0	34.5	 25
878	 11	53.0	9.3	 25
879	 11	52.0	8.7	 25
880	 11	72.0	14.8	 25
881	 11	93.0	16.2	 25
882	 11	72.0	11.0	 25
883	 11	281.0	40.2	 25
884	 11	106.0	16.9	 25
885	 11	89.0	12.8	 25
886	 11	157.0	25.1	 25
887	 11	162.0	19.1	 25
888	 11	66.0	13.7	 25
889	 11	101.0	16.3	 25
890	 11	104.0	16.0	 25
891	 11	78.0	13.0	 25
892	 11	783.0	135.0	 25
893	 11	67.0	12.4	 25
894	 11	73.0	17.5	 25
895	 11	71.0	12.1	 25
896	 11	66.0	14.5	 25
897	 11	69.0	14.0	 25
898	 11	493.0	61.1	 25
899	 11	98.0	16.6	 25
900	 11	76.0	10.4	 25
901	 11	131.0	19.7	 25
902	 11	91.0	14.4	 25
903	 11	71.0	14.3	 25
904	 11	55.0	7.8	 25
905	 11	72.0	11.4	 25
906	 11	71.0	11.7	 25
907	 11	73.0	11.9	 25
908	 11	71.0	9.6	 25
909	 11	75.0	16.5	 25
910	 11	59.0	12.1	 25
911	 11	582.0	108.0	 25
912	 11	602.0	96.3	 25
913	 11	87.0	16.5	 25
914	 11	66.0	12.0	 25
915	 11	102.0	34.9	 25
916	 11	89.0	15.0	 25
917	 11	85.0	13.2	 25
918	 11	85.0	12.3	 25
919	 11	77.0	13.0	 25
920	 11	65.0	11.5	 25
921	 11	68.0	10.6	 25
922	 11	90.0	10.1	 25
923	 11	66.0	10.9	 25
924	 11	7178.0	1180.4	 25
925	 11	7465.0	1246.5	 25
926	 11	93.0	14.8	 25
927	 11	132.0	19.1	 25
928	 11	418.0	92.7	 25
929	 11	63.0	8.5	 25
930	 11	90.0	17.3	 25
931	 11	229.0	38.9	 25
932	 11	75.0	10.4	 25
933	 11	67.0	8.2	 25
934	 11	276.0	44.4	 25
935	 11	75.0	15.7	 25
936	 11	76.0	15.4	 25
937	 11	65.0	12.2	 25
938	 11	751.0	96.4	 25
939	 11	97.0	19.8	 25
940	 11	69.0	13.4	 25
941	 11	80.0	12.2	 25
942	 11	1545.0	204.1	 25
943	 11	164.0	28.7	 25
944	 11	140.0	27.4	 25
945	 11	171.0	25.7	 25
946	 11	105.0	18.9	 25
947	 11	146.0	21.6	 25
948	 11	66.0	11.1	 25
949	 11	127.0	16.9	 25
950	 11	86.0	20.5	 25
951	 11	123.0	22.3	 25
952	 11	54.0	7.7	 25
953	 11	71.0	11.4	 25
954	 11	69.0	15.5	 25
955	 11	60.0	10.8	 25
956	 11	197.0	28.1	 25
957	 11	76.0	16.1	 25
958	 11	82.0	17.6	 25
959	 11	125.0	16.2	 25
960	 11	179.0	23.3	 25
961	 11	238.0	33.3	 25
962	 11	61.0	11.1	 25
963	 11	123.0	24.7	 25
964	 11	738.0	119.3	 25
965	 11	115.0	15.5	 25
966	 11	72.0	11.5	 25
967	 11	66.0	13.3	 25
968	 11	244.0	49.0	 25
969	 11	1760.0	227.8	 25
970	 11	91.0	18.1	 25
971	 11	79.0	12.3	 25
972	 11	79.0	17.6	 25
973	 11	114.0	18.1	 25
974	 11	74.0	11.1	 25
975	 11	78.0	10.5	 25
976	 11	59.0	11.1	 25
977	 11	77.0	10.7	 25
978	 11	69.0	12.7	 25
979	 11	57.0	11.9	 25
980	 11	73.0	10.5	 25
981	 11	1062.0	108.8	 25
982	 11	82.0	11.5	 25
983	 11	73.0	11.8	 25
984	 11	122.0	23.7	 25
985	 11	82.0	12.5	 25
986	 11	60.0	8.8	 25
987	 11	77.0	13.0	 25
988	 11	121.0	16.2	 25
989	 11	92.0	18.7	 25
990	 11	67.0	14.6	 25
991	 11	51.0	7.2	 25
992	 11	95.0	18.6	 25
993	 11	129.0	23.6	 25
994	 11	61.0	10.6	 25
995	 11	79.0	13.3	 25
996	 11	68.0	11.8	 25
997	 11	95.0	18.6	 25
998	 11	100.0	15.8	 25
999	 11	81.0	12.8	 25
1000	 11	79.0	13.0	 25
1001	 11	96.0	20.2	 25
  0	 12	3486.0	733.8	 25
  1	 12	67.0	10.6	 25
  2	 12	75.0	12.2	 25
  3	 12	73.0	10.1	 25
  4	 12	60.0	11.8	 25
  5	 12	81.0	12.2	 25
  6	 12	90.0	12.5	 25
  7	 12	71.0	7.4	 25
  8	 12	86.0	16.6	 25
  9	 12	109.0	14.6	 25
 10	 12	90.0	15.5	 25
 11	 12	165.0	23.7	 25
 12	 12	188.0	19.4	 25
 13	 12	152.0	13.6	 25
 14	 12	172.0	16.5	 25
 15	 12	177.0	18.1	 25
 16	 12	174.0	16.6	 25
 17	 12	181.0	23.8	 25
 18	 12	166.0	17.8	 25
 19	 12	188.0	25.0	 25
 20	 12	199.0	30.6	 25
 21	 12	201.0	30.3	 25
 22	 12	192.0	29.6	 25
 23	 12	194.0	31.9	 25
 24	 12	216.0	36.9	 25
 25	 12	195.0	17.2	 25
 26	 12	167.0	22.4	 25
 27	 12	198.0	20.9	 25
 28	 12	159.0	20.7	 25
 29	 12	195.0	31.5	 25
 30	 12	175.0	20.0	 25
 31	 12	186.0	22.0	 25
 32	 12	186.0	24.5	 25
 33	 12	175.0	21.2	 25
 34	 12	197.0	30.1	 25
 35	 12	177.0	27.9	 25
 36	 12	175.0	22.4	 25
 37	 12	195.0	14.8	 25
 38	 12	181.0	25.6	 25
 39	 12	197.0	16.5	 25
 40	 12	179.0	23.4	 25
 41	 12	171.0	14.6	 25
 42	 12	185.0	19.4	 25
 43	 12	194.0	23.1	 25
 44	 12	197.0	20.6	 25
 45	 12	179.0	26.9	 25
 46	 12	206.0	21.2	 25
 47	 12	165.0	19.3	 25
 48	 12	197.0	24.7	 25
 49	 12	176.0	24.4	 25
 50	 12	203.0	37.9	 25
 51	 12	188.0	19.8	 25
 52	 12	196.0	23.8	 25
 53	 12	183.0	20.7	 25
 54	 12	172.0	24.2	 25
 55	 12	166.0	18.1	 25
 56	 12	180.0	17.4	 25
 57	 12	185.0	18.5	 25
 58	 12	186.0	20.4	 25
 59	 12	199.0	38.7	 25
 60	 12	177.0	25.7	 25
 61	 12	180.0	22.1	 25
 62	 12	192.0	26.0	 25
 63	 12	202.0	20.0	 25
 64	 12	181.0	21.4	 25
 65	 12	204.0	20.4	 25
 66	 12	155.0	15.6	 25
 67	 12	172.0	23.2	 25
 68	 12	177.0	16.3	 25
 69	 12	198.0	25.0	 25
 70	 12	184.0	31.4	 25
 71	 12	171.0	25.4	 25
 72	 12	187.0	27.9	 25
 73	 12	175.0	23.0	 25
 74	 12	203.0	26.0	 25
 75	 12	196.0	24.5	 25
 76	 12	175.0	21.2	 25
 77	 12	173.0	23.4	 25
 78	 12	172.0	15.3	 25
 79	 12	177.0	19.0	 25
 80	 12	193.0	25.5	 25
 81	 12	204.0	24.5	 25
 82	 12	191.0	14.0	 25
 83	 12	181.0	25.9	 25
 84	 12	185.0	22.2	 25
 85	 12	171.0	18.3	 25
 86	 12	170.0	9.9	 25
 87	 12	195.0	27.6	 25
 88	 12	207.0	27.9	 25
 89	 12	176.0	21.2	 25
 90	 12	190.0	20.0	 25
 91	 12	153.0	18.6	 25
 92	 12	177.0	19.8	 25
 93	 12	190.0	21.5	 25
 94	 12	186.0	26.2	 25
 95	 12	167.0	20.7	 25
 96	 12	206.0	27.1	 25
 97	 12	198.0	27.7	 25
 98	 12	181.0	18.5	 25
 99	 12	189.0	32.8	 25
100	 12	184.0	21.4	 25
101	 12	223.0	21.3	 25
102	 12	191.0	24.4	 25
103	 12	159.0	19.2	 25
104	 12	170.0	24.3	 25
105	 12	171.0	18.0	 25
106	 12	184.0	26.7	 25
107	 12	209.0	16.9	 25
108	 12	199.0	25.4	 25
109	 12	151.0	14.9	 25
110	 12	210.0	24.7	 25
111	 12	185.0	22.4	 25
112	 12	177.0	21.0	 25
113	 12	167.0	17.0	 25
114	 12	158.0	22.1	 25
115	 12	177.0	17.4	 25
116	 12	218.0	28.7	 25
117	 12	191.0	25.2	 25
118	 12	217.0	34.9	 25
119	 12	186.0	22.9	 25
120	 12	223.0	21.2	 25
121	 12	105.0	17.4	 25
122	 12	78.0	14.3	 25
123	 12	66.0	9.1	 25
124	 12	68.0	6.6	 25
125	 12	63.0	8.8	 25
126	 12	83.0	10.0	 25
127	 12	67.0	11.2	 25
128	 12	66.0	11.6	 25
129	 12	67.0	11.4	 25
130	 12	59.0	8.7	 25
131	 12	147.0	29.7	 25
132	 12	773.0	122.7	 25
133	 12	84.0	16.4	 25
134	 12	57.0	7.4	 25
135	 12	55.0	5.5	 25
136	 12	73.0	10.7	 25
137	 12	68.0	11.4	 25
138	 12	113.0	12.8	 25
139	 12	57.0	8.9	 25
140	 12	65.0	10.4	 25
141	 12	47.0	6.9	 25
142	 12	77.0	10.5	 25
143	 12	76.0	9.1	 25
144	 12	86.0	9.8	 25
145	 12	74.0	8.6	 25
146	 12	57.0	5.9	 25
147	 12	63.0	9.7	 25
148	 12	78.0	12.0	 25
149	 12	59.0	6.9	 25
150	 12	61.0	8.7	 25
151	 12	53.0	7.5	 25
152	 12	59.0	9.5	 25
153	 12	65.0	10.4	 25
154	 12	54.0	6.3	 25
155	 12	75.0	7.3	 25
156	 12	59.0	6.9	 25
157	 12	77.0	8.2	 25
158	 12	78.0	13.7	 25
159	 12	72.0	14.1	 25
160	 12	95.0	12.9	 25
161	 12	71.0	13.5	 25
162	 12	63.0	4.9	 25
163	 12	58.0	6.4	 25
164	 12	107.0	14.4	 25
165	 12	77.0	13.4	 25
166	 12	80.0	8.5	 25
167	 12	73.0	12.3	 25
168	 12	50.0	6.9	 25
169	 12	57.0	7.5	 25
170	 12	76.0	8.5	 25
171	 12	52.0	6.7	 25
172	 12	62.0	8.7	 25
173	 12	49.0	5.2	 25
174	 12	56.0	8.8	 25
175	 12	75.0	9.7	 25
176	 12	70.0	7.6	 25
177	 12	67.0	13.0	 25
178	 12	77.0	11.1	 25
179	 12	64.0	9.7	 25
180	 12	56.0	8.4	 25
181	 12	55.0	9.1	 25
182	 12	60.0	11.3	 25
183	 12	112.0	15.3	 25
184	 12	85.0	10.6	 25
185	 12	71.0	14.5	 25
186	 12	63.0	6.8	 25
187	 12	88.0	15.9	 25
188	 12	76.0	10.8	 25
189	 12	87.0	16.3	 25
190	 12	80.0	17.8	 25
191	 12	66.0	12.2	 25
192	 12	65.0	14.0	 25
193	 12	79.0	9.3	 25
194	 12	56.0	8.9	 25
195	 12	64.0	9.7	 25
196	 12	71.0	8.6	 25
197	 12	97.0	12.2	 25
198	 12	65.0	10.8	 25
199	 12	48.0	7.1	 25
200	 12	59.0	7.3	 25
201	 12	89.0	10.8	 25
202	 12	87.0	16.1	 25
203	 12	87.0	13.5	 25
204	 12	65.0	4.5	 25
205	 12	81.0	8.8	 25
206	 12	71.0	14.5	 25
207	 12	80.0	16.6	 25
208	 12	63.0	10.2	 25
209	 12	81.0	8.1	 25
210	 12	81.0	14.3	 25
211	 12	75.0	9.9	 25
212	 12	59.0	11.3	 25
213	 12	55.0	9.7	 25
214	 12	62.0	11.5	 25
215	 12	118.0	18.7	 25
216	 12	61.0	7.7	 25
217	 12	63.0	9.3	 25
218	 12	128.0	28.6	 25
219	 12	98.0	13.9	 25
220	 12	56.0	11.0	 25
221	 12	49.0	8.3	 25
222	 12	66.0	9.5	 25
223	 12	70.0	10.9	 25
224	 12	64.0	9.5	 25
225	 12	1305.0	225.5	 25
226	 12	72.0	9.8	 25
227	 12	61.0	7.7	 25
228	 12	96.0	12.9	 25
229	 12	80.0	7.2	 25
230	 12	77.0	12.7	 25
231	 12	87.0	13.2	 25
232	 12	83.0	10.5	 25
233	 12	84.0	21.3	 25
234	 12	58.0	6.1	 25
235	 12	60.0	6.9	 25
236	 12	54.0	6.4	 25
237	 12	68.0	7.6	 25
238	 12	83.0	10.4	 25
239	 12	78.0	15.0	 25
240	 12	60.0	9.7	 25
241	 12	115.0	20.0	 25
242	 12	61.0	4.8	 25
243	 12	101.0	14.4	 25
244	 12	121.0	18.2	 25
245	 12	54.0	9.4	 25
246	 12	73.0	12.0	 25
247	 12	68.0	10.1	 25
248	 12	59.0	10.7	 25
249	 12	90.0	12.7	 25
250	 12	67.0	10.0	 25
251	 12	90.0	13.7	 25
252	 12	83.0	11.3	 25
253	 12	81.0	11.6	 25
254	 12	68.0	10.0	 25
255	 12	56.0	7.1	 25
256	 12	113.0	19.7	 25
257	 12	62.0	12.1	 25
258	 12	51.0	8.5	 25
259	 12	65.0	8.7	 25
260	 12	62.0	8.8	 25
261	 12	80.0	12.3	 25
262	 12	68.0	12.3	 25
263	 12	59.0	10.3	 25
264	 12	176.0	23.7	 25
265	 12	67.0	10.6	 25
266	 12	77.0	12.3	 25
267	 12	54.0	6.8	 25
268	 12	72.0	10.6	 25
269	 12	80.0	9.6	 25
270	 12	61.0	6.2	 25
271	 12	79.0	10.9	 25
272	 12	59.0	7.8	 25
273	 12	68.0	9.0	 25
274	 12	62.0	11.4	 25
275	 12	90.0	8.3	 25
276	 12	54.0	7.3	 25
277	 12	66.0	7.4	 25
278	 12	56.0	10.2	 25
279	 12	71.0	12.9	 25
280	 12	58.0	9.0	 25
281	 12	51.0	8.3	 25
282	 12	59.0	9.6	 25
283	 12	76.0	9.9	 25
284	 12	66.0	9.4	 25
285	 12	64.0	12.0	 25
286	 12	75.0	11.7	 25
287	 12	59.0	7.8	 25
288	 12	78.0	8.6	 25
289	 12	66.0	9.4	 25
290	 12	58.0	4.8	 25
291	 12	71.0	9.0	 25
292	 12	73.0	7.0	 25
293	 12	110.0	18.9	 25
294	 12	69.0	13.9	 25
295	 12	72.0	9.0	 25
296	 12	79.0	16.3	 25
297	 12	109.0	16.4	 25
298	 12	115.0	16.6	 25
299	 12	228.0	23.8	 25
300	 12	90.0	11.7	 25
301	 12	58.0	5.5	 25
302	 12	66.0	5.8	 25
303	 12	184.0	30.3	 25
304	 12	70.0	9.2	 25
305	 12	60.0	7.1	 25
306	 12	51.0	8.9	 25
307	 12	55.0	10.5	 25
308	 12	87.0	12.3	 25
309	 12	80.0	12.9	 25
310	 12	56.0	10.1	 25
311	 12	65.0	8.6	 25
312	 12	67.0	11.1	 25
313	 12	58.0	8.7	 25
314	 12	70.0	10.4	 25
315	 12	56.0	10.9	 25
316	 12	56.0	8.9	 25
317	 12	180.0	26.8	 25
318	 12	58.0	8.2	 25
319	 12	66.0	12.2	 25
320	 12	58.0	8.3	 25
321	 12	51.0	6.9	 25
322	 12	65.0	8.4	 25
323	 12	66.0	9.9	 25
324	 12	89.0	14.3	 25
325	 12	69.0	10.5	 25
326	 12	90.0	16.6	 25
327	 12	75.0	13.6	 25
328	 12	72.0	6.2	 25
329	 12	83.0	11.1	 25
330	 12	108.0	14.7	 25
331	 12	71.0	8.9	 25
332	 12	71.0	16.5	 25
333	 12	79.0	8.0	 25
334	 12	59.0	5.7	 25
335	 12	67.0	8.7	 25
336	 12	59.0	7.6	 25
337	 12	58.0	6.5	 25
338	 12	45.0	8.0	 25
339	 12	64.0	10.2	 25
340	 12	70.0	12.2	 25
341	 12	80.0	18.3	 25
342	 12	63.0	8.9	 25
343	 12	50.0	6.4	 25
344	 12	79.0	10.2	 25
345	 12	87.0	10.8	 25
346	 12	59.0	7.7	 25
347	 12	56.0	7.3	 25
348	 12	56.0	9.7	 25
349	 12	57.0	7.9	 25
350	 12	62.0	8.0	 25
351	 12	71.0	12.0	 25
352	 12	51.0	11.4	 25
353	 12	63.0	9.7	 25
354	 12	96.0	29.3	 25
355	 12	57.0	8.2	 25
356	 12	65.0	8.7	 25
357	 12	71.0	10.8	 25
358	 12	51.0	5.0	 25
359	 12	57.0	8.8	 25
360	 12	64.0	12.1	 25
361	 12	84.0	10.4	 25
362	 12	72.0	13.0	 25
363	 12	62.0	7.6	 25
364	 12	64.0	8.7	 25
365	 12	70.0	12.4	 25
366	 12	190.0	32.3	 25
367	 12	71.0	11.5	 25
368	 12	62.0	9.4	 25
369	 12	64.0	9.2	 25
370	 12	71.0	9.5	 25
371	 12	100.0	16.3	 25
372	 12	51.0	10.4	 25
373	 12	97.0	20.4	 25
374	 12	62.0	7.9	 25
375	 12	65.0	11.2	 25
376	 12	70.0	13.4	 25
377	 12	77.0	12.5	 25
378	 12	105.0	21.0	 25
379	 12	69.0	11.9	 25
380	 12	84.0	16.6	 25
381	 12	65.0	7.5	 25
382	 12	73.0	12.6	 25
383	 12	75.0	11.3	 25
384	 12	58.0	9.5	 25
385	 12	64.0	11.6	 25
386	 12	67.0	7.8	 25
387	 12	55.0	6.4	 25
388	 12	74.0	9.9	 25
389	 12	53.0	9.2	 25
390	 12	73.0	12.7	 25
391	 12	83.0	10.3	 25
392	 12	101.0	8.7	 25
393	 12	75.0	8.7	 25
394	 12	54.0	8.7	 25
395	 12	53.0	10.6	 25
396	 12	59.0	8.9	 25
397	 12	164.0	32.7	 25
398	 12	63.0	5.6	 25
399	 12	87.0	16.1	 25
400	 12	66.0	12.1	 25
401	 12	63.0	8.8	 25
402	 12	52.0	10.1	 25
403	 12	51.0	7.7	 25
404	 12	60.0	8.7	 25
405	 12	57.0	7.9	 25
406	 12	63.0	8.0	 25
407	 12	61.0	7.4	 25
408	 12	72.0	8.8	 25
409	 12	62.0	10.8	 25
410	 12	63.0	7.5	 25
411	 12	61.0	7.9	 25
412	 12	52.0	8.4	 25
413	 12	72.0	8.6	 25
414	 12	70.0	10.0	 25
415	 12	51.0	7.0	 25
416	 12	77.0	13.1	 25
417	 12	59.0	9.1	 25
418	 12	217.0	44.6	 25
419	 12	193.0	22.3	 25
420	 12	57.0	7.9	 25
421	 12	78.0	14.7	 25
422	 12	86.0	15.3	 25
423	 12	90.0	14.4	 25
424	 12	67.0	9.6	 25
425	 12	54.0	8.4	 25
426	 12	70.0	9.5	 25
427	 12	110.0	13.0	 25
428	 12	140.0	34.2	 25
429	 12	72.0	17.1	 25
430	 12	79.0	13.9	 25
431	 12	82.0	10.7	 25
432	 12	74.0	7.6	 25
433	 12	89.0	10.8	 25
434	 12	81.0	10.5	 25
435	 12	62.0	9.7	 25
436	 12	74.0	14.1	 25
437	 12	84.0	13.7	 25
438	 12	76.0	12.2	 25
439	 12	84.0	14.1	 25
440	 12	53.0	11.0	 25
441	 12	71.0	14.2	 25
442	 12	78.0	11.6	 25
443	 12	64.0	12.6	 25
444	 12	56.0	8.0	 25
445	 12	59.0	7.7	 25
446	 12	55.0	7.1	 25
447	 12	63.0	13.2	 25
448	 12	64.0	8.6	 25
449	 12	62.0	11.9	 25
450	 12	60.0	9.9	 25
451	 12	58.0	6.9	 25
452	 12	66.0	8.3	 25
453	 12	64.0	12.9	 25
454	 12	68.0	6.6	 25
455	 12	60.0	9.6	 25
456	 12	55.0	10.2	 25
457	 12	62.0	11.4	 25
458	 12	66.0	9.5	 25
459	 12	59.0	7.4	 25
460	 12	75.0	10.1	 25
461	 12	72.0	6.9	 25
462	 12	57.0	7.6	 25
463	 12	79.0	11.9	 25
464	 12	102.0	22.9	 25
465	 12	53.0	7.5	 25
466	 12	53.0	11.4	 25
467	 12	72.0	9.9	 25
468	 12	66.0	13.9	 25
469	 12	62.0	8.0	 25
470	 12	115.0	21.4	 25
471	 12	55.0	6.6	 25
472	 12	75.0	14.1	 25
473	 12	55.0	9.3	 25
474	 12	85.0	12.7	 25
475	 12	98.0	13.2	 25
476	 12	66.0	10.1	 25
477	 12	54.0	9.9	 25
478	 12	69.0	18.5	 25
479	 12	71.0	11.5	 25
480	 12	61.0	7.4	 25
481	 12	83.0	15.1	 25
482	 12	67.0	10.2	 25
483	 12	62.0	9.0	 25
484	 12	56.0	7.4	 25
485	 12	62.0	7.6	 25
486	 12	76.0	10.3	 25
487	 12	61.0	6.7	 25
488	 12	68.0	9.3	 25
489	 12	84.0	13.2	 25
490	 12	55.0	8.5	 25
491	 12	74.0	9.1	 25
492	 12	64.0	9.4	 25
493	 12	73.0	10.3	 25
494	 12	64.0	8.9	 25
495	 12	2547.0	466.1	 25
496	 12	74.0	12.5	 25
497	 12	77.0	13.3	 25
498	 12	57.0	7.2	 25
499	 12	61.0	8.4	 25
500	 12	53.0	8.5	 25
501	 12	63.0	8.6	 25
502	 12	66.0	10.0	 25
503	 12	87.0	13.1	 25
504	 12	53.0	8.4	 25
505	 12	85.0	12.1	 25
506	 12	65.0	8.0	 25
507	 12	52.0	7.7	 25
508	 12	104.0	12.3	 25
509	 12	83.0	8.9	 25
510	 12	45.0	7.5	 25
511	 12	70.0	8.2	 25
512	 12	58.0	10.1	 25
513	 12	72.0	12.0	 25
514	 12	68.0	7.2	 25
515	 12	68.0	12.8	 25
516	 12	57.0	7.7	 25
517	 12	65.0	10.0	 25
518	 12	82.0	15.2	 25
519	 12	130.0	22.5	 25
520	 12	102.0	19.1	 25
521	 12	73.0	9.9	 25
522	 12	60.0	8.0	 25
523	 12	82.0	10.5	 25
524	 12	92.0	12.5	 25
525	 12	76.0	7.7	 25
526	 12	61.0	9.9	 25
527	 12	85.0	16.7	 25
528	 12	66.0	11.0	 25
529	 12	76.0	12.1	 25
530	 12	63.0	8.5	 25
531	 12	97.0	7.9	 25
532	 12	143.0	22.9	 25
533	 12	69.0	11.3	 25
534	 12	60.0	11.2	 25
535	 12	60.0	8.5	 25
536	 12	66.0	8.8	 25
537	 12	69.0	13.1	 25
538	 12	83.0	10.5	 25
539	 12	97.0	17.0	 25
540	 12	87.0	13.0	 25
541	 12	71.0	8.4	 25
542	 12	90.0	15.4	 25
543	 12	52.0	6.7	 25
544	 12	50.0	5.6	 25
545	 12	70.0	13.5	 25
546	 12	70.0	10.1	 25
547	 12	54.0	6.6	 25
548	 12	61.0	6.5	 25
549	 12	67.0	11.6	 25
550	 12	52.0	5.1	 25
551	 12	82.0	16.3	 25
552	 12	62.0	12.1	 25
553	 12	59.0	10.4	 25
554	 12	58.0	7.7	 25
555	 12	77.0	10.3	 25
556	 12	73.0	12.5	 25
557	 12	66.0	8.7	 25
558	 12	64.0	11.1	 25
559	 12	71.0	8.6	 25
560	 12	55.0	8.4	 25
561	 12	134.0	31.7	 25
562	 12	125.0	23.6	 25
563	 12	66.0	9.4	 25
564	 12	78.0	13.6	 25
565	 12	79.0	10.7	 25
566	 12	79.0	7.6	 25
567	 12	172.0	42.4	 25
568	 12	72.0	9.3	 25
569	 12	59.0	7.9	 25
570	 12	84.0	12.8	 25
571	 12	80.0	11.7	 25
572	 12	54.0	5.2	 25
573	 12	72.0	13.5	 25
574	 12	63.0	11.1	 25
575	 12	82.0	12.1	 25
576	 12	78.0	14.3	 25
577	 12	117.0	17.3	 25
578	 12	85.0	14.0	 25
579	 12	60.0	6.5	 25
580	 12	88.0	20.1	 25
581	 12	72.0	9.8	 25
582	 12	122.0	20.0	 25
583	 12	62.0	9.2	 25
584	 12	67.0	9.5	 25
585	 12	72.0	6.1	 25
586	 12	67.0	7.0	 25
587	 12	76.0	11.1	 25
588	 12	67.0	11.7	 25
589	 12	66.0	9.7	 25
590	 12	59.0	11.2	 25
591	 12	158.0	15.7	 25
592	 12	87.0	13.6	 25
593	 12	149.0	19.0	 25
594	 12	57.0	8.6	 25
595	 12	106.0	16.8	 25
596	 12	2430.0	438.2	 25
597	 12	75.0	7.1	 25
598	 12	65.0	8.4	 25
599	 12	56.0	7.8	 25
600	 12	65.0	8.9	 25
601	 12	53.0	7.7	 25
602	 12	63.0	9.6	 25
603	 12	102.0	11.9	 25
604	 12	61.0	13.5	 25
605	 12	57.0	5.8	 25
606	 12	54.0	10.3	 25
607	 12	49.0	7.9	 25
608	 12	66.0	12.2	 25
609	 12	49.0	9.4	 25
610	 12	51.0	6.5	 25
611	 12	55.0	4.2	 25
612	 12	62.0	8.6	 25
613	 12	64.0	8.2	 25
614	 12	60.0	11.4	 25
615	 12	67.0	8.3	 25
616	 12	60.0	10.0	 25
617	 12	69.0	13.7	 25
618	 12	95.0	10.9	 25
619	 12	73.0	12.0	 25
620	 12	77.0	12.1	 25
621	 12	86.0	12.6	 25
622	 12	58.0	10.8	 25
623	 12	58.0	10.2	 25
624	 12	84.0	15.2	 25
625	 12	57.0	5.6	 25
626	 12	67.0	10.0	 25
627	 12	54.0	8.0	 25
628	 12	51.0	6.5	 25
629	 12	70.0	5.6	 25
630	 12	74.0	12.8	 25
631	 12	78.0	12.6	 25
632	 12	81.0	13.4	 25
633	 12	75.0	9.3	 25
634	 12	64.0	7.0	 25
635	 12	85.0	11.0	 25
636	 12	66.0	11.9	 25
637	 12	56.0	8.6	 25
638	 12	77.0	12.5	 25
639	 12	76.0	11.0	 25
640	 12	495.0	76.6	 25
641	 12	70.0	10.1	 25
642	 12	73.0	15.1	 25
643	 12	68.0	13.0	 25
644	 12	89.0	13.5	 25
645	 12	60.0	10.7	 25
646	 12	69.0	13.0	 25
647	 12	82.0	16.0	 25
648	 12	69.0	7.0	 25
649	 12	61.0	7.9	 25
650	 12	63.0	10.2	 25
651	 12	87.0	16.2	 25
652	 12	92.0	21.9	 25
653	 12	70.0	6.9	 25
654	 12	76.0	10.4	 25
655	 12	311.0	60.2	 25
656	 12	69.0	9.2	 25
657	 12	62.0	8.8	 25
658	 12	84.0	15.2	 25
659	 12	59.0	10.3	 25
660	 12	68.0	8.0	 25
661	 12	64.0	11.2	 25
662	 12	66.0	13.9	 25
663	 12	53.0	10.2	 25
664	 12	66.0	7.6	 25
665	 12	73.0	6.7	 25
666	 12	326.0	45.4	 25
667	 12	177.0	23.5	 25
668	 12	71.0	10.8	 25
669	 12	113.0	14.1	 25
670	 12	54.0	5.7	 25
671	 12	51.0	4.8	 25
672	 12	66.0	7.9	 25
673	 12	77.0	5.2	 25
674	 12	68.0	11.9	 25
675	 12	58.0	9.4	 25
676	 12	62.0	9.1	 25
677	 12	103.0	15.2	 25
678	 12	53.0	9.8	 25
679	 12	47.0	5.9	 25
680	 12	65.0	9.7	 25
681	 12	74.0	13.4	 25
682	 12	72.0	11.0	 25
683	 12	65.0	10.2	 25
684	 12	63.0	8.2	 25
685	 12	61.0	9.8	 25
686	 12	55.0	6.3	 25
687	 12	73.0	8.6	 25
688	 12	54.0	7.1	 25
689	 12	71.0	9.7	 25
690	 12	72.0	8.8	 25
691	 12	95.0	8.5	 25
692	 12	316.0	28.7	 25
693	 12	87.0	13.3	 25
694	 12	166.0	20.4	 25
695	 12	83.0	10.7	 25
696	 12	67.0	11.7	 25
697	 12	71.0	11.8	 25
698	 12	57.0	9.0	 25
699	 12	64.0	13.1	 25
700	 12	75.0	10.4	 25
701	 12	78.0	14.5	 25
702	 12	87.0	10.4	 25
703	 12	66.0	10.3	 25
704	 12	52.0	7.1	 25
705	 12	77.0	16.5	 25
706	 12	76.0	15.8	 25
707	 12	65.0	13.8	 25
708	 12	59.0	7.6	 25
709	 12	53.0	8.0	 25
710	 12	60.0	8.0	 25
711	 12	81.0	13.6	 25
712	 12	87.0	16.2	 25
713	 12	131.0	18.7	 25
714	 12	61.0	10.2	 25
715	 12	66.0	11.1	 25
716	 12	91.0	15.2	 25
717	 12	58.0	8.3	 25
718	 12	80.0	13.0	 25
719	 12	91.0	12.0	 25
720	 12	160.0	24.8	 25
721	 12	122.0	16.1	 25
722	 12	60.0	11.1	 25
723	 12	76.0	12.7	 25
724	 12	92.0	17.5	 25
725	 12	58.0	9.6	 25
726	 12	55.0	8.2	 25
727	 12	104.0	9.9	 25
728	 12	72.0	12.9	 25
729	 12	115.0	14.9	 25
730	 12	68.0	15.3	 25
731	 12	84.0	16.5	 25
732	 12	71.0	10.5	 25
733	 12	74.0	10.9	 25
734	 12	62.0	12.2	 25
735	 12	93.0	14.2	 25
736	 12	104.0	13.5	 25
737	 12	160.0	19.9	 25
738	 12	64.0	6.4	 25
739	 12	53.0	9.8	 25
740	 12	66.0	14.8	 25
741	 12	70.0	9.9	 25
742	 12	58.0	11.1	 25
743	 12	226.0	36.1	 25
744	 12	68.0	9.8	 25
745	 12	58.0	8.4	 25
746	 12	59.0	9.4	 25
747	 12	68.0	13.4	 25
748	 12	83.0	9.6	 25
749	 12	92.0	13.6	 25
750	 12	654.0	80.9	 25
751	 12	56.0	6.6	 25
752	 12	52.0	8.0	 25
753	 12	56.0	9.5	 25
754	 12	57.0	9.7	 25
755	 12	65.0	14.6	 25
756	 12	51.0	8.8	 25
757	 12	50.0	6.9	 25
758	 12	56.0	10.2	 25
759	 12	47.0	5.7	 25
760	 12	76.0	13.3	 25
761	 12	61.0	7.9	 25
762	 12	52.0	6.5	 25
763	 12	69.0	12.1	 25
764	 12	65.0	9.8	 25
765	 12	83.0	14.2	 25
766	 12	84.0	13.3	 25
767	 12	75.0	11.8	 25
768	 12	57.0	11.2	 25
769	 12	71.0	12.4	 25
770	 12	71.0	8.3	 25
771	 12	61.0	11.0	 25
772	 12	91.0	14.4	 25
773	 12	73.0	15.6	 25
774	 12	62.0	11.7	 25
775	 12	70.0	11.1	 25
776	 12	90.0	17.4	 25
777	 12	58.0	7.6	 25
778	 12	66.0	12.3	 25
779	 12	48.0	7.2	 25
780	 12	56.0	8.0	 25
781	 12	51.0	7.4	 25
782	 12	77.0	13.1	 25
783	 12	68.0	9.5	 25
784	 12	57.0	7.9	 25
785	 12	94.0	13.8	 25
786	 12	70.0	10.3	 25
787	 12	69.0	8.8	 25
788	 12	63.0	11.6	 25
789	 12	62.0	9.5	 25
790	 12	49.0	6.0	 25
791	 12	51.0	6.9	 25
792	 12	95.0	15.8	 25
793	 12	81.0	14.4	 25
794	 12	77.0	13.5	 25
795	 12	58.0	10.2	 25
796	 12	66.0	8.5	 25
797	 12	52.0	6.7	 25
798	 12	96.0	18.4	 25
799	 12	67.0	7.8	 25
800	 12	88.0	16.1	 25
801	 12	85.0	13.2	 25
802	 12	74.0	8.3	 25
803	 12	48.0	6.3	 25
804	 12	65.0	12.4	 25
805	 12	59.0	9.0	 25
806	 12	56.0	10.1	 25
807	 12	56.0	9.9	 25
808	 12	59.0	9.7	 25
809	 12	59.0	8.7	 25
810	 12	78.0	15.6	 25
811	 12	61.0	11.0	 25
812	 12	92.0	20.3	 25
813	 12	75.0	9.6	 25
814	 12	86.0	15.6	 25
815	 12	1269.0	205.0	 25
816	 12	76.0	12.5	 25
817	 12	71.0	14.1	 25
818	 12	76.0	15.0	 25
819	 12	68.0	7.8	 25
820	 12	77.0	10.1	 25
821	 12	85.0	10.3	 25
822	 12	82.0	13.1	 25
823	 12	62.0	8.2	 25
824	 12	73.0	9.9	 25
825	 12	139.0	16.1	 25
826	 12	74.0	8.6	 25
827	 12	73.0	7.6	 25
828	 12	60.0	11.0	 25
829	 12	61.0	8.2	 25
830	 12	70.0	9.1	 25
831	 12	64.0	8.6	 25
832	 12	73.0	10.7	 25
833	 12	67.0	11.7	 25
834	 12	60.0	6.7	 25
835	 12	63.0	12.2	 25
836	 12	60.0	8.2	 25
837	 12	77.0	11.9	 25
838	 12	59.0	7.1	 25
839	 12	89.0	9.0	 25
840	 12	65.0	14.2	 25
841	 12	63.0	7.2	 25
842	 12	56.0	10.1	 25
843	 12	54.0	7.9	 25
844	 12	59.0	8.7	 25
845	 12	53.0	7.9	 25
846	 12	87.0	13.3	 25
847	 12	60.0	9.4	 25
848	 12	69.0	6.5	 25
849	 12	77.0	10.8	 25
850	 12	60.0	11.9	 25
851	 12	60.0	14.9	 25
852	 12	49.0	4.8	 25
853	 12	52.0	6.7	 25
854	 12	70.0	8.8	 25
855	 12	68.0	9.8	 25
856	 12	67.0	10.1	 25
857	 12	99.0	14.0	 25
858	 12	145.0	19.6	 25
859	 12	63.0	7.6	 25
860	 12	87.0	12.6	 25
861	 12	57.0	9.4	 25
862	 12	75.0	17.3	 25
863	 12	58.0	6.0	 25
864	 12	61.0	8.4	 25
865	 12	90.0	13.1	 25
866	 12	76.0	10.3	 25
867	 12	437.0	53.0	 25
868	 12	106.0	18.5	 25
869	 12	53.0	6.5	 25
870	 12	57.0	10.4	 25
871	 12	58.0	8.1	 25
872	 12	57.0	8.8	 25
873	 12	67.0	10.5	 25
874	 12	58.0	6.8	 25
875	 12	45.0	5.6	 25
876	 12	48.0	6.8	 25
877	 12	59.0	7.0	 25
878	 12	59.0	9.2	 25
879	 12	64.0	9.1	 25
880	 12	61.0	8.9	 25
881	 12	81.0	14.8	 25
882	 12	63.0	9.1	 25
883	 12	85.0	14.5	 25
884	 12	65.0	8.9	 25
885	 12	64.0	10.8	 25
886	 12	82.0	12.2	 25
887	 12	133.0	20.5	 25
888	 12	68.0	12.2	 25
889	 12	63.0	12.9	 25
890	 12	70.0	9.0	 25
891	 12	80.0	14.9	 25
892	 12	220.0	34.0	 25
893	 12	74.0	12.1	 25
894	 12	63.0	8.2	 25
895	 12	66.0	8.5	 25
896	 12	69.0	13.5	 25
897	 12	71.0	9.0	 25
898	 12	209.0	34.7	 25
899	 12	76.0	12.2	 25
900	 12	97.0	12.4	 25
901	 12	103.0	17.5	 25
902	 12	63.0	6.4	 25
903	 12	64.0	11.1	 25
904	 12	61.0	10.2	 25
905	 12	89.0	12.1	 25
906	 12	68.0	9.0	 25
907	 12	55.0	8.1	 25
908	 12	78.0	13.5	 25
909	 12	61.0	12.7	 25
910	 12	63.0	10.4	 25
911	 12	79.0	9.0	 25
912	 12	61.0	9.0	 25
913	 12	84.0	14.3	 25
914	 12	62.0	9.5	 25
915	 12	78.0	16.2	 25
916	 12	74.0	12.0	 25
917	 12	73.0	14.0	 25
918	 12	80.0	13.8	 25
919	 12	74.0	10.1	 25
920	 12	72.0	10.2	 25
921	 12	68.0	8.9	 25
922	 12	68.0	9.9	 25
923	 12	59.0	10.3	 25
924	 12	237.0	39.8	 25
925	 12	230.0	36.6	 25
926	 12	71.0	6.7	 25
927	 12	64.0	8.7	 25
928	 12	65.0	12.4	 25
929	 12	70.0	10.6	 25
930	 12	67.0	9.8	 25
931	 12	79.0	10.0	 25
932	 12	122.0	22.4	 25
933	 12	65.0	13.9	 25
934	 12	289.0	47.5	 25
935	 12	78.0	11.5	 25
936	 12	61.0	13.2	 25
937	 12	63.0	11.2	 25
938	 12	339.0	39.3	 25
939	 12	68.0	11.1	 25
940	 12	63.0	9.4	 25
941	 12	59.0	8.8	 25
942	 12	277.0	49.4	 25
943	 12	73.0	8.1	 25
944	 12	75.0	7.3	 25
945	 12	71.0	10.1	 25
946	 12	70.0	11.8	 25
947	 12	106.0	19.2	 25
948	 12	69.0	10.6	 25
949	 12	167.0	23.2	 25
950	 12	98.0	19.7	 25
951	 12	157.0	22.6	 25
952	 12	62.0	11.5	 25
953	 12	59.0	9.6	 25
954	 12	54.0	8.8	 25
955	 12	59.0	12.2	 25
956	 12	68.0	12.6	 25
957	 12	79.0	14.8	 25
958	 12	60.0	13.7	 25
959	 12	378.0	49.7	 25
960	 12	142.0	20.4	 25
961	 12	133.0	22.3	 25
962	 12	104.0	18.1	 25
963	 12	57.0	7.6	 25
964	 12	105.0	18.1	 25
965	 12	62.0	7.2	 25
966	 12	83.0	10.9	 25
967	 12	65.0	7.6	 25
968	 12	77.0	9.7	 25
969	 12	130.0	19.5	 25
970	 12	71.0	9.3	 25
971	 12	84.0	15.2	 25
972	 12	109.0	15.4	 25
973	 12	68.0	8.7	 25
974	 12	82.0	10.5	 25
975	 12	84.0	15.2	 25
976	 12	65.0	9.6	 25
977	 12	65.0	9.7	 25
978	 12	76.0	13.5	 25
979	 12	58.0	8.3	 25
980	 12	66.0	7.0	 25
981	 12	1097.0	147.3	 25
982	 12	63.0	10.4	 25
983	 12	58.0	7.5	 25
984	 12	69.0	12.6	 25
985	 12	61.0	11.4	 25
986	 12	58.0	11.7	 25
987	 12	64.0	7.1	 25
988	 12	159.0	20.5	 25
989	 12	77.0	10.9	 25
990	 12	60.0	7.1	 25
991	 12	74.0	13.3	 25
992	 12	70.0	6.2	 25
993	 12	263.0	36.1	 25
994	 12	140.0	16.2	 25
995	 12	56.0	9.2	 25
996	 12	54.0	4.4	 25
997	 12	103.0	12.1	 25
998	 12	101.0	14.5	 25
999	 12	67.0	12.1	 25
1000	 12	81.0	12.1	 25
1001	 12	4204.0	708.7	 25
  0	 13	94.0	13.5	 25
  1	 13	73.0	13.7	 25
  2	 13	64.0	8.6	 25
  3	 13	602.0	127.9	 25
  4	 13	139.0	19.1	 25
  5	 13	109.0	17.6	 25
  6	 13	87.0	17.3	 25
  7	 13	78.0	14.8	 25
  8	 13	72.0	10.9	 25
  9	 13	74.0	9.6	 25
 10	 13	487.0	61.9	 25
 11	 13	183.0	23.7	 25
 12	 13	125.0	17.0	 25
 13	 13	152.0	25.7	 25
 14	 13	84.0	11.0	 25
 15	 13	59.0	7.1	 25
 16	 13	68.0	11.3	 25
 17	 13	150.0	24.5	 25
 18	 13	93.0	13.3	 25
 19	 13	253.0	43.0	 25
 20	 13	397.0	72.5	 25
 21	 13	108.0	16.7	 25
 22	 13	123.0	17.5	 25
 23	 13	77.0	11.9	 25
 24	 13	69.0	12.2	 25
 25	 13	74.0	11.9	 25
 26	 13	82.0	14.1	 25
 27	 13	137.0	22.3	 25
 28	 13	141.0	24.4	 25
 29	 13	69.0	12.9	 25
 30	 13	74.0	14.4	 25
 31	 13	199.0	44.8	 25
 32	 13	79.0	12.0	 25
 33	 13	62.0	14.0	 25
 34	 13	130.0	22.8	 25
 35	 13	121.0	13.4	 25
 36	 13	110.0	17.8	 25
 37	 13	81.0	20.0	 25
 38	 13	68.0	11.5	 25
 39	 13	68.0	13.0	 25
 40	 13	77.0	13.3	 25
 41	 13	67.0	11.6	 25
 42	 13	63.0	10.2	 25
 43	 13	310.0	52.2	 25
 44	 13	64.0	10.9	 25
 45	 13	69.0	9.5	 25
 46	 13	68.0	13.3	 25
 47	 13	280.0	40.6	 25
 48	 13	83.0	12.1	 25
 49	 13	85.0	22.4	 25
 50	 13	83.0	12.6	 25
 51	 13	136.0	19.6	 25
 52	 13	513.0	74.3	 25
 53	 13	123.0	23.7	 25
 54	 13	58.0	9.0	 25
 55	 13	68.0	11.8	 25
 56	 13	56.0	12.4	 25
 57	 13	56.0	8.5	 25
 58	 13	63.0	12.1	 25
 59	 13	80.0	10.1	 25
 60	 13	64.0	10.9	 25
 61	 13	62.0	10.2	 25
 62	 13	227.0	29.0	 25
 63	 13	109.0	16.3	 25
 64	 13	91.0	15.4	 25
 65	 13	83.0	16.2	 25
 66	 13	87.0	18.6	 25
 67	 13	256.0	39.7	 25
 68	 13	175.0	25.7	 25
 69	 13	996.0	227.2	 25
 70	 13	132.0	25.9	 25
 71	 13	96.0	17.9	 25
 72	 13	80.0	13.7	 25
 73	 13	106.0	20.8	 25
 74	 13	84.0	14.9	 25
 75	 13	146.0	25.2	 25
 76	 13	67.0	12.1	 25
 77	 13	56.0	6.9	 25
 78	 13	62.0	11.0	 25
 79	 13	60.0	7.6	 25
 80	 13	72.0	12.1	 25
 81	 13	65.0	9.5	 25
 82	 13	149.0	17.8	 25
 83	 13	375.0	49.2	 25
 84	 13	102.0	15.8	 25
 85	 13	103.0	18.3	 25
 86	 13	115.0	21.3	 25
 87	 13	70.0	7.8	 25
 88	 13	96.0	14.9	 25
 89	 13	115.0	24.4	 25
 90	 13	78.0	13.8	 25
 91	 13	140.0	24.7	 25
 92	 13	72.0	16.7	 25
 93	 13	88.0	13.6	 25
 94	 13	82.0	12.1	 25
 95	 13	1472.0	260.2	 25
 96	 13	1747.0	267.7	 25
 97	 13	1663.0	218.6	 25
 98	 13	73.0	12.8	 25
 99	 13	105.0	13.9	 25
100	 13	57.0	9.9	 25
101	 13	182.0	29.5	 25
102	 13	70.0	10.8	 25
103	 13	72.0	13.7	 25
104	 13	57.0	11.5	 25
105	 13	78.0	10.7	 25
106	 13	90.0	14.7	 25
107	 13	91.0	13.8	 25
108	 13	192.0	26.5	 25
109	 13	97.0	17.0	 25
110	 13	67.0	10.4	 25
111	 13	98.0	15.3	 25
112	 13	91.0	13.0	 25
113	 13	363.0	49.4	 25
114	 13	54.0	7.7	 25
115	 13	62.0	7.3	 25
116	 13	67.0	10.4	 25
117	 13	61.0	10.5	 25
118	 13	75.0	12.5	 25
119	 13	736.0	99.2	 25
120	 13	107.0	15.4	 25
121	 13	100.0	12.0	 25
122	 13	58.0	10.1	 25
123	 13	80.0	10.7	 25
124	 13	86.0	17.0	 25
125	 13	68.0	13.1	 25
126	 13	60.0	11.9	 25
127	 13	74.0	11.4	 25
128	 13	85.0	15.7	 25
129	 13	136.0	23.6	 25
130	 13	63.0	10.7	 25
131	 13	680.0	137.3	 25
132	 13	325.0	61.0	 25
133	 13	313.0	70.9	 25
134	 13	57.0	8.2	 25
135	 13	98.0	12.4	 25
136	 13	70.0	13.5	 25
137	 13	65.0	11.3	 25
138	 13	111.0	20.3	 25
139	 13	72.0	9.0	 25
140	 13	84.0	15.1	 25
141	 13	67.0	11.3	 25
142	 13	171.0	21.4	 25
143	 13	76.0	15.8	 25
144	 13	93.0	13.1	 25
145	 13	70.0	11.0	 25
146	 13	158.0	21.4	 25
147	 13	115.0	20.1	 25
148	 13	45.0	7.7	 25
149	 13	70.0	14.1	 25
150	 13	173.0	33.6	 25
151	 13	68.0	12.1	 25
152	 13	64.0	9.7	 25
153	 13	80.0	10.3	 25
154	 13	62.0	9.2	 25
155	 13	81.0	12.1	 25
156	 13	1029.0	201.3	 25
157	 13	94.0	17.0	 25
158	 13	79.0	13.7	 25
159	 13	74.0	13.3	 25
160	 13	54.0	6.6	 25
161	 13	518.0	55.7	 25
162	 13	60.0	10.0	 25
163	 13	130.0	22.1	 25
164	 13	225.0	36.5	 25
165	 13	70.0	10.0	 25
166	 13	142.0	27.4	 25
167	 13	70.0	10.9	 25
168	 13	85.0	14.4	 25
169	 13	60.0	11.8	 25
170	 13	121.0	17.6	 25
171	 13	66.0	14.7	 25
172	 13	65.0	11.4	 25
173	 13	56.0	11.2	 25
174	 13	62.0	9.9	 25
175	 13	52.0	9.6	 25
176	 13	92.0	15.2	 25
177	 13	58.0	10.4	 25
178	 13	59.0	9.2	 25
179	 13	81.0	13.2	 25
180	 13	82.0	13.0	 25
181	 13	220.0	29.9	 25
182	 13	67.0	8.4	 25
183	 13	100.0	19.1	 25
184	 13	53.0	10.2	 25
185	 13	110.0	14.9	 25
186	 13	346.0	46.3	 25
187	 13	1468.0	203.8	 25
188	 13	57.0	6.9	 25
189	 13	52.0	10.4	 25
190	 13	481.0	94.8	 25
191	 13	83.0	21.1	 25
192	 13	48.0	8.9	 25
193	 13	63.0	8.2	 25
194	 13	87.0	12.6	 25
195	 13	100.0	23.9	 25
196	 13	65.0	9.4	 25
197	 13	59.0	8.3	 25
198	 13	107.0	16.1	 25
199	 13	575.0	71.8	 25
200	 13	68.0	11.6	 25
201	 13	78.0	9.4	 25
202	 13	63.0	10.5	 25
203	 13	165.0	25.3	 25
204	 13	208.0	27.3	 25
205	 13	61.0	8.2	 25
206	 13	72.0	14.2	 25
207	 13	56.0	9.8	 25
208	 13	63.0	11.2	 25
209	 13	3575.0	599.8	 25
210	 13	99.0	20.7	 25
211	 13	76.0	9.6	 25
212	 13	83.0	18.3	 25
213	 13	74.0	14.0	 25
214	 13	75.0	11.5	 25
215	 13	64.0	8.8	 25
216	 13	63.0	11.9	 25
217	 13	76.0	10.2	 25
218	 13	76.0	9.0	 25
219	 13	107.0	13.7	 25
220	 13	101.0	15.4	 25
221	 13	61.0	10.5	 25
222	 13	69.0	10.8	 25
223	 13	61.0	10.8	 25
224	 13	80.0	6.7	 25
225	 13	67.0	11.5	 25
226	 13	96.0	13.1	 25
227	 13	172.0	22.8	 25
228	 13	191.0	30.9	 25
229	 13	81.0	11.1	 25
230	 13	73.0	15.4	 25
231	 13	56.0	10.0	 25
232	 13	94.0	10.1	 25
233	 13	81.0	11.1	 25
234	 13	149.0	25.5	 25
235	 13	67.0	10.8	 25
236	 13	63.0	10.5	 25
237	 13	163.0	23.0	 25
238	 13	57.0	11.1	 25
239	 13	64.0	6.5	 25
240	 13	180.0	28.8	 25
241	 13	87.0	14.6	 25
242	 13	94.0	15.9	 25
243	 13	61.0	13.4	 25
244	 13	56.0	9.0	 25
245	 13	68.0	11.5	 25
246	 13	55.0	7.9	 25
247	 13	54.0	10.7	 25
248	 13	79.0	16.7	 25
249	 13	366.0	48.4	 25
250	 13	63.0	10.9	 25
251	 13	82.0	17.0	 25
252	 13	62.0	7.2	 25
253	 13	148.0	29.1	 25
254	 13	59.0	11.9	 25
255	 13	70.0	11.6	 25
256	 13	59.0	12.5	 25
257	 13	61.0	8.2	 25
258	 13	57.0	8.1	 25
259	 13	99.0	15.6	 25
260	 13	60.0	10.3	 25
261	 13	50.0	10.1	 25
262	 13	58.0	8.5	 25
263	 13	66.0	13.3	 25
264	 13	66.0	12.9	 25
265	 13	81.0	13.8	 25
266	 13	66.0	12.9	 25
267	 13	87.0	14.4	 25
268	 13	67.0	10.3	 25
269	 13	146.0	22.5	 25
270	 13	68.0	10.1	 25
271	 13	64.0	12.7	 25
272	 13	67.0	11.3	 25
273	 13	140.0	23.3	 25
274	 13	97.0	17.5	 25
275	 13	113.0	14.2	 25
276	 13	55.0	7.6	 25
277	 13	57.0	11.2	 25
278	 13	59.0	8.6	 25
279	 13	57.0	10.1	 25
280	 13	72.0	12.6	 25
281	 13	68.0	14.0	 25
282	 13	52.0	11.5	 25
283	 13	60.0	12.0	 25
284	 13	71.0	11.5	 25
285	 13	83.0	11.6	 25
286	 13	54.0	8.7	 25
287	 13	56.0	11.5	 25
288	 13	98.0	15.2	 25
289	 13	111.0	15.0	 25
290	 13	89.0	15.1	 25
291	 13	379.0	57.9	 25
292	 13	76.0	13.4	 25
293	 13	120.0	20.1	 25
294	 13	74.0	12.5	 25
295	 13	89.0	16.5	 25
296	 13	92.0	17.2	 25
297	 13	109.0	21.5	 25
298	 13	99.0	19.7	 25
299	 13	89.0	16.1	 25
300	 13	59.0	9.3	 25
301	 13	103.0	18.8	 25
302	 13	535.0	70.3	 25
303	 13	74.0	10.8	 25
304	 13	61.0	10.1	 25
305	 13	76.0	14.7	 25
306	 13	220.0	44.8	 25
307	 13	845.0	148.7	 25
308	 13	917.0	113.8	 25
309	 13	2673.0	1039.7	 25
310	 13	73.0	14.2	 25
311	 13	968.0	124.5	 25
312	 13	114.0	25.7	 25
313	 13	63.0	11.8	 25
314	 13	552.0	112.1	 25
315	 13	86.0	15.2	 25
316	 13	73.0	10.2	 25
317	 13	92.0	15.7	 25
318	 13	84.0	17.9	 25
319	 13	82.0	13.6	 25
320	 13	95.0	18.7	 25
321	 13	55.0	12.1	 25
322	 13	66.0	8.7	 25
323	 13	75.0	10.4	 25
324	 13	72.0	12.9	 25
325	 13	89.0	16.8	 25
326	 13	121.0	21.4	 25
327	 13	99.0	15.9	 25
328	 13	77.0	9.3	 25
329	 13	79.0	12.4	 25
330	 13	106.0	17.0	 25
331	 13	70.0	13.0	 25
332	 13	321.0	44.2	 25
333	 13	163.0	22.2	 25
334	 13	167.0	24.4	 25
335	 13	79.0	16.1	 25
336	 13	63.0	12.4	 25
337	 13	81.0	15.7	 25
338	 13	79.0	13.5	 25
339	 13	72.0	13.5	 25
340	 13	59.0	10.7	 25
341	 13	152.0	25.1	 25
342	 13	93.0	18.1	 25
343	 13	251.0	31.5	 25
344	 13	83.0	13.7	 25
345	 13	424.0	89.5	 25
346	 13	106.0	20.0	 25
347	 13	67.0	9.5	 25
348	 13	64.0	14.8	 25
349	 13	77.0	16.5	 25
350	 13	89.0	14.7	 25
351	 13	373.0	69.0	 25
352	 13	108.0	17.5	 25
353	 13	118.0	16.4	 25
354	 13	78.0	10.6	 25
355	 13	92.0	15.5	 25
356	 13	120.0	19.1	 25
357	 13	70.0	14.1	 25
358	 13	371.0	42.8	 25
359	 13	143.0	24.6	 25
360	 13	72.0	16.1	 25
361	 13	72.0	13.7	 25
362	 13	68.0	9.9	 25
363	 13	116.0	17.9	 25
364	 13	80.0	12.9	 25
365	 13	56.0	9.0	 25
366	 13	80.0	16.6	 25
367	 13	65.0	10.1	 25
368	 13	83.0	15.5	 25
369	 13	1211.0	185.4	 25
370	 13	3616.0	507.6	 25
371	 13	82.0	9.6	 25
372	 13	87.0	16.7	 25
373	 13	6118.0	1032.3	 25
374	 13	88.0	13.9	 25
375	 13	87.0	11.2	 25
376	 13	81.0	18.7	 25
377	 13	73.0	11.2	 25
378	 13	369.0	46.2	 25
379	 13	63.0	12.7	 25
380	 13	60.0	10.8	 25
381	 13	70.0	15.1	 25
382	 13	77.0	16.6	 25
383	 13	1102.0	240.8	 25
384	 13	65.0	12.9	 25
385	 13	72.0	10.8	 25
386	 13	56.0	7.4	 25
387	 13	65.0	12.7	 25
388	 13	79.0	10.0	 25
389	 13	54.0	7.8	 25
390	 13	85.0	14.5	 25
391	 13	145.0	22.3	 25
392	 13	216.0	25.3	 25
393	 13	59.0	12.3	 25
394	 13	80.0	14.1	 25
395	 13	88.0	13.8	 25
396	 13	46.0	7.4	 25
397	 13	72.0	8.7	 25
398	 13	73.0	12.8	 25
399	 13	82.0	13.1	 25
400	 13	72.0	10.2	 25
401	 13	70.0	12.7	 25
402	 13	56.0	11.9	 25
403	 13	75.0	14.3	 25
404	 13	63.0	11.5	 25
405	 13	58.0	12.8	 25
406	 13	71.0	9.5	 25
407	 13	367.0	66.3	 25
408	 13	91.0	12.1	 25
409	 13	73.0	12.3	 25
410	 13	66.0	9.9	 25
411	 13	59.0	10.0	 25
412	 13	89.0	14.6	 25
413	 13	68.0	11.3	 25
414	 13	183.0	21.6	 25
415	 13	65.0	10.1	 25
416	 13	66.0	11.3	 25
417	 13	111.0	15.2	 25
418	 13	72.0	11.8	 25
419	 13	52.0	9.3	 25
420	 13	61.0	7.0	 25
421	 13	90.0	16.6	 25
422	 13	85.0	16.8	 25
423	 13	155.0	22.1	 25
424	 13	56.0	8.9	 25
425	 13	52.0	13.0	 25
426	 13	95.0	15.6	 25
427	 13	64.0	12.5	 25
428	 13	65.0	14.8	 25
429	 13	60.0	11.3	 25
430	 13	145.0	23.2	 25
431	 13	75.0	14.6	 25
432	 13	71.0	12.3	 25
433	 13	73.0	13.1	 25
434	 13	73.0	13.7	 25
435	 13	69.0	13.1	 25
436	 13	66.0	14.0	 25
437	 13	81.0	11.5	 25
438	 13	56.0	8.6	 25
439	 13	187.0	27.8	 25
440	 13	60.0	12.0	 25
441	 13	75.0	9.8	 25
442	 13	64.0	11.0	 25
443	 13	65.0	10.2	 25
444	 13	86.0	13.2	 25
445	 13	67.0	10.2	 25
446	 13	91.0	18.8	 25
447	 13	99.0	18.0	 25
448	 13	67.0	12.1	 25
449	 13	71.0	11.4	 25
450	 13	91.0	17.8	 25
451	 13	86.0	14.1	 25
452	 13	81.0	16.4	 25
453	 13	1195.0	190.8	 25
454	 13	87.0	13.4	 25
455	 13	71.0	17.1	 25
456	 13	54.0	12.7	 25
457	 13	71.0	9.5	 25
458	 13	54.0	11.9	 25
459	 13	63.0	12.4	 25
460	 13	58.0	11.0	 25
461	 13	74.0	13.8	 25
462	 13	59.0	10.4	 25
463	 13	67.0	12.5	 25
464	 13	59.0	9.6	 25
465	 13	52.0	5.1	 25
466	 13	70.0	11.4	 25
467	 13	59.0	11.0	 25
468	 13	100.0	15.4	 25
469	 13	110.0	11.2	 25
470	 13	57.0	12.7	 25
471	 13	55.0	6.4	 25
472	 13	54.0	8.7	 25
473	 13	60.0	7.7	 25
474	 13	56.0	10.1	 25
475	 13	58.0	9.8	 25
476	 13	97.0	14.7	 25
477	 13	67.0	18.2	 25
478	 13	53.0	6.7	 25
479	 13	66.0	12.5	 25
480	 13	123.0	23.4	 25
481	 13	124.0	19.9	 25
482	 13	151.0	21.6	 25
483	 13	149.0	28.8	 25
484	 13	58.0	9.8	 25
485	 13	75.0	15.7	 25
486	 13	53.0	7.4	 25
487	 13	91.0	11.0	 25
488	 13	77.0	7.0	 25
489	 13	73.0	13.0	 25
490	 13	80.0	20.0	 25
491	 13	70.0	9.4	 25
492	 13	65.0	12.0	 25
493	 13	111.0	29.4	 25
494	 13	74.0	19.6	 25
495	 13	1361.0	54.6	 25
496	 13	91.0	18.3	 25
497	 13	78.0	13.2	 25
498	 13	58.0	8.0	 25
499	 13	1071.0	173.4	 25
500	 13	77.0	17.2	 25
501	 13	133.0	27.1	 25
502	 13	70.0	10.7	 25
503	 13	93.0	15.3	 25
504	 13	59.0	11.1	 25
505	 13	110.0	23.8	 25
506	 13	73.0	16.0	 25
507	 13	61.0	11.6	 25
508	 13	286.0	62.9	 25
509	 13	158.0	23.5	 25
510	 13	61.0	10.4	 25
511	 13	112.0	17.8	 25
512	 13	159.0	20.6	 25
513	 13	95.0	22.0	 25
514	 13	67.0	12.1	 25
515	 13	118.0	22.7	 25
516	 13	62.0	9.2	 25
517	 13	66.0	13.0	 25
518	 13	86.0	10.6	 25
519	 13	553.0	75.0	 25
520	 13	87.0	9.6	 25
521	 13	69.0	14.0	 25
522	 13	65.0	10.7	 25
523	 13	76.0	15.2	 25
524	 13	50.0	7.0	 25
525	 13	120.0	22.2	 25
526	 13	391.0	68.0	 25
527	 13	53.0	9.0	 25
528	 13	70.0	14.4	 25
529	 13	55.0	9.9	 25
530	 13	84.0	18.4	 25
531	 13	88.0	16.1	 25
532	 13	70.0	12.7	 25
533	 13	77.0	14.5	 25
534	 13	50.0	7.4	 25
535	 13	82.0	20.9	 25
536	 13	97.0	16.3	 25
537	 13	58.0	7.1	 25
538	 13	73.0	10.9	 25
539	 13	176.0	25.7	 25
540	 13	101.0	16.8	 25
541	 13	65.0	9.5	 25
542	 13	389.0	88.2	 25
543	 13	81.0	15.5	 25
544	 13	75.0	13.7	 25
545	 13	52.0	8.4	 25
546	 13	56.0	8.6	 25
547	 13	69.0	11.7	 25
548	 13	54.0	8.5	 25
549	 13	79.0	11.7	 25
550	 13	58.0	12.4	 25
551	 13	79.0	12.5	 25
552	 13	232.0	33.3	 25
553	 13	68.0	8.9	 25
554	 13	85.0	13.2	 25
555	 13	72.0	17.7	 25
556	 13	190.0	46.7	 25
557	 13	238.0	43.3	 25
558	 13	155.0	31.4	 25
559	 13	146.0	27.8	 25
560	 13	50.0	7.6	 25
561	 13	67.0	8.4	 25
562	 13	65.0	12.6	 25
563	 13	62.0	11.3	 25
564	 13	93.0	15.8	 25
565	 13	1665.0	264.9	 25
566	 13	101.0	21.2	 25
567	 13	100.0	13.2	 25
568	 13	137.0	23.4	 25
569	 13	56.0	12.4	 25
570	 13	63.0	8.2	 25
571	 13	79.0	13.0	 25
572	 13	71.0	11.3	 25
573	 13	62.0	12.4	 25
574	 13	113.0	18.4	 25
575	 13	141.0	51.7	 25
576	 13	75.0	11.3	 25
577	 13	67.0	12.5	 25
578	 13	79.0	17.6	 25
579	 13	69.0	11.4	 25
580	 13	76.0	10.7	 25
581	 13	109.0	14.7	 25
582	 13	65.0	11.7	 25
583	 13	76.0	13.5	 25
584	 13	62.0	8.0	 25
585	 13	123.0	27.9	 25
586	 13	108.0	17.1	 25
587	 13	68.0	9.8	 25
588	 13	60.0	13.6	 25
589	 13	56.0	6.6	 25
590	 13	58.0	12.6	 25
591	 13	68.0	12.0	 25
592	 13	113.0	16.2	 25
593	 13	61.0	13.5	 25
594	 13	82.0	16.3	 25
595	 13	133.0	21.1	 25
596	 13	10212.0	1674.6	 25
597	 13	64.0	11.5	 25
598	 13	88.0	13.4	 25
599	 13	64.0	10.2	 25
600	 13	61.0	10.6	 25
601	 13	70.0	12.2	 25
602	 13	110.0	20.0	 25
603	 13	81.0	14.3	 25
604	 13	89.0	12.3	 25
605	 13	77.0	11.1	 25
606	 13	309.0	47.1	 25
607	 13	65.0	11.3	 25
608	 13	64.0	11.9	 25
609	 13	72.0	11.0	 25
610	 13	70.0	10.4	 25
611	 13	607.0	120.5	 25
612	 13	62.0	10.7	 25
613	 13	94.0	17.0	 25
614	 13	172.0	26.4	 25
615	 13	58.0	9.4	 25
616	 13	55.0	9.1	 25
617	 13	69.0	12.2	 25
618	 13	293.0	61.2	 25
619	 13	87.0	15.0	 25
620	 13	92.0	11.4	 25
621	 13	100.0	18.9	 25
622	 13	63.0	5.9	 25
623	 13	66.0	12.6	 25
624	 13	158.0	18.6	 25
625	 13	71.0	14.2	 25
626	 13	69.0	11.1	 25
627	 13	71.0	13.6	 25
628	 13	116.0	19.2	 25
629	 13	115.0	15.7	 25
630	 13	4955.0	873.3	 25
631	 13	106.0	20.5	 25
632	 13	193.0	31.3	 25
633	 13	84.0	14.6	 25
634	 13	60.0	10.0	 25
635	 13	82.0	14.6	 25
636	 13	87.0	13.4	 25
637	 13	52.0	11.7	 25
638	 13	57.0	8.9	 25
639	 13	52.0	9.2	 25
640	 13	79.0	11.9	 25
641	 13	126.0	17.2	 25
642	 13	73.0	10.9	 25
643	 13	77.0	8.2	 25
644	 13	78.0	14.0	 25
645	 13	131.0	22.1	 25
646	 13	51.0	9.6	 25
647	 13	63.0	11.4	 25
648	 13	102.0	15.9	 25
649	 13	79.0	17.5	 25
650	 13	55.0	8.2	 25
651	 13	67.0	10.2	 25
652	 13	61.0	6.2	 25
653	 13	48.0	11.9	 25
654	 13	316.0	51.2	 25
655	 13	94.0	20.4	 25
656	 13	114.0	16.1	 25
657	 13	116.0	18.2	 25
658	 13	78.0	18.4	 25
659	 13	62.0	8.5	 25
660	 13	167.0	25.7	 25
661	 13	68.0	13.8	 25
662	 13	402.0	66.3	 25
663	 13	104.0	23.6	 25
664	 13	70.0	14.1	 25
665	 13	68.0	13.6	 25
666	 13	115.0	18.9	 25
667	 13	166.0	35.9	 25
668	 13	116.0	20.6	 25
669	 13	70.0	8.4	 25
670	 13	115.0	14.5	 25
671	 13	484.0	90.6	 25
672	 13	59.0	12.4	 25
673	 13	68.0	13.1	 25
674	 13	56.0	14.5	 25
675	 13	2208.0	349.1	 25
676	 13	68.0	12.5	 25
677	 13	73.0	10.0	 25
678	 13	71.0	11.2	 25
679	 13	73.0	11.8	 25
680	 13	65.0	13.5	 25
681	 13	1828.0	293.7	 25
682	 13	90.0	12.8	 25
683	 13	70.0	10.6	 25
684	 13	114.0	17.7	 25
685	 13	66.0	9.7	 25
686	 13	105.0	19.4	 25
687	 13	202.0	27.6	 25
688	 13	68.0	13.3	 25
689	 13	69.0	14.9	 25
690	 13	84.0	16.7	 25
691	 13	163.0	28.5	 25
692	 13	80.0	16.4	 25
693	 13	58.0	9.5	 25
694	 13	137.0	24.0	 25
695	 13	77.0	14.3	 25
696	 13	86.0	13.4	 25
697	 13	67.0	14.9	 25
698	 13	69.0	14.1	 25
699	 13	57.0	11.8	 25
700	 13	62.0	8.5	 25
701	 13	110.0	15.8	 25
702	 13	85.0	19.0	 25
703	 13	157.0	28.4	 25
704	 13	58.0	8.7	 25
705	 13	63.0	10.1	 25
706	 13	69.0	14.4	 25
707	 13	81.0	12.9	 25
708	 13	87.0	19.4	 25
709	 13	105.0	21.8	 25
710	 13	63.0	10.8	 25
711	 13	64.0	10.2	 25
712	 13	91.0	12.6	 25
713	 13	84.0	11.2	 25
714	 13	89.0	12.0	 25
715	 13	76.0	12.6	 25
716	 13	107.0	14.7	 25
717	 13	67.0	13.3	 25
718	 13	100.0	14.5	 25
719	 13	57.0	11.2	 25
720	 13	62.0	10.8	 25
721	 13	63.0	11.0	 25
722	 13	50.0	7.4	 25
723	 13	61.0	12.5	 25
724	 13	59.0	9.8	 25
725	 13	126.0	22.0	 25
726	 13	80.0	19.3	 25
727	 13	78.0	17.0	 25
728	 13	171.0	22.0	 25
729	 13	78.0	9.6	 25
730	 13	148.0	26.4	 25
731	 13	83.0	16.2	 25
732	 13	134.0	31.6	 25
733	 13	679.0	100.6	 25
734	 13	59.0	9.3	 25
735	 13	73.0	11.5	 25
736	 13	73.0	16.8	 25
737	 13	87.0	14.4	 25
738	 13	280.0	48.6	 25
739	 13	227.0	26.9	 25
740	 13	224.0	27.6	 25
741	 13	82.0	12.7	 25
742	 13	130.0	30.0	 25
743	 13	78.0	12.3	 25
744	 13	98.0	15.3	 25
745	 13	101.0	17.2	 25
746	 13	73.0	21.1	 25
747	 13	64.0	12.4	 25
748	 13	65.0	12.0	 25
749	 13	64.0	14.8	 25
750	 13	410.0	73.6	 25
751	 13	165.0	25.2	 25
752	 13	208.0	46.1	 25
753	 13	70.0	16.9	 25
754	 13	56.0	12.9	 25
755	 13	70.0	14.8	 25
756	 13	111.0	18.9	 25
757	 13	56.0	10.0	 25
758	 13	54.0	11.1	 25
759	 13	99.0	13.8	 25
760	 13	73.0	12.9	 25
761	 13	63.0	12.1	 25
762	 13	147.0	30.6	 25
763	 13	64.0	12.9	 25
764	 13	115.0	19.0	 25
765	 13	62.0	12.1	 25
766	 13	76.0	15.3	 25
767	 13	59.0	9.5	 25
768	 13	70.0	12.9	 25
769	 13	72.0	10.6	 25
770	 13	77.0	11.6	 25
771	 13	111.0	18.7	 25
772	 13	114.0	17.8	 25
773	 13	207.0	30.4	 25
774	 13	80.0	12.3	 25
775	 13	89.0	16.9	 25
776	 13	109.0	19.5	 25
777	 13	95.0	14.7	 25
778	 13	48.0	7.3	 25
779	 13	72.0	10.2	 25
780	 13	105.0	13.1	 25
781	 13	80.0	12.6	 25
782	 13	84.0	16.9	 25
783	 13	102.0	13.8	 25
784	 13	72.0	17.2	 25
785	 13	61.0	9.6	 25
786	 13	85.0	11.7	 25
787	 13	69.0	13.5	 25
788	 13	415.0	71.8	 25
789	 13	101.0	17.6	 25
790	 13	84.0	13.2	 25
791	 13	91.0	21.8	 25
792	 13	77.0	12.4	 25
793	 13	60.0	10.5	 25
794	 13	80.0	15.8	 25
795	 13	93.0	16.5	 25
796	 13	101.0	15.7	 25
797	 13	87.0	15.9	 25
798	 13	64.0	11.2	 25
799	 13	86.0	12.1	 25
800	 13	87.0	13.7	 25
801	 13	159.0	21.1	 25
802	 13	72.0	11.0	 25
803	 13	142.0	21.2	 25
804	 13	68.0	12.6	 25
805	 13	68.0	13.7	 25
806	 13	211.0	23.7	 25
807	 13	71.0	11.4	 25
808	 13	100.0	17.3	 25
809	 13	65.0	14.4	 25
810	 13	63.0	9.9	 25
811	 13	103.0	21.2	 25
812	 13	60.0	12.3	 25
813	 13	61.0	11.3	 25
814	 13	60.0	13.4	 25
815	 13	65.0	8.8	 25
816	 13	78.0	13.3	 25
817	 13	57.0	8.9	 25
818	 13	86.0	16.2	 25
819	 13	81.0	14.2	 25
820	 13	130.0	22.1	 25
821	 13	18701.0	2755.3	 25
822	 13	117.0	26.5	 25
823	 13	100.0	17.0	 25
824	 13	82.0	15.9	 25
825	 13	67.0	13.8	 25
826	 13	107.0	16.1	 25
827	 13	61.0	11.1	 25
828	 13	76.0	13.7	 25
829	 13	334.0	66.0	 25
830	 13	106.0	18.3	 25
831	 13	86.0	14.4	 25
832	 13	84.0	15.8	 25
833	 13	61.0	8.6	 25
834	 13	82.0	14.3	 25
835	 13	67.0	14.6	 25
836	 13	110.0	15.6	 25
837	 13	68.0	13.3	 25
838	 13	79.0	13.0	 25
839	 13	71.0	12.6	 25
840	 13	228.0	35.8	 25
841	 13	64.0	14.2	 25
842	 13	46.0	8.9	 25
843	 13	53.0	9.2	 25
844	 13	74.0	10.9	 25
845	 13	72.0	14.6	 25
846	 13	246.0	36.2	 25
847	 13	106.0	22.9	 25
848	 13	88.0	18.2	 25
849	 13	63.0	5.5	 25
850	 13	75.0	13.1	 25
851	 13	90.0	14.5	 25
852	 13	67.0	10.7	 25
853	 13	74.0	12.4	 25
854	 13	103.0	16.4	 25
855	 13	69.0	13.1	 25
856	 13	92.0	19.0	 25
857	 13	73.0	10.9	 25
858	 13	53.0	10.7	 25
859	 13	262.0	35.0	 25
860	 13	85.0	15.0	 25
861	 13	80.0	15.1	 25
862	 13	69.0	16.6	 25
863	 13	72.0	18.4	 25
864	 13	58.0	12.3	 25
865	 13	67.0	11.0	 25
866	 13	82.0	12.7	 25
867	 13	61.0	10.9	 25
868	 13	203.0	47.8	 25
869	 13	156.0	30.5	 25
870	 13	66.0	10.8	 25
871	 13	71.0	11.9	 25
872	 13	66.0	11.6	 25
873	 13	75.0	10.0	 25
874	 13	100.0	20.4	 25
875	 13	62.0	10.6	 25
876	 13	52.0	7.2	 25
877	 13	60.0	9.8	 25
878	 13	146.0	25.7	 25
879	 13	63.0	11.0	 25
880	 13	61.0	11.9	 25
881	 13	151.0	24.9	 25
882	 13	99.0	18.7	 25
883	 13	1523.0	246.5	 25
884	 13	84.0	11.0	 25
885	 13	61.0	9.0	 25
886	 13	121.0	23.9	 25
887	 13	95.0	14.4	 25
888	 13	70.0	13.4	 25
889	 13	112.0	20.0	 25
890	 13	91.0	20.3	 25
891	 13	117.0	26.4	 25
892	 13	82.0	14.1	 25
893	 13	71.0	11.4	 25
894	 13	235.0	29.1	 25
895	 13	61.0	10.1	 25
896	 13	77.0	14.9	 25
897	 13	66.0	10.1	 25
898	 13	126.0	28.9	 25
899	 13	158.0	37.5	 25
900	 13	91.0	10.3	 25
901	 13	72.0	11.4	 25
902	 13	85.0	14.0	 25
903	 13	177.0	29.4	 25
904	 13	63.0	11.7	 25
905	 13	2520.0	387.8	 25
906	 13	89.0	12.8	 25
907	 13	151.0	22.8	 25
908	 13	65.0	11.5	 25
909	 13	60.0	8.6	 25
910	 13	54.0	10.2	 25
911	 13	70.0	13.2	 25
912	 13	54.0	9.1	 25
913	 13	88.0	11.6	 25
914	 13	110.0	21.5	 25
915	 13	96.0	18.7	 25
916	 13	66.0	13.2	 25
917	 13	56.0	9.6	 25
918	 13	132.0	15.2	 25
919	 13	63.0	13.2	 25
920	 13	80.0	13.4	 25
921	 13	1135.0	208.8	 25
922	 13	683.0	125.8	 25
923	 13	138.0	25.0	 25
924	 13	60.0	10.1	 25
925	 13	63.0	9.8	 25
926	 13	112.0	19.6	 25
927	 13	107.0	18.9	 25
928	 13	68.0	18.8	 25
929	 13	87.0	14.7	 25
930	 13	75.0	13.8	 25
931	 13	58.0	10.2	 25
932	 13	64.0	12.8	 25
933	 13	64.0	14.7	 25
934	 13	183.0	31.5	 25
935	 13	65.0	12.3	 25
936	 13	139.0	22.5	 25
937	 13	79.0	10.3	 25
938	 13	59.0	12.6	 25
939	 13	151.0	35.7	 25
940	 13	70.0	13.3	 25
941	 13	66.0	12.1	 25
942	 13	91.0	14.0	 25
943	 13	110.0	18.9	 25
944	 13	85.0	15.3	 25
945	 13	86.0	15.2	 25
946	 13	69.0	14.4	 25
947	 13	75.0	13.5	 25
948	 13	77.0	12.0	 25
949	 13	58.0	9.2	 25
950	 13	50.0	7.2	 25
951	 13	515.0	75.8	 25
952	 13	83.0	14.7	 25
953	 13	158.0	28.0	 25
954	 13	146.0	25.3	 25
955	 13	146.0	27.2	 25
956	 13	73.0	14.1	 25
957	 13	91.0	15.8	 25
958	 13	108.0	27.3	 25
959	 13	69.0	9.3	 25
960	 13	64.0	11.8	 25
961	 13	62.0	10.0	 25
962	 13	70.0	12.5	 25
963	 13	75.0	10.4	 25
964	 13	56.0	9.9	 25
965	 13	79.0	16.5	 25
966	 13	120.0	23.6	 25
967	 13	95.0	13.0	 25
968	 13	87.0	20.6	 25
969	 13	138.0	24.8	 25
970	 13	72.0	10.3	 25
971	 13	190.0	34.5	 25
972	 13	68.0	10.8	 25
973	 13	78.0	13.0	 25
974	 13	66.0	8.5	 25
975	 13	87.0	17.3	 25
976	 13	79.0	15.1	 25
977	 13	100.0	21.3	 25
978	 13	108.0	16.7	 25
979	 13	265.0	42.8	 25
980	 13	96.0	13.9	 25
981	 13	110.0	25.3	 25
982	 13	61.0	7.1	 25
983	 13	72.0	10.5	 25
984	 13	128.0	22.6	 25
985	 13	157.0	33.1	 25
986	 13	67.0	11.4	 25
987	 13	256.0	42.5	 25
988	 13	518.0	87.9	 25
989	 13	122.0	20.6	 25
990	 13	93.0	14.6	 25
991	 13	65.0	10.0	 25
992	 13	87.0	13.0	 25
993	 13	644.0	124.5	 25
994	 13	78.0	17.0	 25
995	 13	81.0	13.7	 25
996	 13	89.0	15.6	 25
997	 13	113.0	23.9	 25
998	 13	220.0	49.6	 25
999	 13	72.0	12.4	 25
1000	 13	96.0	22.2	 25
1001	 13	106.0	19.5	 25
  0	 14	3437.0	780.8	 25
  1	 14	75.0	13.7	 25
  2	 14	52.0	10.9	 25
  3	 14	86.0	12.8	 25
  4	 14	95.0	13.9	 25
  5	 14	79.0	11.2	 25
  6	 14	86.0	20.2	 25
  7	 14	103.0	21.5	 25
  8	 14	109.0	20.4	 25
  9	 14	65.0	8.6	 25
 10	 14	104.0	13.1	 25
 11	 14	144.0	25.4	 25
 12	 14	91.0	17.5	 25
 13	 14	78.0	15.1	 25
 14	 14	65.0	9.8	 25
 15	 14	68.0	8.3	 25
 16	 14	57.0	7.1	 25
 17	 14	94.0	13.2	 25
 18	 14	80.0	11.4	 25
 19	 14	89.0	12.7	 25
 20	 14	86.0	12.6	 25
 21	 14	82.0	9.6	 25
 22	 14	74.0	11.2	 25
 23	 14	75.0	11.6	 25
 24	 14	59.0	11.1	 25
 25	 14	69.0	11.1	 25
 26	 14	74.0	13.0	 25
 27	 14	111.0	18.3	 25
 28	 14	68.0	8.5	 25
 29	 14	66.0	12.1	 25
 30	 14	74.0	9.7	 25
 31	 14	67.0	8.2	 25
 32	 14	98.0	23.4	 25
 33	 14	67.0	12.5	 25
 34	 14	106.0	24.2	 25
 35	 14	89.0	17.6	 25
 36	 14	72.0	9.2	 25
 37	 14	65.0	11.0	 25
 38	 14	76.0	16.4	 25
 39	 14	69.0	10.3	 25
 40	 14	80.0	10.3	 25
 41	 14	60.0	10.3	 25
 42	 14	73.0	13.3	 25
 43	 14	71.0	8.9	 25
 44	 14	56.0	8.9	 25
 45	 14	61.0	9.7	 25
 46	 14	91.0	13.5	 25
 47	 14	85.0	16.8	 25
 48	 14	123.0	19.8	 25
 49	 14	88.0	9.1	 25
 50	 14	100.0	18.7	 25
 51	 14	116.0	19.1	 25
 52	 14	140.0	21.4	 25
 53	 14	73.0	10.6	 25
 54	 14	63.0	8.0	 25
 55	 14	52.0	9.4	 25
 56	 14	61.0	9.1	 25
 57	 14	57.0	7.7	 25
 58	 14	71.0	12.0	 25
 59	 14	65.0	10.2	 25
 60	 14	58.0	9.0	 25
 61	 14	70.0	16.6	 25
 62	 14	89.0	11.8	 25
 63	 14	207.0	30.6	 25
 64	 14	70.0	12.3	 25
 65	 14	79.0	16.6	 25
 66	 14	57.0	11.3	 25
 67	 14	77.0	13.7	 25
 68	 14	64.0	7.3	 25
 69	 14	100.0	17.1	 25
 70	 14	89.0	13.4	 25
 71	 14	77.0	15.5	 25
 72	 14	76.0	13.9	 25
 73	 14	90.0	15.9	 25
 74	 14	87.0	15.9	 25
 75	 14	98.0	13.2	 25
 76	 14	59.0	12.0	 25
 77	 14	67.0	10.6	 25
 78	 14	76.0	14.6	 25
 79	 14	58.0	8.4	 25
 80	 14	61.0	9.2	 25
 81	 14	60.0	11.0	 25
 82	 14	59.0	9.4	 25
 83	 14	180.0	25.4	 25
 84	 14	113.0	20.9	 25
 85	 14	72.0	11.8	 25
 86	 14	93.0	18.1	 25
 87	 14	68.0	11.5	 25
 88	 14	84.0	13.2	 25
 89	 14	82.0	14.2	 25
 90	 14	65.0	9.1	 25
 91	 14	114.0	17.9	 25
 92	 14	66.0	13.2	 25
 93	 14	48.0	8.1	 25
 94	 14	72.0	13.6	 25
 95	 14	189.0	23.6	 25
 96	 14	528.0	79.3	 25
 97	 14	477.0	46.0	 25
 98	 14	82.0	13.7	 25
 99	 14	94.0	17.1	 25
100	 14	69.0	13.4	 25
101	 14	80.0	16.0	 25
102	 14	55.0	9.0	 25
103	 14	62.0	10.4	 25
104	 14	70.0	8.8	 25
105	 14	69.0	12.0	 25
106	 14	89.0	14.5	 25
107	 14	70.0	9.6	 25
108	 14	80.0	13.4	 25
109	 14	88.0	11.2	 25
110	 14	81.0	10.0	 25
111	 14	89.0	11.4	 25
112	 14	79.0	12.2	 25
113	 14	75.0	15.0	 25
114	 14	69.0	11.0	 25
115	 14	75.0	15.6	 25
116	 14	61.0	11.0	 25
117	 14	48.0	9.2	 25
118	 14	69.0	9.5	 25
119	 14	107.0	14.3	 25
120	 14	86.0	11.7	 25
121	 14	84.0	11.6	 25
122	 14	62.0	12.2	 25
123	 14	58.0	8.9	 25
124	 14	60.0	12.0	 25
125	 14	58.0	5.8	 25
126	 14	93.0	20.9	 25
127	 14	94.0	13.2	 25
128	 14	64.0	10.1	 25
129	 14	124.0	19.1	 25
130	 14	61.0	5.6	 25
131	 14	57.0	10.8	 25
132	 14	66.0	11.0	 25
133	 14	72.0	11.4	 25
134	 14	68.0	12.5	 25
135	 14	85.0	16.3	 25
136	 14	60.0	10.2	 25
137	 14	62.0	10.8	 25
138	 14	85.0	12.9	 25
139	 14	54.0	8.9	 25
140	 14	57.0	11.1	 25
141	 14	73.0	12.3	 25
142	 14	67.0	12.8	 25
143	 14	81.0	12.4	 25
144	 14	60.0	11.4	 25
145	 14	49.0	11.0	 25
146	 14	67.0	12.9	 25
147	 14	62.0	8.5	 25
148	 14	61.0	11.9	 25
149	 14	65.0	8.3	 25
150	 14	55.0	6.0	 25
151	 14	62.0	13.5	 25
152	 14	55.0	8.7	 25
153	 14	51.0	7.4	 25
154	 14	57.0	8.9	 25
155	 14	61.0	7.6	 25
156	 14	328.0	55.9	 25
157	 14	64.0	8.1	 25
158	 14	145.0	29.2	 25
159	 14	96.0	15.9	 25
160	 14	58.0	8.5	 25
161	 14	169.0	28.1	 25
162	 14	91.0	10.6	 25
163	 14	92.0	11.0	 25
164	 14	69.0	9.2	 25
165	 14	70.0	11.3	 25
166	 14	59.0	9.3	 25
167	 14	76.0	10.1	 25
168	 14	85.0	13.9	 25
169	 14	73.0	13.7	 25
170	 14	166.0	35.1	 25
171	 14	61.0	9.4	 25
172	 14	59.0	9.8	 25
173	 14	59.0	11.1	 25
174	 14	50.0	8.1	 25
175	 14	71.0	13.5	 25
176	 14	56.0	11.8	 25
177	 14	55.0	8.9	 25
178	 14	63.0	9.6	 25
179	 14	62.0	10.6	 25
180	 14	82.0	10.8	 25
181	 14	80.0	11.6	 25
182	 14	67.0	10.8	 25
183	 14	59.0	10.5	 25
184	 14	67.0	11.4	 25
185	 14	89.0	15.6	 25
186	 14	89.0	18.7	 25
187	 14	380.0	64.9	 25
188	 14	63.0	11.8	 25
189	 14	60.0	11.4	 25
190	 14	92.0	19.3	 25
191	 14	61.0	9.0	 25
192	 14	54.0	10.6	 25
193	 14	69.0	9.1	 25
194	 14	78.0	12.4	 25
195	 14	62.0	6.7	 25
196	 14	58.0	7.7	 25
197	 14	65.0	11.1	 25
198	 14	58.0	10.2	 25
199	 14	48.0	8.0	 25
200	 14	53.0	6.3	 25
201	 14	68.0	11.7	 25
202	 14	69.0	10.0	 25
203	 14	57.0	10.8	 25
204	 14	69.0	11.0	 25
205	 14	66.0	11.3	 25
206	 14	55.0	6.8	 25
207	 14	54.0	7.1	 25
208	 14	48.0	7.3	 25
209	 14	277.0	50.6	 25
210	 14	78.0	16.6	 25
211	 14	75.0	12.9	 25
212	 14	89.0	10.0	 25
213	 14	55.0	6.5	 25
214	 14	51.0	8.0	 25
215	 14	61.0	11.1	 25
216	 14	61.0	10.7	 25
217	 14	82.0	15.3	 25
218	 14	63.0	12.3	 25
219	 14	68.0	13.3	 25
220	 14	76.0	10.8	 25
221	 14	53.0	7.7	 25
222	 14	61.0	13.3	 25
223	 14	56.0	8.3	 25
224	 14	119.0	22.7	 25
225	 14	61.0	10.2	 25
226	 14	69.0	9.3	 25
227	 14	214.0	54.7	 25
228	 14	74.0	11.1	 25
229	 14	63.0	13.3	 25
230	 14	60.0	8.6	 25
231	 14	48.0	8.7	 25
232	 14	85.0	11.6	 25
233	 14	78.0	8.7	 25
234	 14	88.0	16.2	 25
235	 14	62.0	11.4	 25
236	 14	73.0	14.2	 25
237	 14	117.0	20.5	 25
238	 14	56.0	12.1	 25
239	 14	61.0	9.8	 25
240	 14	65.0	10.4	 25
241	 14	101.0	15.5	 25
242	 14	61.0	12.3	 25
243	 14	88.0	12.6	 25
244	 14	76.0	12.0	 25
245	 14	60.0	9.6	 25
246	 14	61.0	10.1	 25
247	 14	53.0	6.8	 25
248	 14	48.0	7.9	 25
249	 14	96.0	19.6	 25
250	 14	59.0	12.2	 25
251	 14	59.0	8.8	 25
252	 14	61.0	11.2	 25
253	 14	73.0	13.2	 25
254	 14	63.0	8.6	 25
255	 14	84.0	14.4	 25
256	 14	61.0	9.0	 25
257	 14	59.0	6.9	 25
258	 14	70.0	11.7	 25
259	 14	71.0	10.2	 25
260	 14	63.0	11.6	 25
261	 14	63.0	11.5	 25
262	 14	57.0	10.7	 25
263	 14	59.0	10.5	 25
264	 14	49.0	9.3	 25
265	 14	71.0	11.7	 25
266	 14	58.0	10.5	 25
267	 14	61.0	12.1	 25
268	 14	57.0	13.1	 25
269	 14	89.0	14.2	 25
270	 14	55.0	7.1	 25
271	 14	58.0	10.9	 25
272	 14	67.0	10.4	 25
273	 14	73.0	16.2	 25
274	 14	75.0	10.4	 25
275	 14	63.0	11.6	 25
276	 14	52.0	5.2	 25
277	 14	50.0	7.6	 25
278	 14	60.0	6.3	 25
279	 14	58.0	13.8	 25
280	 14	69.0	12.2	 25
281	 14	63.0	7.8	 25
282	 14	49.0	6.8	 25
283	 14	66.0	11.1	 25
284	 14	56.0	9.2	 25
285	 14	56.0	9.1	 25
286	 14	58.0	10.2	 25
287	 14	79.0	13.1	 25
288	 14	59.0	8.8	 25
289	 14	77.0	16.0	 25
290	 14	63.0	13.0	 25
291	 14	87.0	12.6	 25
292	 14	86.0	15.3	 25
293	 14	79.0	8.8	 25
294	 14	60.0	9.6	 25
295	 14	81.0	11.8	 25
296	 14	85.0	12.5	 25
297	 14	63.0	14.0	 25
298	 14	81.0	11.5	 25
299	 14	75.0	12.5	 25
300	 14	68.0	12.7	 25
301	 14	70.0	12.9	 25
302	 14	238.0	33.4	 25
303	 14	99.0	23.0	 25
304	 14	79.0	11.4	 25
305	 14	59.0	10.1	 25
306	 14	63.0	11.7	 25
307	 14	145.0	21.6	 25
308	 14	158.0	24.2	 25
309	 14	447.0	55.3	 25
310	 14	76.0	13.3	 25
311	 14	268.0	53.1	 25
312	 14	96.0	13.5	 25
313	 14	53.0	8.1	 25
314	 14	107.0	17.8	 25
315	 14	73.0	16.7	 25
316	 14	58.0	11.0	 25
317	 14	61.0	9.3	 25
318	 14	73.0	9.5	 25
319	 14	76.0	15.2	 25
320	 14	60.0	12.9	 25
321	 14	68.0	13.7	 25
322	 14	67.0	11.6	 25
323	 14	83.0	16.0	 25
324	 14	62.0	11.6	 25
325	 14	112.0	19.5	 25
326	 14	87.0	15.7	 25
327	 14	72.0	9.2	 25
328	 14	75.0	9.7	 25
329	 14	59.0	8.0	 25
330	 14	76.0	12.3	 25
331	 14	71.0	12.7	 25
332	 14	594.0	64.6	 25
333	 14	71.0	9.3	 25
334	 14	64.0	11.1	 25
335	 14	71.0	12.9	 25
336	 14	62.0	9.0	 25
337	 14	73.0	13.0	 25
338	 14	61.0	9.6	 25
339	 14	65.0	10.5	 25
340	 14	54.0	8.3	 25
341	 14	65.0	9.2	 25
342	 14	69.0	6.2	 25
343	 14	115.0	15.8	 25
344	 14	65.0	8.9	 25
345	 14	81.0	17.9	 25
346	 14	75.0	10.9	 25
347	 14	57.0	11.3	 25
348	 14	67.0	12.0	 25
349	 14	61.0	11.2	 25
350	 14	58.0	10.3	 25
351	 14	57.0	9.3	 25
352	 14	60.0	6.8	 25
353	 14	74.0	12.6	 25
354	 14	85.0	14.6	 25
355	 14	82.0	15.4	 25
356	 14	86.0	14.9	 25
357	 14	74.0	10.2	 25
358	 14	149.0	25.1	 25
359	 14	49.0	6.2	 25
360	 14	52.0	8.7	 25
361	 14	74.0	11.6	 25
362	 14	60.0	11.8	 25
363	 14	76.0	11.1	 25
364	 14	71.0	14.4	 25
365	 14	66.0	18.3	 25
366	 14	65.0	7.9	 25
367	 14	70.0	9.5	 25
368	 14	76.0	16.7	 25
369	 14	168.0	28.3	 25
370	 14	344.0	43.0	 25
371	 14	67.0	11.6	 25
372	 14	74.0	11.2	 25
373	 14	111.0	12.8	 25
374	 14	76.0	15.3	 25
375	 14	75.0	12.1	 25
376	 14	58.0	10.1	 25
377	 14	106.0	14.5	 25
378	 14	81.0	11.3	 25
379	 14	67.0	13.3	 25
380	 14	62.0	12.4	 25
381	 14	59.0	13.9	 25
382	 14	71.0	8.1	 25
383	 14	65.0	11.6	 25
384	 14	59.0	8.7	 25
385	 14	59.0	12.0	 25
386	 14	67.0	8.3	 25
387	 14	68.0	13.6	 25
388	 14	73.0	13.3	 25
389	 14	67.0	10.7	 25
390	 14	89.0	15.3	 25
391	 14	85.0	13.8	 25
392	 14	71.0	14.3	 25
393	 14	59.0	11.1	 25
394	 14	74.0	11.3	 25
395	 14	79.0	11.7	 25
396	 14	66.0	10.2	 25
397	 14	74.0	10.6	 25
398	 14	95.0	14.1	 25
399	 14	102.0	18.0	 25
400	 14	79.0	12.5	 25
401	 14	55.0	8.3	 25
402	 14	65.0	10.0	 25
403	 14	67.0	8.4	 25
404	 14	58.0	9.4	 25
405	 14	55.0	8.3	 25
406	 14	59.0	8.9	 25
407	 14	136.0	21.8	 25
408	 14	127.0	20.5	 25
409	 14	61.0	13.2	 25
410	 14	74.0	11.6	 25
411	 14	68.0	13.4	 25
412	 14	74.0	12.4	 25
413	 14	75.0	10.5	 25
414	 14	152.0	17.0	 25
415	 14	66.0	12.2	 25
416	 14	64.0	13.2	 25
417	 14	81.0	12.7	 25
418	 14	62.0	10.4	 25
419	 14	80.0	9.7	 25
420	 14	63.0	10.9	 25
421	 14	85.0	14.5	 25
422	 14	59.0	8.7	 25
423	 14	130.0	18.8	 25
424	 14	52.0	5.2	 25
425	 14	52.0	10.1	 25
426	 14	72.0	13.5	 25
427	 14	64.0	13.2	 25
428	 14	68.0	8.3	 25
429	 14	79.0	14.2	 25
430	 14	83.0	11.5	 25
431	 14	58.0	6.8	 25
432	 14	92.0	14.8	 25
433	 14	74.0	10.3	 25
434	 14	61.0	10.0	 25
435	 14	61.0	11.3	 25
436	 14	51.0	8.1	 25
437	 14	66.0	8.2	 25
438	 14	53.0	10.8	 25
439	 14	70.0	9.0	 25
440	 14	66.0	10.7	 25
441	 14	69.0	11.3	 25
442	 14	85.0	14.8	 25
443	 14	67.0	11.0	 25
444	 14	115.0	67.5	 25
445	 14	237.0	31.9	 25
446	 14	58.0	10.7	 25
447	 14	54.0	8.7	 25
448	 14	53.0	9.2	 25
449	 14	77.0	13.4	 25
450	 14	72.0	9.7	 25
451	 14	54.0	6.3	 25
452	 14	59.0	8.2	 25
453	 14	88.0	18.1	 25
454	 14	72.0	13.1	 25
455	 14	63.0	11.3	 25
456	 14	50.0	7.8	 25
457	 14	64.0	12.5	 25
458	 14	65.0	12.6	 25
459	 14	48.0	8.1	 25
460	 14	51.0	8.8	 25
461	 14	59.0	9.8	 25
462	 14	66.0	10.4	 25
463	 14	69.0	10.6	 25
464	 14	47.0	8.0	 25
465	 14	55.0	9.5	 25
466	 14	48.0	6.8	 25
467	 14	60.0	13.1	 25
468	 14	58.0	10.5	 25
469	 14	70.0	12.5	 25
470	 14	64.0	7.7	 25
471	 14	64.0	11.7	 25
472	 14	56.0	8.1	 25
473	 14	55.0	7.0	 25
474	 14	54.0	8.8	 25
475	 14	68.0	14.8	 25
476	 14	72.0	10.8	 25
477	 14	51.0	6.5	 25
478	 14	65.0	12.9	 25
479	 14	64.0	12.1	 25
480	 14	101.0	9.0	 25
481	 14	79.0	16.3	 25
482	 14	80.0	10.6	 25
483	 14	74.0	8.9	 25
484	 14	69.0	9.3	 25
485	 14	79.0	13.0	 25
486	 14	55.0	11.0	 25
487	 14	63.0	9.3	 25
488	 14	74.0	11.8	 25
489	 14	82.0	10.0	 25
490	 14	89.0	10.4	 25
491	 14	73.0	11.9	 25
492	 14	84.0	16.2	 25
493	 14	70.0	10.3	 25
494	 14	58.0	10.8	 25
495	 14	834.0	73.4	 25
496	 14	72.0	10.4	 25
497	 14	67.0	8.6	 25
498	 14	67.0	9.9	 25
499	 14	125.0	25.0	 25
500	 14	75.0	10.0	 25
501	 14	60.0	7.6	 25
502	 14	73.0	9.9	 25
503	 14	82.0	15.3	 25
504	 14	47.0	6.4	 25
505	 14	56.0	10.0	 25
506	 14	51.0	8.1	 25
507	 14	70.0	10.9	 25
508	 14	78.0	23.4	 25
509	 14	66.0	14.8	 25
510	 14	77.0	14.3	 25
511	 14	136.0	18.8	 25
512	 14	105.0	16.7	 25
513	 14	76.0	14.7	 25
514	 14	60.0	11.2	 25
515	 14	86.0	13.8	 25
516	 14	66.0	10.7	 25
517	 14	56.0	10.1	 25
518	 14	85.0	15.6	 25
519	 14	95.0	14.5	 25
520	 14	73.0	13.6	 25
521	 14	79.0	11.7	 25
522	 14	62.0	8.0	 25
523	 14	56.0	8.1	 25
524	 14	58.0	10.2	 25
525	 14	55.0	9.8	 25
526	 14	64.0	11.3	 25
527	 14	44.0	7.0	 25
528	 14	66.0	11.0	 25
529	 14	54.0	7.1	 25
530	 14	85.0	10.4	 25
531	 14	75.0	11.9	 25
532	 14	74.0	10.3	 25
533	 14	76.0	15.9	 25
534	 14	69.0	10.8	 25
535	 14	71.0	11.8	 25
536	 14	75.0	8.5	 25
537	 14	65.0	15.2	 25
538	 14	61.0	9.3	 25
539	 14	336.0	41.2	 25
540	 14	112.0	18.4	 25
541	 14	50.0	6.8	 25
542	 14	75.0	9.9	 25
543	 14	62.0	11.5	 25
544	 14	66.0	9.0	 25
545	 14	51.0	5.8	 25
546	 14	71.0	11.7	 25
547	 14	63.0	8.7	 25
548	 14	55.0	8.1	 25
549	 14	92.0	17.4	 25
550	 14	59.0	7.1	 25
551	 14	109.0	18.8	 25
552	 14	78.0	13.4	 25
553	 14	67.0	12.8	 25
554	 14	86.0	15.6	 25
555	 14	53.0	12.5	 25
556	 14	71.0	7.3	 25
557	 14	83.0	11.7	 25
558	 14	58.0	8.5	 25
559	 14	65.0	11.1	 25
560	 14	58.0	8.2	 25
561	 14	57.0	7.5	 25
562	 14	60.0	10.3	 25
563	 14	93.0	14.7	 25
564	 14	64.0	8.7	 25
565	 14	565.0	107.7	 25
566	 14	102.0	14.9	 25
567	 14	91.0	12.7	 25
568	 14	84.0	12.2	 25
569	 14	59.0	7.0	 25
570	 14	74.0	13.3	 25
571	 14	58.0	9.2	 25
572	 14	62.0	11.8	 25
573	 14	72.0	11.7	 25
574	 14	70.0	12.7	 25
575	 14	204.0	27.2	 25
576	 14	66.0	9.8	 25
577	 14	79.0	13.4	 25
578	 14	55.0	6.1	 25
579	 14	61.0	8.5	 25
580	 14	59.0	11.2	 25
581	 14	90.0	12.5	 25
582	 14	69.0	15.2	 25
583	 14	85.0	17.7	 25
584	 14	53.0	8.1	 25
585	 14	60.0	7.5	 25
586	 14	66.0	14.1	 25
587	 14	60.0	7.5	 25
588	 14	67.0	11.8	 25
589	 14	51.0	6.4	 25
590	 14	51.0	8.3	 25
591	 14	83.0	10.9	 25
592	 14	65.0	10.9	 25
593	 14	65.0	10.5	 25
594	 14	62.0	7.4	 25
595	 14	77.0	11.3	 25
596	 14	2148.0	402.8	 25
597	 14	79.0	15.4	 25
598	 14	109.0	12.6	 25
599	 14	74.0	9.8	 25
600	 14	64.0	10.0	 25
601	 14	57.0	8.2	 25
602	 14	70.0	9.5	 25
603	 14	86.0	15.8	 25
604	 14	346.0	50.3	 25
605	 14	82.0	10.9	 25
606	 14	157.0	28.0	 25
607	 14	62.0	11.5	 25
608	 14	94.0	17.5	 25
609	 14	66.0	11.4	 25
610	 14	66.0	8.6	 25
611	 14	65.0	10.0	 25
612	 14	55.0	12.5	 25
613	 14	66.0	12.2	 25
614	 14	197.0	30.7	 25
615	 14	66.0	10.1	 25
616	 14	68.0	14.2	 25
617	 14	72.0	11.6	 25
618	 14	94.0	15.5	 25
619	 14	105.0	14.4	 25
620	 14	88.0	12.8	 25
621	 14	74.0	10.1	 25
622	 14	62.0	8.5	 25
623	 14	65.0	12.1	 25
624	 14	63.0	11.8	 25
625	 14	58.0	9.1	 25
626	 14	61.0	8.9	 25
627	 14	58.0	6.2	 25
628	 14	84.0	13.0	 25
629	 14	101.0	14.6	 25
630	 14	343.0	56.9	 25
631	 14	59.0	9.1	 25
632	 14	83.0	19.5	 25
633	 14	89.0	14.8	 25
634	 14	70.0	7.9	 25
635	 14	72.0	12.0	 25
636	 14	59.0	7.4	 25
637	 14	69.0	10.4	 25
638	 14	63.0	9.6	 25
639	 14	53.0	10.3	 25
640	 14	61.0	9.6	 25
641	 14	84.0	13.4	 25
642	 14	68.0	11.0	 25
643	 14	72.0	12.8	 25
644	 14	83.0	13.7	 25
645	 14	72.0	13.2	 25
646	 14	61.0	10.2	 25
647	 14	62.0	13.0	 25
648	 14	88.0	14.5	 25
649	 14	66.0	12.6	 25
650	 14	66.0	14.2	 25
651	 14	62.0	9.6	 25
652	 14	83.0	9.0	 25
653	 14	69.0	11.1	 25
654	 14	58.0	9.8	 25
655	 14	100.0	21.6	 25
656	 14	86.0	13.8	 25
657	 14	73.0	14.0	 25
658	 14	68.0	12.4	 25
659	 14	77.0	10.4	 25
660	 14	83.0	13.3	 25
661	 14	60.0	9.5	 25
662	 14	72.0	9.4	 25
663	 14	72.0	7.6	 25
664	 14	79.0	9.5	 25
665	 14	65.0	11.6	 25
666	 14	75.0	12.8	 25
667	 14	72.0	12.0	 25
668	 14	71.0	9.5	 25
669	 14	82.0	12.1	 25
670	 14	81.0	8.9	 25
671	 14	86.0	15.1	 25
672	 14	50.0	5.5	 25
673	 14	61.0	11.3	 25
674	 14	71.0	11.0	 25
675	 14	98.0	16.8	 25
676	 14	67.0	10.6	 25
677	 14	74.0	12.2	 25
678	 14	66.0	13.6	 25
679	 14	60.0	7.6	 25
680	 14	72.0	10.5	 25
681	 14	86.0	16.4	 25
682	 14	76.0	10.1	 25
683	 14	67.0	12.1	 25
684	 14	69.0	12.2	 25
685	 14	67.0	9.2	 25
686	 14	91.0	11.6	 25
687	 14	136.0	16.8	 25
688	 14	72.0	14.2	 25
689	 14	86.0	11.4	 25
690	 14	74.0	9.3	 25
691	 14	126.0	21.2	 25
692	 14	68.0	12.6	 25
693	 14	57.0	9.0	 25
694	 14	101.0	15.5	 25
695	 14	82.0	13.9	 25
696	 14	86.0	12.5	 25
697	 14	63.0	10.0	 25
698	 14	61.0	10.6	 25
699	 14	65.0	12.5	 25
700	 14	70.0	11.4	 25
701	 14	72.0	12.0	 25
702	 14	62.0	7.1	 25
703	 14	69.0	13.8	 25
704	 14	58.0	7.4	 25
705	 14	74.0	22.0	 25
706	 14	70.0	9.6	 25
707	 14	77.0	13.6	 25
708	 14	65.0	8.9	 25
709	 14	93.0	17.2	 25
710	 14	75.0	12.2	 25
711	 14	62.0	13.2	 25
712	 14	66.0	13.6	 25
713	 14	115.0	13.3	 25
714	 14	77.0	14.8	 25
715	 14	78.0	9.8	 25
716	 14	50.0	7.4	 25
717	 14	69.0	12.3	 25
718	 14	129.0	15.7	 25
719	 14	57.0	10.3	 25
720	 14	79.0	9.3	 25
721	 14	67.0	8.9	 25
722	 14	56.0	8.1	 25
723	 14	52.0	8.1	 25
724	 14	55.0	9.2	 25
725	 14	79.0	15.5	 25
726	 14	61.0	10.9	 25
727	 14	60.0	11.8	 25
728	 14	81.0	11.5	 25
729	 14	91.0	11.8	 25
730	 14	55.0	9.4	 25
731	 14	63.0	9.5	 25
732	 14	56.0	9.6	 25
733	 14	153.0	24.7	 25
734	 14	63.0	12.2	 25
735	 14	56.0	9.6	 25
736	 14	75.0	14.5	 25
737	 14	60.0	8.0	 25
738	 14	107.0	13.8	 25
739	 14	181.0	23.7	 25
740	 14	180.0	29.1	 25
741	 14	100.0	19.1	 25
742	 14	83.0	12.7	 25
743	 14	52.0	7.4	 25
744	 14	89.0	12.1	 25
745	 14	92.0	17.0	 25
746	 14	103.0	13.9	 25
747	 14	54.0	6.9	 25
748	 14	78.0	18.9	 25
749	 14	69.0	9.1	 25
750	 14	82.0	15.6	 25
751	 14	65.0	10.7	 25
752	 14	60.0	8.8	 25
753	 14	57.0	9.3	 25
754	 14	58.0	14.2	 25
755	 14	62.0	9.8	 25
756	 14	86.0	12.4	 25
757	 14	89.0	17.9	 25
758	 14	77.0	12.8	 25
759	 14	74.0	11.6	 25
760	 14	92.0	12.6	 25
761	 14	56.0	11.1	 25
762	 14	70.0	13.2	 25
763	 14	71.0	13.4	 25
764	 14	56.0	8.3	 25
765	 14	60.0	12.1	 25
766	 14	64.0	10.2	 25
767	 14	59.0	13.7	 25
768	 14	66.0	9.2	 25
769	 14	63.0	11.6	 25
770	 14	57.0	7.1	 25
771	 14	316.0	55.6	 25
772	 14	82.0	19.0	 25
773	 14	139.0	20.7	 25
774	 14	87.0	12.9	 25
775	 14	79.0	9.3	 25
776	 14	137.0	20.2	 25
777	 14	72.0	9.5	 25
778	 14	71.0	11.2	 25
779	 14	76.0	14.7	 25
780	 14	112.0	13.9	 25
781	 14	73.0	9.6	 25
782	 14	68.0	16.9	 25
783	 14	79.0	11.7	 25
784	 14	74.0	16.0	 25
785	 14	63.0	10.7	 25
786	 14	104.0	11.6	 25
787	 14	72.0	15.9	 25
788	 14	67.0	10.9	 25
789	 14	94.0	14.6	 25
790	 14	61.0	9.7	 25
791	 14	60.0	9.7	 25
792	 14	74.0	9.2	 25
793	 14	69.0	13.7	 25
794	 14	60.0	11.0	 25
795	 14	80.0	9.7	 25
796	 14	73.0	10.8	 25
797	 14	90.0	11.3	 25
798	 14	61.0	8.2	 25
799	 14	79.0	13.1	 25
800	 14	71.0	10.0	 25
801	 14	72.0	13.0	 25
802	 14	56.0	9.2	 25
803	 14	65.0	10.1	 25
804	 14	62.0	8.6	 25
805	 14	75.0	12.5	 25
806	 14	78.0	10.7	 25
807	 14	59.0	6.7	 25
808	 14	60.0	10.1	 25
809	 14	65.0	13.1	 25
810	 14	65.0	12.2	 25
811	 14	50.0	8.1	 25
812	 14	60.0	12.5	 25
813	 14	78.0	11.2	 25
814	 14	70.0	10.7	 25
815	 14	70.0	11.6	 25
816	 14	86.0	13.4	 25
817	 14	68.0	8.7	 25
818	 14	199.0	31.6	 25
819	 14	68.0	12.5	 25
820	 14	105.0	16.7	 25
821	 14	2940.0	500.7	 25
822	 14	72.0	11.9	 25
823	 14	115.0	15.5	 25
824	 14	82.0	17.1	 25
825	 14	67.0	9.1	 25
826	 14	78.0	8.7	 25
827	 14	65.0	10.3	 25
828	 14	84.0	13.9	 25
829	 14	74.0	12.3	 25
830	 14	114.0	15.6	 25
831	 14	76.0	14.3	 25
832	 14	74.0	8.9	 25
833	 14	75.0	11.0	 25
834	 14	52.0	7.4	 25
835	 14	55.0	7.3	 25
836	 14	66.0	10.1	 25
837	 14	79.0	10.3	 25
838	 14	71.0	15.2	 25
839	 14	73.0	10.8	 25
840	 14	98.0	13.3	 25
841	 14	64.0	10.5	 25
842	 14	66.0	8.6	 25
843	 14	62.0	9.4	 25
844	 14	72.0	9.9	 25
845	 14	83.0	10.1	 25
846	 14	81.0	15.7	 25
847	 14	68.0	7.7	 25
848	 14	60.0	15.4	 25
849	 14	51.0	6.2	 25
850	 14	77.0	11.5	 25
851	 14	81.0	16.6	 25
852	 14	82.0	13.9	 25
853	 14	119.0	22.1	 25
854	 14	81.0	14.5	 25
855	 14	84.0	17.0	 25
856	 14	58.0	9.6	 25
857	 14	246.0	41.3	 25
858	 14	67.0	13.9	 25
859	 14	170.0	20.8	 25
860	 14	113.0	20.1	 25
861	 14	69.0	11.4	 25
862	 14	50.0	8.1	 25
863	 14	78.0	8.6	 25
864	 14	64.0	10.7	 25
865	 14	61.0	11.5	 25
866	 14	76.0	12.3	 25
867	 14	58.0	9.3	 25
868	 14	64.0	13.9	 25
869	 14	62.0	12.3	 25
870	 14	65.0	9.6	 25
871	 14	75.0	11.1	 25
872	 14	57.0	14.8	 25
873	 14	62.0	8.3	 25
874	 14	56.0	10.5	 25
875	 14	61.0	11.5	 25
876	 14	54.0	10.6	 25
877	 14	67.0	13.8	 25
878	 14	73.0	10.8	 25
879	 14	65.0	13.7	 25
880	 14	68.0	8.7	 25
881	 14	103.0	14.5	 25
882	 14	65.0	13.5	 25
883	 14	77.0	14.0	 25
884	 14	63.0	8.2	 25
885	 14	75.0	13.1	 25
886	 14	169.0	21.6	 25
887	 14	117.0	14.5	 25
888	 14	62.0	6.1	 25
889	 14	66.0	9.1	 25
890	 14	69.0	12.0	 25
891	 14	66.0	11.1	 25
892	 14	56.0	10.2	 25
893	 14	65.0	13.7	 25
894	 14	2043.0	403.3	 25
895	 14	68.0	13.3	 25
896	 14	80.0	12.5	 25
897	 14	61.0	12.0	 25
898	 14	113.0	17.8	 25
899	 14	100.0	12.0	 25
900	 14	95.0	15.9	 25
901	 14	55.0	10.4	 25
902	 14	66.0	11.6	 25
903	 14	84.0	8.8	 25
904	 14	74.0	13.7	 25
905	 14	181.0	33.9	 25
906	 14	73.0	15.6	 25
907	 14	68.0	8.2	 25
908	 14	62.0	11.4	 25
909	 14	65.0	9.9	 25
910	 14	60.0	9.9	 25
911	 14	65.0	8.9	 25
912	 14	62.0	10.8	 25
913	 14	76.0	12.4	 25
914	 14	86.0	14.5	 25
915	 14	84.0	13.1	 25
916	 14	58.0	7.8	 25
917	 14	55.0	10.1	 25
918	 14	78.0	13.0	 25
919	 14	62.0	13.4	 25
920	 14	75.0	13.5	 25
921	 14	189.0	36.9	 25
922	 14	132.0	25.5	 25
923	 14	54.0	6.7	 25
924	 14	65.0	9.9	 25
925	 14	74.0	12.6	 25
926	 14	85.0	15.7	 25
927	 14	104.0	20.3	 25
928	 14	63.0	10.1	 25
929	 14	64.0	10.8	 25
930	 14	70.0	9.1	 25
931	 14	59.0	8.4	 25
932	 14	68.0	12.1	 25
933	 14	66.0	11.1	 25
934	 14	51.0	8.6	 25
935	 14	72.0	12.1	 25
936	 14	209.0	29.8	 25
937	 14	96.0	14.0	 25
938	 14	63.0	9.0	 25
939	 14	83.0	17.3	 25
940	 14	69.0	10.3	 25
941	 14	74.0	13.8	 25
942	 14	78.0	14.8	 25
943	 14	109.0	12.2	 25
944	 14	58.0	8.6	 25
945	 14	124.0	22.6	 25
946	 14	53.0	9.2	 25
947	 14	73.0	10.9	 25
948	 14	76.0	9.6	 25
949	 14	63.0	13.1	 25
950	 14	59.0	10.0	 25
951	 14	68.0	9.2	 25
952	 14	63.0	8.8	 25
953	 14	120.0	19.6	 25
954	 14	117.0	14.4	 25
955	 14	162.0	20.1	 25
956	 14	80.0	12.2	 25
957	 14	97.0	18.1	 25
958	 14	61.0	9.6	 25
959	 14	65.0	5.6	 25
960	 14	70.0	7.8	 25
961	 14	58.0	8.7	 25
962	 14	70.0	12.0	 25
963	 14	90.0	16.5	 25
964	 14	59.0	12.0	 25
965	 14	79.0	11.5	 25
966	 14	81.0	12.8	 25
967	 14	101.0	16.2	 25
968	 14	83.0	12.1	 25
969	 14	85.0	12.8	 25
970	 14	73.0	12.2	 25
971	 14	91.0	13.3	 25
972	 14	86.0	13.7	 25
973	 14	98.0	20.1	 25
974	 14	65.0	7.4	 25
975	 14	142.0	25.6	 25
976	 14	68.0	14.1	 25
977	 14	65.0	11.0	 25
978	 14	70.0	9.1	 25
979	 14	74.0	11.2	 25
980	 14	103.0	16.9	 25
981	 14	68.0	11.8	 25
982	 14	85.0	17.0	 25
983	 14	76.0	14.4	 25
984	 14	82.0	15.2	 25
985	 14	65.0	12.1	 25
986	 14	94.0	17.6	 25
987	 14	140.0	25.8	 25
988	 14	209.0	27.6	 25
989	 14	125.0	26.5	 25
990	 14	81.0	12.6	 25
991	 14	51.0	6.3	 25
992	 14	70.0	10.4	 25
993	 14	66.0	9.8	 25
994	 14	82.0	13.3	 25
995	 14	91.0	18.5	 25
996	 14	104.0	18.6	 25
997	 14	103.0	17.7	 25
998	 14	99.0	14.3	 25
999	 14	82.0	14.2	 25
1000	 14	85.0	12.4	 25
1001	 14	4186.0	646.7	 25
  0	 15	92.0	18.3	 25
  1	 15	1226.0	227.0	 25
  2	 15	99.0	16.9	 25
  3	 15	130.0	21.4	 25
  4	 15	66.0	6.9	 25
  5	 15	224.0	36.3	 25
  6	 15	190.0	22.1	 25
  7	 15	677.0	132.5	 25
  8	 15	89.0	15.4	 25
  9	 15	85.0	12.6	 25
 10	 15	68.0	9.1	 25
 11	 15	76.0	13.4	 25
 12	 15	74.0	12.5	 25
 13	 15	100.0	13.9	 25
 14	 15	131.0	25.6	 25
 15	 15	97.0	15.3	 25
 16	 15	115.0	16.5	 25
 17	 15	92.0	14.4	 25
 18	 15	67.0	9.2	 25
 19	 15	55.0	8.6	 25
 20	 15	67.0	8.1	 25
 21	 15	64.0	10.1	 25
 22	 15	86.0	9.2	 25
 23	 15	1053.0	137.6	 25
 24	 15	1657.0	286.6	 25
 25	 15	84.0	11.9	 25
 26	 15	61.0	6.4	 25
 27	 15	72.0	9.6	 25
 28	 15	62.0	7.4	 25
 29	 15	71.0	11.2	 25
 30	 15	83.0	14.5	 25
 31	 15	672.0	119.3	 25
 32	 15	233.0	46.4	 25
 33	 15	123.0	10.4	 25
 34	 15	85.0	11.9	 25
 35	 15	1706.0	212.8	 25
 36	 15	66.0	8.4	 25
 37	 15	60.0	5.9	 25
 38	 15	74.0	11.2	 25
 39	 15	47.0	7.3	 25
 40	 15	64.0	9.1	 25
 41	 15	60.0	12.0	 25
 42	 15	119.0	17.1	 25
 43	 15	197.0	31.2	 25
 44	 15	52.0	7.2	 25
 45	 15	64.0	11.1	 25
 46	 15	77.0	9.1	 25
 47	 15	70.0	9.7	 25
 48	 15	53.0	6.7	 25
 49	 15	52.0	9.5	 25
 50	 15	63.0	11.8	 25
 51	 15	70.0	10.7	 25
 52	 15	82.0	15.1	 25
 53	 15	63.0	9.0	 25
 54	 15	66.0	10.6	 25
 55	 15	83.0	7.8	 25
 56	 15	82.0	11.8	 25
 57	 15	60.0	7.2	 25
 58	 15	128.0	22.3	 25
 59	 15	85.0	9.4	 25
 60	 15	58.0	8.6	 25
 61	 15	79.0	15.4	 25
 62	 15	80.0	7.6	 25
 63	 15	440.0	90.3	 25
 64	 15	56.0	6.8	 25
 65	 15	67.0	10.3	 25
 66	 15	71.0	11.9	 25
 67	 15	61.0	8.4	 25
 68	 15	71.0	11.2	 25
 69	 15	70.0	13.1	 25
 70	 15	52.0	5.2	 25
 71	 15	58.0	6.0	 25
 72	 15	105.0	13.0	 25
 73	 15	72.0	8.1	 25
 74	 15	86.0	16.3	 25
 75	 15	98.0	13.7	 25
 76	 15	58.0	8.6	 25
 77	 15	77.0	14.6	 25
 78	 15	56.0	6.7	 25
 79	 15	226.0	51.7	 25
 80	 15	59.0	9.9	 25
 81	 15	71.0	6.4	 25
 82	 15	97.0	17.3	 25
 83	 15	84.0	14.5	 25
 84	 15	69.0	11.3	 25
 85	 15	76.0	11.8	 25
 86	 15	138.0	18.3	 25
 87	 15	171.0	19.7	 25
 88	 15	146.0	14.0	 25
 89	 15	127.0	19.0	 25
 90	 15	81.0	10.8	 25
 91	 15	60.0	6.8	 25
 92	 15	392.0	69.5	 25
 93	 15	100.0	14.7	 25
 94	 15	86.0	12.5	 25
 95	 15	71.0	9.1	 25
 96	 15	80.0	10.7	 25
 97	 15	80.0	11.5	 25
 98	 15	67.0	11.5	 25
 99	 15	59.0	6.0	 25
100	 15	61.0	11.7	 25
101	 15	63.0	6.2	 25
102	 15	49.0	5.2	 25
103	 15	61.0	12.4	 25
104	 15	69.0	12.6	 25
105	 15	59.0	9.3	 25
106	 15	59.0	14.6	 25
107	 15	99.0	13.7	 25
108	 15	313.0	29.7	 25
109	 15	213.0	39.6	 25
110	 15	92.0	13.7	 25
111	 15	63.0	9.2	 25
112	 15	64.0	9.8	 25
113	 15	88.0	14.0	 25
114	 15	53.0	8.5	 25
115	 15	104.0	21.8	 25
116	 15	75.0	11.9	 25
117	 15	56.0	6.6	 25
118	 15	55.0	7.5	 25
119	 15	70.0	11.0	 25
120	 15	1472.0	246.8	 25
121	 15	65.0	9.4	 25
122	 15	60.0	10.3	 25
123	 15	76.0	8.3	 25
124	 15	62.0	7.2	 25
125	 15	81.0	9.4	 25
126	 15	79.0	9.6	 25
127	 15	101.0	21.9	 25
128	 15	130.0	18.1	 25
129	 15	63.0	11.7	 25
130	 15	93.0	12.6	 25
131	 15	63.0	11.6	 25
132	 15	54.0	6.9	 25
133	 15	167.0	22.8	 25
134	 15	65.0	13.4	 25
135	 15	52.0	8.1	 25
136	 15	61.0	12.4	 25
137	 15	60.0	11.4	 25
138	 15	141.0	14.9	 25
139	 15	77.0	10.2	 25
140	 15	63.0	14.4	 25
141	 15	88.0	16.7	 25
142	 15	58.0	8.5	 25
143	 15	53.0	8.0	 25
144	 15	89.0	17.0	 25
145	 15	85.0	13.7	 25
146	 15	66.0	12.7	 25
147	 15	141.0	24.6	 25
148	 15	62.0	6.1	 25
149	 15	56.0	9.1	 25
150	 15	62.0	7.8	 25
151	 15	60.0	11.6	 25
152	 15	72.0	10.1	 25
153	 15	78.0	12.7	 25
154	 15	76.0	11.5	 25
155	 15	65.0	9.3	 25
156	 15	53.0	6.6	 25
157	 15	69.0	7.9	 25
158	 15	72.0	11.7	 25
159	 15	56.0	7.2	 25
160	 15	101.0	16.3	 25
161	 15	62.0	8.7	 25
162	 15	74.0	12.4	 25
163	 15	69.0	8.5	 25
164	 15	71.0	11.1	 25
165	 15	72.0	12.6	 25
166	 15	72.0	10.4	 25
167	 15	9445.0	1367.9	 25
168	 15	338.0	45.9	 25
169	 15	88.0	11.1	 25
170	 15	81.0	11.0	 25
171	 15	85.0	12.9	 25
172	 15	350.0	58.1	 25
173	 15	671.0	81.5	 25
174	 15	67.0	12.1	 25
175	 15	123.0	24.4	 25
176	 15	55.0	8.0	 25
177	 15	58.0	6.0	 25
178	 15	2849.0	543.7	 25
179	 15	77.0	10.5	 25
180	 15	155.0	19.8	 25
181	 15	212.0	45.9	 25
182	 15	54.0	6.5	 25
183	 15	70.0	9.4	 25
184	 15	96.0	14.4	 25
185	 15	82.0	11.0	 25
186	 15	64.0	14.5	 25
187	 15	70.0	8.8	 25
188	 15	73.0	10.6	 25
189	 15	75.0	13.1	 25
190	 15	68.0	11.0	 25
191	 15	76.0	13.0	 25
192	 15	60.0	12.9	 25
193	 15	64.0	7.7	 25
194	 15	45.0	6.2	 25
195	 15	68.0	10.9	 25
196	 15	72.0	12.2	 25
197	 15	867.0	173.4	 25
198	 15	58.0	9.5	 25
199	 15	83.0	9.6	 25
200	 15	92.0	12.6	 25
201	 15	104.0	14.9	 25
202	 15	60.0	9.0	 25
203	 15	101.0	17.0	 25
204	 15	80.0	13.5	 25
205	 15	63.0	6.1	 25
206	 15	48.0	6.1	 25
207	 15	59.0	8.8	 25
208	 15	65.0	9.5	 25
209	 15	451.0	85.8	 25
210	 15	673.0	111.0	 25
211	 15	113.0	12.7	 25
212	 15	75.0	12.7	 25
213	 15	152.0	32.4	 25
214	 15	69.0	12.7	 25
215	 15	69.0	7.9	 25
216	 15	96.0	18.2	 25
217	 15	73.0	11.0	 25
218	 15	85.0	11.7	 25
219	 15	88.0	11.7	 25
220	 15	54.0	7.8	 25
221	 15	60.0	7.3	 25
222	 15	63.0	9.8	 25
223	 15	68.0	10.9	 25
224	 15	61.0	7.4	 25
225	 15	278.0	51.8	 25
226	 15	69.0	11.1	 25
227	 15	66.0	11.6	 25
228	 15	342.0	44.4	 25
229	 15	59.0	8.5	 25
230	 15	118.0	16.5	 25
231	 15	97.0	17.7	 25
232	 15	66.0	9.2	 25
233	 15	57.0	7.9	 25
234	 15	60.0	16.0	 25
235	 15	1160.0	224.1	 25
236	 15	69.0	10.7	 25
237	 15	67.0	10.9	 25
238	 15	107.0	19.2	 25
239	 15	79.0	14.1	 25
240	 15	177.0	48.9	 25
241	 15	54.0	5.7	 25
242	 15	83.0	15.1	 25
243	 15	583.0	88.3	 25
244	 15	74.0	10.2	 25
245	 15	77.0	10.2	 25
246	 15	86.0	10.7	 25
247	 15	91.0	14.4	 25
248	 15	51.0	5.1	 25
249	 15	73.0	9.3	 25
250	 15	72.0	10.8	 25
251	 15	59.0	11.8	 25
252	 15	68.0	11.3	 25
253	 15	59.0	12.8	 25
254	 15	234.0	44.9	 25
255	 15	54.0	7.2	 25
256	 15	58.0	11.0	 25
257	 15	58.0	8.8	 25
258	 15	65.0	10.0	 25
259	 15	85.0	11.0	 25
260	 15	79.0	10.9	 25
261	 15	74.0	10.0	 25
262	 15	60.0	7.1	 25
263	 15	61.0	10.5	 25
264	 15	72.0	11.4	 25
265	 15	74.0	10.8	 25
266	 15	85.0	16.1	 25
267	 15	90.0	16.2	 25
268	 15	64.0	10.5	 25
269	 15	52.0	8.2	 25
270	 15	72.0	12.4	 25
271	 15	71.0	14.5	 25
272	 15	67.0	10.2	 25
273	 15	102.0	23.5	 25
274	 15	171.0	23.3	 25
275	 15	66.0	12.5	 25
276	 15	56.0	7.2	 25
277	 15	64.0	8.6	 25
278	 15	82.0	11.7	 25
279	 15	57.0	9.9	 25
280	 15	59.0	10.8	 25
281	 15	71.0	13.8	 25
282	 15	301.0	56.2	 25
283	 15	55.0	9.7	 25
284	 15	74.0	14.3	 25
285	 15	50.0	8.6	 25
286	 15	105.0	24.4	 25
287	 15	70.0	14.5	 25
288	 15	78.0	12.8	 25
289	 15	266.0	33.5	 25
290	 15	57.0	8.8	 25
291	 15	104.0	15.6	 25
292	 15	59.0	11.5	 25
293	 15	49.0	7.2	 25
294	 15	60.0	11.3	 25
295	 15	97.0	11.5	 25
296	 15	69.0	15.5	 25
297	 15	61.0	11.6	 25
298	 15	75.0	9.5	 25
299	 15	85.0	10.1	 25
300	 15	59.0	13.5	 25
301	 15	67.0	12.8	 25
302	 15	499.0	70.0	 25
303	 15	60.0	12.3	 25
304	 15	84.0	12.7	 25
305	 15	66.0	11.3	 25
306	 15	103.0	14.8	 25
307	 15	113.0	19.5	 25
308	 15	74.0	12.3	 25
309	 15	76.0	9.0	 25
310	 15	62.0	9.3	 25
311	 15	58.0	10.9	 25
312	 15	91.0	13.7	 25
313	 15	57.0	7.8	 25
314	 15	73.0	8.8	 25
315	 15	151.0	21.6	 25
316	 15	97.0	14.4	 25
317	 15	295.0	39.2	 25
318	 15	59.0	11.1	 25
319	 15	59.0	6.9	 25
320	 15	206.0	41.1	 25
321	 15	72.0	7.8	 25
322	 15	161.0	33.7	 25
323	 15	52.0	8.2	 25
324	 15	83.0	18.4	 25
325	 15	66.0	11.6	 25
326	 15	80.0	10.4	 25
327	 15	70.0	10.0	 25
328	 15	57.0	9.2	 25
329	 15	55.0	8.9	 25
330	 15	72.0	9.3	 25
331	 15	58.0	11.2	 25
332	 15	67.0	8.6	 25
333	 15	76.0	8.6	 25
334	 15	107.0	18.9	 25
335	 15	809.0	159.9	 25
336	 15	66.0	10.9	 25
337	 15	70.0	10.5	 25
338	 15	56.0	13.4	 25
339	 15	538.0	92.3	 25
340	 15	97.0	15.3	 25
341	 15	57.0	13.3	 25
342	 15	85.0	14.8	 25
343	 15	84.0	15.2	 25
344	 15	160.0	24.5	 25
345	 15	68.0	11.9	 25
346	 15	60.0	12.7	 25
347	 15	66.0	11.2	 25
348	 15	101.0	14.2	 25
349	 15	65.0	10.0	 25
350	 15	75.0	11.0	 25
351	 15	70.0	13.9	 25
352	 15	74.0	10.9	 25
353	 15	58.0	11.1	 25
354	 15	83.0	14.5	 25
355	 15	75.0	11.7	 25
356	 15	111.0	18.9	 25
357	 15	68.0	10.3	 25
358	 15	74.0	15.4	 25
359	 15	80.0	14.7	 25
360	 15	71.0	12.3	 25
361	 15	68.0	10.5	 25
362	 15	1883.0	254.4	 25
363	 15	77.0	12.9	 25
364	 15	74.0	12.2	 25
365	 15	57.0	12.6	 25
366	 15	74.0	9.3	 25
367	 15	242.0	32.8	 25
368	 15	83.0	13.3	 25
369	 15	987.0	171.1	 25
370	 15	68.0	10.9	 25
371	 15	69.0	12.1	 25
372	 15	69.0	14.4	 25
373	 15	75.0	12.6	 25
374	 15	72.0	14.4	 25
375	 15	74.0	11.2	 25
376	 15	62.0	9.9	 25
377	 15	184.0	20.3	 25
378	 15	89.0	11.9	 25
379	 15	78.0	10.2	 25
380	 15	59.0	9.4	 25
381	 15	61.0	9.1	 25
382	 15	57.0	9.8	 25
383	 15	59.0	7.6	 25
384	 15	64.0	10.2	 25
385	 15	56.0	10.9	 25
386	 15	75.0	12.6	 25
387	 15	140.0	14.8	 25
388	 15	100.0	13.1	 25
389	 15	330.0	48.6	 25
390	 15	89.0	16.3	 25
391	 15	165.0	23.7	 25
392	 15	65.0	9.8	 25
393	 15	182.0	28.5	 25
394	 15	831.0	75.5	 25
395	 15	834.0	113.9	 25
396	 15	53.0	7.5	 25
397	 15	72.0	14.4	 25
398	 15	78.0	14.8	 25
399	 15	85.0	17.8	 25
400	 15	554.0	94.5	 25
401	 15	187.0	25.1	 25
402	 15	63.0	11.0	 25
403	 15	58.0	8.4	 25
404	 15	65.0	8.9	 25
405	 15	180.0	27.0	 25
406	 15	93.0	12.3	 25
407	 15	69.0	8.4	 25
408	 15	353.0	58.1	 25
409	 15	80.0	12.5	 25
410	 15	62.0	7.2	 25
411	 15	257.0	43.7	 25
412	 15	68.0	10.2	 25
413	 15	77.0	13.0	 25
414	 15	69.0	12.7	 25
415	 15	50.0	7.9	 25
416	 15	47.0	7.0	 25
417	 15	246.0	34.8	 25
418	 15	65.0	10.4	 25
419	 15	126.0	24.0	 25
420	 15	65.0	10.9	 25
421	 15	91.0	10.9	 25
422	 15	94.0	16.8	 25
423	 15	69.0	12.3	 25
424	 15	107.0	17.4	 25
425	 15	68.0	12.7	 25
426	 15	59.0	8.3	 25
427	 15	53.0	8.8	 25
428	 15	59.0	9.2	 25
429	 15	950.0	160.4	 25
430	 15	67.0	12.1	 25
431	 15	60.0	8.7	 25
432	 15	61.0	8.7	 25
433	 15	58.0	9.1	 25
434	 15	68.0	9.4	 25
435	 15	61.0	7.7	 25
436	 15	75.0	11.0	 25
437	 15	62.0	11.4	 25
438	 15	468.0	67.7	 25
439	 15	64.0	9.8	 25
440	 15	83.0	14.5	 25
441	 15	83.0	12.7	 25
442	 15	64.0	10.0	 25
443	 15	743.0	152.8	 25
444	 15	123.0	19.7	 25
445	 15	92.0	16.2	 25
446	 15	61.0	8.0	 25
447	 15	76.0	16.7	 25
448	 15	72.0	9.2	 25
449	 15	444.0	94.9	 25
450	 15	145.0	25.0	 25
451	 15	84.0	14.8	 25
452	 15	60.0	7.7	 25
453	 15	53.0	5.6	 25
454	 15	69.0	6.9	 25
455	 15	61.0	10.0	 25
456	 15	106.0	15.3	 25
457	 15	71.0	8.9	 25
458	 15	95.0	25.3	 25
459	 15	56.0	7.3	 25
460	 15	68.0	11.7	 25
461	 15	85.0	12.4	 25
462	 15	75.0	14.7	 25
463	 15	125.0	12.4	 25
464	 15	72.0	13.5	 25
465	 15	56.0	8.8	 25
466	 15	67.0	10.4	 25
467	 15	55.0	6.7	 25
468	 15	50.0	6.5	 25
469	 15	101.0	20.2	 25
470	 15	64.0	8.1	 25
471	 15	73.0	12.6	 25
472	 15	99.0	17.4	 25
473	 15	160.0	33.7	 25
474	 15	143.0	24.9	 25
475	 15	58.0	10.3	 25
476	 15	51.0	5.8	 25
477	 15	79.0	10.5	 25
478	 15	75.0	10.7	 25
479	 15	68.0	10.9	 25
480	 15	485.0	101.7	 25
481	 15	80.0	11.6	 25
482	 15	116.0	11.3	 25
483	 15	75.0	13.5	 25
484	 15	82.0	13.0	 25
485	 15	122.0	23.1	 25
486	 15	82.0	12.3	 25
487	 15	54.0	5.9	 25
488	 15	141.0	27.5	 25
489	 15	1114.0	208.7	 25
490	 15	84.0	17.0	 25
491	 15	71.0	6.6	 25
492	 15	86.0	16.6	 25
493	 15	55.0	7.5	 25
494	 15	331.0	69.3	 25
495	 15	96.0	12.7	 25
496	 15	110.0	14.9	 25
497	 15	88.0	11.6	 25
498	 15	80.0	12.5	 25
499	 15	111.0	15.4	 25
500	 15	70.0	9.8	 25
501	 15	158.0	21.6	 25
502	 15	56.0	9.6	 25
503	 15	66.0	9.0	 25
504	 15	66.0	10.0	 25
505	 15	69.0	14.6	 25
506	 15	61.0	8.2	 25
507	 15	87.0	14.1	 25
508	 15	68.0	15.6	 25
509	 15	65.0	10.4	 25
510	 15	142.0	23.3	 25
511	 15	312.0	36.1	 25
512	 15	90.0	18.0	 25
513	 15	111.0	18.0	 25
514	 15	74.0	10.1	 25
515	 15	76.0	14.6	 25
516	 15	109.0	23.0	 25
517	 15	54.0	8.6	 25
518	 15	59.0	7.4	 25
519	 15	65.0	9.7	 25
520	 15	118.0	18.0	 25
521	 15	137.0	19.2	 25
522	 15	79.0	12.0	 25
523	 15	63.0	10.9	 25
524	 15	75.0	10.7	 25
525	 15	62.0	12.8	 25
526	 15	70.0	10.6	 25
527	 15	85.0	13.6	 25
528	 15	79.0	16.3	 25
529	 15	77.0	12.2	 25
530	 15	54.0	8.9	 25
531	 15	55.0	7.7	 25
532	 15	65.0	11.0	 25
533	 15	181.0	34.2	 25
534	 15	56.0	11.5	 25
535	 15	257.0	53.0	 25
536	 15	172.0	18.4	 25
537	 15	142.0	19.0	 25
538	 15	147.0	22.3	 25
539	 15	782.0	117.7	 25
540	 15	62.0	10.9	 25
541	 15	58.0	5.6	 25
542	 15	103.0	14.4	 25
543	 15	56.0	4.6	 25
544	 15	69.0	12.5	 25
545	 15	62.0	5.8	 25
546	 15	65.0	10.9	 25
547	 15	82.0	11.9	 25
548	 15	122.0	21.9	 25
549	 15	61.0	9.2	 25
550	 15	49.0	8.7	 25
551	 15	89.0	20.7	 25
552	 15	87.0	11.3	 25
553	 15	57.0	10.7	 25
554	 15	77.0	8.1	 25
555	 15	71.0	11.5	 25
556	 15	71.0	10.2	 25
557	 15	66.0	13.5	 25
558	 15	60.0	7.9	 25
559	 15	88.0	13.9	 25
560	 15	57.0	5.6	 25
561	 15	66.0	11.7	 25
562	 15	63.0	9.1	 25
563	 15	71.0	11.6	 25
564	 15	63.0	15.5	 25
565	 15	68.0	10.7	 25
566	 15	71.0	10.4	 25
567	 15	86.0	12.7	 25
568	 15	66.0	12.2	 25
569	 15	98.0	9.4	 25
570	 15	80.0	9.8	 25
571	 15	64.0	7.5	 25
572	 15	57.0	8.6	 25
573	 15	85.0	12.1	 25
574	 15	65.0	11.7	 25
575	 15	53.0	7.5	 25
576	 15	45.0	9.7	 25
577	 15	65.0	8.1	 25
578	 15	69.0	11.8	 25
579	 15	4268.0	691.4	 25
580	 15	65.0	5.4	 25
581	 15	52.0	7.0	 25
582	 15	250.0	23.9	 25
583	 15	596.0	70.2	 25
584	 15	615.0	91.4	 25
585	 15	64.0	11.2	 25
586	 15	534.0	95.5	 25
587	 15	67.0	10.3	 25
588	 15	56.0	9.0	 25
589	 15	52.0	10.3	 25
590	 15	58.0	9.0	 25
591	 15	67.0	8.1	 25
592	 15	64.0	11.6	 25
593	 15	63.0	8.0	 25
594	 15	52.0	8.4	 25
595	 15	74.0	9.7	 25
596	 15	69.0	12.3	 25
597	 15	76.0	15.2	 25
598	 15	60.0	12.4	 25
599	 15	93.0	15.2	 25
600	 15	165.0	25.7	 25
601	 15	75.0	10.3	 25
602	 15	250.0	30.1	 25
603	 15	73.0	11.9	 25
604	 15	129.0	14.1	 25
605	 15	69.0	8.7	 25
606	 15	69.0	8.8	 25
607	 15	79.0	9.2	 25
608	 15	54.0	9.3	 25
609	 15	70.0	10.8	 25
610	 15	98.0	18.6	 25
611	 15	102.0	14.5	 25
612	 15	63.0	11.0	 25
613	 15	60.0	12.2	 25
614	 15	63.0	9.8	 25
615	 15	55.0	9.4	 25
616	 15	55.0	8.2	 25
617	 15	51.0	9.8	 25
618	 15	80.0	13.7	 25
619	 15	87.0	15.6	 25
620	 15	91.0	12.7	 25
621	 15	64.0	10.6	 25
622	 15	73.0	10.6	 25
623	 15	187.0	21.9	 25
624	 15	66.0	11.3	 25
625	 15	58.0	10.3	 25
626	 15	61.0	9.1	 25
627	 15	82.0	14.5	 25
628	 15	112.0	18.2	 25
629	 15	66.0	11.2	 25
630	 15	65.0	13.5	 25
631	 15	54.0	6.8	 25
632	 15	80.0	12.4	 25
633	 15	66.0	10.7	 25
634	 15	86.0	12.3	 25
635	 15	64.0	9.5	 25
636	 15	64.0	12.2	 25
637	 15	62.0	12.0	 25
638	 15	61.0	9.5	 25
639	 15	471.0	70.6	 25
640	 15	61.0	8.2	 25
641	 15	60.0	15.3	 25
642	 15	52.0	9.0	 25
643	 15	460.0	101.0	 25
644	 15	60.0	11.1	 25
645	 15	58.0	9.9	 25
646	 15	91.0	12.3	 25
647	 15	56.0	7.2	 25
648	 15	54.0	9.0	 25
649	 15	53.0	8.1	 25
650	 15	245.0	41.0	 25
651	 15	151.0	20.5	 25
652	 15	98.0	14.7	 25
653	 15	149.0	21.9	 25
654	 15	53.0	9.9	 25
655	 15	377.0	46.2	 25
656	 15	66.0	11.5	 25
657	 15	63.0	9.4	 25
658	 15	61.0	9.2	 25
659	 15	53.0	8.3	 25
660	 15	77.0	6.8	 25
661	 15	93.0	15.5	 25
662	 15	58.0	5.5	 25
663	 15	82.0	12.5	 25
664	 15	132.0	22.2	 25
665	 15	84.0	12.1	 25
666	 15	106.0	21.4	 25
667	 15	54.0	8.4	 25
668	 15	85.0	17.0	 25
669	 15	71.0	12.5	 25
670	 15	69.0	8.0	 25
671	 15	910.0	173.8	 25
672	 15	78.0	12.1	 25
673	 15	58.0	7.9	 25
674	 15	59.0	4.9	 25
675	 15	78.0	12.7	 25
676	 15	71.0	7.6	 25
677	 15	66.0	7.2	 25
678	 15	68.0	10.3	 25
679	 15	270.0	39.9	 25
680	 15	59.0	11.6	 25
681	 15	53.0	7.9	 25
682	 15	53.0	7.5	 25
683	 15	64.0	14.3	 25
684	 15	73.0	10.0	 25
685	 15	63.0	10.5	 25
686	 15	84.0	13.3	 25
687	 15	95.0	16.9	 25
688	 15	238.0	38.4	 25
689	 15	64.0	10.7	 25
690	 15	63.0	12.7	 25
691	 15	66.0	12.8	 25
692	 15	61.0	12.5	 25
693	 15	60.0	8.1	 25
694	 15	78.0	14.7	 25
695	 15	49.0	8.6	 25
696	 15	55.0	9.7	 25
697	 15	164.0	31.2	 25
698	 15	92.0	18.0	 25
699	 15	64.0	10.1	 25
700	 15	103.0	22.4	 25
701	 15	179.0	41.2	 25
702	 15	78.0	14.1	 25
703	 15	67.0	10.4	 25
704	 15	134.0	14.5	 25
705	 15	64.0	10.4	 25
706	 15	65.0	8.3	 25
707	 15	74.0	15.6	 25
708	 15	151.0	23.5	 25
709	 15	263.0	35.9	 25
710	 15	140.0	19.8	 25
711	 15	70.0	12.8	 25
712	 15	63.0	9.7	 25
713	 15	160.0	35.9	 25
714	 15	136.0	21.5	 25
715	 15	102.0	14.7	 25
716	 15	79.0	13.6	 25
717	 15	74.0	10.4	 25
718	 15	74.0	14.7	 25
719	 15	71.0	11.1	 25
720	 15	152.0	20.8	 25
721	 15	77.0	14.8	 25
722	 15	54.0	13.4	 25
723	 15	51.0	7.4	 25
724	 15	85.0	17.5	 25
725	 15	76.0	12.1	 25
726	 15	59.0	10.9	 25
727	 15	75.0	18.0	 25
728	 15	57.0	6.3	 25
729	 15	99.0	14.7	 25
730	 15	59.0	10.6	 25
731	 15	85.0	15.0	 25
732	 15	63.0	9.6	 25
733	 15	103.0	15.7	 25
734	 15	63.0	7.6	 25
735	 15	67.0	9.6	 25
736	 15	49.0	7.4	 25
737	 15	51.0	6.8	 25
738	 15	64.0	10.1	 25
739	 15	67.0	16.6	 25
740	 15	62.0	12.0	 25
741	 15	196.0	41.8	 25
742	 15	2753.0	424.7	 25
743	 15	86.0	18.2	 25
744	 15	76.0	12.5	 25
745	 15	66.0	11.8	 25
746	 15	101.0	17.4	 25
747	 15	57.0	8.4	 25
748	 15	65.0	7.9	 25
749	 15	89.0	13.4	 25
750	 15	607.0	89.1	 25
751	 15	71.0	10.9	 25
752	 15	66.0	11.0	 25
753	 15	76.0	12.6	 25
754	 15	99.0	15.3	 25
755	 15	85.0	11.7	 25
756	 15	411.0	63.9	 25
757	 15	115.0	18.7	 25
758	 15	162.0	24.0	 25
759	 15	55.0	10.7	 25
760	 15	122.0	25.9	 25
761	 15	75.0	14.1	 25
762	 15	60.0	11.0	 25
763	 15	803.0	111.8	 25
764	 15	64.0	9.6	 25
765	 15	60.0	8.4	 25
766	 15	63.0	11.3	 25
767	 15	475.0	86.1	 25
768	 15	62.0	11.8	 25
769	 15	58.0	8.0	 25
770	 15	82.0	13.7	 25
771	 15	154.0	23.8	 25
772	 15	1362.0	138.5	 25
773	 15	85.0	18.6	 25
774	 15	60.0	11.4	 25
775	 15	125.0	16.6	 25
776	 15	106.0	18.7	 25
777	 15	63.0	9.0	 25
778	 15	82.0	15.3	 25
779	 15	64.0	11.5	 25
780	 15	68.0	8.1	 25
781	 15	75.0	10.0	 25
782	 15	112.0	21.2	 25
783	 15	60.0	10.4	 25
784	 15	345.0	62.7	 25
785	 15	73.0	14.6	 25
786	 15	78.0	13.1	 25
787	 15	72.0	13.0	 25
788	 15	66.0	11.5	 25
789	 15	1277.0	248.0	 25
790	 15	62.0	10.2	 25
791	 15	78.0	12.8	 25
792	 15	73.0	8.5	 25
793	 15	65.0	8.7	 25
794	 15	56.0	6.4	 25
795	 15	67.0	9.5	 25
796	 15	66.0	9.8	 25
797	 15	72.0	8.9	 25
798	 15	87.0	18.6	 25
799	 15	73.0	13.7	 25
800	 15	83.0	14.8	 25
801	 15	211.0	42.2	 25
802	 15	78.0	11.3	 25
803	 15	64.0	8.9	 25
804	 15	65.0	11.8	 25
805	 15	128.0	22.6	 25
806	 15	733.0	108.4	 25
807	 15	60.0	10.9	 25
808	 15	57.0	10.0	 25
809	 15	61.0	10.7	 25
810	 15	75.0	11.5	 25
811	 15	63.0	9.1	 25
812	 15	64.0	11.9	 25
813	 15	64.0	11.0	 25
814	 15	60.0	13.0	 25
815	 15	56.0	9.8	 25
816	 15	59.0	8.8	 25
817	 15	65.0	10.6	 25
818	 15	58.0	10.5	 25
819	 15	91.0	12.9	 25
820	 15	62.0	6.9	 25
821	 15	78.0	13.2	 25
822	 15	62.0	12.2	 25
823	 15	1173.0	171.1	 25
824	 15	99.0	16.1	 25
825	 15	81.0	16.9	 25
826	 15	90.0	14.8	 25
827	 15	74.0	9.4	 25
828	 15	74.0	13.7	 25
829	 15	234.0	41.8	 25
830	 15	299.0	57.2	 25
831	 15	76.0	11.6	 25
832	 15	64.0	12.7	 25
833	 15	89.0	18.1	 25
834	 15	102.0	22.8	 25
835	 15	63.0	12.0	 25
836	 15	60.0	10.3	 25
837	 15	533.0	77.4	 25
838	 15	450.0	62.4	 25
839	 15	74.0	11.9	 25
840	 15	55.0	6.7	 25
841	 15	72.0	12.0	 25
842	 15	60.0	11.3	 25
843	 15	63.0	10.2	 25
844	 15	90.0	13.0	 25
845	 15	60.0	6.6	 25
846	 15	56.0	8.9	 25
847	 15	44.0	5.6	 25
848	 15	178.0	29.3	 25
849	 15	93.0	17.6	 25
850	 15	75.0	8.1	 25
851	 15	163.0	32.0	 25
852	 15	74.0	9.9	 25
853	 15	67.0	7.5	 25
854	 15	85.0	13.8	 25
855	 15	85.0	15.5	 25
856	 15	86.0	13.9	 25
857	 15	58.0	5.9	 25
858	 15	60.0	7.6	 25
859	 15	60.0	10.3	 25
860	 15	51.0	10.5	 25
861	 15	72.0	12.7	 25
862	 15	56.0	11.2	 25
863	 15	90.0	16.5	 25
864	 15	80.0	11.9	 25
865	 15	95.0	11.5	 25
866	 15	95.0	20.6	 25
867	 15	57.0	12.4	 25
868	 15	65.0	11.5	 25
869	 15	57.0	12.4	 25
870	 15	67.0	11.1	 25
871	 15	278.0	45.1	 25
872	 15	123.0	17.8	 25
873	 15	64.0	9.3	 25
874	 15	79.0	12.4	 25
875	 15	95.0	17.5	 25
876	 15	60.0	9.5	 25
877	 15	84.0	13.8	 25
878	 15	56.0	10.0	 25
879	 15	65.0	12.6	 25
880	 15	81.0	10.3	 25
881	 15	80.0	13.6	 25
882	 15	208.0	23.8	 25
883	 15	79.0	18.3	 25
884	 15	78.0	12.1	 25
885	 15	191.0	43.4	 25
886	 15	62.0	9.8	 25
887	 15	65.0	12.1	 25
888	 15	70.0	8.7	 25
889	 15	83.0	12.6	 25
890	 15	83.0	10.2	 25
891	 15	260.0	52.9	 25
892	 15	53.0	9.4	 25
893	 15	58.0	9.5	 25
894	 15	146.0	25.9	 25
895	 15	156.0	14.2	 25
896	 15	77.0	12.6	 25
897	 15	88.0	12.3	 25
898	 15	97.0	15.2	 25
899	 15	98.0	14.0	 25
900	 15	66.0	8.6	 25
901	 15	69.0	11.7	 25
902	 15	66.0	10.4	 25
903	 15	83.0	11.1	 25
904	 15	806.0	140.3	 25
905	 15	74.0	11.4	 25
906	 15	63.0	13.1	 25
907	 15	53.0	9.6	 25
908	 15	65.0	7.9	 25
909	 15	76.0	14.0	 25
910	 15	203.0	54.3	 25
911	 15	59.0	10.2	 25
912	 15	546.0	78.4	 25
913	 15	86.0	15.4	 25
914	 15	76.0	10.4	 25
915	 15	82.0	13.5	 25
916	 15	51.0	8.6	 25
917	 15	176.0	36.3	 25
918	 15	70.0	12.0	 25
919	 15	55.0	8.9	 25
920	 15	66.0	14.4	 25
921	 15	64.0	8.2	 25
922	 15	128.0	20.1	 25
923	 15	77.0	14.8	 25
924	 15	62.0	8.0	 25
925	 15	84.0	14.4	 25
926	 15	72.0	10.0	 25
927	 15	92.0	16.4	 25
928	 15	52.0	10.1	 25
929	 15	186.0	37.8	 25
930	 15	57.0	9.4	 25
931	 15	155.0	26.9	 25
932	 15	204.0	34.0	 25
933	 15	66.0	9.4	 25
934	 15	60.0	8.9	 25
935	 15	58.0	8.7	 25
936	 15	81.0	16.5	 25
937	 15	505.0	95.6	 25
938	 15	52.0	9.2	 25
939	 15	50.0	8.9	 25
940	 15	61.0	10.5	 25
941	 15	147.0	23.7	 25
942	 15	61.0	7.5	 25
943	 15	90.0	16.6	 25
944	 15	64.0	11.4	 25
945	 15	61.0	8.6	 25
946	 15	56.0	9.3	 25
947	 15	64.0	9.8	 25
948	 15	59.0	9.2	 25
949	 15	74.0	13.0	 25
950	 15	86.0	11.4	 25
951	 15	57.0	9.6	 25
952	 15	70.0	10.3	 25
953	 15	65.0	12.8	 25
954	 15	77.0	15.2	 25
955	 15	71.0	14.2	 25
956	 15	91.0	11.7	 25
957	 15	91.0	13.9	 25
958	 15	66.0	12.5	 25
959	 15	52.0	12.3	 25
960	 15	61.0	10.2	 25
961	 15	3268.0	642.5	 25
962	 15	50.0	8.8	 25
963	 15	56.0	8.2	 25
964	 15	55.0	10.3	 25
965	 15	56.0	9.9	 25
966	 15	59.0	13.8	 25
967	 15	123.0	21.9	 25
968	 15	65.0	11.0	 25
969	 15	77.0	9.7	 25
970	 15	81.0	11.1	 25
971	 15	86.0	12.0	 25
972	 15	80.0	12.7	 25
973	 15	102.0	18.8	 25
974	 15	77.0	17.8	 25
975	 15	109.0	17.6	 25
976	 15	148.0	26.8	 25
977	 15	101.0	20.1	 25
978	 15	62.0	11.3	 25
979	 15	84.0	12.3	 25
980	 15	55.0	9.3	 25
981	 15	62.0	9.7	 25
982	 15	65.0	9.1	 25
983	 15	92.0	12.6	 25
984	 15	102.0	12.6	 25
985	 15	57.0	11.1	 25
986	 15	63.0	12.5	 25
987	 15	56.0	7.7	 25
988	 15	87.0	8.9	 25
989	 15	91.0	17.5	 25
990	 15	124.0	11.9	 25
991	 15	78.0	10.2	 25
992	 15	82.0	12.2	 25
993	 15	59.0	8.3	 25
994	 15	55.0	10.2	 25
995	 15	116.0	18.0	 25
996	 15	108.0	18.6	 25
997	 15	100.0	13.9	 25
998	 15	111.0	20.0	 25
999	 15	292.0	48.1	 25
1000	 15	153.0	19.2	 25
1001	 15	103.0	17.1	 25
  0	 16	3551.0	704.4	 25
  1	 16	94.0	15.4	 25
  2	 16	77.0	14.5	 25
  3	 16	106.0	15.3	 25
  4	 16	90.0	16.4	 25
  5	 16	438.0	70.4	 25
  6	 16	99.0	20.6	 25
  7	 16	113.0	17.5	 25
  8	 16	89.0	13.9	 25
  9	 16	68.0	11.9	 25
 10	 16	68.0	9.4	 25
 11	 16	73.0	15.8	 25
 12	 16	70.0	11.4	 25
 13	 16	74.0	12.7	 25
 14	 16	69.0	10.9	 25
 15	 16	83.0	12.9	 25
 16	 16	95.0	16.5	 25
 17	 16	94.0	16.0	 25
 18	 16	69.0	11.7	 25
 19	 16	70.0	9.2	 25
 20	 16	62.0	8.7	 25
 21	 16	73.0	12.1	 25
 22	 16	83.0	15.3	 25
 23	 16	108.0	19.6	 25
 24	 16	346.0	64.9	 25
 25	 16	71.0	14.2	 25
 26	 16	69.0	12.2	 25
 27	 16	53.0	7.5	 25
 28	 16	62.0	8.3	 25
 29	 16	76.0	9.8	 25
 30	 16	68.0	14.7	 25
 31	 16	66.0	7.8	 25
 32	 16	57.0	9.2	 25
 33	 16	242.0	42.6	 25
 34	 16	75.0	15.1	 25
 35	 16	218.0	43.2	 25
 36	 16	72.0	11.0	 25
 37	 16	61.0	11.2	 25
 38	 16	65.0	9.7	 25
 39	 16	63.0	11.3	 25
 40	 16	58.0	8.3	 25
 41	 16	65.0	14.5	 25
 42	 16	58.0	7.6	 25
 43	 16	68.0	12.7	 25
 44	 16	62.0	12.5	 25
 45	 16	64.0	8.6	 25
 46	 16	83.0	12.0	 25
 47	 16	96.0	14.3	 25
 48	 16	53.0	8.3	 25
 49	 16	53.0	7.0	 25
 50	 16	78.0	14.9	 25
 51	 16	62.0	13.8	 25
 52	 16	62.0	11.6	 25
 53	 16	61.0	11.9	 25
 54	 16	61.0	10.7	 25
 55	 16	69.0	11.3	 25
 56	 16	96.0	15.7	 25
 57	 16	53.0	14.2	 25
 58	 16	109.0	19.7	 25
 59	 16	83.0	15.4	 25
 60	 16	63.0	13.8	 25
 61	 16	63.0	11.9	 25
 62	 16	72.0	15.0	 25
 63	 16	75.0	11.8	 25
 64	 16	73.0	10.7	 25
 65	 16	71.0	9.5	 25
 66	 16	64.0	9.9	 25
 67	 16	60.0	11.2	 25
 68	 16	65.0	11.2	 25
 69	 16	71.0	10.9	 25
 70	 16	59.0	8.9	 25
 71	 16	79.0	18.1	 25
 72	 16	60.0	9.0	 25
 73	 16	90.0	13.5	 25
 74	 16	54.0	10.6	 25
 75	 16	79.0	14.4	 25
 76	 16	80.0	11.7	 25
 77	 16	82.0	17.0	 25
 78	 16	64.0	12.8	 25
 79	 16	118.0	19.6	 25
 80	 16	59.0	9.2	 25
 81	 16	77.0	10.6	 25
 82	 16	78.0	16.1	 25
 83	 16	63.0	10.5	 25
 84	 16	67.0	9.9	 25
 85	 16	70.0	11.4	 25
 86	 16	120.0	17.3	 25
 87	 16	161.0	18.6	 25
 88	 16	115.0	19.6	 25
 89	 16	93.0	14.0	 25
 90	 16	82.0	12.7	 25
 91	 16	65.0	9.8	 25
 92	 16	73.0	11.9	 25
 93	 16	62.0	9.9	 25
 94	 16	77.0	14.1	 25
 95	 16	76.0	11.4	 25
 96	 16	96.0	14.9	 25
 97	 16	98.0	13.5	 25
 98	 16	74.0	14.2	 25
 99	 16	61.0	8.3	 25
100	 16	63.0	10.0	 25
101	 16	67.0	11.7	 25
102	 16	51.0	8.7	 25
103	 16	54.0	8.9	 25
104	 16	61.0	12.6	 25
105	 16	51.0	9.1	 25
106	 16	58.0	10.9	 25
107	 16	65.0	11.2	 25
108	 16	97.0	16.1	 25
109	 16	87.0	14.1	 25
110	 16	63.0	9.5	 25
111	 16	84.0	16.7	 25
112	 16	70.0	11.3	 25
113	 16	89.0	14.6	 25
114	 16	69.0	9.4	 25
115	 16	73.0	12.9	 25
116	 16	76.0	13.9	 25
117	 16	55.0	7.6	 25
118	 16	67.0	10.8	 25
119	 16	52.0	9.3	 25
120	 16	292.0	63.7	 25
121	 16	66.0	10.4	 25
122	 16	67.0	13.3	 25
123	 16	92.0	12.1	 25
124	 16	79.0	14.4	 25
125	 16	85.0	13.2	 25
126	 16	69.0	8.9	 25
127	 16	77.0	13.6	 25
128	 16	57.0	10.4	 25
129	 16	82.0	13.5	 25
130	 16	81.0	9.8	 25
131	 16	69.0	12.2	 25
132	 16	57.0	9.2	 25
133	 16	79.0	9.9	 25
134	 16	96.0	16.8	 25
135	 16	69.0	10.9	 25
136	 16	56.0	9.2	 25
137	 16	59.0	10.3	 25
138	 16	191.0	35.8	 25
139	 16	68.0	9.9	 25
140	 16	61.0	10.5	 25
141	 16	120.0	20.4	 25
142	 16	73.0	14.9	 25
143	 16	60.0	9.2	 25
144	 16	66.0	9.1	 25
145	 16	75.0	12.8	 25
146	 16	63.0	10.8	 25
147	 16	79.0	13.6	 25
148	 16	72.0	11.3	 25
149	 16	65.0	13.2	 25
150	 16	65.0	9.7	 25
151	 16	70.0	9.4	 25
152	 16	64.0	9.4	 25
153	 16	84.0	17.0	 25
154	 16	86.0	13.1	 25
155	 16	79.0	16.7	 25
156	 16	53.0	8.2	 25
157	 16	63.0	10.3	 25
158	 16	76.0	13.9	 25
159	 16	58.0	9.3	 25
160	 16	73.0	15.7	 25
161	 16	79.0	18.4	 25
162	 16	63.0	13.2	 25
163	 16	77.0	15.1	 25
164	 16	68.0	14.8	 25
165	 16	60.0	11.4	 25
166	 16	56.0	9.3	 25
167	 16	1479.0	206.8	 25
168	 16	106.0	24.2	 25
169	 16	69.0	10.5	 25
170	 16	59.0	10.7	 25
171	 16	58.0	10.6	 25
172	 16	96.0	20.2	 25
173	 16	137.0	22.6	 25
174	 16	64.0	11.7	 25
175	 16	58.0	10.5	 25
176	 16	58.0	9.8	 25
177	 16	57.0	9.8	 25
178	 16	415.0	71.5	 25
179	 16	79.0	11.7	 25
180	 16	69.0	10.8	 25
181	 16	63.0	10.1	 25
182	 16	59.0	11.7	 25
183	 16	62.0	14.2	 25
184	 16	70.0	14.2	 25
185	 16	84.0	15.3	 25
186	 16	63.0	8.7	 25
187	 16	77.0	10.5	 25
188	 16	69.0	13.9	 25
189	 16	88.0	14.9	 25
190	 16	61.0	11.6	 25
191	 16	62.0	10.8	 25
192	 16	58.0	12.1	 25
193	 16	85.0	17.3	 25
194	 16	72.0	15.6	 25
195	 16	62.0	11.0	 25
196	 16	67.0	11.9	 25
197	 16	58.0	14.5	 25
198	 16	54.0	9.8	 25
199	 16	68.0	12.5	 25
200	 16	177.0	23.9	 25
201	 16	101.0	18.4	 25
202	 16	54.0	13.3	 25
203	 16	77.0	12.0	 25
204	 16	61.0	11.5	 25
205	 16	78.0	16.3	 25
206	 16	68.0	11.5	 25
207	 16	54.0	8.1	 25
208	 16	52.0	6.0	 25
209	 16	115.0	21.5	 25
210	 16	81.0	16.0	 25
211	 16	73.0	15.8	 25
212	 16	71.0	14.5	 25
213	 16	72.0	16.5	 25
214	 16	69.0	11.5	 25
215	 16	74.0	13.9	 25
216	 16	61.0	10.3	 25
217	 16	59.0	10.9	 25
218	 16	60.0	8.4	 25
219	 16	56.0	9.8	 25
220	 16	66.0	12.9	 25
221	 16	66.0	11.5	 25
222	 16	65.0	11.6	 25
223	 16	61.0	12.8	 25
224	 16	47.0	10.9	 25
225	 16	58.0	11.5	 25
226	 16	70.0	14.0	 25
227	 16	66.0	10.8	 25
228	 16	53.0	7.9	 25
229	 16	77.0	13.7	 25
230	 16	74.0	13.5	 25
231	 16	78.0	14.6	 25
232	 16	68.0	10.3	 25
233	 16	63.0	8.9	 25
234	 16	52.0	11.2	 25
235	 16	76.0	18.4	 25
236	 16	74.0	17.3	 25
237	 16	58.0	8.9	 25
238	 16	324.0	60.3	 25
239	 16	68.0	12.2	 25
240	 16	63.0	9.1	 25
241	 16	57.0	10.2	 25
242	 16	57.0	12.1	 25
243	 16	66.0	12.8	 25
244	 16	52.0	11.2	 25
245	 16	48.0	8.7	 25
246	 16	60.0	13.9	 25
247	 16	69.0	11.9	 25
248	 16	76.0	14.5	 25
249	 16	59.0	13.1	 25
250	 16	124.0	28.3	 25
251	 16	61.0	12.0	 25
252	 16	62.0	11.9	 25
253	 16	49.0	7.7	 25
254	 16	48.0	8.8	 25
255	 16	69.0	8.9	 25
256	 16	69.0	17.5	 25
257	 16	59.0	11.8	 25
258	 16	62.0	9.9	 25
259	 16	92.0	17.7	 25
260	 16	98.0	17.0	 25
261	 16	62.0	12.1	 25
262	 16	58.0	10.3	 25
263	 16	65.0	7.8	 25
264	 16	58.0	8.0	 25
265	 16	53.0	10.4	 25
266	 16	67.0	10.9	 25
267	 16	67.0	9.9	 25
268	 16	55.0	10.0	 25
269	 16	57.0	11.7	 25
270	 16	59.0	9.3	 25
271	 16	75.0	13.4	 25
272	 16	58.0	8.2	 25
273	 16	75.0	15.7	 25
274	 16	62.0	13.1	 25
275	 16	59.0	11.1	 25
276	 16	57.0	9.2	 25
277	 16	60.0	8.6	 25
278	 16	52.0	6.2	 25
279	 16	48.0	9.0	 25
280	 16	40.0	6.2	 25
281	 16	57.0	10.3	 25
282	 16	63.0	12.3	 25
283	 16	65.0	10.1	 25
284	 16	58.0	7.8	 25
285	 16	64.0	11.5	 25
286	 16	90.0	13.5	 25
287	 16	64.0	12.4	 25
288	 16	123.0	16.5	 25
289	 16	89.0	10.7	 25
290	 16	58.0	9.9	 25
291	 16	53.0	10.6	 25
292	 16	48.0	8.7	 25
293	 16	63.0	13.6	 25
294	 16	74.0	14.6	 25
295	 16	114.0	17.4	 25
296	 16	63.0	9.4	 25
297	 16	61.0	12.6	 25
298	 16	77.0	9.7	 25
299	 16	63.0	9.2	 25
300	 16	61.0	10.6	 25
301	 16	85.0	16.5	 25
302	 16	112.0	18.9	 25
303	 16	90.0	16.7	 25
304	 16	98.0	12.3	 25
305	 16	72.0	13.2	 25
306	 16	59.0	7.7	 25
307	 16	69.0	11.2	 25
308	 16	56.0	7.8	 25
309	 16	209.0	24.5	 25
310	 16	83.0	16.4	 25
311	 16	46.0	8.8	 25
312	 16	62.0	12.7	 25
313	 16	61.0	10.1	 25
314	 16	75.0	10.4	 25
315	 16	60.0	8.7	 25
316	 16	100.0	16.7	 25
317	 16	154.0	26.5	 25
318	 16	67.0	12.4	 25
319	 16	74.0	13.5	 25
320	 16	62.0	12.7	 25
321	 16	79.0	16.7	 25
322	 16	74.0	12.2	 25
323	 16	59.0	11.6	 25
324	 16	58.0	12.9	 25
325	 16	58.0	9.9	 25
326	 16	66.0	8.7	 25
327	 16	57.0	8.5	 25
328	 16	61.0	8.7	 25
329	 16	60.0	13.9	 25
330	 16	71.0	10.3	 25
331	 16	69.0	13.3	 25
332	 16	84.0	15.5	 25
333	 16	91.0	20.3	 25
334	 16	67.0	11.4	 25
335	 16	79.0	15.9	 25
336	 16	53.0	9.3	 25
337	 16	67.0	14.7	 25
338	 16	76.0	14.6	 25
339	 16	74.0	13.2	 25
340	 16	59.0	11.3	 25
341	 16	66.0	12.6	 25
342	 16	99.0	22.0	 25
343	 16	77.0	13.7	 25
344	 16	126.0	24.6	 25
345	 16	71.0	7.7	 25
346	 16	56.0	10.3	 25
347	 16	59.0	8.7	 25
348	 16	100.0	13.9	 25
349	 16	68.0	13.5	 25
350	 16	83.0	12.9	 25
351	 16	63.0	12.9	 25
352	 16	57.0	9.9	 25
353	 16	61.0	10.2	 25
354	 16	76.0	11.3	 25
355	 16	50.0	8.5	 25
356	 16	89.0	17.3	 25
357	 16	55.0	10.5	 25
358	 16	80.0	15.3	 25
359	 16	77.0	15.8	 25
360	 16	84.0	18.5	 25
361	 16	81.0	15.0	 25
362	 16	253.0	36.2	 25
363	 16	75.0	15.7	 25
364	 16	55.0	8.0	 25
365	 16	48.0	8.1	 25
366	 16	80.0	16.4	 25
367	 16	245.0	26.8	 25
368	 16	91.0	18.5	 25
369	 16	610.0	85.0	 25
370	 16	65.0	15.3	 25
371	 16	71.0	9.6	 25
372	 16	68.0	14.6	 25
373	 16	72.0	10.6	 25
374	 16	64.0	16.4	 25
375	 16	77.0	13.0	 25
376	 16	48.0	8.5	 25
377	 16	82.0	12.8	 25
378	 16	68.0	13.4	 25
379	 16	66.0	8.4	 25
380	 16	58.0	9.4	 25
381	 16	54.0	9.9	 25
382	 16	57.0	10.2	 25
383	 16	76.0	15.7	 25
384	 16	70.0	10.4	 25
385	 16	63.0	9.8	 25
386	 16	60.0	11.8	 25
387	 16	107.0	18.0	 25
388	 16	71.0	7.7	 25
389	 16	96.0	16.9	 25
390	 16	86.0	14.2	 25
391	 16	86.0	13.2	 25
392	 16	59.0	14.9	 25
393	 16	114.0	22.8	 25
394	 16	385.0	44.0	 25
395	 16	537.0	56.5	 25
396	 16	53.0	11.5	 25
397	 16	61.0	13.4	 25
398	 16	67.0	9.2	 25
399	 16	73.0	14.6	 25
400	 16	121.0	12.5	 25
401	 16	79.0	10.8	 25
402	 16	67.0	11.7	 25
403	 16	75.0	17.1	 25
404	 16	79.0	20.1	 25
405	 16	71.0	10.8	 25
406	 16	109.0	21.9	 25
407	 16	69.0	15.1	 25
408	 16	98.0	13.6	 25
409	 16	72.0	11.1	 25
410	 16	70.0	11.8	 25
411	 16	79.0	10.4	 25
412	 16	87.0	21.6	 25
413	 16	69.0	15.9	 25
414	 16	56.0	8.7	 25
415	 16	59.0	10.1	 25
416	 16	61.0	11.8	 25
417	 16	57.0	10.0	 25
418	 16	56.0	10.8	 25
419	 16	61.0	9.3	 25
420	 16	58.0	9.5	 25
421	 16	70.0	13.3	 25
422	 16	108.0	21.9	 25
423	 16	90.0	16.5	 25
424	 16	91.0	17.4	 25
425	 16	56.0	8.9	 25
426	 16	46.0	5.4	 25
427	 16	49.0	11.7	 25
428	 16	63.0	13.3	 25
429	 16	57.0	15.1	 25
430	 16	68.0	14.5	 25
431	 16	57.0	8.1	 25
432	 16	71.0	13.1	 25
433	 16	61.0	11.8	 25
434	 16	66.0	15.0	 25
435	 16	66.0	11.8	 25
436	 16	66.0	10.4	 25
437	 16	80.0	11.6	 25
438	 16	256.0	54.4	 25
439	 16	59.0	9.0	 25
440	 16	59.0	11.9	 25
441	 16	85.0	12.8	 25
442	 16	69.0	11.1	 25
443	 16	146.0	24.3	 25
444	 16	83.0	10.2	 25
445	 16	62.0	11.9	 25
446	 16	50.0	10.2	 25
447	 16	58.0	10.0	 25
448	 16	52.0	10.6	 25
449	 16	58.0	8.5	 25
450	 16	68.0	13.0	 25
451	 16	62.0	9.7	 25
452	 16	77.0	12.8	 25
453	 16	68.0	11.8	 25
454	 16	61.0	14.4	 25
455	 16	72.0	17.0	 25
456	 16	86.0	16.0	 25
457	 16	68.0	14.1	 25
458	 16	78.0	12.8	 25
459	 16	69.0	12.2	 25
460	 16	75.0	16.4	 25
461	 16	101.0	20.2	 25
462	 16	55.0	8.6	 25
463	 16	106.0	15.5	 25
464	 16	52.0	13.3	 25
465	 16	66.0	15.1	 25
466	 16	77.0	12.8	 25
467	 16	67.0	12.6	 25
468	 16	62.0	10.3	 25
469	 16	104.0	13.8	 25
470	 16	70.0	13.5	 25
471	 16	73.0	10.9	 25
472	 16	125.0	23.0	 25
473	 16	74.0	14.6	 25
474	 16	71.0	16.4	 25
475	 16	69.0	14.5	 25
476	 16	60.0	9.0	 25
477	 16	62.0	8.3	 25
478	 16	72.0	9.3	 25
479	 16	73.0	13.3	 25
480	 16	124.0	25.6	 25
481	 16	83.0	15.4	 25
482	 16	131.0	20.6	 25
483	 16	76.0	9.9	 25
484	 16	62.0	10.6	 25
485	 16	79.0	17.2	 25
486	 16	61.0	10.2	 25
487	 16	60.0	10.9	 25
488	 16	61.0	11.8	 25
489	 16	55.0	8.1	 25
490	 16	71.0	14.0	 25
491	 16	55.0	9.0	 25
492	 16	72.0	13.5	 25
493	 16	63.0	10.8	 25
494	 16	75.0	15.6	 25
495	 16	61.0	12.1	 25
496	 16	114.0	28.5	 25
497	 16	118.0	19.1	 25
498	 16	65.0	14.4	 25
499	 16	90.0	18.1	 25
500	 16	69.0	13.4	 25
501	 16	58.0	10.8	 25
502	 16	49.0	8.9	 25
503	 16	63.0	7.5	 25
504	 16	64.0	11.6	 25
505	 16	79.0	12.0	 25
506	 16	69.0	8.7	 25
507	 16	78.0	10.7	 25
508	 16	59.0	12.7	 25
509	 16	80.0	15.4	 25
510	 16	60.0	9.2	 25
511	 16	249.0	47.5	 25
512	 16	99.0	19.7	 25
513	 16	56.0	9.0	 25
514	 16	77.0	12.0	 25
515	 16	65.0	11.9	 25
516	 16	101.0	16.6	 25
517	 16	47.0	7.7	 25
518	 16	72.0	16.1	 25
519	 16	94.0	19.2	 25
520	 16	115.0	20.4	 25
521	 16	100.0	17.3	 25
522	 16	68.0	16.2	 25
523	 16	241.0	50.4	 25
524	 16	59.0	8.0	 25
525	 16	48.0	9.1	 25
526	 16	66.0	13.2	 25
527	 16	74.0	16.1	 25
528	 16	69.0	17.7	 25
529	 16	76.0	13.6	 25
530	 16	64.0	10.9	 25
531	 16	54.0	9.3	 25
532	 16	69.0	13.9	 25
533	 16	93.0	19.2	 25
534	 16	48.0	5.1	 25
535	 16	98.0	20.2	 25
536	 16	108.0	18.2	 25
537	 16	89.0	13.3	 25
538	 16	130.0	21.3	 25
539	 16	303.0	65.8	 25
540	 16	69.0	10.3	 25
541	 16	66.0	13.5	 25
542	 16	68.0	11.8	 25
543	 16	60.0	10.2	 25
544	 16	72.0	11.3	 25
545	 16	74.0	14.0	 25
546	 16	77.0	14.2	 25
547	 16	67.0	10.0	 25
548	 16	55.0	9.1	 25
549	 16	53.0	10.0	 25
550	 16	62.0	9.9	 25
551	 16	240.0	44.3	 25
552	 16	77.0	12.6	 25
553	 16	48.0	8.0	 25
554	 16	58.0	10.5	 25
555	 16	56.0	9.6	 25
556	 16	67.0	11.2	 25
557	 16	60.0	9.7	 25
558	 16	66.0	6.4	 25
559	 16	83.0	12.5	 25
560	 16	70.0	13.4	 25
561	 16	68.0	13.9	 25
562	 16	52.0	10.9	 25
563	 16	67.0	14.8	 25
564	 16	70.0	13.8	 25
565	 16	48.0	8.0	 25
566	 16	71.0	14.2	 25
567	 16	94.0	20.1	 25
568	 16	67.0	10.8	 25
569	 16	87.0	17.7	 25
570	 16	75.0	14.2	 25
571	 16	69.0	15.6	 25
572	 16	77.0	10.9	 25
573	 16	54.0	7.7	 25
574	 16	60.0	14.5	 25
575	 16	73.0	9.7	 25
576	 16	56.0	12.1	 25
577	 16	46.0	8.1	 25
578	 16	53.0	9.4	 25
579	 16	230.0	40.5	 25
580	 16	46.0	7.9	 25
581	 16	63.0	10.5	 25
582	 16	131.0	16.5	 25
583	 16	100.0	18.1	 25
584	 16	140.0	27.4	 25
585	 16	73.0	20.3	 25
586	 16	170.0	41.0	 25
587	 16	63.0	8.7	 25
588	 16	59.0	8.4	 25
589	 16	60.0	11.4	 25
590	 16	57.0	13.0	 25
591	 16	68.0	11.8	 25
592	 16	75.0	17.7	 25
593	 16	64.0	14.5	 25
594	 16	61.0	8.3	 25
595	 16	68.0	15.1	 25
596	 16	58.0	12.2	 25
597	 16	65.0	9.9	 25
598	 16	65.0	13.3	 25
599	 16	74.0	12.3	 25
600	 16	88.0	9.6	 25
601	 16	72.0	10.5	 25
602	 16	56.0	8.7	 25
603	 16	60.0	8.0	 25
604	 16	73.0	11.6	 25
605	 16	65.0	11.0	 25
606	 16	53.0	10.8	 25
607	 16	66.0	11.2	 25
608	 16	60.0	8.6	 25
609	 16	67.0	11.4	 25
610	 16	58.0	14.3	 25
611	 16	68.0	11.6	 25
612	 16	69.0	10.7	 25
613	 16	51.0	9.5	 25
614	 16	59.0	14.7	 25
615	 16	47.0	9.8	 25
616	 16	54.0	9.0	 25
617	 16	57.0	12.6	 25
618	 16	61.0	9.2	 25
619	 16	79.0	11.0	 25
620	 16	57.0	10.1	 25
621	 16	56.0	12.5	 25
622	 16	70.0	12.3	 25
623	 16	64.0	13.9	 25
624	 16	87.0	15.7	 25
625	 16	77.0	13.0	 25
626	 16	62.0	11.1	 25
627	 16	79.0	12.6	 25
628	 16	70.0	11.3	 25
629	 16	72.0	11.3	 25
630	 16	64.0	14.5	 25
631	 16	53.0	9.1	 25
632	 16	63.0	13.3	 25
633	 16	53.0	7.9	 25
634	 16	68.0	11.6	 25
635	 16	59.0	8.0	 25
636	 16	54.0	6.5	 25
637	 16	54.0	12.8	 25
638	 16	70.0	11.1	 25
639	 16	66.0	12.0	 25
640	 16	72.0	13.5	 25
641	 16	67.0	13.1	 25
642	 16	42.0	8.4	 25
643	 16	68.0	10.0	 25
644	 16	50.0	8.3	 25
645	 16	74.0	12.3	 25
646	 16	102.0	15.9	 25
647	 16	56.0	11.1	 25
648	 16	64.0	18.9	 25
649	 16	54.0	11.1	 25
650	 16	61.0	9.0	 25
651	 16	68.0	10.4	 25
652	 16	54.0	12.4	 25
653	 16	82.0	13.0	 25
654	 16	63.0	9.3	 25
655	 16	60.0	12.1	 25
656	 16	53.0	9.3	 25
657	 16	56.0	8.9	 25
658	 16	59.0	11.5	 25
659	 16	52.0	8.8	 25
660	 16	86.0	14.1	 25
661	 16	54.0	10.1	 25
662	 16	56.0	13.4	 25
663	 16	65.0	15.8	 25
664	 16	108.0	10.7	 25
665	 16	73.0	14.2	 25
666	 16	72.0	16.5	 25
667	 16	57.0	10.6	 25
668	 16	62.0	11.2	 25
669	 16	49.0	7.5	 25
670	 16	78.0	10.8	 25
671	 16	68.0	13.5	 25
672	 16	86.0	14.5	 25
673	 16	59.0	13.6	 25
674	 16	59.0	11.0	 25
675	 16	77.0	14.4	 25
676	 16	66.0	11.0	 25
677	 16	65.0	11.8	 25
678	 16	79.0	12.6	 25
679	 16	61.0	9.9	 25
680	 16	61.0	14.1	 25
681	 16	64.0	8.8	 25
682	 16	61.0	8.5	 25
683	 16	55.0	10.7	 25
684	 16	77.0	11.5	 25
685	 16	105.0	15.9	 25
686	 16	82.0	14.8	 25
687	 16	63.0	7.8	 25
688	 16	72.0	9.0	 25
689	 16	57.0	10.7	 25
690	 16	61.0	14.1	 25
691	 16	54.0	12.6	 25
692	 16	57.0	7.7	 25
693	 16	67.0	14.7	 25
694	 16	65.0	11.1	 25
695	 16	64.0	9.9	 25
696	 16	60.0	10.3	 25
697	 16	58.0	11.4	 25
698	 16	58.0	8.1	 25
699	 16	68.0	12.9	 25
700	 16	61.0	9.7	 25
701	 16	180.0	37.6	 25
702	 16	86.0	16.3	 25
703	 16	60.0	10.2	 25
704	 16	68.0	15.8	 25
705	 16	77.0	15.6	 25
706	 16	62.0	9.4	 25
707	 16	78.0	12.6	 25
708	 16	64.0	10.8	 25
709	 16	64.0	12.3	 25
710	 16	286.0	48.4	 25
711	 16	97.0	15.7	 25
712	 16	59.0	11.1	 25
713	 16	64.0	12.5	 25
714	 16	102.0	15.2	 25
715	 16	60.0	14.8	 25
716	 16	53.0	11.8	 25
717	 16	66.0	11.0	 25
718	 16	67.0	8.1	 25
719	 16	77.0	16.3	 25
720	 16	75.0	13.3	 25
721	 16	64.0	12.2	 25
722	 16	52.0	8.6	 25
723	 16	57.0	6.7	 25
724	 16	62.0	11.8	 25
725	 16	68.0	12.3	 25
726	 16	58.0	10.5	 25
727	 16	51.0	8.4	 25
728	 16	53.0	12.2	 25
729	 16	60.0	8.6	 25
730	 16	70.0	9.2	 25
731	 16	99.0	17.5	 25
732	 16	65.0	9.9	 25
733	 16	54.0	9.2	 25
734	 16	51.0	7.3	 25
735	 16	61.0	11.8	 25
736	 16	77.0	9.0	 25
737	 16	55.0	8.0	 25
738	 16	62.0	11.0	 25
739	 16	60.0	12.2	 25
740	 16	69.0	11.4	 25
741	 16	67.0	9.4	 25
742	 16	83.0	13.0	 25
743	 16	77.0	16.5	 25
744	 16	81.0	13.1	 25
745	 16	70.0	11.6	 25
746	 16	58.0	9.3	 25
747	 16	56.0	10.6	 25
748	 16	65.0	9.5	 25
749	 16	72.0	12.9	 25
750	 16	231.0	31.7	 25
751	 16	82.0	17.0	 25
752	 16	59.0	6.4	 25
753	 16	48.0	8.6	 25
754	 16	126.0	20.4	 25
755	 16	93.0	16.0	 25
756	 16	414.0	77.6	 25
757	 16	85.0	15.3	 25
758	 16	125.0	15.0	 25
759	 16	54.0	10.8	 25
760	 16	128.0	20.2	 25
761	 16	68.0	12.7	 25
762	 16	71.0	9.8	 25
763	 16	86.0	17.3	 25
764	 16	72.0	13.7	 25
765	 16	51.0	10.9	 25
766	 16	57.0	9.3	 25
767	 16	63.0	10.8	 25
768	 16	62.0	12.5	 25
769	 16	59.0	10.2	 25
770	 16	69.0	15.5	 25
771	 16	99.0	24.4	 25
772	 16	791.0	99.8	 25
773	 16	92.0	15.5	 25
774	 16	64.0	9.7	 25
775	 16	77.0	11.3	 25
776	 16	78.0	15.1	 25
777	 16	73.0	13.7	 25
778	 16	77.0	14.4	 25
779	 16	62.0	8.5	 25
780	 16	62.0	11.6	 25
781	 16	76.0	13.2	 25
782	 16	68.0	10.7	 25
783	 16	66.0	13.6	 25
784	 16	63.0	9.5	 25
785	 16	62.0	13.4	 25
786	 16	79.0	13.9	 25
787	 16	65.0	11.5	 25
788	 16	63.0	11.5	 25
789	 16	83.0	15.7	 25
790	 16	80.0	15.1	 25
791	 16	99.0	12.0	 25
792	 16	81.0	14.0	 25
793	 16	55.0	10.4	 25
794	 16	64.0	13.9	 25
795	 16	72.0	11.6	 25
796	 16	67.0	10.1	 25
797	 16	79.0	16.8	 25
798	 16	73.0	13.5	 25
799	 16	65.0	12.5	 25
800	 16	72.0	17.0	 25
801	 16	63.0	8.7	 25
802	 16	63.0	10.0	 25
803	 16	66.0	11.5	 25
804	 16	60.0	8.7	 25
805	 16	186.0	19.9	 25
806	 16	150.0	17.1	 25
807	 16	53.0	7.9	 25
808	 16	58.0	14.4	 25
809	 16	48.0	7.7	 25
810	 16	64.0	10.4	 25
811	 16	54.0	12.0	 25
812	 16	57.0	12.9	 25
813	 16	57.0	12.3	 25
814	 16	52.0	8.3	 25
815	 16	56.0	10.6	 25
816	 16	54.0	8.3	 25
817	 16	53.0	10.1	 25
818	 16	59.0	10.5	 25
819	 16	54.0	9.9	 25
820	 16	53.0	8.6	 25
821	 16	54.0	9.5	 25
822	 16	82.0	14.4	 25
823	 16	84.0	18.3	 25
824	 16	74.0	13.2	 25
825	 16	68.0	14.1	 25
826	 16	50.0	8.1	 25
827	 16	57.0	11.3	 25
828	 16	74.0	11.8	 25
829	 16	106.0	20.7	 25
830	 16	300.0	47.7	 25
831	 16	84.0	17.2	 25
832	 16	71.0	17.4	 25
833	 16	72.0	13.4	 25
834	 16	83.0	18.5	 25
835	 16	60.0	10.1	 25
836	 16	52.0	9.0	 25
837	 16	81.0	12.6	 25
838	 16	180.0	26.2	 25
839	 16	63.0	11.8	 25
840	 16	66.0	12.9	 25
841	 16	73.0	11.3	 25
842	 16	50.0	11.6	 25
843	 16	65.0	9.3	 25
844	 16	128.0	23.0	 25
845	 16	60.0	9.9	 25
846	 16	58.0	8.6	 25
847	 16	50.0	8.7	 25
848	 16	69.0	12.3	 25
849	 16	79.0	13.5	 25
850	 16	80.0	12.4	 25
851	 16	77.0	13.1	 25
852	 16	62.0	9.4	 25
853	 16	71.0	14.5	 25
854	 16	85.0	17.5	 25
855	 16	77.0	15.1	 25
856	 16	74.0	15.4	 25
857	 16	107.0	15.6	 25
858	 16	90.0	18.6	 25
859	 16	61.0	11.9	 25
860	 16	64.0	10.5	 25
861	 16	63.0	8.6	 25
862	 16	89.0	17.4	 25
863	 16	93.0	16.1	 25
864	 16	110.0	15.1	 25
865	 16	82.0	12.0	 25
866	 16	87.0	15.3	 25
867	 16	56.0	9.1	 25
868	 16	71.0	14.4	 25
869	 16	52.0	9.0	 25
870	 16	62.0	9.9	 25
871	 16	93.0	13.8	 25
872	 16	61.0	9.2	 25
873	 16	66.0	14.1	 25
874	 16	77.0	14.5	 25
875	 16	70.0	12.7	 25
876	 16	51.0	9.1	 25
877	 16	84.0	15.8	 25
878	 16	70.0	12.6	 25
879	 16	72.0	12.4	 25
880	 16	92.0	13.1	 25
881	 16	78.0	12.8	 25
882	 16	59.0	9.1	 25
883	 16	64.0	9.5	 25
884	 16	50.0	7.5	 25
885	 16	66.0	11.7	 25
886	 16	59.0	14.4	 25
887	 16	78.0	13.6	 25
888	 16	61.0	10.6	 25
889	 16	73.0	17.5	 25
890	 16	52.0	13.1	 25
891	 16	85.0	14.5	 25
892	 16	65.0	9.1	 25
893	 16	59.0	11.5	 25
894	 16	56.0	13.6	 25
895	 16	64.0	9.2	 25
896	 16	78.0	10.8	 25
897	 16	67.0	12.9	 25
898	 16	62.0	13.8	 25
899	 16	74.0	12.0	 25
900	 16	79.0	11.4	 25
901	 16	64.0	11.0	 25
902	 16	89.0	14.9	 25
903	 16	132.0	23.1	 25
904	 16	87.0	14.0	 25
905	 16	57.0	13.2	 25
906	 16	47.0	8.7	 25
907	 16	67.0	9.9	 25
908	 16	68.0	12.7	 25
909	 16	74.0	16.9	 25
910	 16	69.0	10.8	 25
911	 16	63.0	12.4	 25
912	 16	93.0	14.5	 25
913	 16	73.0	11.0	 25
914	 16	59.0	10.1	 25
915	 16	62.0	13.1	 25
916	 16	54.0	11.1	 25
917	 16	57.0	11.5	 25
918	 16	88.0	15.6	 25
919	 16	65.0	10.1	 25
920	 16	57.0	10.7	 25
921	 16	71.0	11.8	 25
922	 16	87.0	17.8	 25
923	 16	72.0	14.0	 25
924	 16	69.0	13.0	 25
925	 16	102.0	19.4	 25
926	 16	59.0	10.1	 25
927	 16	63.0	11.9	 25
928	 16	56.0	10.8	 25
929	 16	57.0	9.7	 25
930	 16	67.0	14.2	 25
931	 16	66.0	12.7	 25
932	 16	72.0	12.3	 25
933	 16	62.0	10.6	 25
934	 16	52.0	8.4	 25
935	 16	68.0	14.7	 25
936	 16	72.0	15.6	 25
937	 16	84.0	16.5	 25
938	 16	54.0	9.6	 25
939	 16	70.0	12.3	 25
940	 16	59.0	12.2	 25
941	 16	115.0	17.9	 25
942	 16	71.0	13.0	 25
943	 16	79.0	9.4	 25
944	 16	58.0	9.8	 25
945	 16	63.0	15.1	 25
946	 16	57.0	14.5	 25
947	 16	65.0	12.5	 25
948	 16	59.0	8.7	 25
949	 16	66.0	11.8	 25
950	 16	94.0	15.5	 25
951	 16	74.0	14.0	 25
952	 16	76.0	16.0	 25
953	 16	56.0	10.4	 25
954	 16	70.0	11.1	 25
955	 16	49.0	11.3	 25
956	 16	72.0	11.6	 25
957	 16	99.0	19.2	 25
958	 16	65.0	11.4	 25
959	 16	57.0	13.8	 25
960	 16	53.0	9.0	 25
961	 16	80.0	13.0	 25
962	 16	76.0	14.6	 25
963	 16	64.0	10.7	 25
964	 16	53.0	6.0	 25
965	 16	57.0	10.5	 25
966	 16	72.0	15.2	 25
967	 16	102.0	16.8	 25
968	 16	64.0	14.3	 25
969	 16	72.0	15.4	 25
970	 16	107.0	16.6	 25
971	 16	97.0	17.1	 25
972	 16	54.0	9.7	 25
973	 16	83.0	13.6	 25
974	 16	62.0	10.1	 25
975	 16	81.0	19.1	 25
976	 16	92.0	18.1	 25
977	 16	77.0	14.5	 25
978	 16	79.0	13.6	 25
979	 16	73.0	12.7	 25
980	 16	52.0	7.7	 25
981	 16	59.0	11.4	 25
982	 16	60.0	10.4	 25
983	 16	67.0	11.9	 25
984	 16	60.0	7.6	 25
985	 16	61.0	12.4	 25
986	 16	64.0	16.1	 25
987	 16	68.0	13.7	 25
988	 16	100.0	18.6	 25
989	 16	92.0	12.3	 25
990	 16	98.0	13.4	 25
991	 16	76.0	12.9	 25
992	 16	66.0	11.4	 25
993	 16	55.0	7.9	 25
994	 16	96.0	18.7	 25
995	 16	125.0	22.5	 25
996	 16	86.0	17.7	 25
997	 16	67.0	13.6	 25
998	 16	94.0	13.5	 25
999	 16	68.0	10.7	 25
1000	 16	81.0	17.4	 25
1001	 16	4161.0	878.1	 25
  0	 17	86.0	15.4	 25
  1	 17	81.0	10.6	 25
  2	 17	77.0	12.6	 25
  3	 17	85.0	11.1	 25
  4	 17	79.0	15.2	 25
  5	 17	94.0	9.6	 25
  6	 17	280.0	42.7	 25
  7	 17	84.0	16.7	 25
  8	 17	71.0	9.3	 25
  9	 17	74.0	6.1	 25
 10	 17	62.0	9.7	 25
 11	 17	64.0	11.9	 25
 12	 17	70.0	10.4	 25
 13	 17	67.0	10.3	 25
 14	 17	68.0	10.5	 25
 15	 17	60.0	8.4	 25
 16	 17	66.0	10.8	 25
 17	 17	79.0	9.5	 25
 18	 17	94.0	10.2	 25
 19	 17	131.0	25.0	 25
 20	 17	55.0	5.7	 25
 21	 17	71.0	10.2	 25
 22	 17	61.0	10.5	 25
 23	 17	98.0	15.6	 25
 24	 17	63.0	12.1	 25
 25	 17	195.0	34.8	 25
 26	 17	70.0	9.5	 25
 27	 17	116.0	14.3	 25
 28	 17	138.0	22.0	 25
 29	 17	89.0	15.4	 25
 30	 17	77.0	9.5	 25
 31	 17	96.0	11.3	 25
 32	 17	94.0	12.4	 25
 33	 17	145.0	20.9	 25
 34	 17	582.0	115.4	 25
 35	 17	66.0	7.4	 25
 36	 17	57.0	8.8	 25
 37	 17	59.0	9.3	 25
 38	 17	56.0	7.7	 25
 39	 17	67.0	7.1	 25
 40	 17	68.0	6.2	 25
 41	 17	66.0	11.1	 25
 42	 17	960.0	157.7	 25
 43	 17	3174.0	377.5	 25
 44	 17	72.0	14.9	 25
 45	 17	100.0	16.9	 25
 46	 17	87.0	16.0	 25
 47	 17	109.0	14.5	 25
 48	 17	57.0	5.2	 25
 49	 17	95.0	13.5	 25
 50	 17	98.0	10.8	 25
 51	 17	65.0	9.4	 25
 52	 17	103.0	21.4	 25
 53	 17	89.0	11.2	 25
 54	 17	85.0	8.9	 25
 55	 17	57.0	7.7	 25
 56	 17	94.0	16.1	 25
 57	 17	387.0	67.3	 25
 58	 17	155.0	23.7	 25
 59	 17	69.0	10.4	 25
 60	 17	107.0	12.9	 25
 61	 17	64.0	10.7	 25
 62	 17	121.0	17.3	 25
 63	 17	204.0	30.2	 25
 64	 17	88.0	15.0	 25
 65	 17	60.0	7.2	 25
 66	 17	73.0	7.0	 25
 67	 17	86.0	11.9	 25
 68	 17	63.0	5.0	 25
 69	 17	67.0	10.4	 25
 70	 17	57.0	8.1	 25
 71	 17	59.0	7.8	 25
 72	 17	92.0	10.6	 25
 73	 17	76.0	13.5	 25
 74	 17	89.0	13.2	 25
 75	 17	68.0	11.4	 25
 76	 17	85.0	15.9	 25
 77	 17	105.0	11.8	 25
 78	 17	125.0	19.7	 25
 79	 17	169.0	38.2	 25
 80	 17	76.0	11.2	 25
 81	 17	127.0	16.7	 25
 82	 17	475.0	70.0	 25
 83	 17	85.0	13.4	 25
 84	 17	65.0	10.1	 25
 85	 17	61.0	8.6	 25
 86	 17	169.0	28.2	 25
 87	 17	67.0	13.1	 25
 88	 17	80.0	13.1	 25
 89	 17	84.0	11.0	 25
 90	 17	70.0	17.0	 25
 91	 17	65.0	8.3	 25
 92	 17	64.0	5.5	 25
 93	 17	69.0	6.4	 25
 94	 17	73.0	7.6	 25
 95	 17	92.0	11.2	 25
 96	 17	75.0	8.0	 25
 97	 17	338.0	69.3	 25
 98	 17	66.0	10.0	 25
 99	 17	65.0	9.1	 25
100	 17	69.0	7.0	 25
101	 17	1118.0	136.4	 25
102	 17	66.0	9.8	 25
103	 17	58.0	9.2	 25
104	 17	61.0	11.2	 25
105	 17	56.0	6.3	 25
106	 17	62.0	6.1	 25
107	 17	61.0	8.1	 25
108	 17	57.0	7.2	 25
109	 17	63.0	9.5	 25
110	 17	63.0	11.4	 25
111	 17	77.0	10.3	 25
112	 17	48.0	6.0	 25
113	 17	69.0	10.2	 25
114	 17	266.0	32.9	 25
115	 17	194.0	39.6	 25
116	 17	1319.0	175.4	 25
117	 17	176.0	20.0	 25
118	 17	61.0	3.8	 25
119	 17	815.0	116.0	 25
120	 17	88.0	13.1	 25
121	 17	70.0	8.7	 25
122	 17	69.0	6.4	 25
123	 17	5075.0	952.9	 25
124	 17	934.0	119.7	 25
125	 17	266.0	33.6	 25
126	 17	58.0	7.6	 25
127	 17	85.0	16.1	 25
128	 17	64.0	6.8	 25
129	 17	92.0	13.5	 25
130	 17	585.0	116.2	 25
131	 17	81.0	14.4	 25
132	 17	51.0	7.3	 25
133	 17	99.0	19.7	 25
134	 17	65.0	12.1	 25
135	 17	102.0	18.4	 25
136	 17	66.0	8.6	 25
137	 17	64.0	10.7	 25
138	 17	99.0	15.1	 25
139	 17	69.0	13.5	 25
140	 17	103.0	13.5	 25
141	 17	61.0	8.5	 25
142	 17	54.0	7.8	 25
143	 17	50.0	6.9	 25
144	 17	102.0	10.6	 25
145	 17	113.0	17.0	 25
146	 17	117.0	29.8	 25
147	 17	72.0	11.3	 25
148	 17	97.0	15.9	 25
149	 17	165.0	28.0	 25
150	 17	99.0	20.0	 25
151	 17	60.0	12.3	 25
152	 17	48.0	8.0	 25
153	 17	1146.0	205.4	 25
154	 17	71.0	7.8	 25
155	 17	96.0	16.3	 25
156	 17	60.0	8.3	 25
157	 17	66.0	15.5	 25
158	 17	55.0	7.5	 25
159	 17	67.0	10.7	 25
160	 17	79.0	11.6	 25
161	 17	79.0	13.3	 25
162	 17	170.0	17.6	 25
163	 17	155.0	22.5	 25
164	 17	145.0	17.5	 25
165	 17	357.0	69.9	 25
166	 17	102.0	14.2	 25
167	 17	60.0	10.8	 25
168	 17	51.0	8.1	 25
169	 17	89.0	11.8	 25
170	 17	59.0	8.8	 25
171	 17	74.0	12.5	 25
172	 17	64.0	6.7	 25
173	 17	103.0	17.2	 25
174	 17	63.0	6.8	 25
175	 17	48.0	4.7	 25
176	 17	59.0	9.3	 25
177	 17	84.0	15.3	 25
178	 17	112.0	13.7	 25
179	 17	93.0	25.4	 25
180	 17	886.0	186.7	 25
181	 17	53.0	8.3	 25
182	 17	60.0	9.4	 25
183	 17	60.0	10.0	 25
184	 17	60.0	7.7	 25
185	 17	62.0	8.6	 25
186	 17	71.0	10.8	 25
187	 17	395.0	48.7	 25
188	 17	125.0	23.0	 25
189	 17	105.0	12.8	 25
190	 17	96.0	15.4	 25
191	 17	58.0	6.2	 25
192	 17	224.0	36.3	 25
193	 17	55.0	7.1	 25
194	 17	57.0	7.1	 25
195	 17	50.0	7.0	 25
196	 17	84.0	16.9	 25
197	 17	61.0	8.8	 25
198	 17	59.0	6.0	 25
199	 17	68.0	9.9	 25
200	 17	45.0	5.1	 25
201	 17	62.0	11.3	 25
202	 17	58.0	7.7	 25
203	 17	82.0	10.0	 25
204	 17	64.0	12.0	 25
205	 17	47.0	5.9	 25
206	 17	49.0	5.8	 25
207	 17	57.0	9.0	 25
208	 17	54.0	10.1	 25
209	 17	60.0	9.1	 25
210	 17	58.0	11.9	 25
211	 17	71.0	10.2	 25
212	 17	49.0	6.5	 25
213	 17	53.0	6.3	 25
214	 17	68.0	14.1	 25
215	 17	54.0	8.6	 25
216	 17	48.0	7.6	 25
217	 17	68.0	9.3	 25
218	 17	85.0	13.4	 25
219	 17	55.0	7.9	 25
220	 17	60.0	5.6	 25
221	 17	66.0	10.9	 25
222	 17	143.0	24.6	 25
223	 17	171.0	27.8	 25
224	 17	60.0	10.3	 25
225	 17	74.0	10.3	 25
226	 17	64.0	11.7	 25
227	 17	94.0	20.2	 25
228	 17	69.0	10.0	 25
229	 17	54.0	8.2	 25
230	 17	46.0	6.9	 25
231	 17	56.0	7.2	 25
232	 17	57.0	7.6	 25
233	 17	58.0	10.0	 25
234	 17	77.0	10.3	 25
235	 17	125.0	16.8	 25
236	 17	85.0	8.0	 25
237	 17	319.0	37.6	 25
238	 17	76.0	13.1	 25
239	 17	96.0	12.5	 25
240	 17	62.0	10.0	 25
241	 17	61.0	8.2	 25
242	 17	48.0	6.5	 25
243	 17	52.0	7.5	 25
244	 17	79.0	9.2	 25
245	 17	90.0	9.7	 25
246	 17	56.0	9.3	 25
247	 17	63.0	10.8	 25
248	 17	64.0	14.4	 25
249	 17	67.0	8.7	 25
250	 17	65.0	12.4	 25
251	 17	70.0	11.7	 25
252	 17	57.0	6.0	 25
253	 17	70.0	11.8	 25
254	 17	125.0	18.2	 25
255	 17	77.0	15.4	 25
256	 17	63.0	6.2	 25
257	 17	64.0	10.4	 25
258	 17	84.0	12.4	 25
259	 17	95.0	14.3	 25
260	 17	80.0	13.3	 25
261	 17	93.0	15.7	 25
262	 17	45.0	7.1	 25
263	 17	51.0	10.3	 25
264	 17	49.0	7.0	 25
265	 17	54.0	5.1	 25
266	 17	89.0	12.6	 25
267	 17	134.0	32.5	 25
268	 17	81.0	11.8	 25
269	 17	116.0	14.2	 25
270	 17	56.0	7.7	 25
271	 17	49.0	6.8	 25
272	 17	64.0	10.4	 25
273	 17	52.0	7.9	 25
274	 17	109.0	12.2	 25
275	 17	72.0	11.5	 25
276	 17	158.0	31.3	 25
277	 17	57.0	4.5	 25
278	 17	66.0	8.8	 25
279	 17	65.0	9.4	 25
280	 17	59.0	14.7	 25
281	 17	79.0	13.9	 25
282	 17	72.0	15.0	 25
283	 17	62.0	9.5	 25
284	 17	78.0	10.1	 25
285	 17	92.0	15.4	 25
286	 17	74.0	12.7	 25
287	 17	73.0	9.6	 25
288	 17	69.0	9.8	 25
289	 17	165.0	26.8	 25
290	 17	44.0	6.7	 25
291	 17	60.0	9.7	 25
292	 17	49.0	10.3	 25
293	 17	320.0	59.7	 25
294	 17	67.0	12.2	 25
295	 17	116.0	11.8	 25
296	 17	56.0	7.1	 25
297	 17	54.0	6.7	 25
298	 17	59.0	10.5	 25
299	 17	63.0	8.4	 25
300	 17	201.0	37.2	 25
301	 17	59.0	9.7	 25
302	 17	1117.0	211.8	 25
303	 17	1222.0	262.7	 25
304	 17	64.0	9.8	 25
305	 17	65.0	10.2	 25
306	 17	63.0	10.6	 25
307	 17	67.0	11.6	 25
308	 17	53.0	6.9	 25
309	 17	62.0	10.9	 25
310	 17	133.0	19.1	 25
311	 17	74.0	15.4	 25
312	 17	67.0	10.3	 25
313	 17	63.0	9.1	 25
314	 17	91.0	10.6	 25
315	 17	71.0	12.3	 25
316	 17	94.0	19.7	 25
317	 17	92.0	13.6	 25
318	 17	83.0	18.2	 25
319	 17	136.0	22.8	 25
320	 17	143.0	24.5	 25
321	 17	360.0	34.1	 25
322	 17	95.0	10.2	 25
323	 17	1267.0	230.8	 25
324	 17	65.0	6.4	 25
325	 17	76.0	13.4	 25
326	 17	53.0	11.1	 25
327	 17	51.0	8.1	 25
328	 17	86.0	11.9	 25
329	 17	118.0	19.0	 25
330	 17	102.0	14.8	 25
331	 17	1236.0	202.1	 25
332	 17	70.0	11.9	 25
333	 17	60.0	9.6	 25
334	 17	65.0	11.1	 25
335	 17	55.0	6.3	 25
336	 17	63.0	14.9	 25
337	 17	61.0	5.9	 25
338	 17	2013.0	327.4	 25
339	 17	61.0	11.1	 25
340	 17	73.0	7.7	 25
341	 17	81.0	12.2	 25
342	 17	226.0	21.6	 25
343	 17	76.0	12.7	 25
344	 17	53.0	8.6	 25
345	 17	139.0	31.3	 25
346	 17	69.0	7.6	 25
347	 17	151.0	26.5	 25
348	 17	62.0	11.5	 25
349	 17	320.0	59.4	 25
350	 17	66.0	9.5	 25
351	 17	53.0	6.3	 25
352	 17	59.0	8.5	 25
353	 17	57.0	8.9	 25
354	 17	72.0	15.2	 25
355	 17	74.0	11.9	 25
356	 17	68.0	10.7	 25
357	 17	64.0	8.7	 25
358	 17	732.0	159.7	 25
359	 17	116.0	16.4	 25
360	 17	66.0	8.8	 25
361	 17	111.0	18.9	 25
362	 17	71.0	8.4	 25
363	 17	77.0	9.6	 25
364	 17	85.0	12.6	 25
365	 17	68.0	12.2	 25
366	 17	64.0	11.1	 25
367	 17	70.0	9.8	 25
368	 17	152.0	12.1	 25
369	 17	3249.0	450.8	 25
370	 17	84.0	19.9	 25
371	 17	74.0	11.0	 25
372	 17	65.0	10.7	 25
373	 17	74.0	13.6	 25
374	 17	51.0	6.1	 25
375	 17	52.0	7.2	 25
376	 17	69.0	12.5	 25
377	 17	67.0	9.6	 25
378	 17	75.0	13.7	 25
379	 17	163.0	27.5	 25
380	 17	514.0	71.1	 25
381	 17	73.0	12.8	 25
382	 17	54.0	8.9	 25
383	 17	722.0	148.2	 25
384	 17	81.0	11.4	 25
385	 17	55.0	8.2	 25
386	 17	75.0	9.8	 25
387	 17	77.0	10.0	 25
388	 17	66.0	8.0	 25
389	 17	91.0	11.1	 25
390	 17	187.0	30.7	 25
391	 17	926.0	128.8	 25
392	 17	63.0	10.4	 25
393	 17	55.0	6.1	 25
394	 17	85.0	14.3	 25
395	 17	784.0	151.5	 25
396	 17	84.0	12.2	 25
397	 17	63.0	8.8	 25
398	 17	95.0	17.4	 25
399	 17	71.0	9.1	 25
400	 17	98.0	10.8	 25
401	 17	103.0	12.1	 25
402	 17	197.0	21.6	 25
403	 17	97.0	11.4	 25
404	 17	99.0	14.8	 25
405	 17	88.0	9.7	 25
406	 17	1927.0	447.4	 25
407	 17	103.0	19.8	 25
408	 17	78.0	14.6	 25
409	 17	71.0	11.0	 25
410	 17	190.0	36.3	 25
411	 17	103.0	13.9	 25
412	 17	61.0	10.3	 25
413	 17	53.0	6.8	 25
414	 17	57.0	11.4	 25
415	 17	67.0	11.6	 25
416	 17	111.0	18.6	 25
417	 17	74.0	10.0	 25
418	 17	63.0	8.6	 25
419	 17	67.0	8.7	 25
420	 17	58.0	11.7	 25
421	 17	61.0	7.6	 25
422	 17	62.0	9.4	 25
423	 17	89.0	17.8	 25
424	 17	72.0	15.2	 25
425	 17	57.0	6.5	 25
426	 17	110.0	22.6	 25
427	 17	71.0	14.0	 25
428	 17	63.0	10.8	 25
429	 17	54.0	7.8	 25
430	 17	52.0	7.7	 25
431	 17	121.0	19.2	 25
432	 17	85.0	16.4	 25
433	 17	111.0	12.7	 25
434	 17	63.0	6.8	 25
435	 17	67.0	13.9	 25
436	 17	52.0	7.4	 25
437	 17	50.0	7.7	 25
438	 17	74.0	9.3	 25
439	 17	55.0	7.5	 25
440	 17	66.0	10.8	 25
441	 17	57.0	9.3	 25
442	 17	145.0	26.9	 25
443	 17	117.0	19.8	 25
444	 17	78.0	10.3	 25
445	 17	56.0	6.5	 25
446	 17	58.0	10.1	 25
447	 17	128.0	27.8	 25
448	 17	72.0	10.7	 25
449	 17	92.0	12.0	 25
450	 17	63.0	6.8	 25
451	 17	55.0	5.7	 25
452	 17	58.0	10.8	 25
453	 17	58.0	5.8	 25
454	 17	68.0	7.6	 25
455	 17	92.0	12.2	 25
456	 17	57.0	10.3	 25
457	 17	80.0	9.6	 25
458	 17	77.0	10.3	 25
459	 17	58.0	7.9	 25
460	 17	370.0	65.7	 25
461	 17	67.0	8.9	 25
462	 17	63.0	10.7	 25
463	 17	52.0	8.3	 25
464	 17	161.0	28.2	 25
465	 17	84.0	12.8	 25
466	 17	64.0	10.3	 25
467	 17	108.0	13.4	 25
468	 17	73.0	10.4	 25
469	 17	72.0	10.7	 25
470	 17	56.0	10.9	 25
471	 17	66.0	11.4	 25
472	 17	137.0	22.3	 25
473	 17	578.0	126.6	 25
474	 17	76.0	9.6	 25
475	 17	68.0	11.4	 25
476	 17	76.0	17.4	 25
477	 17	76.0	11.1	 25
478	 17	82.0	13.2	 25
479	 17	86.0	15.8	 25
480	 17	96.0	15.6	 25
481	 17	90.0	11.4	 25
482	 17	69.0	12.6	 25
483	 17	79.0	14.2	 25
484	 17	54.0	8.4	 25
485	 17	71.0	12.1	 25
486	 17	133.0	14.6	 25
487	 17	75.0	11.6	 25
488	 17	56.0	8.5	 25
489	 17	81.0	12.1	 25
490	 17	70.0	9.0	 25
491	 17	75.0	8.0	 25
492	 17	99.0	12.9	 25
493	 17	63.0	9.8	 25
494	 17	69.0	11.3	 25
495	 17	146.0	18.7	 25
496	 17	111.0	15.3	 25
497	 17	104.0	16.9	 25
498	 17	189.0	25.3	 25
499	 17	65.0	7.9	 25
500	 17	61.0	10.5	 25
501	 17	69.0	13.0	 25
502	 17	56.0	8.9	 25
503	 17	66.0	12.1	 25
504	 17	96.0	12.6	 25
505	 17	69.0	9.8	 25
506	 17	68.0	10.2	 25
507	 17	75.0	10.8	 25
508	 17	59.0	7.9	 25
509	 17	65.0	11.3	 25
510	 17	62.0	11.0	 25
511	 17	65.0	11.8	 25
512	 17	52.0	6.3	 25
513	 17	75.0	13.6	 25
514	 17	126.0	23.1	 25
515	 17	153.0	27.5	 25
516	 17	63.0	7.8	 25
517	 17	63.0	9.5	 25
518	 17	56.0	11.5	 25
519	 17	56.0	9.0	 25
520	 17	433.0	44.2	 25
521	 17	93.0	16.1	 25
522	 17	74.0	12.3	 25
523	 17	63.0	9.7	 25
524	 17	53.0	6.9	 25
525	 17	84.0	13.9	 25
526	 17	68.0	10.2	 25
527	 17	82.0	13.7	 25
528	 17	229.0	40.8	 25
529	 17	67.0	10.4	 25
530	 17	59.0	11.3	 25
531	 17	67.0	7.8	 25
532	 17	76.0	6.4	 25
533	 17	113.0	20.8	 25
534	 17	68.0	10.4	 25
535	 17	120.0	25.3	 25
536	 17	54.0	9.3	 25
537	 17	55.0	7.3	 25
538	 17	84.0	15.0	 25
539	 17	104.0	13.6	 25
540	 17	58.0	5.4	 25
541	 17	1709.0	322.2	 25
542	 17	85.0	12.7	 25
543	 17	137.0	27.0	 25
544	 17	90.0	14.1	 25
545	 17	74.0	14.0	 25
546	 17	97.0	9.6	 25
547	 17	91.0	13.2	 25
548	 17	69.0	12.6	 25
549	 17	70.0	9.5	 25
550	 17	52.0	7.5	 25
551	 17	76.0	9.7	 25
552	 17	69.0	8.9	 25
553	 17	97.0	21.0	 25
554	 17	77.0	10.7	 25
555	 17	68.0	9.8	 25
556	 17	113.0	17.6	 25
557	 17	67.0	9.9	 25
558	 17	138.0	22.4	 25
559	 17	90.0	9.5	 25
560	 17	60.0	10.5	 25
561	 17	95.0	11.6	 25
562	 17	63.0	7.1	 25
563	 17	52.0	6.4	 25
564	 17	170.0	40.2	 25
565	 17	51.0	8.7	 25
566	 17	98.0	12.3	 25
567	 17	109.0	19.4	 25
568	 17	76.0	10.9	 25
569	 17	139.0	9.9	 25
570	 17	65.0	10.6	 25
571	 17	122.0	11.7	 25
572	 17	76.0	11.5	 25
573	 17	66.0	12.5	 25
574	 17	125.0	19.7	 25
575	 17	65.0	10.6	 25
576	 17	63.0	8.2	 25
577	 17	58.0	7.6	 25
578	 17	80.0	12.0	 25
579	 17	68.0	11.8	 25
580	 17	134.0	28.7	 25
581	 17	52.0	6.3	 25
582	 17	54.0	7.2	 25
583	 17	66.0	8.9	 25
584	 17	69.0	10.9	 25
585	 17	57.0	11.0	 25
586	 17	66.0	11.4	 25
587	 17	61.0	9.2	 25
588	 17	73.0	13.7	 25
589	 17	94.0	13.4	 25
590	 17	214.0	25.3	 25
591	 17	933.0	145.3	 25
592	 17	273.0	42.3	 25
593	 17	246.0	41.4	 25
594	 17	69.0	11.6	 25
595	 17	197.0	28.9	 25
596	 17	61.0	6.3	 25
597	 17	574.0	76.3	 25
598	 17	63.0	8.9	 25
599	 17	74.0	10.1	 25
600	 17	67.0	10.0	 25
601	 17	73.0	11.5	 25
602	 17	112.0	17.5	 25
603	 17	102.0	17.1	 25
604	 17	67.0	13.6	 25
605	 17	102.0	21.0	 25
606	 17	72.0	10.9	 25
607	 17	74.0	10.3	 25
608	 17	156.0	24.7	 25
609	 17	62.0	9.4	 25
610	 17	71.0	8.2	 25
611	 17	84.0	17.6	 25
612	 17	85.0	15.3	 25
613	 17	97.0	13.0	 25
614	 17	64.0	6.7	 25
615	 17	51.0	10.5	 25
616	 17	61.0	10.3	 25
617	 17	594.0	137.2	 25
618	 17	66.0	8.2	 25
619	 17	71.0	11.4	 25
620	 17	233.0	35.4	 25
621	 17	59.0	9.4	 25
622	 17	67.0	9.9	 25
623	 17	475.0	90.4	 25
624	 17	62.0	9.2	 25
625	 17	50.0	6.4	 25
626	 17	93.0	11.3	 25
627	 17	266.0	40.7	 25
628	 17	71.0	8.9	 25
629	 17	64.0	6.5	 25
630	 17	59.0	9.4	 25
631	 17	58.0	9.2	 25
632	 17	73.0	14.2	 25
633	 17	67.0	13.9	 25
634	 17	53.0	7.8	 25
635	 17	71.0	11.3	 25
636	 17	67.0	8.2	 25
637	 17	57.0	8.3	 25
638	 17	64.0	8.6	 25
639	 17	214.0	33.7	 25
640	 17	101.0	15.3	 25
641	 17	109.0	19.5	 25
642	 17	77.0	8.3	 25
643	 17	80.0	8.4	 25
644	 17	69.0	11.4	 25
645	 17	56.0	6.3	 25
646	 17	225.0	33.3	 25
647	 17	51.0	6.9	 25
648	 17	78.0	11.7	 25
649	 17	124.0	14.0	 25
650	 17	62.0	11.5	 25
651	 17	126.0	19.1	 25
652	 17	58.0	13.8	 25
653	 17	78.0	14.6	 25
654	 17	74.0	14.6	 25
655	 17	68.0	13.1	 25
656	 17	70.0	10.4	 25
657	 17	74.0	8.9	 25
658	 17	67.0	8.7	 25
659	 17	126.0	15.8	 25
660	 17	78.0	13.0	 25
661	 17	106.0	16.3	 25
662	 17	57.0	7.7	 25
663	 17	46.0	7.5	 25
664	 17	114.0	12.7	 25
665	 17	73.0	13.8	 25
666	 17	61.0	10.0	 25
667	 17	125.0	18.7	 25
668	 17	80.0	13.6	 25
669	 17	73.0	12.2	 25
670	 17	72.0	10.6	 25
671	 17	78.0	12.9	 25
672	 17	94.0	12.8	 25
673	 17	105.0	13.3	 25
674	 17	86.0	11.0	 25
675	 17	58.0	10.3	 25
676	 17	47.0	6.0	 25
677	 17	62.0	11.5	 25
678	 17	70.0	9.2	 25
679	 17	78.0	12.4	 25
680	 17	254.0	35.9	 25
681	 17	65.0	10.5	 25
682	 17	66.0	8.7	 25
683	 17	104.0	16.1	 25
684	 17	61.0	8.0	 25
685	 17	82.0	10.5	 25
686	 17	362.0	59.3	 25
687	 17	129.0	13.5	 25
688	 17	88.0	7.5	 25
689	 17	107.0	15.2	 25
690	 17	69.0	10.4	 25
691	 17	191.0	36.7	 25
692	 17	108.0	14.8	 25
693	 17	80.0	20.3	 25
694	 17	65.0	8.9	 25
695	 17	85.0	9.8	 25
696	 17	58.0	6.6	 25
697	 17	73.0	13.2	 25
698	 17	56.0	10.0	 25
699	 17	100.0	18.0	 25
700	 17	83.0	12.0	 25
701	 17	64.0	12.3	 25
702	 17	415.0	82.2	 25
703	 17	96.0	15.9	 25
704	 17	99.0	16.6	 25
705	 17	113.0	15.7	 25
706	 17	81.0	12.8	 25
707	 17	73.0	11.2	 25
708	 17	78.0	9.9	 25
709	 17	70.0	12.5	 25
710	 17	99.0	18.5	 25
711	 17	253.0	33.9	 25
712	 17	103.0	13.6	 25
713	 17	130.0	23.7	 25
714	 17	78.0	15.4	 25
715	 17	125.0	17.5	 25
716	 17	74.0	10.2	 25
717	 17	181.0	38.9	 25
718	 17	339.0	69.6	 25
719	 17	4521.0	763.6	 25
720	 17	63.0	11.4	 25
721	 17	65.0	12.3	 25
722	 17	88.0	21.3	 25
723	 17	60.0	9.0	 25
724	 17	109.0	25.0	 25
725	 17	120.0	19.9	 25
726	 17	64.0	8.8	 25
727	 17	59.0	9.6	 25
728	 17	58.0	9.3	 25
729	 17	68.0	9.1	 25
730	 17	59.0	10.9	 25
731	 17	70.0	12.2	 25
732	 17	52.0	5.0	 25
733	 17	61.0	10.8	 25
734	 17	59.0	5.9	 25
735	 17	83.0	12.1	 25
736	 17	80.0	10.1	 25
737	 17	47.0	5.2	 25
738	 17	89.0	8.3	 25
739	 17	89.0	12.0	 25
740	 17	61.0	10.7	 25
741	 17	159.0	32.3	 25
742	 17	142.0	19.2	 25
743	 17	74.0	12.8	 25
744	 17	106.0	14.6	 25
745	 17	69.0	11.8	 25
746	 17	72.0	9.3	 25
747	 17	342.0	48.8	 25
748	 17	120.0	18.5	 25
749	 17	61.0	11.4	 25
750	 17	140.0	22.5	 25
751	 17	61.0	9.3	 25
752	 17	65.0	9.7	 25
753	 17	98.0	13.5	 25
754	 17	62.0	11.4	 25
755	 17	92.0	12.7	 25
756	 17	321.0	73.4	 25
757	 17	69.0	9.4	 25
758	 17	151.0	32.0	 25
759	 17	60.0	11.1	 25
760	 17	63.0	10.3	 25
761	 17	86.0	17.0	 25
762	 17	56.0	10.7	 25
763	 17	52.0	8.1	 25
764	 17	51.0	7.3	 25
765	 17	68.0	25.0	 25
766	 17	95.0	15.2	 25
767	 17	79.0	10.2	 25
768	 17	49.0	8.2	 25
769	 17	188.0	34.3	 25
770	 17	154.0	25.9	 25
771	 17	72.0	11.4	 25
772	 17	60.0	13.2	 25
773	 17	56.0	8.3	 25
774	 17	57.0	10.9	 25
775	 17	103.0	12.0	 25
776	 17	73.0	12.7	 25
777	 17	71.0	11.8	 25
778	 17	61.0	9.3	 25
779	 17	61.0	10.3	 25
780	 17	69.0	8.4	 25
781	 17	102.0	12.4	 25
782	 17	82.0	12.5	 25
783	 17	81.0	11.7	 25
784	 17	62.0	8.3	 25
785	 17	70.0	9.3	 25
786	 17	91.0	12.7	 25
787	 17	272.0	31.9	 25
788	 17	75.0	12.6	 25
789	 17	86.0	10.3	 25
790	 17	84.0	13.2	 25
791	 17	102.0	15.1	 25
792	 17	54.0	9.3	 25
793	 17	77.0	10.7	 25
794	 17	95.0	16.2	 25
795	 17	361.0	58.2	 25
796	 17	83.0	19.9	 25
797	 17	69.0	10.3	 25
798	 17	4234.0	600.5	 25
799	 17	80.0	14.4	 25
800	 17	158.0	26.9	 25
801	 17	65.0	11.1	 25
802	 17	72.0	14.2	 25
803	 17	54.0	9.4	 25
804	 17	49.0	6.9	 25
805	 17	48.0	5.7	 25
806	 17	80.0	10.3	 25
807	 17	71.0	11.0	 25
808	 17	54.0	9.6	 25
809	 17	61.0	5.7	 25
810	 17	64.0	9.3	 25
811	 17	59.0	9.3	 25
812	 17	75.0	8.3	 25
813	 17	80.0	11.1	 25
814	 17	63.0	9.3	 25
815	 17	112.0	16.1	 25
816	 17	60.0	8.2	 25
817	 17	80.0	13.6	 25
818	 17	61.0	8.5	 25
819	 17	79.0	9.9	 25
820	 17	76.0	13.5	 25
821	 17	156.0	21.8	 25
822	 17	87.0	11.5	 25
823	 17	73.0	11.7	 25
824	 17	148.0	33.1	 25
825	 17	94.0	11.6	 25
826	 17	79.0	10.2	 25
827	 17	70.0	8.5	 25
828	 17	408.0	53.9	 25
829	 17	119.0	13.8	 25
830	 17	89.0	13.9	 25
831	 17	134.0	14.3	 25
832	 17	75.0	12.3	 25
833	 17	92.0	14.3	 25
834	 17	71.0	10.3	 25
835	 17	314.0	51.9	 25
836	 17	69.0	10.6	 25
837	 17	57.0	7.1	 25
838	 17	5280.0	968.3	 25
839	 17	77.0	12.4	 25
840	 17	92.0	17.6	 25
841	 17	69.0	12.2	 25
842	 17	106.0	19.4	 25
843	 17	58.0	11.1	 25
844	 17	62.0	12.3	 25
845	 17	64.0	10.4	 25
846	 17	49.0	5.6	 25
847	 17	62.0	9.6	 25
848	 17	61.0	8.5	 25
849	 17	75.0	13.0	 25
850	 17	135.0	19.6	 25
851	 17	76.0	10.6	 25
852	 17	82.0	13.5	 25
853	 17	219.0	27.7	 25
854	 17	197.0	20.2	 25
855	 17	88.0	16.4	 25
856	 17	57.0	11.3	 25
857	 17	71.0	9.6	 25
858	 17	67.0	10.3	 25
859	 17	68.0	10.5	 25
860	 17	73.0	12.9	 25
861	 17	130.0	19.9	 25
862	 17	154.0	29.7	 25
863	 17	58.0	7.8	 25
864	 17	116.0	16.3	 25
865	 17	130.0	16.9	 25
866	 17	127.0	22.2	 25
867	 17	58.0	7.7	 25
868	 17	82.0	12.0	 25
869	 17	49.0	6.2	 25
870	 17	68.0	15.9	 25
871	 17	188.0	29.3	 25
872	 17	63.0	8.4	 25
873	 17	90.0	16.0	 25
874	 17	66.0	10.1	 25
875	 17	208.0	40.3	 25
876	 17	74.0	14.9	 25
877	 17	71.0	12.0	 25
878	 17	118.0	25.0	 25
879	 17	84.0	10.4	 25
880	 17	63.0	9.7	 25
881	 17	102.0	19.3	 25
882	 17	63.0	8.4	 25
883	 17	77.0	10.2	 25
884	 17	62.0	10.1	 25
885	 17	60.0	9.6	 25
886	 17	227.0	34.0	 25
887	 17	643.0	126.6	 25
888	 17	53.0	9.0	 25
889	 17	93.0	13.3	 25
890	 17	80.0	10.0	 25
891	 17	74.0	15.0	 25
892	 17	104.0	17.4	 25
893	 17	73.0	11.2	 25
894	 17	61.0	9.4	 25
895	 17	67.0	9.5	 25
896	 17	99.0	15.4	 25
897	 17	71.0	10.5	 25
898	 17	120.0	17.0	 25
899	 17	206.0	37.4	 25
900	 17	65.0	9.0	 25
901	 17	78.0	12.7	 25
902	 17	414.0	72.5	 25
903	 17	89.0	15.8	 25
904	 17	191.0	21.3	 25
905	 17	59.0	9.9	 25
906	 17	62.0	11.9	 25
907	 17	84.0	14.7	 25
908	 17	83.0	12.1	 25
909	 17	83.0	7.8	 25
910	 17	57.0	7.3	 25
911	 17	93.0	15.7	 25
912	 17	78.0	9.6	 25
913	 17	76.0	19.1	 25
914	 17	76.0	14.2	 25
915	 17	70.0	13.6	 25
916	 17	69.0	10.7	 25
917	 17	125.0	10.4	 25
918	 17	142.0	16.8	 25
919	 17	112.0	13.5	 25
920	 17	66.0	12.1	 25
921	 17	84.0	15.4	 25
922	 17	67.0	15.0	 25
923	 17	83.0	14.5	 25
924	 17	48.0	9.7	 25
925	 17	180.0	27.7	 25
926	 17	67.0	9.3	 25
927	 17	72.0	15.2	 25
928	 17	62.0	10.9	 25
929	 17	552.0	100.3	 25
930	 17	56.0	8.5	 25
931	 17	70.0	12.9	 25
932	 17	61.0	7.9	 25
933	 17	65.0	10.1	 25
934	 17	57.0	9.2	 25
935	 17	71.0	11.8	 25
936	 17	226.0	32.2	 25
937	 17	84.0	14.5	 25
938	 17	135.0	19.8	 25
939	 17	117.0	19.9	 25
940	 17	55.0	9.1	 25
941	 17	74.0	7.7	 25
942	 17	488.0	75.2	 25
943	 17	110.0	17.7	 25
944	 17	92.0	14.6	 25
945	 17	57.0	9.6	 25
946	 17	59.0	6.7	 25
947	 17	124.0	20.3	 25
948	 17	66.0	12.5	 25
949	 17	91.0	14.1	 25
950	 17	55.0	11.8	 25
951	 17	75.0	9.4	 25
952	 17	51.0	9.3	 25
953	 17	63.0	10.8	 25
954	 17	54.0	8.7	 25
955	 17	55.0	10.7	 25
956	 17	72.0	8.1	 25
957	 17	78.0	13.2	 25
958	 17	57.0	11.0	 25
959	 17	149.0	32.0	 25
960	 17	87.0	12.4	 25
961	 17	118.0	18.8	 25
962	 17	116.0	18.0	 25
963	 17	62.0	13.3	 25
964	 17	60.0	8.5	 25
965	 17	65.0	14.6	 25
966	 17	59.0	10.7	 25
967	 17	68.0	9.7	 25
968	 17	105.0	14.3	 25
969	 17	84.0	10.7	 25
970	 17	88.0	15.6	 25
971	 17	501.0	86.3	 25
972	 17	77.0	15.8	 25
973	 17	90.0	15.8	 25
974	 17	82.0	12.8	 25
[truncated: 21,627,662 more chars]
