# Supplementary material for: A role for RNA post-transcriptional regulation in satellite cell activation
Source: Skelet Muscle. 2012 Oct 9;2:21. doi: 10.1186/2044-5040-2-21 (PMC3563611; doi:10.1186/2044-5040-2-21)
Supplement: Additional file 4 — CEL files of syndecan-4−/− satellite cells isolated from uninjured muscle. Raw expression data for three replicates of satellite cells isolated from syndecan-4−/− uninjured TA muscles. *. CEL files can be opened with any microarray analysis software including the Affymetrix Expression Console Software (http://www.affymetrix.com/estore/browse/level_seven_software_products_only.jsp?productId=131414&categoryId=35623&productName=Affymetrix-Expression-Console-Software#1_1). [file 2044-5040-2-21-S4.zip › Sdc4-UI-2.CEL]

[CEL]
Version=3

[HEADER]
Cols=1002
Rows=1002
TotalX=1002
TotalY=1002
OffsetX=0
OffsetY=0
GridCornerUL=223 252
GridCornerUR=7274 198
GridCornerLR=7330 7275
GridCornerLL=279 7328
Axis-invertX=0
AxisInvertY=0
swapXY=0
DatHeader=[13..65534]  Cornelison_S4_(- -)_#2_4-28-04_Mouse430_2:CLS=7547 RWS=7547 XIN=1  YIN=1  VE=30        2.0 04/29/04 11:08:25 50102440  M10      Mouse430_2.1sq                  6
Algorithm=Percentile
AlgorithmParameters=Percentile:75;CellMargin:2;OutlierHigh:1.500;OutlierLow:1.004;AlgVersion:6.0;FixedCellSize:TRUE;FullFeatureWidth:7;FullFeatureHeight:7;IgnoreOutliersInShiftRows:FALSE;FeatureExtraction:TRUE;PoolWidthExtenstion:2;PoolHeightExtension:2;UseSubgrids:FALSE;RandomizePixels:FALSE;ErrorBasis:StdvMean;StdMult:1.000000

[INTENSITY]
NumberCells=1004004
CellHeader=X	Y	MEAN	STDV	NPIXELS
  0	  0	78.0	9.7	 25
  1	  0	3070.0	522.7	 25
  2	  0	72.0	11.2	 25
  3	  0	3365.0	648.4	 25
  4	  0	87.0	15.8	 25
  5	  0	82.0	15.8	 25
  6	  0	3421.0	689.3	 25
  7	  0	71.0	13.0	 25
  8	  0	3204.0	560.9	 25
  9	  0	55.0	10.3	 25
 10	  0	3252.0	580.8	 25
 11	  0	87.0	14.3	 25
 12	  0	3177.0	681.3	 25
 13	  0	81.0	11.7	 25
 14	  0	3165.0	639.2	 25
 15	  0	75.0	15.7	 25
 16	  0	3364.0	685.2	 25
 17	  0	69.0	14.3	 25
 18	  0	3277.0	659.6	 25
 19	  0	71.0	8.3	 25
 20	  0	3430.0	686.6	 25
 21	  0	83.0	14.3	 25
 22	  0	3302.0	617.0	 25
 23	  0	78.0	11.2	 25
 24	  0	3464.0	589.1	 25
 25	  0	78.0	10.9	 25
 26	  0	3282.0	481.1	 25
 27	  0	87.0	10.8	 25
 28	  0	3469.0	596.1	 25
 29	  0	81.0	15.6	 25
 30	  0	3286.0	589.9	 25
 31	  0	96.0	12.7	 25
 32	  0	3328.0	586.6	 25
 33	  0	73.0	12.0	 25
 34	  0	3167.0	680.5	 25
 35	  0	79.0	15.4	 25
 36	  0	3281.0	780.7	 25
 37	  0	80.0	12.9	 25
 38	  0	3165.0	717.6	 25
 39	  0	77.0	13.8	 25
 40	  0	3135.0	664.7	 25
 41	  0	98.0	21.2	 25
 42	  0	3213.0	616.8	 25
 43	  0	75.0	12.0	 25
 44	  0	3309.0	581.6	 25
 45	  0	77.0	9.9	 25
 46	  0	3389.0	558.2	 25
 47	  0	79.0	12.6	 25
 48	  0	3391.0	524.0	 25
 49	  0	73.0	10.0	 25
 50	  0	3424.0	547.5	 25
 51	  0	70.0	10.2	 25
 52	  0	3282.0	666.6	 25
 53	  0	72.0	14.3	 25
 54	  0	3187.0	626.5	 25
 55	  0	73.0	11.0	 25
 56	  0	3189.0	735.8	 25
 57	  0	73.0	10.5	 25
 58	  0	3172.0	681.4	 25
 59	  0	85.0	15.6	 25
 60	  0	3327.0	563.7	 25
 61	  0	78.0	17.1	 25
 62	  0	3324.0	556.3	 25
 63	  0	76.0	14.8	 25
 64	  0	3252.0	480.0	 25
 65	  0	78.0	13.7	 25
 66	  0	3458.0	534.3	 25
 67	  0	81.0	17.2	 25
 68	  0	3350.0	622.9	 25
 69	  0	70.0	10.6	 25
 70	  0	3360.0	618.3	 25
 71	  0	69.0	12.8	 25
 72	  0	3363.0	719.9	 25
 73	  0	76.0	13.7	 25
 74	  0	3284.0	739.0	 25
 75	  0	72.0	9.8	 25
 76	  0	3069.0	685.6	 25
 77	  0	72.0	9.5	 25
 78	  0	3206.0	648.2	 25
 79	  0	81.0	9.4	 25
 80	  0	3495.0	582.1	 25
 81	  0	69.0	11.1	 25
 82	  0	3302.0	562.5	 25
 83	  0	72.0	12.4	 25
 84	  0	3264.0	495.0	 25
 85	  0	75.0	12.0	 25
 86	  0	3400.0	503.1	 25
 87	  0	71.0	10.0	 25
 88	  0	3396.0	573.5	 25
 89	  0	78.0	13.0	 25
 90	  0	3403.0	662.0	 25
 91	  0	77.0	10.0	 25
 92	  0	3374.0	634.0	 25
 93	  0	85.0	13.3	 25
 94	  0	3335.0	547.2	 25
 95	  0	72.0	10.3	 25
 96	  0	3382.0	583.2	 25
 97	  0	76.0	11.5	 25
 98	  0	3323.0	513.7	 25
 99	  0	82.0	13.4	 25
100	  0	3432.0	578.1	 25
101	  0	100.0	20.7	 25
102	  0	3330.0	581.3	 25
103	  0	71.0	14.5	 25
104	  0	3282.0	684.7	 25
105	  0	86.0	19.8	 25
106	  0	3339.0	781.4	 25
107	  0	74.0	12.8	 25
108	  0	3289.0	750.9	 25
109	  0	73.0	14.7	 25
110	  0	3431.0	678.9	 25
111	  0	87.0	14.5	 25
112	  0	3392.0	679.5	 25
113	  0	80.0	13.5	 25
114	  0	3297.0	647.0	 25
115	  0	79.0	11.9	 25
116	  0	3413.0	615.0	 25
117	  0	92.0	14.4	 25
118	  0	3385.0	522.8	 25
119	  0	71.0	9.8	 25
120	  0	3287.0	492.2	 25
121	  0	79.0	11.8	 25
122	  0	3423.0	535.0	 25
123	  0	87.0	12.7	 25
124	  0	3376.0	572.2	 25
125	  0	78.0	15.2	 25
126	  0	3374.0	649.0	 25
127	  0	88.0	17.3	 25
128	  0	3341.0	691.4	 25
129	  0	88.0	12.7	 25
130	  0	3431.0	701.5	 25
131	  0	70.0	11.3	 25
132	  0	3433.0	729.8	 25
133	  0	82.0	14.5	 25
134	  0	3222.0	594.5	 25
135	  0	82.0	13.5	 25
136	  0	3353.0	592.5	 25
137	  0	96.0	16.5	 25
138	  0	3402.0	649.5	 25
139	  0	75.0	13.0	 25
140	  0	3216.0	599.1	 25
141	  0	75.0	19.4	 25
142	  0	3385.0	720.3	 25
143	  0	71.0	14.8	 25
144	  0	3371.0	625.1	 25
145	  0	87.0	15.9	 25
146	  0	3318.0	620.3	 25
147	  0	79.0	14.8	 25
148	  0	3503.0	697.1	 25
149	  0	76.0	13.9	 25
150	  0	3536.0	688.0	 25
151	  0	81.0	12.1	 25
152	  0	3319.0	555.1	 25
153	  0	77.0	11.1	 25
154	  0	3226.0	546.3	 25
155	  0	72.0	8.9	 25
156	  0	3403.0	545.6	 25
157	  0	74.0	15.7	 25
158	  0	3249.0	557.7	 25
159	  0	82.0	12.5	 25
160	  0	3315.0	537.1	 25
161	  0	87.0	18.6	 25
162	  0	3263.0	615.6	 25
163	  0	74.0	16.0	 25
164	  0	3510.0	734.8	 25
165	  0	73.0	18.0	 25
166	  0	3351.0	783.4	 25
167	  0	81.0	16.9	 25
168	  0	3457.0	874.9	 25
169	  0	79.0	15.8	 25
170	  0	3193.0	625.1	 25
171	  0	71.0	11.0	 25
172	  0	3359.0	652.2	 25
173	  0	81.0	17.1	 25
174	  0	3229.0	601.4	 25
175	  0	74.0	17.2	 25
176	  0	3220.0	517.0	 25
177	  0	81.0	19.0	 25
178	  0	3399.0	515.1	 25
179	  0	76.0	17.3	 25
180	  0	3392.0	550.5	 25
181	  0	94.0	18.8	 25
182	  0	3495.0	623.5	 25
183	  0	91.0	18.4	 25
184	  0	3317.0	664.9	 25
185	  0	83.0	13.2	 25
186	  0	3468.0	727.2	 25
187	  0	88.0	18.7	 25
188	  0	3325.0	757.2	 25
189	  0	76.0	16.5	 25
190	  0	3364.0	719.3	 25
191	  0	100.0	25.7	 25
192	  0	3171.0	714.6	 25
193	  0	87.0	12.8	 25
194	  0	3371.0	732.4	 25
195	  0	94.0	20.4	 25
196	  0	3283.0	632.8	 25
197	  0	76.0	17.8	 25
198	  0	3455.0	593.9	 25
199	  0	87.0	16.8	 25
200	  0	3333.0	597.4	 25
201	  0	86.0	19.8	 25
202	  0	3416.0	672.9	 25
203	  0	64.0	16.8	 25
204	  0	3376.0	658.6	 25
205	  0	72.0	10.9	 25
206	  0	3458.0	717.0	 25
207	  0	87.0	21.3	 25
208	  0	3482.0	674.2	 25
209	  0	73.0	15.6	 25
210	  0	3296.0	531.4	 25
211	  0	77.0	10.6	 25
212	  0	3588.0	644.2	 25
213	  0	82.0	11.1	 25
214	  0	3313.0	623.6	 25
215	  0	85.0	18.1	 25
216	  0	3166.0	598.5	 25
217	  0	91.0	22.9	 25
218	  0	3376.0	692.2	 25
219	  0	86.0	16.8	 25
220	  0	3277.0	706.8	 25
221	  0	84.0	19.8	 25
222	  0	3343.0	710.8	 25
223	  0	67.0	16.5	 25
224	  0	3284.0	710.2	 25
225	  0	84.0	15.8	 25
226	  0	3401.0	763.5	 25
227	  0	74.0	17.6	 25
228	  0	3463.0	828.0	 25
229	  0	83.0	17.8	 25
230	  0	3289.0	625.9	 25
231	  0	84.0	16.0	 25
232	  0	3330.0	619.0	 25
233	  0	82.0	17.5	 25
234	  0	3543.0	582.9	 25
235	  0	88.0	15.4	 25
236	  0	3530.0	582.8	 25
237	  0	64.0	10.5	 25
238	  0	3631.0	555.6	 25
239	  0	81.0	16.1	 25
240	  0	3396.0	572.9	 25
241	  0	93.0	19.5	 25
242	  0	3613.0	546.0	 25
243	  0	78.0	17.7	 25
244	  0	3405.0	567.1	 25
245	  0	80.0	13.7	 25
246	  0	3290.0	564.9	 25
247	  0	66.0	17.4	 25
248	  0	3502.0	677.2	 25
249	  0	91.0	13.9	 25
250	  0	3461.0	648.1	 25
251	  0	83.0	14.7	 25
252	  0	3445.0	716.0	 25
253	  0	79.0	14.5	 25
254	  0	3407.0	817.8	 25
255	  0	76.0	13.9	 25
256	  0	3305.0	641.3	 25
257	  0	86.0	19.5	 25
258	  0	3325.0	524.6	 25
259	  0	87.0	14.3	 25
260	  0	3498.0	603.7	 25
261	  0	77.0	13.3	 25
262	  0	3357.0	556.7	 25
263	  0	87.0	19.6	 25
264	  0	3526.0	663.7	 25
265	  0	89.0	15.4	 25
266	  0	3412.0	556.7	 25
267	  0	80.0	11.1	 25
268	  0	3534.0	554.9	 25
269	  0	73.0	12.7	 25
270	  0	3486.0	593.1	 25
271	  0	75.0	14.5	 25
272	  0	3349.0	577.4	 25
273	  0	70.0	14.0	 25
274	  0	3314.0	538.2	 25
275	  0	87.0	9.4	 25
276	  0	3318.0	535.0	 25
277	  0	72.0	15.1	 25
278	  0	3405.0	770.6	 25
279	  0	95.0	23.0	 25
280	  0	3248.0	695.9	 25
281	  0	85.0	12.6	 25
282	  0	3230.0	658.0	 25
283	  0	81.0	15.1	 25
284	  0	3096.0	676.1	 25
285	  0	79.0	14.7	 25
286	  0	3212.0	584.2	 25
287	  0	81.0	11.4	 25
288	  0	3397.0	542.7	 25
289	  0	73.0	9.7	 25
290	  0	3371.0	541.5	 25
291	  0	82.0	14.6	 25
292	  0	3315.0	525.4	 25
293	  0	81.0	12.7	 25
294	  0	3326.0	489.9	 25
295	  0	80.0	14.0	 25
296	  0	3328.0	553.3	 25
297	  0	70.0	10.2	 25
298	  0	3392.0	589.9	 25
299	  0	70.0	8.9	 25
300	  0	3469.0	553.6	 25
301	  0	78.0	16.1	 25
302	  0	3357.0	646.1	 25
303	  0	87.0	18.9	 25
304	  0	3267.0	637.6	 25
305	  0	93.0	14.8	 25
306	  0	3268.0	608.8	 25
307	  0	78.0	16.7	 25
308	  0	3286.0	700.1	 25
309	  0	79.0	12.2	 25
310	  0	3351.0	702.9	 25
311	  0	86.0	17.6	 25
312	  0	3339.0	688.0	 25
313	  0	73.0	15.1	 25
314	  0	3280.0	643.5	 25
315	  0	67.0	13.9	 25
316	  0	3148.0	653.9	 25
317	  0	71.0	12.4	 25
318	  0	3358.0	528.0	 25
319	  0	96.0	17.2	 25
320	  0	3499.0	670.5	 25
321	  0	72.0	12.3	 25
322	  0	3485.0	601.5	 25
323	  0	90.0	18.6	 25
324	  0	3383.0	581.9	 25
325	  0	83.0	14.1	 25
326	  0	3554.0	638.8	 25
327	  0	75.0	9.3	 25
328	  0	3362.0	570.0	 25
329	  0	80.0	14.0	 25
330	  0	3250.0	605.3	 25
331	  0	84.0	15.5	 25
332	  0	96.0	12.5	 25
333	  0	671.0	131.3	 25
334	  0	74.0	11.9	 25
335	  0	62.0	6.6	 25
336	  0	94.0	16.7	 25
337	  0	71.0	9.5	 25
338	  0	3360.0	708.2	 25
339	  0	75.0	19.4	 25
340	  0	3400.0	664.3	 25
341	  0	78.0	12.5	 25
342	  0	3406.0	716.0	 25
343	  0	79.0	14.1	 25
344	  0	3543.0	637.2	 25
345	  0	85.0	14.3	 25
346	  0	3368.0	570.4	 25
347	  0	73.0	12.6	 25
348	  0	3302.0	578.5	 25
349	  0	79.0	11.5	 25
350	  0	3644.0	669.4	 25
351	  0	81.0	15.4	 25
352	  0	3540.0	611.8	 25
353	  0	76.0	13.2	 25
354	  0	3370.0	669.3	 25
355	  0	78.0	11.1	 25
356	  0	3423.0	675.2	 25
357	  0	88.0	16.3	 25
358	  0	3354.0	700.8	 25
359	  0	88.0	14.6	 25
360	  0	3532.0	690.3	 25
361	  0	74.0	12.5	 25
362	  0	3462.0	552.7	 25
363	  0	84.0	15.3	 25
364	  0	3441.0	698.4	 25
365	  0	87.0	21.0	 25
366	  0	3214.0	630.3	 25
367	  0	87.0	16.0	 25
368	  0	3352.0	755.4	 25
369	  0	91.0	15.7	 25
370	  0	3341.0	644.0	 25
371	  0	69.0	9.4	 25
372	  0	3266.0	697.4	 25
373	  0	75.0	13.6	 25
374	  0	3467.0	679.0	 25
375	  0	75.0	14.3	 25
376	  0	3464.0	522.7	 25
377	  0	80.0	11.9	 25
378	  0	3514.0	426.5	 25
379	  0	90.0	14.6	 25
380	  0	3533.0	471.7	 25
381	  0	89.0	14.2	 25
382	  0	3240.0	623.8	 25
383	  0	62.0	11.2	 25
384	  0	2082.0	475.7	 25
385	  0	42.0	6.2	 25
386	  0	1725.0	357.6	 25
387	  0	46.0	6.1	 25
388	  0	1237.0	299.6	 25
389	  0	54.0	8.8	 25
390	  0	3291.0	803.2	 25
391	  0	72.0	9.3	 25
392	  0	3507.0	747.7	 25
393	  0	76.0	9.1	 25
394	  0	3560.0	628.9	 25
395	  0	78.0	9.6	 25
396	  0	3499.0	542.6	 25
397	  0	75.0	15.8	 25
398	  0	3573.0	583.3	 25
399	  0	86.0	13.7	 25
400	  0	3432.0	534.7	 25
401	  0	74.0	11.0	 25
402	  0	3479.0	570.8	 25
403	  0	79.0	14.8	 25
404	  0	3352.0	577.2	 25
405	  0	72.0	10.1	 25
406	  0	3458.0	654.9	 25
407	  0	87.0	14.3	 25
408	  0	3734.0	883.0	 25
409	  0	88.0	10.1	 25
410	  0	3346.0	635.0	 25
411	  0	95.0	19.1	 25
412	  0	3382.0	677.9	 25
413	  0	76.0	11.5	 25
414	  0	3377.0	713.9	 25
415	  0	65.0	10.6	 25
416	  0	2966.0	737.5	 25
417	  0	59.0	11.0	 25
418	  0	2327.0	417.7	 25
419	  0	69.0	10.8	 25
420	  0	3096.0	515.2	 25
421	  0	83.0	13.4	 25
422	  0	3492.0	577.3	 25
423	  0	76.0	13.6	 25
424	  0	3525.0	626.9	 25
425	  0	75.0	10.9	 25
426	  0	3349.0	621.3	 25
427	  0	86.0	14.0	 25
428	  0	3461.0	668.0	 25
429	  0	83.0	12.0	 25
430	  0	3327.0	727.1	 25
431	  0	69.0	8.0	 25
432	  0	3454.0	670.2	 25
433	  0	83.0	18.4	 25
434	  0	3332.0	629.4	 25
435	  0	80.0	13.0	 25
436	  0	3514.0	663.0	 25
437	  0	78.0	14.2	 25
438	  0	3463.0	556.6	 25
439	  0	82.0	12.3	 25
440	  0	3482.0	599.0	 25
441	  0	74.0	11.1	 25
442	  0	3568.0	634.5	 25
443	  0	73.0	10.2	 25
444	  0	3500.0	600.3	 25
445	  0	72.0	11.2	 25
446	  0	3446.0	696.1	 25
447	  0	73.0	11.1	 25
448	  0	3495.0	643.7	 25
449	  0	83.0	18.0	 25
450	  0	3379.0	605.3	 25
451	  0	70.0	17.1	 25
452	  0	3393.0	627.3	 25
453	  0	69.0	11.1	 25
454	  0	3412.0	670.8	 25
455	  0	77.0	15.0	 25
456	  0	3551.0	656.4	 25
457	  0	80.0	14.5	 25
458	  0	3371.0	681.9	 25
459	  0	81.0	20.7	 25
460	  0	3414.0	813.2	 25
461	  0	77.0	16.7	 25
462	  0	3505.0	744.1	 25
463	  0	87.0	14.7	 25
464	  0	3415.0	710.6	 25
465	  0	81.0	14.4	 25
466	  0	3441.0	562.5	 25
467	  0	76.0	13.4	 25
468	  0	3311.0	510.2	 25
469	  0	72.0	11.3	 25
470	  0	3403.0	621.9	 25
471	  0	76.0	13.4	 25
472	  0	3440.0	428.5	 25
473	  0	83.0	11.2	 25
474	  0	3522.0	529.5	 25
475	  0	75.0	16.1	 25
476	  0	3413.0	556.1	 25
477	  0	70.0	10.8	 25
478	  0	3386.0	609.4	 25
479	  0	73.0	16.2	 25
480	  0	3398.0	657.3	 25
481	  0	86.0	17.1	 25
482	  0	3329.0	710.8	 25
483	  0	76.0	11.8	 25
484	  0	3422.0	719.9	 25
485	  0	94.0	19.0	 25
486	  0	3519.0	758.4	 25
487	  0	81.0	17.1	 25
488	  0	3647.0	770.9	 25
489	  0	86.0	13.5	 25
490	  0	3515.0	637.6	 25
491	  0	82.0	17.8	 25
492	  0	3369.0	631.3	 25
493	  0	76.0	11.7	 25
494	  0	3633.0	604.8	 25
495	  0	85.0	15.2	 25
496	  0	3571.0	611.0	 25
497	  0	69.0	15.5	 25
498	  0	3542.0	656.2	 25
499	  0	79.0	16.6	 25
500	  0	3464.0	681.1	 25
501	  0	84.0	18.2	 25
502	  0	3580.0	688.5	 25
503	  0	75.0	17.3	 25
504	  0	3626.0	751.2	 25
505	  0	84.0	16.7	 25
506	  0	3529.0	704.6	 25
507	  0	73.0	15.5	 25
508	  0	3663.0	610.7	 25
509	  0	83.0	12.1	 25
510	  0	3630.0	616.4	 25
511	  0	76.0	20.7	 25
512	  0	3574.0	635.4	 25
513	  0	83.0	12.4	 25
514	  0	3508.0	603.6	 25
515	  0	95.0	24.9	 25
516	  0	3667.0	714.9	 25
517	  0	82.0	12.3	 25
518	  0	3421.0	816.3	 25
519	  0	89.0	13.4	 25
520	  0	3467.0	761.8	 25
521	  0	85.0	14.0	 25
522	  0	3449.0	786.7	 25
523	  0	69.0	13.9	 25
524	  0	3552.0	806.1	 25
525	  0	77.0	15.1	 25
526	  0	3444.0	579.1	 25
527	  0	79.0	20.9	 25
528	  0	3575.0	622.9	 25
529	  0	79.0	22.8	 25
530	  0	3651.0	507.6	 25
531	  0	71.0	15.1	 25
532	  0	3439.0	537.7	 25
533	  0	75.0	11.9	 25
534	  0	3424.0	574.6	 25
535	  0	79.0	7.8	 25
536	  0	3434.0	603.9	 25
537	  0	81.0	14.1	 25
538	  0	3491.0	682.6	 25
539	  0	75.0	20.9	 25
540	  0	3446.0	826.0	 25
541	  0	81.0	11.8	 25
542	  0	3415.0	835.8	 25
543	  0	80.0	19.0	 25
544	  0	3518.0	652.5	 25
545	  0	83.0	18.0	 25
546	  0	3391.0	653.9	 25
547	  0	72.0	9.2	 25
548	  0	3483.0	614.2	 25
549	  0	82.0	14.3	 25
550	  0	3441.0	589.4	 25
551	  0	80.0	12.3	 25
552	  0	3495.0	591.8	 25
553	  0	92.0	19.3	 25
554	  0	3588.0	579.8	 25
555	  0	75.0	16.9	 25
556	  0	3541.0	581.8	 25
557	  0	92.0	19.5	 25
558	  0	3441.0	647.3	 25
559	  0	81.0	12.5	 25
560	  0	3499.0	761.2	 25
561	  0	95.0	19.5	 25
562	  0	3412.0	557.8	 25
563	  0	76.0	16.6	 25
564	  0	3386.0	556.5	 25
565	  0	81.0	14.5	 25
566	  0	3466.0	639.0	 25
567	  0	93.0	20.7	 25
568	  0	3401.0	687.0	 25
569	  0	87.0	15.1	 25
570	  0	3508.0	703.6	 25
571	  0	67.0	9.5	 25
572	  0	3406.0	593.0	 25
573	  0	76.0	11.8	 25
574	  0	3489.0	645.0	 25
575	  0	85.0	14.9	 25
576	  0	3536.0	681.8	 25
577	  0	89.0	17.3	 25
578	  0	3562.0	683.6	 25
579	  0	81.0	21.8	 25
580	  0	3514.0	553.4	 25
581	  0	74.0	10.2	 25
582	  0	3543.0	541.7	 25
583	  0	82.0	16.1	 25
584	  0	3411.0	555.8	 25
585	  0	77.0	14.7	 25
586	  0	3586.0	605.2	 25
587	  0	85.0	16.5	 25
588	  0	3499.0	540.3	 25
589	  0	89.0	21.4	 25
590	  0	3567.0	571.6	 25
591	  0	79.0	14.7	 25
592	  0	3546.0	635.0	 25
593	  0	85.0	12.2	 25
594	  0	3616.0	634.5	 25
595	  0	91.0	19.9	 25
596	  0	3449.0	738.7	 25
597	  0	83.0	18.0	 25
598	  0	3473.0	770.7	 25
599	  0	77.0	11.8	 25
600	  0	3440.0	756.0	 25
601	  0	90.0	16.8	 25
602	  0	3500.0	671.4	 25
603	  0	73.0	15.0	 25
604	  0	3789.0	673.4	 25
605	  0	80.0	11.0	 25
606	  0	3355.0	624.8	 25
607	  0	79.0	10.4	 25
608	  0	3550.0	572.7	 25
609	  0	82.0	15.2	 25
610	  0	3447.0	604.9	 25
611	  0	82.0	14.6	 25
612	  0	3345.0	483.4	 25
613	  0	75.0	12.7	 25
614	  0	3572.0	586.7	 25
615	  0	81.0	16.9	 25
616	  0	3510.0	590.2	 25
617	  0	77.0	14.6	 25
618	  0	3518.0	648.1	 25
619	  0	70.0	10.1	 25
620	  0	3496.0	622.7	 25
621	  0	93.0	14.5	 25
622	  0	3487.0	627.3	 25
623	  0	82.0	14.2	 25
624	  0	3569.0	659.6	 25
625	  0	84.0	12.0	 25
626	  0	3305.0	726.5	 25
627	  0	78.0	19.1	 25
628	  0	3389.0	785.3	 25
629	  0	70.0	14.2	 25
630	  0	3283.0	657.3	 25
631	  0	89.0	22.3	 25
632	  0	3450.0	666.8	 25
633	  0	82.0	13.2	 25
634	  0	3446.0	714.6	 25
635	  0	80.0	12.8	 25
636	  0	3365.0	614.1	 25
637	  0	84.0	14.5	 25
638	  0	3735.0	641.4	 25
639	  0	83.0	12.6	 25
640	  0	3441.0	524.6	 25
641	  0	86.0	20.1	 25
642	  0	3535.0	518.1	 25
643	  0	77.0	12.4	 25
644	  0	3445.0	550.8	 25
645	  0	79.0	14.5	 25
646	  0	3265.0	613.7	 25
647	  0	68.0	9.1	 25
648	  0	3589.0	618.9	 25
649	  0	83.0	8.9	 25
650	  0	3439.0	663.4	 25
651	  0	85.0	22.4	 25
652	  0	3530.0	714.2	 25
653	  0	83.0	11.5	 25
654	  0	3429.0	805.3	 25
655	  0	81.0	12.7	 25
656	  0	3429.0	710.7	 25
657	  0	90.0	17.6	 25
658	  0	3387.0	530.8	 25
659	  0	87.0	14.8	 25
660	  0	3627.0	599.4	 25
661	  0	83.0	15.2	 25
662	  0	3495.0	555.4	 25
663	  0	78.0	11.3	 25
664	  0	3640.0	605.0	 25
665	  0	70.0	11.9	 25
666	  0	90.0	12.5	 25
667	  0	686.0	103.5	 25
668	  0	112.0	18.6	 25
669	  0	71.0	8.3	 25
670	  0	86.0	11.9	 25
671	  0	59.0	11.4	 25
672	  0	3391.0	514.8	 25
673	  0	78.0	14.0	 25
674	  0	3598.0	642.7	 25
675	  0	74.0	13.0	 25
676	  0	2667.0	579.1	 25
677	  0	62.0	9.5	 25
678	  0	2018.0	399.5	 25
679	  0	58.0	18.5	 25
680	  0	3299.0	799.4	 25
681	  0	60.0	16.1	 25
682	  0	2740.0	566.5	 25
683	  0	60.0	12.8	 25
684	  0	3588.0	685.0	 25
685	  0	65.0	16.2	 25
686	  0	3405.0	667.1	 25
687	  0	72.0	13.5	 25
688	  0	3377.0	660.1	 25
689	  0	69.0	15.2	 25
690	  0	3516.0	550.2	 25
691	  0	69.0	13.7	 25
692	  0	3483.0	465.2	 25
693	  0	76.0	12.7	 25
694	  0	3419.0	476.4	 25
695	  0	79.0	16.2	 25
696	  0	3474.0	491.7	 25
697	  0	76.0	13.2	 25
698	  0	3587.0	481.8	 25
699	  0	84.0	9.3	 25
700	  0	3597.0	584.6	 25
701	  0	73.0	12.8	 25
702	  0	3372.0	601.9	 25
703	  0	75.0	16.1	 25
704	  0	3426.0	641.4	 25
705	  0	73.0	10.8	 25
706	  0	3570.0	801.7	 25
707	  0	84.0	15.8	 25
708	  0	3592.0	784.3	 25
709	  0	68.0	8.8	 25
710	  0	3440.0	797.6	 25
711	  0	73.0	14.2	 25
712	  0	3586.0	705.6	 25
713	  0	75.0	13.3	 25
714	  0	3585.0	552.7	 25
715	  0	83.0	20.7	 25
716	  0	3501.0	458.1	 25
717	  0	76.0	9.4	 25
718	  0	3535.0	552.6	 25
719	  0	79.0	12.6	 25
720	  0	3511.0	527.3	 25
721	  0	77.0	16.4	 25
722	  0	3489.0	610.4	 25
723	  0	74.0	15.9	 25
724	  0	3350.0	546.9	 25
725	  0	79.0	11.4	 25
726	  0	3709.0	687.7	 25
727	  0	81.0	15.5	 25
728	  0	3590.0	722.2	 25
729	  0	90.0	18.6	 25
730	  0	3683.0	679.0	 25
731	  0	91.0	17.9	 25
732	  0	3419.0	555.2	 25
733	  0	82.0	11.9	 25
734	  0	3444.0	589.9	 25
735	  0	78.0	17.7	 25
736	  0	3557.0	676.4	 25
737	  0	79.0	17.6	 25
738	  0	3640.0	653.1	 25
739	  0	82.0	14.9	 25
740	  0	3606.0	591.6	 25
741	  0	75.0	15.6	 25
742	  0	3726.0	684.9	 25
743	  0	78.0	16.3	 25
744	  0	3687.0	786.9	 25
745	  0	76.0	10.2	 25
746	  0	3440.0	593.4	 25
747	  0	68.0	9.6	 25
748	  0	3648.0	594.5	 25
749	  0	73.0	14.1	 25
750	  0	3586.0	602.2	 25
751	  0	82.0	16.9	 25
752	  0	3771.0	585.8	 25
753	  0	89.0	18.1	 25
754	  0	3404.0	565.8	 25
755	  0	92.0	24.2	 25
756	  0	3752.0	731.1	 25
757	  0	86.0	19.5	 25
758	  0	3758.0	844.5	 25
759	  0	86.0	18.8	 25
760	  0	3418.0	879.3	 25
761	  0	76.0	18.5	 25
762	  0	3570.0	866.4	 25
763	  0	71.0	16.4	 25
764	  0	3567.0	754.3	 25
765	  0	78.0	21.0	 25
766	  0	3468.0	640.4	 25
767	  0	107.0	22.6	 25
768	  0	3278.0	579.8	 25
769	  0	75.0	11.6	 25
770	  0	3630.0	589.0	 25
771	  0	79.0	13.0	 25
772	  0	3550.0	519.4	 25
773	  0	86.0	18.7	 25
774	  0	3573.0	616.4	 25
775	  0	69.0	14.4	 25
776	  0	3541.0	556.9	 25
777	  0	78.0	14.8	 25
778	  0	3554.0	728.2	 25
779	  0	86.0	19.2	 25
780	  0	3686.0	886.7	 25
781	  0	78.0	13.8	 25
782	  0	3454.0	670.2	 25
783	  0	88.0	15.9	 25
784	  0	3669.0	623.4	 25
785	  0	88.0	16.0	 25
786	  0	3339.0	491.7	 25
787	  0	85.0	15.6	 25
788	  0	3385.0	556.6	 25
789	  0	81.0	18.7	 25
790	  0	3510.0	636.4	 25
791	  0	85.0	21.6	 25
792	  0	3547.0	705.1	 25
793	  0	82.0	17.7	 25
794	  0	3663.0	853.4	 25
795	  0	81.0	15.0	 25
796	  0	3441.0	794.1	 25
797	  0	78.0	17.6	 25
798	  0	3455.0	803.5	 25
799	  0	82.0	18.4	 25
800	  0	3537.0	731.3	 25
801	  0	72.0	17.1	 25
802	  0	3694.0	653.4	 25
803	  0	75.0	18.5	 25
804	  0	3577.0	648.3	 25
805	  0	73.0	12.5	 25
806	  0	3678.0	586.2	 25
807	  0	87.0	13.6	 25
808	  0	3585.0	510.0	 25
809	  0	87.0	14.7	 25
810	  0	3600.0	568.2	 25
811	  0	83.0	16.6	 25
812	  0	3649.0	615.3	 25
813	  0	80.0	19.8	 25
814	  0	3632.0	589.8	 25
815	  0	79.0	15.0	 25
816	  0	3541.0	675.0	 25
817	  0	71.0	15.2	 25
818	  0	3515.0	727.0	 25
819	  0	85.0	17.4	 25
820	  0	3461.0	681.1	 25
821	  0	77.0	19.1	 25
822	  0	3377.0	665.5	 25
823	  0	82.0	16.2	 25
824	  0	3542.0	708.3	 25
825	  0	84.0	19.8	 25
826	  0	3438.0	756.4	 25
827	  0	90.0	18.2	 25
828	  0	3592.0	816.1	 25
829	  0	80.0	13.1	 25
830	  0	3571.0	697.2	 25
831	  0	71.0	15.7	 25
832	  0	3563.0	754.4	 25
833	  0	93.0	19.9	 25
834	  0	3498.0	746.3	 25
835	  0	88.0	20.3	 25
836	  0	3611.0	627.2	 25
837	  0	86.0	19.7	 25
838	  0	3637.0	640.7	 25
839	  0	73.0	10.2	 25
840	  0	3548.0	505.8	 25
841	  0	77.0	18.8	 25
842	  0	3714.0	556.8	 25
843	  0	81.0	16.3	 25
844	  0	3480.0	555.0	 25
845	  0	90.0	18.9	 25
846	  0	3625.0	635.9	 25
847	  0	70.0	14.5	 25
848	  0	3573.0	671.5	 25
849	  0	81.0	18.3	 25
850	  0	3494.0	717.5	 25
851	  0	92.0	19.7	 25
852	  0	3558.0	744.5	 25
853	  0	92.0	13.0	 25
854	  0	3484.0	732.7	 25
855	  0	96.0	26.9	 25
856	  0	3485.0	581.4	 25
857	  0	76.0	20.3	 25
858	  0	3633.0	614.6	 25
859	  0	100.0	19.1	 25
860	  0	3584.0	602.1	 25
861	  0	77.0	14.2	 25
862	  0	3495.0	590.7	 25
863	  0	72.0	8.1	 25
864	  0	3552.0	602.0	 25
865	  0	83.0	14.5	 25
866	  0	3454.0	630.7	 25
867	  0	80.0	17.1	 25
868	  0	3405.0	519.1	 25
869	  0	74.0	11.1	 25
870	  0	3449.0	545.6	 25
871	  0	73.0	15.0	 25
872	  0	3571.0	662.3	 25
873	  0	79.0	11.3	 25
874	  0	3452.0	623.2	 25
875	  0	74.0	14.5	 25
876	  0	3587.0	590.5	 25
877	  0	78.0	15.0	 25
878	  0	3437.0	545.0	 25
879	  0	83.0	17.6	 25
880	  0	3428.0	581.1	 25
881	  0	84.0	17.1	 25
882	  0	3507.0	706.2	 25
883	  0	90.0	15.3	 25
884	  0	3368.0	742.6	 25
885	  0	87.0	15.3	 25
886	  0	3516.0	662.6	 25
887	  0	66.0	11.1	 25
888	  0	3659.0	601.7	 25
889	  0	84.0	13.7	 25
890	  0	3491.0	571.5	 25
891	  0	78.0	13.1	 25
892	  0	3564.0	668.3	 25
893	  0	85.0	10.9	 25
894	  0	3499.0	630.9	 25
895	  0	75.0	19.2	 25
896	  0	3526.0	570.3	 25
897	  0	73.0	8.7	 25
898	  0	3524.0	566.5	 25
899	  0	94.0	16.8	 25
900	  0	3470.0	554.4	 25
901	  0	87.0	19.6	 25
902	  0	3290.0	587.0	 25
903	  0	78.0	14.4	 25
904	  0	3426.0	674.3	 25
905	  0	88.0	14.8	 25
906	  0	3451.0	618.4	 25
907	  0	96.0	21.8	 25
908	  0	3546.0	754.3	 25
909	  0	80.0	13.3	 25
910	  0	3452.0	726.7	 25
911	  0	80.0	14.0	 25
912	  0	3468.0	702.1	 25
913	  0	89.0	14.1	 25
914	  0	3512.0	650.2	 25
915	  0	86.0	17.9	 25
916	  0	3555.0	601.0	 25
917	  0	83.0	14.6	 25
918	  0	3383.0	535.6	 25
919	  0	76.0	14.1	 25
920	  0	3438.0	586.8	 25
921	  0	81.0	10.7	 25
922	  0	3502.0	630.0	 25
923	  0	72.0	9.7	 25
924	  0	3630.0	647.3	 25
925	  0	75.0	14.3	 25
926	  0	3544.0	666.9	 25
927	  0	83.0	11.1	 25
928	  0	3505.0	678.0	 25
929	  0	80.0	12.9	 25
930	  0	3535.0	583.7	 25
931	  0	86.0	19.6	 25
932	  0	3374.0	624.8	 25
933	  0	86.0	14.0	 25
934	  0	3378.0	658.1	 25
935	  0	77.0	19.9	 25
936	  0	3667.0	643.5	 25
937	  0	78.0	12.2	 25
938	  0	3522.0	576.9	 25
939	  0	73.0	18.5	 25
940	  0	3610.0	659.7	 25
941	  0	78.0	16.4	 25
942	  0	3317.0	601.5	 25
943	  0	88.0	15.2	 25
944	  0	3453.0	679.9	 25
945	  0	83.0	11.8	 25
946	  0	3489.0	767.4	 25
947	  0	74.0	14.3	 25
948	  0	3369.0	576.3	 25
949	  0	68.0	17.2	 25
950	  0	3601.0	619.8	 25
951	  0	81.0	13.2	 25
952	  0	3545.0	500.8	 25
953	  0	86.0	14.3	 25
954	  0	3619.0	571.5	 25
955	  0	89.0	10.2	 25
956	  0	3390.0	560.6	 25
957	  0	82.0	18.0	 25
958	  0	3442.0	602.4	 25
959	  0	78.0	13.7	 25
960	  0	3493.0	613.6	 25
961	  0	80.0	14.7	 25
962	  0	3479.0	808.0	 25
963	  0	84.0	16.8	 25
964	  0	3422.0	804.7	 25
965	  0	79.0	18.6	 25
966	  0	3496.0	806.0	 25
967	  0	80.0	13.6	 25
968	  0	3519.0	767.1	 25
969	  0	73.0	14.5	 25
970	  0	3485.0	661.2	 25
971	  0	82.0	16.6	 25
972	  0	3534.0	587.7	 25
973	  0	78.0	13.0	 25
974	  0	3596.0	518.8	 25
975	  0	85.0	17.3	 25
976	  0	3648.0	627.5	 25
977	  0	73.0	14.4	 25
978	  0	3552.0	546.7	 25
979	  0	87.0	12.6	 25
980	  0	3650.0	606.6	 25
981	  0	71.0	11.8	 25
982	  0	3566.0	611.5	 25
983	  0	90.0	10.0	 25
984	  0	3542.0	642.2	 25
985	  0	76.0	12.9	 25
986	  0	3432.0	730.4	 25
987	  0	73.0	12.0	 25
988	  0	3702.0	657.3	 25
989	  0	102.0	21.7	 25
990	  0	3693.0	623.6	 25
991	  0	87.0	18.6	 25
992	  0	3407.0	676.5	 25
993	  0	95.0	24.5	 25
994	  0	3494.0	692.5	 25
995	  0	82.0	13.8	 25
996	  0	3557.0	633.9	 25
997	  0	89.0	11.4	 25
998	  0	76.0	12.0	 25
999	  0	3242.0	658.4	 25
1000	  0	82.0	19.4	 25
1001	  0	3536.0	670.9	 25
  0	  1	3173.0	539.5	 25
  1	  1	81.0	14.2	 25
  2	  1	3245.0	617.7	 25
  3	  1	90.0	15.0	 25
  4	  1	102.0	17.8	 25
  5	  1	79.0	11.7	 25
  6	  1	71.0	14.3	 25
  7	  1	63.0	13.2	 25
  8	  1	95.0	18.8	 25
  9	  1	57.0	9.5	 25
 10	  1	73.0	12.9	 25
 11	  1	68.0	14.0	 25
 12	  1	58.0	9.8	 25
 13	  1	76.0	9.3	 25
 14	  1	75.0	16.3	 25
 15	  1	138.0	17.1	 25
 16	  1	72.0	12.1	 25
 17	  1	68.0	11.8	 25
 18	  1	94.0	13.8	 25
 19	  1	91.0	17.6	 25
 20	  1	80.0	17.9	 25
 21	  1	63.0	9.7	 25
 22	  1	86.0	14.7	 25
 23	  1	75.0	11.4	 25
 24	  1	71.0	9.4	 25
 25	  1	52.0	8.6	 25
 26	  1	73.0	6.7	 25
 27	  1	161.0	21.1	 25
 28	  1	94.0	15.2	 25
 29	  1	636.0	117.6	 25
 30	  1	617.0	121.8	 25
 31	  1	2081.0	397.7	 25
 32	  1	117.0	14.1	 25
 33	  1	92.0	14.8	 25
 34	  1	96.0	14.2	 25
 35	  1	125.0	19.1	 25
 36	  1	83.0	15.2	 25
 37	  1	58.0	8.6	 25
 38	  1	66.0	11.5	 25
 39	  1	226.0	40.4	 25
 40	  1	189.0	27.1	 25
 41	  1	691.0	81.2	 25
 42	  1	90.0	13.8	 25
 43	  1	246.0	32.5	 25
 44	  1	77.0	12.0	 25
 45	  1	74.0	11.9	 25
 46	  1	74.0	11.9	 25
 47	  1	80.0	13.8	 25
 48	  1	75.0	11.8	 25
 49	  1	66.0	16.8	 25
 50	  1	72.0	13.4	 25
 51	  1	67.0	10.3	 25
 52	  1	71.0	12.4	 25
 53	  1	109.0	17.7	 25
 54	  1	757.0	136.0	 25
 55	  1	82.0	10.8	 25
 56	  1	245.0	42.6	 25
 57	  1	63.0	10.0	 25
 58	  1	70.0	11.3	 25
 59	  1	71.0	14.7	 25
 60	  1	77.0	10.0	 25
 61	  1	96.0	15.7	 25
 62	  1	71.0	11.8	 25
 63	  1	87.0	13.2	 25
 64	  1	123.0	19.9	 25
 65	  1	78.0	16.6	 25
 66	  1	68.0	12.1	 25
 67	  1	79.0	14.0	 25
 68	  1	112.0	19.4	 25
 69	  1	71.0	15.8	 25
 70	  1	130.0	20.6	 25
 71	  1	62.0	7.8	 25
 72	  1	133.0	22.2	 25
 73	  1	79.0	12.9	 25
 74	  1	163.0	21.0	 25
 75	  1	1420.0	279.4	 25
 76	  1	60.0	8.9	 25
 77	  1	64.0	7.1	 25
 78	  1	68.0	11.2	 25
 79	  1	75.0	12.3	 25
 80	  1	67.0	14.6	 25
 81	  1	61.0	9.7	 25
 82	  1	81.0	15.6	 25
 83	  1	59.0	6.6	 25
 84	  1	72.0	12.2	 25
 85	  1	73.0	10.1	 25
 86	  1	85.0	11.6	 25
 87	  1	80.0	14.1	 25
 88	  1	64.0	11.5	 25
 89	  1	79.0	12.9	 25
 90	  1	134.0	18.7	 25
 91	  1	93.0	12.6	 25
 92	  1	85.0	15.3	 25
 93	  1	399.0	61.4	 25
 94	  1	77.0	16.8	 25
 95	  1	232.0	37.4	 25
 96	  1	679.0	107.5	 25
 97	  1	68.0	8.2	 25
 98	  1	71.0	13.5	 25
 99	  1	61.0	9.4	 25
100	  1	101.0	19.7	 25
101	  1	278.0	47.6	 25
102	  1	117.0	16.5	 25
103	  1	67.0	12.3	 25
104	  1	69.0	11.5	 25
105	  1	71.0	13.0	 25
106	  1	73.0	9.6	 25
107	  1	60.0	6.3	 25
108	  1	77.0	12.5	 25
109	  1	65.0	7.9	 25
110	  1	83.0	14.7	 25
111	  1	80.0	11.3	 25
112	  1	66.0	8.4	 25
113	  1	72.0	13.1	 25
114	  1	62.0	9.7	 25
115	  1	66.0	7.3	 25
116	  1	68.0	11.1	 25
117	  1	61.0	9.4	 25
118	  1	85.0	15.6	 25
119	  1	88.0	12.9	 25
120	  1	75.0	18.6	 25
121	  1	58.0	9.1	 25
122	  1	114.0	22.3	 25
123	  1	70.0	11.5	 25
124	  1	90.0	19.3	 25
125	  1	209.0	29.3	 25
126	  1	140.0	18.1	 25
127	  1	65.0	9.8	 25
128	  1	96.0	17.0	 25
129	  1	83.0	14.6	 25
130	  1	61.0	8.4	 25
131	  1	100.0	14.4	 25
132	  1	97.0	16.0	 25
133	  1	70.0	12.2	 25
134	  1	84.0	12.7	 25
135	  1	90.0	12.3	 25
136	  1	64.0	10.0	 25
137	  1	139.0	23.6	 25
138	  1	89.0	17.3	 25
139	  1	72.0	11.3	 25
140	  1	59.0	7.2	 25
141	  1	88.0	9.1	 25
142	  1	66.0	9.1	 25
143	  1	134.0	21.6	 25
144	  1	68.0	12.6	 25
145	  1	78.0	11.4	 25
146	  1	87.0	7.3	 25
147	  1	73.0	12.1	 25
148	  1	72.0	14.7	 25
149	  1	70.0	11.1	 25
150	  1	79.0	9.8	 25
151	  1	52.0	8.3	 25
152	  1	139.0	23.3	 25
153	  1	100.0	14.8	 25
154	  1	65.0	8.6	 25
155	  1	66.0	6.4	 25
156	  1	68.0	11.8	 25
157	  1	75.0	10.1	 25
158	  1	73.0	11.6	 25
159	  1	64.0	9.5	 25
160	  1	61.0	7.6	 25
161	  1	70.0	6.9	 25
162	  1	76.0	13.4	 25
163	  1	175.0	18.6	 25
164	  1	157.0	13.0	 25
165	  1	71.0	15.2	 25
166	  1	76.0	8.2	 25
167	  1	4574.0	892.9	 25
168	  1	71.0	9.6	 25
169	  1	87.0	11.3	 25
170	  1	81.0	7.7	 25
171	  1	74.0	10.1	 25
172	  1	95.0	12.9	 25
173	  1	64.0	10.1	 25
174	  1	93.0	11.9	 25
175	  1	90.0	15.3	 25
176	  1	66.0	7.9	 25
177	  1	87.0	15.4	 25
178	  1	154.0	13.9	 25
179	  1	69.0	9.7	 25
180	  1	109.0	10.3	 25
181	  1	2162.0	346.4	 25
182	  1	589.0	73.7	 25
183	  1	122.0	14.6	 25
184	  1	79.0	13.5	 25
185	  1	63.0	6.6	 25
186	  1	66.0	9.4	 25
187	  1	61.0	9.5	 25
188	  1	95.0	15.8	 25
189	  1	65.0	13.2	 25
190	  1	85.0	10.8	 25
191	  1	57.0	7.2	 25
192	  1	70.0	10.9	 25
193	  1	870.0	186.4	 25
194	  1	91.0	13.9	 25
195	  1	133.0	24.4	 25
196	  1	103.0	16.4	 25
197	  1	65.0	9.0	 25
198	  1	109.0	14.7	 25
199	  1	79.0	9.0	 25
200	  1	82.0	12.4	 25
201	  1	90.0	14.4	 25
202	  1	117.0	17.0	 25
203	  1	119.0	14.1	 25
204	  1	97.0	13.2	 25
205	  1	87.0	12.8	 25
206	  1	137.0	20.3	 25
207	  1	188.0	23.1	 25
208	  1	66.0	7.9	 25
209	  1	111.0	16.6	 25
210	  1	125.0	20.9	 25
211	  1	70.0	12.4	 25
212	  1	55.0	6.9	 25
213	  1	83.0	12.7	 25
214	  1	75.0	12.3	 25
215	  1	431.0	53.7	 25
216	  1	703.0	102.8	 25
217	  1	146.0	25.7	 25
218	  1	111.0	11.8	 25
219	  1	276.0	43.5	 25
220	  1	93.0	20.4	 25
221	  1	104.0	16.7	 25
222	  1	84.0	14.0	 25
223	  1	305.0	53.8	 25
224	  1	56.0	9.8	 25
225	  1	62.0	9.5	 25
226	  1	68.0	9.2	 25
227	  1	92.0	14.9	 25
228	  1	68.0	11.9	 25
229	  1	58.0	10.4	 25
230	  1	79.0	18.2	 25
231	  1	73.0	10.1	 25
232	  1	95.0	14.8	 25
233	  1	84.0	13.1	 25
234	  1	81.0	11.0	 25
235	  1	72.0	13.5	 25
236	  1	92.0	18.7	 25
237	  1	71.0	11.6	 25
238	  1	76.0	14.6	 25
239	  1	130.0	17.6	 25
240	  1	100.0	12.1	 25
241	  1	78.0	10.7	 25
242	  1	67.0	9.0	 25
243	  1	75.0	11.2	 25
244	  1	640.0	121.9	 25
245	  1	78.0	10.0	 25
246	  1	121.0	18.6	 25
247	  1	114.0	12.1	 25
248	  1	161.0	31.1	 25
249	  1	106.0	17.0	 25
250	  1	67.0	7.8	 25
251	  1	75.0	18.7	 25
252	  1	66.0	11.0	 25
253	  1	77.0	13.7	 25
254	  1	165.0	20.5	 25
255	  1	58.0	6.8	 25
256	  1	81.0	16.6	 25
257	  1	123.0	21.8	 25
258	  1	103.0	16.1	 25
259	  1	60.0	9.0	 25
260	  1	82.0	16.1	 25
261	  1	89.0	13.9	 25
262	  1	352.0	57.1	 25
263	  1	183.0	26.7	 25
264	  1	239.0	45.1	 25
265	  1	77.0	9.8	 25
266	  1	69.0	13.7	 25
267	  1	88.0	12.1	 25
268	  1	62.0	10.0	 25
269	  1	68.0	8.7	 25
270	  1	56.0	8.8	 25
271	  1	67.0	13.2	 25
272	  1	88.0	14.0	 25
273	  1	103.0	24.3	 25
274	  1	97.0	13.6	 25
275	  1	62.0	11.1	 25
276	  1	579.0	120.7	 25
277	  1	69.0	13.7	 25
278	  1	73.0	10.0	 25
279	  1	74.0	10.7	 25
280	  1	53.0	7.7	 25
281	  1	377.0	80.3	 25
282	  1	91.0	22.6	 25
283	  1	85.0	11.8	 25
284	  1	111.0	17.0	 25
285	  1	87.0	15.4	 25
286	  1	77.0	11.3	 25
287	  1	57.0	8.3	 25
288	  1	68.0	13.3	 25
289	  1	63.0	9.3	 25
290	  1	198.0	30.8	 25
291	  1	95.0	12.7	 25
292	  1	62.0	11.5	 25
293	  1	62.0	10.6	 25
294	  1	124.0	19.5	 25
295	  1	201.0	26.2	 25
296	  1	93.0	14.9	 25
297	  1	85.0	14.6	 25
298	  1	69.0	9.2	 25
299	  1	71.0	9.9	 25
300	  1	71.0	13.4	 25
301	  1	100.0	16.7	 25
302	  1	75.0	12.0	 25
303	  1	118.0	21.2	 25
304	  1	82.0	14.2	 25
305	  1	69.0	12.7	 25
306	  1	75.0	9.6	 25
307	  1	180.0	31.4	 25
308	  1	56.0	8.6	 25
309	  1	56.0	10.6	 25
310	  1	85.0	15.3	 25
311	  1	68.0	11.2	 25
312	  1	68.0	11.8	 25
313	  1	61.0	12.7	 25
314	  1	244.0	29.2	 25
315	  1	127.0	17.4	 25
316	  1	117.0	18.1	 25
317	  1	116.0	16.2	 25
318	  1	103.0	21.0	 25
319	  1	88.0	16.1	 25
320	  1	1683.0	256.6	 25
321	  1	162.0	15.6	 25
322	  1	92.0	15.1	 25
323	  1	75.0	16.7	 25
324	  1	80.0	12.9	 25
325	  1	395.0	82.3	 25
326	  1	223.0	54.9	 25
327	  1	278.0	51.5	 25
328	  1	208.0	37.9	 25
329	  1	987.0	188.5	 25
330	  1	66.0	13.8	 25
331	  1	109.0	18.4	 25
332	  1	99.0	15.7	 25
333	  1	92.0	17.3	 25
334	  1	89.0	16.0	 25
335	  1	66.0	12.0	 25
336	  1	99.0	17.8	 25
337	  1	92.0	15.9	 25
338	  1	309.0	67.5	 25
339	  1	77.0	10.5	 25
340	  1	113.0	21.1	 25
341	  1	206.0	39.4	 25
342	  1	117.0	15.3	 25
343	  1	129.0	17.6	 25
344	  1	93.0	17.0	 25
345	  1	97.0	14.2	 25
346	  1	88.0	19.7	 25
347	  1	78.0	11.4	 25
348	  1	83.0	15.8	 25
349	  1	89.0	16.6	 25
350	  1	87.0	17.6	 25
351	  1	82.0	13.1	 25
352	  1	58.0	8.8	 25
353	  1	76.0	12.3	 25
354	  1	94.0	16.2	 25
355	  1	104.0	21.4	 25
356	  1	2081.0	362.2	 25
357	  1	77.0	13.0	 25
358	  1	98.0	19.4	 25
359	  1	113.0	19.6	 25
360	  1	94.0	15.1	 25
361	  1	58.0	8.6	 25
362	  1	65.0	12.4	 25
363	  1	218.0	41.3	 25
364	  1	143.0	20.9	 25
365	  1	95.0	17.9	 25
366	  1	254.0	43.1	 25
367	  1	146.0	21.2	 25
368	  1	77.0	12.2	 25
369	  1	66.0	10.8	 25
370	  1	62.0	10.5	 25
371	  1	78.0	9.0	 25
372	  1	102.0	15.2	 25
373	  1	69.0	14.3	 25
374	  1	134.0	21.0	 25
375	  1	116.0	19.6	 25
376	  1	66.0	11.8	 25
377	  1	85.0	16.6	 25
378	  1	72.0	10.6	 25
379	  1	363.0	43.6	 25
380	  1	54.0	10.9	 25
381	  1	63.0	9.3	 25
382	  1	92.0	16.9	 25
383	  1	57.0	10.0	 25
384	  1	2515.0	536.8	 25
385	  1	60.0	11.4	 25
386	  1	60.0	9.5	 25
387	  1	56.0	12.7	 25
388	  1	54.0	10.6	 25
389	  1	71.0	16.1	 25
390	  1	66.0	13.0	 25
391	  1	38.0	4.8	 25
392	  1	55.0	6.2	 25
393	  1	75.0	13.5	 25
394	  1	58.0	8.8	 25
395	  1	56.0	11.3	 25
396	  1	63.0	9.5	 25
397	  1	321.0	57.6	 25
398	  1	154.0	16.5	 25
399	  1	115.0	15.8	 25
400	  1	140.0	19.7	 25
401	  1	180.0	30.2	 25
402	  1	69.0	12.3	 25
403	  1	74.0	14.7	 25
404	  1	85.0	13.4	 25
405	  1	59.0	11.2	 25
406	  1	114.0	13.1	 25
407	  1	73.0	11.2	 25
408	  1	67.0	16.6	 25
409	  1	180.0	35.2	 25
410	  1	94.0	14.2	 25
411	  1	192.0	36.6	 25
412	  1	102.0	17.3	 25
413	  1	81.0	14.0	 25
414	  1	54.0	7.8	 25
415	  1	54.0	8.7	 25
416	  1	74.0	10.2	 25
417	  1	67.0	12.8	 25
418	  1	83.0	9.9	 25
419	  1	65.0	10.4	 25
420	  1	114.0	16.3	 25
421	  1	63.0	10.5	 25
422	  1	65.0	9.0	 25
423	  1	107.0	17.7	 25
424	  1	79.0	13.8	 25
425	  1	78.0	10.8	 25
426	  1	258.0	30.2	 25
427	  1	98.0	14.5	 25
428	  1	65.0	9.1	 25
429	  1	74.0	10.0	 25
430	  1	120.0	18.8	 25
431	  1	72.0	16.7	 25
432	  1	76.0	14.7	 25
433	  1	161.0	27.1	 25
434	  1	89.0	13.6	 25
435	  1	76.0	13.0	 25
436	  1	204.0	35.7	 25
437	  1	88.0	13.8	 25
438	  1	65.0	9.1	 25
439	  1	84.0	13.8	 25
440	  1	82.0	10.0	 25
441	  1	108.0	15.5	 25
442	  1	67.0	12.9	 25
443	  1	69.0	9.3	 25
444	  1	738.0	139.0	 25
445	  1	66.0	7.6	 25
446	  1	103.0	17.1	 25
447	  1	57.0	6.6	 25
448	  1	498.0	86.2	 25
449	  1	69.0	11.5	 25
450	  1	83.0	15.4	 25
451	  1	293.0	51.1	 25
452	  1	289.0	51.6	 25
453	  1	312.0	57.0	 25
454	  1	261.0	36.5	 25
455	  1	122.0	21.2	 25
456	  1	68.0	12.5	 25
457	  1	93.0	17.2	 25
458	  1	144.0	15.0	 25
459	  1	89.0	13.3	 25
460	  1	62.0	8.4	 25
461	  1	70.0	11.4	 25
462	  1	59.0	4.6	 25
463	  1	79.0	12.4	 25
464	  1	1068.0	154.2	 25
465	  1	67.0	11.8	 25
466	  1	66.0	8.4	 25
467	  1	59.0	8.6	 25
468	  1	64.0	7.0	 25
469	  1	171.0	29.4	 25
470	  1	61.0	7.0	 25
471	  1	60.0	11.1	 25
472	  1	69.0	8.1	 25
473	  1	60.0	7.9	 25
474	  1	114.0	16.7	 25
475	  1	70.0	11.4	 25
476	  1	74.0	12.8	 25
477	  1	67.0	12.5	 25
478	  1	229.0	29.4	 25
479	  1	65.0	10.1	 25
480	  1	73.0	13.1	 25
481	  1	219.0	33.3	 25
482	  1	82.0	14.6	 25
483	  1	60.0	9.1	 25
484	  1	74.0	11.6	 25
485	  1	89.0	11.0	 25
486	  1	87.0	14.4	 25
487	  1	67.0	9.1	 25
488	  1	73.0	9.6	 25
489	  1	14562.0	2193.9	 25
490	  1	78.0	8.0	 25
491	  1	114.0	18.9	 25
492	  1	107.0	18.7	 25
493	  1	70.0	9.1	 25
494	  1	83.0	11.1	 25
495	  1	69.0	10.0	 25
496	  1	72.0	10.9	 25
497	  1	90.0	15.2	 25
498	  1	81.0	10.3	 25
499	  1	72.0	9.2	 25
500	  1	79.0	13.3	 25
501	  1	79.0	13.6	 25
502	  1	78.0	10.7	 25
503	  1	1125.0	166.4	 25
504	  1	507.0	78.1	 25
505	  1	66.0	5.6	 25
506	  1	89.0	14.0	 25
507	  1	57.0	8.9	 25
508	  1	53.0	4.8	 25
509	  1	68.0	9.3	 25
510	  1	127.0	19.7	 25
511	  1	161.0	34.8	 25
512	  1	116.0	15.4	 25
513	  1	158.0	26.9	 25
514	  1	94.0	15.3	 25
515	  1	59.0	13.0	 25
516	  1	116.0	17.5	 25
517	  1	82.0	16.4	 25
518	  1	59.0	9.8	 25
519	  1	117.0	11.9	 25
520	  1	109.0	22.6	 25
521	  1	89.0	17.6	 25
522	  1	70.0	8.4	 25
523	  1	67.0	9.5	 25
524	  1	59.0	7.1	 25
525	  1	62.0	7.1	 25
526	  1	62.0	10.9	 25
527	  1	53.0	7.5	 25
528	  1	53.0	8.5	 25
529	  1	55.0	7.1	 25
530	  1	56.0	5.6	 25
531	  1	82.0	15.7	 25
532	  1	505.0	61.3	 25
533	  1	84.0	10.7	 25
534	  1	96.0	17.6	 25
535	  1	50.0	5.7	 25
536	  1	592.0	100.6	 25
537	  1	314.0	46.4	 25
538	  1	82.0	14.8	 25
539	  1	54.0	9.5	 25
540	  1	82.0	17.0	 25
541	  1	104.0	13.6	 25
542	  1	979.0	158.3	 25
543	  1	52.0	8.0	 25
544	  1	80.0	11.6	 25
545	  1	63.0	9.3	 25
546	  1	87.0	9.0	 25
547	  1	152.0	34.7	 25
548	  1	282.0	57.8	 25
549	  1	100.0	13.4	 25
550	  1	101.0	15.9	 25
551	  1	434.0	50.9	 25
552	  1	62.0	8.0	 25
553	  1	75.0	10.5	 25
554	  1	59.0	11.1	 25
555	  1	87.0	15.6	 25
556	  1	66.0	9.5	 25
557	  1	210.0	45.9	 25
558	  1	64.0	8.7	 25
559	  1	110.0	16.4	 25
560	  1	79.0	7.6	 25
561	  1	101.0	14.0	 25
562	  1	287.0	52.7	 25
563	  1	122.0	17.9	 25
564	  1	93.0	15.5	 25
565	  1	67.0	8.8	 25
566	  1	132.0	20.9	 25
567	  1	75.0	9.9	 25
568	  1	86.0	21.9	 25
569	  1	63.0	9.4	 25
570	  1	113.0	20.8	 25
571	  1	65.0	12.5	 25
572	  1	78.0	15.2	 25
573	  1	85.0	18.3	 25
574	  1	67.0	13.1	 25
575	  1	155.0	19.0	 25
576	  1	67.0	13.1	 25
577	  1	133.0	25.9	 25
578	  1	120.0	22.5	 25
579	  1	79.0	15.0	 25
580	  1	66.0	7.5	 25
581	  1	56.0	8.1	 25
582	  1	292.0	39.0	 25
583	  1	74.0	12.1	 25
584	  1	58.0	7.0	 25
585	  1	66.0	12.4	 25
586	  1	85.0	14.3	 25
587	  1	78.0	18.9	 25
588	  1	60.0	12.6	 25
589	  1	84.0	12.5	 25
590	  1	56.0	6.3	 25
591	  1	112.0	16.9	 25
592	  1	106.0	12.5	 25
593	  1	176.0	17.9	 25
594	  1	88.0	16.2	 25
595	  1	99.0	13.9	 25
596	  1	227.0	43.4	 25
597	  1	62.0	10.5	 25
598	  1	67.0	13.0	 25
599	  1	170.0	36.7	 25
600	  1	72.0	14.1	 25
601	  1	160.0	25.3	 25
602	  1	82.0	16.7	 25
603	  1	67.0	9.4	 25
604	  1	85.0	12.2	 25
605	  1	64.0	9.8	 25
606	  1	105.0	10.7	 25
607	  1	71.0	11.2	 25
608	  1	163.0	32.8	 25
609	  1	66.0	9.1	 25
610	  1	60.0	12.3	 25
611	  1	117.0	18.8	 25
612	  1	106.0	18.7	 25
613	  1	69.0	14.7	 25
614	  1	91.0	14.1	 25
615	  1	59.0	10.0	 25
616	  1	65.0	11.0	 25
617	  1	65.0	11.4	 25
618	  1	101.0	16.3	 25
619	  1	73.0	15.5	 25
620	  1	99.0	17.9	 25
621	  1	83.0	16.5	 25
622	  1	63.0	9.4	 25
623	  1	86.0	15.1	 25
624	  1	134.0	23.5	 25
625	  1	102.0	21.0	 25
626	  1	120.0	21.0	 25
627	  1	75.0	11.7	 25
628	  1	212.0	39.6	 25
629	  1	66.0	15.0	 25
630	  1	272.0	43.4	 25
631	  1	72.0	13.4	 25
632	  1	276.0	46.6	 25
633	  1	67.0	14.9	 25
634	  1	72.0	12.4	 25
635	  1	107.0	18.9	 25
636	  1	72.0	9.3	 25
637	  1	76.0	12.5	 25
638	  1	70.0	9.9	 25
639	  1	81.0	13.3	 25
640	  1	143.0	19.9	 25
641	  1	67.0	8.4	 25
642	  1	157.0	26.0	 25
643	  1	78.0	16.2	 25
644	  1	1777.0	353.5	 25
645	  1	1845.0	357.4	 25
646	  1	70.0	12.8	 25
647	  1	94.0	15.8	 25
648	  1	7409.0	1363.1	 25
649	  1	83.0	21.5	 25
650	  1	192.0	29.8	 25
651	  1	70.0	11.2	 25
652	  1	165.0	28.6	 25
653	  1	153.0	22.1	 25
654	  1	95.0	18.9	 25
655	  1	101.0	14.4	 25
656	  1	208.0	28.9	 25
657	  1	68.0	9.9	 25
658	  1	67.0	13.3	 25
659	  1	86.0	13.7	 25
660	  1	92.0	15.2	 25
661	  1	71.0	14.5	 25
662	  1	79.0	11.7	 25
663	  1	76.0	17.1	 25
664	  1	115.0	17.1	 25
665	  1	111.0	19.3	 25
666	  1	115.0	18.7	 25
667	  1	94.0	12.2	 25
668	  1	113.0	20.9	 25
669	  1	68.0	12.9	 25
670	  1	111.0	18.1	 25
671	  1	97.0	15.3	 25
672	  1	260.0	39.0	 25
673	  1	47.0	8.3	 25
674	  1	65.0	11.8	 25
675	  1	77.0	12.1	 25
676	  1	898.0	197.4	 25
677	  1	77.0	12.5	 25
678	  1	47.0	4.5	 25
679	  1	63.0	9.9	 25
680	  1	65.0	12.2	 25
681	  1	70.0	13.3	 25
682	  1	69.0	15.3	 25
683	  1	82.0	18.8	 25
684	  1	104.0	20.7	 25
685	  1	56.0	8.3	 25
686	  1	400.0	46.9	 25
687	  1	57.0	9.0	 25
688	  1	59.0	7.4	 25
689	  1	89.0	11.5	 25
690	  1	94.0	21.2	 25
691	  1	68.0	14.1	 25
692	  1	84.0	16.6	 25
693	  1	77.0	10.3	 25
694	  1	91.0	20.4	 25
695	  1	91.0	13.6	 25
696	  1	65.0	12.0	 25
697	  1	100.0	19.6	 25
698	  1	100.0	16.0	 25
699	  1	147.0	29.7	 25
700	  1	133.0	21.3	 25
701	  1	62.0	7.6	 25
702	  1	167.0	31.0	 25
703	  1	81.0	15.4	 25
704	  1	81.0	11.9	 25
705	  1	88.0	10.8	 25
706	  1	75.0	15.4	 25
707	  1	70.0	10.6	 25
708	  1	70.0	14.4	 25
709	  1	76.0	13.5	 25
710	  1	93.0	12.9	 25
711	  1	81.0	9.7	 25
712	  1	77.0	14.4	 25
713	  1	69.0	12.6	 25
714	  1	69.0	16.3	 25
715	  1	64.0	9.4	 25
716	  1	309.0	46.8	 25
717	  1	276.0	24.8	 25
718	  1	127.0	20.3	 25
719	  1	94.0	16.3	 25
720	  1	78.0	13.4	 25
721	  1	71.0	14.6	 25
722	  1	64.0	10.7	 25
723	  1	61.0	10.2	 25
724	  1	80.0	10.9	 25
725	  1	105.0	18.5	 25
726	  1	97.0	8.8	 25
727	  1	96.0	13.6	 25
728	  1	95.0	17.5	 25
729	  1	342.0	45.1	 25
730	  1	82.0	17.1	 25
731	  1	112.0	22.0	 25
732	  1	96.0	16.4	 25
733	  1	97.0	16.8	 25
734	  1	174.0	22.9	 25
735	  1	156.0	16.6	 25
736	  1	123.0	19.5	 25
737	  1	106.0	14.9	 25
738	  1	655.0	116.7	 25
739	  1	69.0	11.0	 25
740	  1	77.0	13.3	 25
741	  1	72.0	12.2	 25
742	  1	88.0	19.4	 25
743	  1	51.0	8.2	 25
744	  1	127.0	19.9	 25
745	  1	74.0	11.2	 25
746	  1	67.0	15.3	 25
747	  1	102.0	16.8	 25
748	  1	72.0	11.4	 25
749	  1	2858.0	511.9	 25
750	  1	125.0	13.6	 25
751	  1	97.0	17.1	 25
752	  1	68.0	11.3	 25
753	  1	75.0	13.6	 25
754	  1	59.0	7.1	 25
755	  1	60.0	5.9	 25
756	  1	72.0	13.1	 25
757	  1	93.0	15.3	 25
758	  1	68.0	10.0	 25
759	  1	72.0	8.6	 25
760	  1	82.0	15.0	 25
761	  1	91.0	11.4	 25
762	  1	63.0	10.4	 25
763	  1	115.0	19.1	 25
764	  1	64.0	10.8	 25
765	  1	166.0	25.9	 25
766	  1	484.0	67.8	 25
767	  1	171.0	28.6	 25
768	  1	62.0	8.9	 25
769	  1	94.0	14.5	 25
770	  1	81.0	12.7	 25
771	  1	325.0	48.9	 25
772	  1	172.0	18.9	 25
773	  1	50.0	5.9	 25
774	  1	70.0	12.9	 25
775	  1	78.0	13.2	 25
776	  1	128.0	17.8	 25
777	  1	85.0	15.4	 25
778	  1	76.0	11.1	 25
779	  1	72.0	7.4	 25
780	  1	69.0	9.9	 25
781	  1	66.0	11.8	 25
782	  1	104.0	11.7	 25
783	  1	62.0	9.5	 25
784	  1	243.0	28.4	 25
785	  1	79.0	8.8	 25
786	  1	88.0	12.9	 25
787	  1	88.0	11.7	 25
788	  1	1728.0	301.1	 25
789	  1	87.0	13.7	 25
790	  1	206.0	40.2	 25
791	  1	79.0	14.3	 25
792	  1	109.0	17.6	 25
793	  1	191.0	30.2	 25
794	  1	78.0	12.3	 25
795	  1	71.0	11.6	 25
796	  1	88.0	10.2	 25
797	  1	80.0	10.8	 25
798	  1	72.0	8.8	 25
799	  1	82.0	12.6	 25
800	  1	101.0	16.1	 25
801	  1	103.0	9.0	 25
802	  1	74.0	9.4	 25
803	  1	80.0	10.5	 25
804	  1	71.0	11.5	 25
805	  1	81.0	7.3	 25
806	  1	177.0	23.4	 25
807	  1	907.0	115.6	 25
808	  1	277.0	41.7	 25
809	  1	59.0	9.1	 25
810	  1	71.0	12.9	 25
811	  1	103.0	14.3	 25
812	  1	72.0	11.5	 25
813	  1	136.0	14.4	 25
814	  1	65.0	7.7	 25
815	  1	83.0	15.1	 25
816	  1	64.0	12.3	 25
817	  1	83.0	9.5	 25
818	  1	93.0	14.6	 25
819	  1	83.0	13.5	 25
820	  1	162.0	23.9	 25
821	  1	83.0	14.5	 25
822	  1	472.0	68.0	 25
823	  1	84.0	15.9	 25
824	  1	94.0	16.2	 25
825	  1	68.0	9.7	 25
826	  1	1513.0	154.0	 25
827	  1	213.0	32.8	 25
828	  1	58.0	7.3	 25
829	  1	57.0	11.3	 25
830	  1	56.0	7.6	 25
831	  1	80.0	11.8	 25
832	  1	71.0	11.1	 25
833	  1	67.0	7.5	 25
834	  1	63.0	8.6	 25
835	  1	67.0	11.5	 25
836	  1	130.0	28.4	 25
837	  1	98.0	19.0	 25
838	  1	65.0	7.6	 25
839	  1	55.0	6.7	 25
840	  1	204.0	29.3	 25
841	  1	60.0	11.0	 25
842	  1	207.0	26.7	 25
843	  1	276.0	46.1	 25
844	  1	80.0	9.0	 25
845	  1	102.0	14.8	 25
846	  1	80.0	12.2	 25
847	  1	106.0	15.5	 25
848	  1	81.0	15.8	 25
849	  1	65.0	9.7	 25
850	  1	91.0	12.8	 25
851	  1	67.0	11.8	 25
852	  1	176.0	27.5	 25
853	  1	63.0	9.2	 25
854	  1	69.0	12.0	 25
855	  1	1503.0	276.2	 25
856	  1	90.0	13.8	 25
857	  1	66.0	13.2	 25
858	  1	77.0	16.9	 25
859	  1	73.0	11.9	 25
860	  1	129.0	19.8	 25
861	  1	110.0	18.5	 25
862	  1	118.0	16.6	 25
863	  1	71.0	11.8	 25
864	  1	163.0	27.8	 25
865	  1	149.0	20.4	 25
866	  1	66.0	12.0	 25
867	  1	81.0	18.3	 25
868	  1	78.0	9.8	 25
869	  1	83.0	14.4	 25
870	  1	104.0	21.5	 25
871	  1	1232.0	208.8	 25
872	  1	66.0	7.5	 25
873	  1	90.0	13.5	 25
874	  1	90.0	15.2	 25
875	  1	82.0	15.3	 25
876	  1	59.0	11.7	 25
877	  1	79.0	12.1	 25
878	  1	80.0	12.7	 25
879	  1	65.0	10.4	 25
880	  1	61.0	9.3	 25
881	  1	150.0	25.6	 25
882	  1	67.0	11.7	 25
883	  1	98.0	16.9	 25
884	  1	408.0	72.8	 25
885	  1	74.0	13.1	 25
886	  1	60.0	10.8	 25
887	  1	74.0	11.5	 25
888	  1	74.0	13.5	 25
889	  1	135.0	26.2	 25
890	  1	99.0	14.2	 25
891	  1	131.0	24.0	 25
892	  1	234.0	41.6	 25
893	  1	102.0	18.9	 25
894	  1	69.0	13.4	 25
895	  1	117.0	30.0	 25
896	  1	67.0	7.5	 25
897	  1	67.0	10.7	 25
898	  1	85.0	15.1	 25
899	  1	181.0	27.5	 25
900	  1	204.0	32.2	 25
901	  1	94.0	14.5	 25
902	  1	122.0	26.0	 25
903	  1	96.0	17.0	 25
904	  1	189.0	28.9	 25
905	  1	105.0	21.9	 25
906	  1	1876.0	328.2	 25
907	  1	95.0	16.2	 25
908	  1	134.0	17.9	 25
909	  1	58.0	11.3	 25
910	  1	79.0	15.0	 25
911	  1	72.0	10.6	 25
912	  1	69.0	14.4	 25
913	  1	66.0	14.0	 25
914	  1	89.0	20.1	 25
915	  1	49.0	6.9	 25
916	  1	72.0	12.5	 25
917	  1	183.0	36.2	 25
918	  1	89.0	15.9	 25
919	  1	88.0	25.7	 25
920	  1	82.0	13.6	 25
921	  1	62.0	9.8	 25
922	  1	144.0	15.9	 25
923	  1	102.0	19.7	 25
924	  1	63.0	11.2	 25
925	  1	91.0	17.4	 25
926	  1	134.0	23.5	 25
927	  1	57.0	8.3	 25
928	  1	87.0	12.9	 25
929	  1	81.0	15.6	 25
930	  1	123.0	22.8	 25
931	  1	152.0	29.8	 25
932	  1	115.0	26.1	 25
933	  1	76.0	13.8	 25
934	  1	73.0	10.0	 25
935	  1	67.0	13.6	 25
936	  1	110.0	19.4	 25
937	  1	75.0	14.7	 25
938	  1	59.0	9.5	 25
939	  1	188.0	27.5	 25
940	  1	117.0	20.4	 25
941	  1	365.0	55.5	 25
942	  1	351.0	47.4	 25
943	  1	83.0	14.9	 25
944	  1	107.0	13.4	 25
945	  1	104.0	22.0	 25
946	  1	116.0	21.7	 25
947	  1	66.0	9.5	 25
948	  1	176.0	21.9	 25
949	  1	73.0	13.1	 25
950	  1	87.0	18.5	 25
951	  1	77.0	14.6	 25
952	  1	250.0	30.9	 25
953	  1	65.0	12.7	 25
954	  1	67.0	13.5	 25
955	  1	89.0	14.2	 25
956	  1	70.0	18.2	 25
957	  1	142.0	28.6	 25
958	  1	100.0	17.4	 25
959	  1	745.0	104.4	 25
960	  1	101.0	15.1	 25
961	  1	71.0	12.5	 25
962	  1	89.0	17.4	 25
963	  1	144.0	20.6	 25
964	  1	334.0	71.5	 25
965	  1	63.0	7.9	 25
966	  1	96.0	13.4	 25
967	  1	77.0	11.0	 25
968	  1	129.0	17.4	 25
969	  1	102.0	18.0	 25
970	  1	69.0	12.6	 25
971	  1	78.0	11.5	 25
972	  1	293.0	51.9	 25
973	  1	119.0	17.1	 25
974	  1	60.0	10.8	 25
975	  1	101.0	20.5	 25
976	  1	59.0	10.2	 25
977	  1	53.0	9.8	 25
978	  1	75.0	11.9	 25
979	  1	151.0	23.1	 25
980	  1	162.0	19.4	 25
981	  1	73.0	11.5	 25
982	  1	210.0	32.5	 25
983	  1	205.0	27.7	 25
984	  1	530.0	74.2	 25
985	  1	74.0	10.8	 25
986	  1	82.0	16.6	 25
987	  1	64.0	12.4	 25
988	  1	87.0	10.9	 25
989	  1	89.0	12.1	 25
990	  1	127.0	19.7	 25
991	  1	85.0	18.2	 25
992	  1	88.0	18.8	 25
993	  1	69.0	11.2	 25
994	  1	78.0	13.4	 25
995	  1	1335.0	276.5	 25
996	  1	100.0	17.2	 25
997	  1	116.0	17.5	 25
998	  1	3502.0	631.6	 25
999	  1	82.0	14.1	 25
1000	  1	3319.0	511.8	 25
1001	  1	83.0	14.1	 25
  0	  2	78.0	11.5	 25
  1	  2	3099.0	574.7	 25
  2	  2	96.0	19.7	 25
  3	  2	3188.0	676.1	 25
  4	  2	89.0	18.6	 25
  5	  2	82.0	9.9	 25
  6	  2	96.0	17.4	 25
  7	  2	64.0	9.9	 25
  8	  2	60.0	11.8	 25
  9	  2	63.0	7.0	 25
 10	  2	76.0	12.5	 25
 11	  2	58.0	9.4	 25
 12	  2	58.0	6.7	 25
 13	  2	92.0	12.3	 25
 14	  2	66.0	9.0	 25
 15	  2	113.0	17.2	 25
 16	  2	69.0	12.4	 25
 17	  2	70.0	13.7	 25
 18	  2	84.0	10.7	 25
 19	  2	92.0	17.4	 25
 20	  2	62.0	12.3	 25
 21	  2	61.0	9.4	 25
 22	  2	131.0	10.8	 25
 23	  2	59.0	8.9	 25
 24	  2	79.0	14.3	 25
 25	  2	57.0	10.6	 25
 26	  2	91.0	18.6	 25
 27	  2	84.0	14.0	 25
 28	  2	64.0	8.1	 25
 29	  2	64.0	11.5	 25
 30	  2	85.0	17.1	 25
 31	  2	150.0	27.8	 25
 32	  2	63.0	13.2	 25
 33	  2	67.0	12.0	 25
 34	  2	98.0	17.1	 25
 35	  2	111.0	20.7	 25
 36	  2	67.0	10.3	 25
 37	  2	79.0	8.9	 25
 38	  2	77.0	14.1	 25
 39	  2	118.0	21.5	 25
 40	  2	108.0	17.6	 25
 41	  2	67.0	8.1	 25
 42	  2	69.0	14.8	 25
 43	  2	105.0	14.9	 25
 44	  2	83.0	10.0	 25
 45	  2	67.0	7.5	 25
 46	  2	61.0	10.4	 25
 47	  2	67.0	9.4	 25
 48	  2	61.0	8.2	 25
 49	  2	83.0	13.8	 25
 50	  2	59.0	8.9	 25
 51	  2	67.0	9.9	 25
 52	  2	90.0	15.5	 25
 53	  2	106.0	12.8	 25
 54	  2	216.0	30.8	 25
 55	  2	52.0	10.4	 25
 56	  2	64.0	9.6	 25
 57	  2	92.0	13.8	 25
 58	  2	55.0	10.0	 25
 59	  2	65.0	9.9	 25
 60	  2	73.0	11.0	 25
 61	  2	100.0	14.3	 25
 62	  2	65.0	9.1	 25
 63	  2	72.0	13.1	 25
 64	  2	117.0	24.6	 25
 65	  2	61.0	10.9	 25
 66	  2	71.0	16.4	 25
 67	  2	75.0	15.1	 25
 68	  2	80.0	15.9	 25
 69	  2	53.0	9.1	 25
 70	  2	98.0	18.0	 25
 71	  2	74.0	16.7	 25
 72	  2	100.0	15.0	 25
 73	  2	57.0	11.7	 25
 74	  2	104.0	14.7	 25
 75	  2	111.0	25.9	 25
 76	  2	55.0	8.4	 25
 77	  2	67.0	10.3	 25
 78	  2	52.0	8.8	 25
 79	  2	78.0	13.1	 25
 80	  2	61.0	9.8	 25
 81	  2	59.0	13.3	 25
 82	  2	74.0	15.5	 25
 83	  2	75.0	11.8	 25
 84	  2	68.0	14.4	 25
 85	  2	66.0	9.1	 25
 86	  2	78.0	15.1	 25
 87	  2	97.0	16.3	 25
 88	  2	64.0	12.3	 25
 89	  2	72.0	11.1	 25
 90	  2	65.0	12.0	 25
 91	  2	63.0	10.3	 25
 92	  2	59.0	7.9	 25
 93	  2	103.0	15.9	 25
 94	  2	85.0	15.7	 25
 95	  2	88.0	15.4	 25
 96	  2	95.0	18.9	 25
 97	  2	86.0	13.8	 25
 98	  2	70.0	10.4	 25
 99	  2	69.0	12.7	 25
100	  2	85.0	12.4	 25
101	  2	118.0	13.9	 25
102	  2	101.0	14.1	 25
103	  2	72.0	13.4	 25
104	  2	71.0	14.3	 25
105	  2	78.0	15.9	 25
106	  2	82.0	12.5	 25
107	  2	66.0	10.0	 25
108	  2	71.0	11.7	 25
109	  2	67.0	11.9	 25
110	  2	74.0	12.7	 25
111	  2	76.0	11.6	 25
112	  2	73.0	13.1	 25
113	  2	75.0	10.3	 25
114	  2	62.0	9.5	 25
115	  2	67.0	10.3	 25
116	  2	82.0	16.0	 25
117	  2	62.0	11.2	 25
118	  2	83.0	15.0	 25
119	  2	68.0	13.5	 25
120	  2	66.0	10.9	 25
121	  2	49.0	8.1	 25
122	  2	68.0	9.8	 25
123	  2	69.0	8.5	 25
124	  2	73.0	15.0	 25
125	  2	109.0	22.5	 25
126	  2	82.0	11.1	 25
127	  2	72.0	11.2	 25
128	  2	135.0	22.4	 25
129	  2	96.0	12.0	 25
130	  2	76.0	18.4	 25
131	  2	144.0	26.4	 25
132	  2	57.0	10.4	 25
133	  2	57.0	10.2	 25
134	  2	73.0	12.0	 25
135	  2	70.0	14.1	 25
136	  2	66.0	12.6	 25
137	  2	99.0	14.0	 25
138	  2	88.0	14.6	 25
139	  2	70.0	14.5	 25
140	  2	73.0	25.2	 25
141	  2	90.0	16.0	 25
142	  2	60.0	9.2	 25
143	  2	132.0	15.0	 25
144	  2	70.0	11.0	 25
145	  2	56.0	9.3	 25
146	  2	84.0	12.5	 25
147	  2	75.0	13.2	 25
148	  2	80.0	11.4	 25
149	  2	83.0	12.7	 25
150	  2	74.0	13.3	 25
151	  2	57.0	11.3	 25
152	  2	160.0	26.3	 25
153	  2	74.0	12.6	 25
154	  2	73.0	10.5	 25
155	  2	76.0	14.9	 25
156	  2	118.0	22.7	 25
157	  2	64.0	11.1	 25
158	  2	71.0	11.3	 25
159	  2	82.0	11.4	 25
160	  2	58.0	10.3	 25
161	  2	66.0	13.8	 25
162	  2	54.0	8.8	 25
163	  2	88.0	16.1	 25
164	  2	133.0	22.2	 25
165	  2	79.0	13.0	 25
166	  2	112.0	20.5	 25
167	  2	1118.0	212.8	 25
168	  2	60.0	8.0	 25
169	  2	97.0	12.3	 25
170	  2	71.0	11.1	 25
171	  2	95.0	14.7	 25
172	  2	100.0	16.2	 25
173	  2	48.0	6.1	 25
174	  2	66.0	14.5	 25
175	  2	63.0	13.6	 25
176	  2	73.0	11.3	 25
177	  2	71.0	10.7	 25
178	  2	103.0	20.1	 25
179	  2	72.0	10.5	 25
180	  2	632.0	67.9	 25
181	  2	410.0	66.2	 25
182	  2	94.0	12.9	 25
183	  2	102.0	21.0	 25
184	  2	62.0	11.3	 25
185	  2	68.0	7.6	 25
186	  2	83.0	12.4	 25
187	  2	62.0	12.0	 25
188	  2	73.0	13.5	 25
189	  2	79.0	12.4	 25
190	  2	91.0	17.5	 25
191	  2	75.0	12.1	 25
192	  2	53.0	10.2	 25
193	  2	129.0	23.7	 25
194	  2	94.0	15.6	 25
195	  2	81.0	11.8	 25
196	  2	89.0	15.8	 25
197	  2	68.0	11.8	 25
198	  2	60.0	10.3	 25
199	  2	52.0	9.2	 25
200	  2	66.0	10.3	 25
201	  2	61.0	6.5	 25
202	  2	142.0	20.5	 25
203	  2	124.0	26.7	 25
204	  2	61.0	9.7	 25
205	  2	73.0	15.2	 25
206	  2	68.0	12.6	 25
207	  2	77.0	10.8	 25
208	  2	65.0	8.4	 25
209	  2	72.0	9.4	 25
210	  2	86.0	9.4	 25
211	  2	77.0	13.7	 25
212	  2	62.0	10.0	 25
213	  2	57.0	7.9	 25
214	  2	61.0	7.5	 25
215	  2	87.0	12.8	 25
216	  2	195.0	37.0	 25
217	  2	66.0	12.7	 25
218	  2	94.0	15.1	 25
219	  2	113.0	12.0	 25
220	  2	79.0	9.8	 25
221	  2	81.0	9.7	 25
222	  2	63.0	11.8	 25
223	  2	74.0	12.2	 25
224	  2	69.0	13.6	 25
225	  2	66.0	10.9	 25
226	  2	73.0	11.1	 25
227	  2	74.0	14.2	 25
228	  2	78.0	10.0	 25
229	  2	51.0	12.1	 25
230	  2	57.0	7.8	 25
231	  2	64.0	10.7	 25
232	  2	93.0	11.0	 25
233	  2	83.0	18.5	 25
234	  2	89.0	15.5	 25
235	  2	79.0	10.6	 25
236	  2	75.0	10.3	 25
237	  2	64.0	8.0	 25
238	  2	71.0	13.8	 25
239	  2	239.0	51.6	 25
240	  2	57.0	8.4	 25
241	  2	99.0	17.9	 25
242	  2	52.0	7.1	 25
243	  2	78.0	12.2	 25
244	  2	87.0	15.1	 25
245	  2	94.0	17.1	 25
246	  2	71.0	11.2	 25
247	  2	62.0	10.3	 25
248	  2	74.0	11.9	 25
249	  2	132.0	20.9	 25
250	  2	66.0	9.5	 25
251	  2	66.0	8.8	 25
252	  2	64.0	11.9	 25
253	  2	111.0	12.8	 25
254	  2	184.0	26.8	 25
255	  2	78.0	12.9	 25
256	  2	68.0	8.0	 25
257	  2	79.0	10.5	 25
258	  2	94.0	12.1	 25
259	  2	75.0	14.3	 25
260	  2	78.0	10.2	 25
261	  2	68.0	8.7	 25
262	  2	129.0	13.0	 25
263	  2	85.0	17.1	 25
264	  2	83.0	10.0	 25
265	  2	62.0	10.1	 25
266	  2	64.0	11.8	 25
267	  2	59.0	9.6	 25
268	  2	71.0	12.6	 25
269	  2	65.0	7.5	 25
270	  2	53.0	7.8	 25
271	  2	71.0	11.1	 25
272	  2	77.0	10.4	 25
273	  2	61.0	6.5	 25
274	  2	100.0	15.8	 25
275	  2	72.0	10.8	 25
276	  2	236.0	35.9	 25
277	  2	70.0	11.2	 25
278	  2	80.0	9.6	 25
279	  2	122.0	17.9	 25
280	  2	60.0	8.9	 25
281	  2	77.0	9.4	 25
282	  2	75.0	8.2	 25
283	  2	119.0	13.7	 25
284	  2	94.0	13.7	 25
285	  2	73.0	12.4	 25
286	  2	82.0	15.1	 25
287	  2	65.0	12.1	 25
288	  2	50.0	5.4	 25
289	  2	53.0	9.6	 25
290	  2	86.0	7.5	 25
291	  2	59.0	7.6	 25
292	  2	66.0	9.9	 25
293	  2	59.0	7.5	 25
294	  2	93.0	13.2	 25
295	  2	104.0	14.8	 25
296	  2	80.0	14.5	 25
297	  2	73.0	14.1	 25
298	  2	75.0	15.0	 25
299	  2	74.0	9.9	 25
300	  2	70.0	10.1	 25
301	  2	85.0	14.3	 25
302	  2	67.0	11.2	 25
303	  2	86.0	9.5	 25
304	  2	68.0	8.5	 25
305	  2	75.0	11.2	 25
306	  2	73.0	8.5	 25
307	  2	72.0	8.7	 25
308	  2	68.0	11.6	 25
309	  2	51.0	7.1	 25
310	  2	70.0	10.4	 25
311	  2	68.0	12.1	 25
312	  2	62.0	9.3	 25
313	  2	49.0	6.0	 25
314	  2	153.0	28.7	 25
315	  2	74.0	11.6	 25
316	  2	71.0	14.5	 25
317	  2	102.0	13.9	 25
318	  2	136.0	20.0	 25
319	  2	65.0	14.4	 25
320	  2	325.0	57.5	 25
321	  2	94.0	11.4	 25
322	  2	88.0	11.0	 25
323	  2	110.0	14.8	 25
324	  2	75.0	12.7	 25
325	  2	85.0	14.9	 25
326	  2	69.0	11.6	 25
327	  2	196.0	32.7	 25
328	  2	82.0	11.9	 25
329	  2	293.0	44.7	 25
330	  2	66.0	9.6	 25
331	  2	111.0	14.0	 25
332	  2	78.0	11.7	 25
333	  2	92.0	11.6	 25
334	  2	91.0	15.0	 25
335	  2	56.0	10.5	 25
336	  2	115.0	11.8	 25
337	  2	91.0	11.6	 25
338	  2	116.0	17.9	 25
339	  2	74.0	11.1	 25
340	  2	113.0	19.2	 25
341	  2	64.0	8.3	 25
342	  2	111.0	17.2	 25
343	  2	68.0	9.3	 25
344	  2	94.0	15.7	 25
345	  2	64.0	8.7	 25
346	  2	87.0	14.4	 25
347	  2	105.0	15.7	 25
348	  2	57.0	8.4	 25
349	  2	63.0	9.7	 25
350	  2	77.0	13.7	 25
351	  2	71.0	11.3	 25
352	  2	69.0	10.5	 25
353	  2	64.0	9.3	 25
354	  2	79.0	7.9	 25
355	  2	77.0	17.0	 25
356	  2	401.0	82.0	 25
357	  2	61.0	10.0	 25
358	  2	89.0	15.9	 25
359	  2	71.0	11.4	 25
360	  2	69.0	12.2	 25
361	  2	61.0	8.5	 25
362	  2	59.0	7.5	 25
363	  2	101.0	15.3	 25
364	  2	230.0	30.1	 25
365	  2	105.0	16.9	 25
366	  2	83.0	15.0	 25
367	  2	123.0	22.6	 25
368	  2	81.0	9.3	 25
369	  2	70.0	12.9	 25
370	  2	256.0	35.1	 25
371	  2	87.0	12.0	 25
372	  2	79.0	9.5	 25
373	  2	74.0	9.1	 25
374	  2	91.0	15.5	 25
375	  2	102.0	12.6	 25
376	  2	59.0	7.4	 25
377	  2	61.0	9.1	 25
378	  2	66.0	10.5	 25
379	  2	247.0	30.9	 25
380	  2	52.0	7.1	 25
381	  2	51.0	9.0	 25
382	  2	70.0	11.5	 25
383	  2	46.0	6.6	 25
384	  2	72.0	10.5	 25
385	  2	44.0	7.1	 25
386	  2	50.0	7.1	 25
387	  2	52.0	7.6	 25
388	  2	52.0	9.9	 25
389	  2	49.0	7.6	 25
390	  2	66.0	10.7	 25
391	  2	50.0	7.5	 25
392	  2	54.0	7.2	 25
393	  2	56.0	10.0	 25
394	  2	61.0	12.2	 25
395	  2	60.0	8.7	 25
396	  2	58.0	7.8	 25
397	  2	85.0	14.0	 25
398	  2	100.0	13.4	 25
399	  2	77.0	11.1	 25
400	  2	125.0	19.5	 25
401	  2	128.0	17.9	 25
402	  2	50.0	7.5	 25
403	  2	67.0	11.0	 25
404	  2	119.0	24.0	 25
405	  2	76.0	17.2	 25
406	  2	78.0	13.5	 25
407	  2	69.0	11.1	 25
408	  2	67.0	13.2	 25
409	  2	73.0	11.7	 25
410	  2	118.0	16.5	 25
411	  2	221.0	35.5	 25
412	  2	85.0	13.1	 25
413	  2	84.0	12.3	 25
414	  2	63.0	11.5	 25
415	  2	59.0	7.8	 25
416	  2	76.0	13.4	 25
417	  2	76.0	13.0	 25
418	  2	82.0	17.7	 25
419	  2	78.0	12.8	 25
420	  2	59.0	10.6	 25
421	  2	69.0	13.9	 25
422	  2	62.0	9.6	 25
423	  2	108.0	20.4	 25
424	  2	416.0	60.4	 25
425	  2	64.0	13.3	 25
426	  2	75.0	13.6	 25
427	  2	66.0	13.3	 25
428	  2	79.0	10.1	 25
429	  2	76.0	14.1	 25
430	  2	64.0	9.9	 25
431	  2	69.0	10.6	 25
432	  2	79.0	15.2	 25
433	  2	82.0	11.0	 25
434	  2	107.0	25.6	 25
435	  2	69.0	11.9	 25
436	  2	82.0	22.5	 25
437	  2	51.0	11.5	 25
438	  2	53.0	9.6	 25
439	  2	74.0	12.8	 25
440	  2	69.0	14.5	 25
441	  2	92.0	17.7	 25
442	  2	72.0	10.8	 25
443	  2	82.0	16.2	 25
444	  2	66.0	13.6	 25
445	  2	62.0	9.4	 25
446	  2	88.0	18.0	 25
447	  2	73.0	13.4	 25
448	  2	97.0	14.9	 25
449	  2	96.0	17.1	 25
450	  2	78.0	11.3	 25
451	  2	77.0	10.8	 25
452	  2	80.0	12.2	 25
453	  2	77.0	13.5	 25
454	  2	80.0	10.8	 25
455	  2	89.0	16.2	 25
456	  2	69.0	13.0	 25
457	  2	69.0	10.9	 25
458	  2	90.0	16.0	 25
459	  2	67.0	14.8	 25
460	  2	65.0	13.8	 25
461	  2	109.0	22.3	 25
462	  2	72.0	14.6	 25
463	  2	70.0	14.6	 25
464	  2	263.0	30.8	 25
465	  2	87.0	17.5	 25
466	  2	63.0	10.7	 25
467	  2	68.0	18.3	 25
468	  2	71.0	11.5	 25
469	  2	69.0	10.6	 25
470	  2	68.0	16.1	 25
471	  2	51.0	11.0	 25
472	  2	67.0	14.2	 25
473	  2	70.0	12.7	 25
474	  2	87.0	19.5	 25
475	  2	59.0	12.1	 25
476	  2	60.0	9.6	 25
477	  2	54.0	9.1	 25
478	  2	87.0	18.2	 25
479	  2	68.0	12.6	 25
480	  2	74.0	13.3	 25
481	  2	104.0	17.2	 25
482	  2	73.0	12.9	 25
483	  2	50.0	7.7	 25
484	  2	67.0	14.6	 25
485	  2	81.0	13.3	 25
486	  2	75.0	12.2	 25
487	  2	74.0	17.5	 25
488	  2	69.0	13.7	 25
489	  2	7714.0	1284.8	 25
490	  2	118.0	22.9	 25
491	  2	52.0	10.5	 25
492	  2	85.0	15.9	 25
493	  2	60.0	13.6	 25
494	  2	73.0	16.3	 25
495	  2	49.0	6.5	 25
496	  2	61.0	10.2	 25
497	  2	99.0	17.7	 25
498	  2	62.0	9.7	 25
499	  2	103.0	17.3	 25
500	  2	52.0	8.4	 25
501	  2	64.0	9.7	 25
502	  2	66.0	9.1	 25
503	  2	358.0	50.8	 25
504	  2	201.0	57.8	 25
505	  2	95.0	19.9	 25
506	  2	72.0	15.7	 25
507	  2	57.0	7.8	 25
508	  2	68.0	9.6	 25
509	  2	67.0	9.9	 25
510	  2	82.0	17.3	 25
511	  2	90.0	18.8	 25
512	  2	133.0	11.9	 25
513	  2	118.0	13.8	 25
514	  2	92.0	10.4	 25
515	  2	57.0	8.8	 25
516	  2	96.0	14.3	 25
517	  2	123.0	28.4	 25
518	  2	53.0	6.7	 25
519	  2	255.0	30.9	 25
520	  2	61.0	9.1	 25
521	  2	77.0	13.9	 25
522	  2	101.0	11.0	 25
523	  2	57.0	10.6	 25
524	  2	52.0	9.7	 25
525	  2	61.0	10.1	 25
526	  2	57.0	8.4	 25
527	  2	60.0	12.3	 25
528	  2	51.0	5.5	 25
529	  2	52.0	9.3	 25
530	  2	65.0	11.5	 25
531	  2	70.0	12.5	 25
532	  2	180.0	29.7	 25
533	  2	79.0	13.9	 25
534	  2	70.0	9.9	 25
535	  2	60.0	10.7	 25
536	  2	74.0	10.1	 25
537	  2	78.0	14.0	 25
538	  2	60.0	8.3	 25
539	  2	59.0	10.5	 25
540	  2	82.0	11.5	 25
541	  2	71.0	15.1	 25
542	  2	152.0	24.0	 25
543	  2	57.0	6.0	 25
544	  2	72.0	9.8	 25
545	  2	82.0	13.3	 25
546	  2	88.0	11.4	 25
547	  2	56.0	11.3	 25
548	  2	96.0	13.9	 25
549	  2	83.0	16.5	 25
550	  2	99.0	16.3	 25
551	  2	386.0	56.2	 25
552	  2	79.0	16.2	 25
553	  2	68.0	12.4	 25
554	  2	103.0	18.4	 25
555	  2	77.0	12.4	 25
556	  2	65.0	10.6	 25
557	  2	67.0	10.4	 25
558	  2	77.0	14.1	 25
559	  2	52.0	7.6	 25
560	  2	72.0	8.4	 25
561	  2	78.0	12.6	 25
562	  2	68.0	6.2	 25
563	  2	73.0	9.5	 25
564	  2	89.0	15.7	 25
565	  2	76.0	8.0	 25
566	  2	80.0	10.8	 25
567	  2	66.0	10.2	 25
568	  2	70.0	12.2	 25
569	  2	74.0	10.1	 25
570	  2	101.0	15.9	 25
571	  2	64.0	9.5	 25
572	  2	60.0	10.1	 25
573	  2	78.0	16.1	 25
574	  2	91.0	15.0	 25
575	  2	103.0	14.6	 25
576	  2	63.0	12.0	 25
577	  2	79.0	9.9	 25
578	  2	80.0	14.0	 25
579	  2	74.0	9.3	 25
580	  2	46.0	5.7	 25
581	  2	49.0	6.9	 25
582	  2	92.0	18.1	 25
583	  2	70.0	9.8	 25
584	  2	58.0	9.9	 25
585	  2	57.0	9.4	 25
586	  2	54.0	6.4	 25
587	  2	70.0	14.6	 25
588	  2	74.0	13.5	 25
589	  2	87.0	11.4	 25
590	  2	69.0	6.9	 25
591	  2	93.0	10.7	 25
592	  2	66.0	8.4	 25
593	  2	88.0	16.8	 25
594	  2	217.0	130.5	 25
595	  2	71.0	9.8	 25
596	  2	83.0	9.7	 25
597	  2	66.0	13.9	 25
598	  2	54.0	8.1	 25
599	  2	52.0	7.3	 25
600	  2	74.0	10.4	 25
601	  2	187.0	28.0	 25
602	  2	87.0	8.7	 25
603	  2	71.0	9.9	 25
604	  2	54.0	5.7	 25
605	  2	56.0	8.7	 25
606	  2	68.0	13.1	 25
607	  2	95.0	12.5	 25
608	  2	66.0	10.5	 25
609	  2	83.0	15.9	 25
610	  2	64.0	8.3	 25
611	  2	71.0	12.5	 25
612	  2	122.0	14.6	 25
613	  2	80.0	16.3	 25
614	  2	82.0	13.1	 25
615	  2	73.0	9.7	 25
616	  2	58.0	8.0	 25
617	  2	63.0	8.3	 25
618	  2	96.0	14.8	 25
619	  2	72.0	10.6	 25
620	  2	63.0	11.2	 25
621	  2	106.0	11.3	 25
622	  2	78.0	11.7	 25
623	  2	107.0	17.9	 25
624	  2	96.0	18.0	 25
625	  2	213.0	27.1	 25
626	  2	108.0	16.1	 25
627	  2	67.0	10.0	 25
628	  2	54.0	5.5	 25
629	  2	54.0	8.1	 25
630	  2	121.0	16.5	 25
631	  2	60.0	9.2	 25
632	  2	100.0	15.4	 25
633	  2	55.0	6.9	 25
634	  2	64.0	9.6	 25
635	  2	60.0	7.3	 25
636	  2	90.0	14.1	 25
637	  2	60.0	8.2	 25
638	  2	73.0	12.0	 25
639	  2	79.0	9.3	 25
640	  2	93.0	11.7	 25
641	  2	63.0	7.7	 25
642	  2	84.0	9.1	 25
643	  2	100.0	15.8	 25
644	  2	57.0	8.6	 25
645	  2	67.0	8.0	 25
646	  2	57.0	7.1	 25
647	  2	91.0	14.2	 25
648	  2	173.0	44.3	 25
649	  2	51.0	7.5	 25
650	  2	80.0	17.3	 25
651	  2	71.0	14.3	 25
652	  2	86.0	10.4	 25
653	  2	127.0	17.7	 25
654	  2	104.0	18.0	 25
655	  2	78.0	11.6	 25
656	  2	160.0	23.9	 25
657	  2	57.0	8.2	 25
658	  2	71.0	9.3	 25
659	  2	78.0	11.2	 25
660	  2	89.0	12.7	 25
661	  2	71.0	11.4	 25
662	  2	83.0	17.1	 25
663	  2	77.0	12.2	 25
664	  2	113.0	19.2	 25
665	  2	140.0	18.5	 25
666	  2	111.0	18.2	 25
667	  2	76.0	12.0	 25
668	  2	91.0	10.2	 25
669	  2	64.0	11.5	 25
670	  2	110.0	13.9	 25
671	  2	80.0	12.5	 25
672	  2	80.0	9.7	 25
673	  2	54.0	7.4	 25
674	  2	53.0	5.2	 25
675	  2	68.0	12.8	 25
676	  2	47.0	8.6	 25
677	  2	83.0	14.3	 25
678	  2	58.0	10.6	 25
679	  2	62.0	7.9	 25
680	  2	65.0	11.1	 25
681	  2	101.0	15.9	 25
682	  2	66.0	4.8	 25
683	  2	67.0	8.3	 25
684	  2	83.0	15.7	 25
685	  2	71.0	9.3	 25
686	  2	155.0	18.7	 25
687	  2	55.0	9.8	 25
688	  2	61.0	9.0	 25
689	  2	73.0	13.7	 25
690	  2	67.0	13.4	 25
691	  2	64.0	11.7	 25
692	  2	70.0	12.2	 25
693	  2	74.0	10.6	 25
694	  2	63.0	11.9	 25
695	  2	61.0	8.1	 25
696	  2	62.0	10.3	 25
697	  2	122.0	15.6	 25
698	  2	62.0	12.8	 25
699	  2	98.0	14.3	 25
700	  2	94.0	14.0	 25
701	  2	58.0	9.2	 25
702	  2	61.0	7.2	 25
703	  2	66.0	11.6	 25
704	  2	63.0	11.2	 25
705	  2	64.0	9.8	 25
706	  2	62.0	10.8	 25
707	  2	65.0	11.6	 25
708	  2	56.0	11.8	 25
709	  2	91.0	16.9	 25
710	  2	70.0	11.8	 25
711	  2	74.0	14.3	 25
712	  2	76.0	13.9	 25
713	  2	70.0	12.1	 25
714	  2	66.0	10.4	 25
715	  2	62.0	11.8	 25
716	  2	96.0	22.9	 25
717	  2	104.0	21.1	 25
718	  2	117.0	20.0	 25
719	  2	69.0	11.4	 25
720	  2	73.0	14.2	 25
721	  2	93.0	15.5	 25
722	  2	50.0	6.0	 25
723	  2	49.0	8.1	 25
724	  2	58.0	11.1	 25
725	  2	84.0	14.3	 25
726	  2	82.0	12.1	 25
727	  2	83.0	12.3	 25
728	  2	88.0	16.8	 25
729	  2	87.0	20.2	 25
730	  2	66.0	13.6	 25
731	  2	91.0	15.6	 25
732	  2	87.0	15.9	 25
733	  2	73.0	12.8	 25
734	  2	130.0	16.0	 25
735	  2	102.0	16.2	 25
736	  2	80.0	12.1	 25
737	  2	92.0	12.3	 25
738	  2	213.0	31.6	 25
739	  2	69.0	13.2	 25
740	  2	73.0	15.1	 25
741	  2	72.0	13.2	 25
742	  2	61.0	12.4	 25
743	  2	63.0	12.0	 25
744	  2	80.0	12.9	 25
745	  2	67.0	13.6	 25
746	  2	63.0	12.1	 25
747	  2	82.0	12.8	 25
748	  2	85.0	16.8	 25
749	  2	224.0	43.4	 25
750	  2	139.0	20.9	 25
751	  2	107.0	19.3	 25
752	  2	48.0	8.1	 25
753	  2	63.0	12.8	 25
754	  2	84.0	11.8	 25
755	  2	82.0	16.5	 25
756	  2	72.0	10.3	 25
757	  2	79.0	14.8	 25
758	  2	68.0	14.2	 25
759	  2	109.0	18.4	 25
760	  2	68.0	10.0	 25
761	  2	66.0	14.2	 25
762	  2	53.0	6.0	 25
763	  2	86.0	14.7	 25
764	  2	68.0	20.1	 25
765	  2	106.0	18.0	 25
766	  2	77.0	10.7	 25
767	  2	91.0	18.7	 25
768	  2	62.0	14.4	 25
769	  2	81.0	13.4	 25
770	  2	82.0	13.9	 25
771	  2	72.0	11.6	 25
772	  2	103.0	14.9	 25
773	  2	63.0	11.7	 25
774	  2	67.0	14.3	 25
775	  2	72.0	13.7	 25
776	  2	95.0	14.5	 25
777	  2	53.0	9.4	 25
778	  2	76.0	15.9	 25
779	  2	60.0	7.4	 25
780	  2	64.0	12.1	 25
781	  2	58.0	6.8	 25
782	  2	133.0	15.4	 25
783	  2	59.0	9.6	 25
784	  2	63.0	12.6	 25
785	  2	65.0	9.6	 25
786	  2	57.0	9.8	 25
787	  2	68.0	14.5	 25
788	  2	141.0	22.3	 25
789	  2	62.0	9.3	 25
790	  2	71.0	13.9	 25
791	  2	74.0	16.5	 25
792	  2	92.0	17.4	 25
793	  2	137.0	21.2	 25
794	  2	70.0	7.6	 25
795	  2	74.0	12.7	 25
796	  2	79.0	11.8	 25
797	  2	111.0	19.4	 25
798	  2	106.0	20.5	 25
799	  2	85.0	14.7	 25
800	  2	86.0	14.3	 25
801	  2	129.0	25.9	 25
802	  2	67.0	11.5	 25
803	  2	72.0	14.6	 25
804	  2	78.0	11.9	 25
805	  2	78.0	15.8	 25
806	  2	93.0	20.4	 25
807	  2	513.0	81.0	 25
808	  2	97.0	14.0	 25
809	  2	61.0	12.3	 25
810	  2	56.0	8.8	 25
811	  2	58.0	9.6	 25
812	  2	82.0	14.9	 25
813	  2	102.0	10.1	 25
814	  2	64.0	12.4	 25
815	  2	62.0	10.3	 25
816	  2	58.0	7.8	 25
817	  2	72.0	9.4	 25
818	  2	76.0	10.3	 25
819	  2	59.0	8.7	 25
820	  2	107.0	18.4	 25
821	  2	69.0	10.9	 25
822	  2	122.0	19.5	 25
823	  2	68.0	15.1	 25
824	  2	83.0	11.3	 25
825	  2	64.0	9.6	 25
826	  2	2327.0	214.1	 25
827	  2	94.0	20.5	 25
828	  2	79.0	10.5	 25
829	  2	80.0	16.3	 25
830	  2	59.0	11.9	 25
831	  2	49.0	6.1	 25
832	  2	87.0	17.4	 25
833	  2	51.0	8.9	 25
834	  2	68.0	12.5	 25
835	  2	65.0	9.9	 25
836	  2	81.0	14.4	 25
837	  2	74.0	11.4	 25
838	  2	72.0	11.6	 25
839	  2	56.0	8.5	 25
840	  2	279.0	38.7	 25
841	  2	70.0	13.5	 25
842	  2	87.0	11.1	 25
843	  2	128.0	15.7	 25
844	  2	59.0	12.7	 25
845	  2	96.0	12.6	 25
846	  2	62.0	5.2	 25
847	  2	79.0	13.4	 25
848	  2	83.0	11.4	 25
849	  2	66.0	7.8	 25
850	  2	203.0	38.7	 25
851	  2	64.0	8.6	 25
852	  2	86.0	10.8	 25
853	  2	60.0	12.2	 25
854	  2	65.0	10.5	 25
855	  2	270.0	44.8	 25
856	  2	67.0	11.8	 25
857	  2	60.0	10.8	 25
858	  2	64.0	11.8	 25
859	  2	112.0	14.0	 25
860	  2	296.0	42.3	 25
861	  2	80.0	17.8	 25
862	  2	98.0	11.8	 25
863	  2	55.0	5.5	 25
864	  2	275.0	42.9	 25
865	  2	96.0	17.3	 25
866	  2	61.0	9.0	 25
867	  2	66.0	11.3	 25
868	  2	63.0	9.3	 25
869	  2	87.0	13.3	 25
870	  2	80.0	10.2	 25
871	  2	294.0	56.6	 25
872	  2	59.0	10.8	 25
873	  2	355.0	49.9	 25
874	  2	64.0	9.2	 25
875	  2	68.0	12.6	 25
876	  2	56.0	7.6	 25
877	  2	58.0	8.8	 25
878	  2	149.0	18.1	 25
879	  2	59.0	10.0	 25
880	  2	64.0	9.4	 25
881	  2	73.0	9.7	 25
882	  2	73.0	8.0	 25
883	  2	71.0	12.0	 25
884	  2	218.0	30.0	 25
885	  2	94.0	12.2	 25
886	  2	63.0	8.4	 25
887	  2	104.0	15.5	 25
888	  2	67.0	10.4	 25
889	  2	82.0	15.0	 25
890	  2	67.0	12.7	 25
891	  2	111.0	17.1	 25
892	  2	127.0	18.1	 25
893	  2	79.0	10.1	 25
894	  2	74.0	10.8	 25
895	  2	61.0	7.4	 25
896	  2	88.0	17.2	 25
897	  2	69.0	11.0	 25
898	  2	72.0	10.2	 25
899	  2	131.0	20.8	 25
900	  2	116.0	16.4	 25
901	  2	64.0	8.3	 25
902	  2	96.0	12.0	 25
903	  2	68.0	13.3	 25
904	  2	77.0	10.2	 25
905	  2	65.0	11.8	 25
906	  2	188.0	35.5	 25
907	  2	67.0	10.3	 25
908	  2	84.0	13.5	 25
909	  2	66.0	12.0	 25
910	  2	64.0	9.5	 25
911	  2	71.0	9.8	 25
912	  2	96.0	8.1	 25
913	  2	74.0	14.5	 25
914	  2	58.0	6.0	 25
915	  2	66.0	9.8	 25
916	  2	85.0	12.8	 25
917	  2	85.0	7.0	 25
918	  2	68.0	8.1	 25
919	  2	57.0	10.4	 25
920	  2	61.0	7.7	 25
921	  2	58.0	8.7	 25
922	  2	59.0	9.9	 25
923	  2	74.0	11.8	 25
924	  2	87.0	11.2	 25
925	  2	99.0	12.7	 25
926	  2	111.0	21.4	 25
927	  2	131.0	17.6	 25
928	  2	74.0	10.2	 25
929	  2	69.0	10.1	 25
930	  2	80.0	11.0	 25
931	  2	86.0	10.4	 25
932	  2	130.0	19.6	 25
933	  2	75.0	14.0	 25
934	  2	74.0	12.5	 25
935	  2	63.0	12.7	 25
936	  2	67.0	9.7	 25
937	  2	70.0	11.9	 25
938	  2	62.0	8.8	 25
939	  2	131.0	23.8	 25
940	  2	97.0	17.6	 25
941	  2	111.0	16.0	 25
942	  2	79.0	15.5	 25
943	  2	72.0	15.3	 25
944	  2	67.0	10.9	 25
945	  2	86.0	11.0	 25
946	  2	71.0	10.1	 25
947	  2	56.0	8.8	 25
948	  2	145.0	21.3	 25
949	  2	89.0	11.9	 25
950	  2	103.0	18.3	 25
951	  2	68.0	7.9	 25
952	  2	82.0	13.9	 25
953	  2	66.0	10.8	 25
954	  2	64.0	14.3	 25
955	  2	78.0	10.2	 25
956	  2	60.0	6.7	 25
957	  2	76.0	13.7	 25
958	  2	98.0	15.4	 25
959	  2	343.0	52.1	 25
960	  2	73.0	14.1	 25
961	  2	59.0	10.3	 25
962	  2	72.0	12.5	 25
963	  2	69.0	10.9	 25
964	  2	64.0	9.8	 25
965	  2	62.0	11.5	 25
966	  2	67.0	10.0	 25
967	  2	64.0	10.0	 25
968	  2	70.0	11.2	 25
969	  2	62.0	14.8	 25
970	  2	57.0	5.0	 25
971	  2	108.0	25.9	 25
972	  2	125.0	16.4	 25
973	  2	82.0	13.8	 25
974	  2	60.0	8.5	 25
975	  2	76.0	9.4	 25
976	  2	56.0	8.2	 25
977	  2	57.0	8.6	 25
978	  2	75.0	15.7	 25
979	  2	85.0	19.0	 25
980	  2	160.0	36.3	 25
981	  2	67.0	12.8	 25
982	  2	85.0	11.5	 25
983	  2	89.0	9.9	 25
984	  2	96.0	19.5	 25
985	  2	115.0	21.3	 25
986	  2	63.0	13.3	 25
987	  2	57.0	8.9	 25
988	  2	99.0	17.9	 25
989	  2	73.0	13.5	 25
990	  2	62.0	11.1	 25
991	  2	75.0	10.2	 25
992	  2	113.0	21.0	 25
993	  2	87.0	12.7	 25
994	  2	56.0	7.8	 25
995	  2	192.0	38.6	 25
996	  2	46.0	6.2	 25
997	  2	126.0	29.1	 25
998	  2	90.0	18.0	 25
999	  2	3418.0	578.9	 25
1000	  2	84.0	15.6	 25
1001	  2	3650.0	591.6	 25
  0	  3	3477.0	546.3	 25
  1	  3	79.0	16.1	 25
  2	  3	3185.0	508.5	 25
  3	  3	69.0	12.6	 25
  4	  3	95.0	13.8	 25
  5	  3	67.0	8.1	 25
  6	  3	95.0	17.9	 25
  7	  3	94.0	10.3	 25
  8	  3	78.0	13.7	 25
  9	  3	59.0	9.0	 25
 10	  3	66.0	12.1	 25
 11	  3	64.0	11.3	 25
 12	  3	97.0	14.7	 25
 13	  3	57.0	5.7	 25
 14	  3	168.0	37.0	 25
 15	  3	148.0	23.2	 25
 16	  3	91.0	11.7	 25
 17	  3	67.0	11.5	 25
 18	  3	71.0	15.6	 25
 19	  3	77.0	10.9	 25
 20	  3	92.0	11.8	 25
 21	  3	70.0	10.5	 25
 22	  3	80.0	10.8	 25
 23	  3	80.0	13.1	 25
 24	  3	63.0	10.1	 25
 25	  3	83.0	12.4	 25
 26	  3	109.0	16.2	 25
 27	  3	115.0	15.0	 25
 28	  3	96.0	16.7	 25
 29	  3	98.0	14.2	 25
 30	  3	59.0	8.9	 25
 31	  3	204.0	32.9	 25
 32	  3	110.0	21.2	 25
 33	  3	72.0	10.9	 25
 34	  3	71.0	11.8	 25
 35	  3	131.0	20.4	 25
 36	  3	114.0	11.4	 25
 37	  3	60.0	7.5	 25
 38	  3	70.0	10.9	 25
 39	  3	184.0	28.1	 25
 40	  3	115.0	20.1	 25
 41	  3	59.0	6.1	 25
 42	  3	69.0	9.2	 25
 43	  3	129.0	18.7	 25
 44	  3	104.0	22.6	 25
 45	  3	61.0	11.7	 25
 46	  3	57.0	10.0	 25
 47	  3	106.0	20.9	 25
 48	  3	131.0	20.5	 25
 49	  3	72.0	8.9	 25
 50	  3	96.0	15.4	 25
 51	  3	82.0	11.4	 25
 52	  3	150.0	17.1	 25
 53	  3	75.0	14.5	 25
 54	  3	72.0	13.2	 25
 55	  3	63.0	10.6	 25
 56	  3	51.0	6.7	 25
 57	  3	54.0	6.0	 25
 58	  3	90.0	10.9	 25
 59	  3	78.0	14.9	 25
 60	  3	138.0	16.8	 25
 61	  3	71.0	5.2	 25
 62	  3	112.0	21.3	 25
 63	  3	65.0	9.9	 25
 64	  3	47.0	9.4	 25
 65	  3	59.0	9.0	 25
 66	  3	68.0	10.0	 25
 67	  3	59.0	5.4	 25
 68	  3	55.0	6.8	 25
 69	  3	66.0	10.2	 25
 70	  3	119.0	13.6	 25
 71	  3	1673.0	290.2	 25
 72	  3	73.0	16.7	 25
 73	  3	95.0	19.8	 25
 74	  3	108.0	15.3	 25
 75	  3	273.0	41.8	 25
 76	  3	74.0	8.5	 25
 77	  3	166.0	29.9	 25
 78	  3	84.0	15.7	 25
 79	  3	54.0	9.6	 25
 80	  3	87.0	14.9	 25
 81	  3	155.0	28.0	 25
 82	  3	269.0	35.9	 25
 83	  3	84.0	11.9	 25
 84	  3	68.0	11.0	 25
 85	  3	352.0	44.8	 25
 86	  3	73.0	11.9	 25
 87	  3	51.0	7.7	 25
 88	  3	98.0	15.3	 25
 89	  3	66.0	9.4	 25
 90	  3	86.0	13.7	 25
 91	  3	120.0	19.8	 25
 92	  3	74.0	9.3	 25
 93	  3	65.0	7.8	 25
 94	  3	152.0	20.2	 25
 95	  3	595.0	96.3	 25
 96	  3	79.0	13.6	 25
 97	  3	53.0	8.0	 25
 98	  3	62.0	10.8	 25
 99	  3	114.0	15.1	 25
100	  3	95.0	15.1	 25
101	  3	75.0	12.0	 25
102	  3	61.0	9.9	 25
103	  3	54.0	7.9	 25
104	  3	2224.0	359.5	 25
105	  3	2354.0	329.0	 25
106	  3	1948.0	275.0	 25
107	  3	90.0	14.8	 25
108	  3	80.0	13.2	 25
109	  3	70.0	8.6	 25
110	  3	97.0	14.1	 25
111	  3	64.0	10.2	 25
112	  3	61.0	9.5	 25
113	  3	73.0	11.2	 25
114	  3	68.0	9.0	 25
115	  3	456.0	89.6	 25
116	  3	70.0	13.3	 25
117	  3	89.0	12.9	 25
118	  3	128.0	19.6	 25
119	  3	67.0	8.6	 25
120	  3	78.0	11.8	 25
121	  3	55.0	10.7	 25
122	  3	72.0	10.7	 25
123	  3	232.0	41.8	 25
124	  3	76.0	12.3	 25
125	  3	93.0	18.1	 25
126	  3	64.0	9.9	 25
127	  3	77.0	13.3	 25
128	  3	177.0	23.5	 25
129	  3	102.0	10.9	 25
130	  3	116.0	16.7	 25
131	  3	305.0	54.8	 25
132	  3	275.0	60.6	 25
133	  3	113.0	12.0	 25
134	  3	93.0	18.5	 25
135	  3	71.0	9.9	 25
136	  3	66.0	7.1	 25
137	  3	66.0	13.6	 25
138	  3	93.0	16.8	 25
139	  3	77.0	12.9	 25
140	  3	156.0	24.2	 25
141	  3	66.0	15.2	 25
142	  3	90.0	10.4	 25
143	  3	79.0	14.9	 25
144	  3	102.0	18.8	 25
145	  3	74.0	12.6	 25
146	  3	75.0	10.7	 25
147	  3	95.0	21.3	 25
148	  3	95.0	16.6	 25
149	  3	785.0	139.2	 25
150	  3	77.0	15.9	 25
151	  3	51.0	9.0	 25
152	  3	64.0	12.1	 25
153	  3	106.0	19.2	 25
154	  3	2576.0	517.0	 25
155	  3	298.0	58.0	 25
156	  3	79.0	15.3	 25
157	  3	93.0	14.4	 25
158	  3	121.0	22.5	 25
159	  3	55.0	9.8	 25
160	  3	59.0	10.4	 25
161	  3	69.0	12.8	 25
162	  3	77.0	9.3	 25
163	  3	72.0	10.3	 25
164	  3	132.0	20.9	 25
165	  3	108.0	15.7	 25
166	  3	132.0	21.9	 25
167	  3	60.0	7.8	 25
168	  3	56.0	8.1	 25
169	  3	73.0	16.5	 25
170	  3	64.0	10.7	 25
171	  3	89.0	15.9	 25
172	  3	93.0	14.1	 25
173	  3	67.0	9.7	 25
174	  3	80.0	12.3	 25
175	  3	80.0	12.1	 25
176	  3	84.0	15.8	 25
177	  3	88.0	17.0	 25
178	  3	58.0	10.5	 25
179	  3	76.0	13.8	 25
180	  3	64.0	11.3	 25
181	  3	122.0	22.0	 25
182	  3	60.0	9.9	 25
183	  3	65.0	12.6	 25
184	  3	138.0	27.6	 25
185	  3	132.0	26.6	 25
186	  3	66.0	13.0	 25
187	  3	195.0	32.4	 25
188	  3	112.0	19.8	 25
189	  3	67.0	10.4	 25
190	  3	80.0	10.5	 25
191	  3	7321.0	1543.5	 25
192	  3	60.0	10.5	 25
193	  3	71.0	11.6	 25
194	  3	201.0	38.1	 25
195	  3	143.0	29.6	 25
196	  3	49.0	4.5	 25
197	  3	117.0	24.3	 25
198	  3	66.0	8.6	 25
199	  3	55.0	10.5	 25
200	  3	52.0	7.1	 25
201	  3	97.0	13.8	 25
202	  3	425.0	44.4	 25
203	  3	228.0	39.0	 25
204	  3	83.0	11.5	 25
205	  3	862.0	136.3	 25
206	  3	76.0	13.6	 25
207	  3	72.0	13.3	 25
208	  3	262.0	40.4	 25
209	  3	60.0	9.9	 25
210	  3	147.0	25.4	 25
211	  3	110.0	18.3	 25
212	  3	664.0	159.3	 25
213	  3	95.0	14.9	 25
214	  3	79.0	20.0	 25
215	  3	102.0	15.4	 25
216	  3	269.0	43.7	 25
217	  3	175.0	28.9	 25
218	  3	81.0	14.6	 25
219	  3	61.0	10.5	 25
220	  3	63.0	7.7	 25
221	  3	77.0	12.4	 25
222	  3	119.0	21.2	 25
223	  3	63.0	12.7	 25
224	  3	156.0	24.0	 25
225	  3	161.0	30.2	 25
226	  3	68.0	9.9	 25
227	  3	122.0	22.0	 25
228	  3	89.0	15.8	 25
229	  3	63.0	13.1	 25
230	  3	93.0	14.5	 25
231	  3	106.0	18.9	 25
232	  3	70.0	15.7	 25
233	  3	82.0	16.0	 25
234	  3	77.0	14.2	 25
235	  3	68.0	14.2	 25
236	  3	87.0	19.4	 25
237	  3	56.0	7.6	 25
238	  3	71.0	12.3	 25
239	  3	102.0	16.5	 25
240	  3	68.0	11.0	 25
241	  3	63.0	12.0	 25
242	  3	123.0	26.2	 25
243	  3	190.0	26.3	 25
244	  3	313.0	44.8	 25
245	  3	74.0	13.5	 25
246	  3	234.0	44.0	 25
247	  3	75.0	15.7	 25
248	  3	87.0	10.8	 25
249	  3	104.0	16.9	 25
250	  3	65.0	9.8	 25
251	  3	78.0	16.0	 25
252	  3	72.0	12.1	 25
253	  3	95.0	12.1	 25
254	  3	80.0	16.5	 25
255	  3	129.0	28.0	 25
256	  3	93.0	13.6	 25
257	  3	79.0	11.4	 25
258	  3	77.0	12.2	 25
259	  3	81.0	14.2	 25
260	  3	106.0	16.4	 25
261	  3	83.0	10.7	 25
262	  3	65.0	12.2	 25
263	  3	81.0	12.4	 25
264	  3	157.0	23.0	 25
265	  3	72.0	14.6	 25
266	  3	570.0	65.0	 25
267	  3	89.0	17.0	 25
268	  3	76.0	8.9	 25
269	  3	71.0	10.6	 25
270	  3	86.0	14.1	 25
271	  3	73.0	15.6	 25
272	  3	376.0	63.5	 25
273	  3	113.0	17.4	 25
274	  3	83.0	15.0	 25
275	  3	7524.0	1419.2	 25
276	  3	8122.0	1613.6	 25
277	  3	78.0	13.0	 25
278	  3	106.0	13.4	 25
279	  3	69.0	9.3	 25
280	  3	82.0	15.1	 25
281	  3	141.0	18.7	 25
282	  3	74.0	12.2	 25
283	  3	75.0	13.2	 25
284	  3	101.0	23.3	 25
285	  3	95.0	13.5	 25
286	  3	71.0	11.3	 25
287	  3	65.0	13.6	 25
288	  3	62.0	12.0	 25
289	  3	60.0	10.2	 25
290	  3	57.0	10.6	 25
291	  3	79.0	12.0	 25
292	  3	983.0	198.2	 25
293	  3	108.0	16.8	 25
294	  3	277.0	34.5	 25
295	  3	274.0	39.3	 25
296	  3	1696.0	269.7	 25
297	  3	714.0	97.0	 25
298	  3	65.0	8.4	 25
299	  3	112.0	14.3	 25
300	  3	212.0	38.5	 25
301	  3	244.0	45.4	 25
302	  3	110.0	25.2	 25
303	  3	105.0	16.2	 25
304	  3	66.0	10.9	 25
305	  3	134.0	30.3	 25
306	  3	146.0	21.8	 25
307	  3	66.0	10.7	 25
308	  3	62.0	12.1	 25
309	  3	66.0	11.3	 25
310	  3	75.0	11.6	 25
311	  3	64.0	12.0	 25
312	  3	65.0	9.6	 25
313	  3	477.0	76.4	 25
314	  3	68.0	13.5	 25
315	  3	99.0	18.6	 25
316	  3	74.0	17.5	 25
317	  3	55.0	6.1	 25
318	  3	72.0	13.8	 25
319	  3	158.0	25.5	 25
320	  3	101.0	18.9	 25
321	  3	252.0	30.9	 25
322	  3	211.0	30.5	 25
323	  3	65.0	12.9	 25
324	  3	89.0	17.0	 25
325	  3	70.0	10.1	 25
326	  3	72.0	12.6	 25
327	  3	70.0	10.6	 25
328	  3	59.0	9.1	 25
329	  3	53.0	6.7	 25
330	  3	77.0	12.5	 25
331	  3	107.0	14.8	 25
332	  3	101.0	20.0	 25
333	  3	97.0	16.2	 25
334	  3	99.0	16.6	 25
335	  3	102.0	13.6	 25
336	  3	102.0	12.1	 25
337	  3	59.0	12.2	 25
338	  3	253.0	52.9	 25
339	  3	82.0	14.9	 25
340	  3	17243.0	1855.9	 25
341	  3	89.0	11.5	 25
342	  3	82.0	12.7	 25
343	  3	336.0	65.5	 25
344	  3	97.0	17.2	 25
345	  3	55.0	11.7	 25
346	  3	65.0	9.6	 25
347	  3	731.0	109.9	 25
348	  3	82.0	15.8	 25
349	  3	80.0	11.7	 25
350	  3	181.0	51.5	 25
351	  3	63.0	6.4	 25
352	  3	62.0	6.3	 25
353	  3	63.0	9.8	 25
354	  3	60.0	12.4	 25
355	  3	80.0	16.3	 25
356	  3	86.0	13.4	 25
357	  3	101.0	22.1	 25
358	  3	66.0	8.3	 25
359	  3	91.0	14.6	 25
360	  3	56.0	9.0	 25
361	  3	84.0	15.7	 25
362	  3	93.0	14.2	 25
363	  3	72.0	14.2	 25
364	  3	101.0	13.9	 25
365	  3	125.0	15.4	 25
366	  3	2616.0	517.6	 25
367	  3	56.0	7.3	 25
368	  3	71.0	12.5	 25
369	  3	99.0	15.2	 25
370	  3	54.0	9.8	 25
371	  3	66.0	9.2	 25
372	  3	183.0	27.6	 25
373	  3	91.0	13.3	 25
374	  3	86.0	13.6	 25
375	  3	59.0	9.7	 25
376	  3	343.0	34.4	 25
377	  3	110.0	20.3	 25
378	  3	140.0	22.0	 25
379	  3	315.0	49.4	 25
380	  3	51.0	6.6	 25
381	  3	69.0	11.9	 25
382	  3	52.0	8.8	 25
383	  3	81.0	12.7	 25
384	  3	84.0	13.0	 25
385	  3	81.0	10.4	 25
386	  3	43.0	7.6	 25
387	  3	49.0	5.9	 25
388	  3	65.0	7.8	 25
389	  3	51.0	4.1	 25
390	  3	53.0	5.7	 25
391	  3	64.0	10.0	 25
392	  3	50.0	8.6	 25
393	  3	363.0	68.6	 25
394	  3	149.0	21.3	 25
395	  3	61.0	4.5	 25
396	  3	216.0	28.0	 25
397	  3	62.0	5.6	 25
398	  3	67.0	12.3	 25
399	  3	87.0	17.1	 25
400	  3	1710.0	312.5	 25
401	  3	74.0	9.6	 25
402	  3	98.0	13.7	 25
403	  3	66.0	12.9	 25
404	  3	289.0	63.5	 25
405	  3	76.0	17.9	 25
406	  3	132.0	22.4	 25
407	  3	169.0	22.8	 25
408	  3	466.0	91.6	 25
409	  3	193.0	23.9	 25
410	  3	88.0	17.1	 25
411	  3	59.0	9.4	 25
412	  3	85.0	13.8	 25
413	  3	101.0	16.0	 25
414	  3	61.0	8.0	 25
415	  3	62.0	7.9	 25
416	  3	238.0	32.7	 25
417	  3	63.0	7.8	 25
418	  3	105.0	14.9	 25
419	  3	84.0	12.3	 25
420	  3	321.0	62.3	 25
421	  3	82.0	11.6	 25
422	  3	101.0	15.1	 25
423	  3	99.0	14.7	 25
424	  3	105.0	12.1	 25
425	  3	175.0	33.9	 25
426	  3	103.0	14.5	 25
427	  3	73.0	8.0	 25
428	  3	60.0	7.7	 25
429	  3	114.0	19.7	 25
430	  3	85.0	10.3	 25
431	  3	79.0	10.8	 25
432	  3	305.0	52.0	 25
433	  3	116.0	16.8	 25
434	  3	75.0	11.5	 25
435	  3	74.0	12.4	 25
436	  3	201.0	40.1	 25
437	  3	82.0	13.6	 25
438	  3	73.0	12.8	 25
439	  3	427.0	65.1	 25
440	  3	103.0	17.6	 25
441	  3	57.0	8.7	 25
442	  3	88.0	10.9	 25
443	  3	155.0	26.8	 25
444	  3	91.0	12.7	 25
445	  3	76.0	13.3	 25
446	  3	58.0	9.3	 25
447	  3	62.0	8.3	 25
448	  3	60.0	7.3	 25
449	  3	101.0	15.8	 25
450	  3	96.0	11.2	 25
451	  3	224.0	38.4	 25
452	  3	77.0	11.1	 25
453	  3	98.0	15.7	 25
454	  3	118.0	15.7	 25
455	  3	1348.0	239.6	 25
456	  3	60.0	9.9	 25
457	  3	55.0	6.8	 25
458	  3	77.0	11.9	 25
459	  3	281.0	35.2	 25
460	  3	83.0	15.4	 25
461	  3	67.0	8.5	 25
462	  3	53.0	5.1	 25
463	  3	63.0	9.0	 25
464	  3	64.0	9.3	 25
465	  3	66.0	12.6	 25
466	  3	64.0	8.7	 25
467	  3	115.0	15.5	 25
468	  3	211.0	33.9	 25
469	  3	71.0	9.9	 25
470	  3	817.0	141.6	 25
471	  3	55.0	9.0	 25
472	  3	70.0	10.9	 25
473	  3	123.0	16.7	 25
474	  3	74.0	11.4	 25
475	  3	93.0	11.9	 25
476	  3	62.0	9.0	 25
477	  3	67.0	10.8	 25
478	  3	70.0	12.4	 25
479	  3	109.0	18.2	 25
480	  3	2620.0	631.6	 25
481	  3	68.0	7.8	 25
482	  3	91.0	9.7	 25
483	  3	89.0	13.1	 25
484	  3	66.0	12.5	 25
485	  3	62.0	6.4	 25
486	  3	59.0	10.7	 25
487	  3	84.0	14.5	 25
488	  3	62.0	8.4	 25
489	  3	93.0	11.9	 25
490	  3	181.0	39.4	 25
491	  3	64.0	9.9	 25
492	  3	85.0	12.0	 25
493	  3	60.0	10.7	 25
494	  3	73.0	12.0	 25
495	  3	302.0	32.2	 25
496	  3	94.0	10.9	 25
497	  3	66.0	10.7	 25
498	  3	65.0	12.4	 25
499	  3	266.0	37.2	 25
500	  3	75.0	10.1	 25
501	  3	91.0	8.8	 25
502	  3	69.0	8.7	 25
503	  3	64.0	10.5	 25
504	  3	69.0	9.3	 25
505	  3	56.0	7.2	 25
506	  3	73.0	13.5	 25
507	  3	6878.0	1218.9	 25
508	  3	73.0	10.0	 25
509	  3	87.0	15.1	 25
510	  3	65.0	12.2	 25
511	  3	50.0	10.8	 25
512	  3	95.0	15.0	 25
513	  3	62.0	8.6	 25
514	  3	59.0	10.5	 25
515	  3	66.0	7.5	 25
516	  3	82.0	14.2	 25
517	  3	75.0	13.1	 25
518	  3	82.0	13.6	 25
519	  3	72.0	10.1	 25
520	  3	64.0	8.7	 25
521	  3	130.0	22.0	 25
522	  3	272.0	57.3	 25
523	  3	56.0	6.3	 25
524	  3	57.0	8.0	 25
525	  3	103.0	23.1	 25
526	  3	61.0	7.9	 25
527	  3	54.0	8.5	 25
528	  3	92.0	16.7	 25
529	  3	56.0	7.8	 25
530	  3	61.0	6.4	 25
531	  3	286.0	40.3	 25
532	  3	180.0	23.9	 25
533	  3	79.0	15.6	 25
534	  3	62.0	8.0	 25
535	  3	76.0	12.7	 25
536	  3	62.0	9.3	 25
537	  3	61.0	10.9	 25
538	  3	244.0	50.2	 25
539	  3	137.0	21.4	 25
540	  3	70.0	11.4	 25
541	  3	80.0	15.9	 25
542	  3	95.0	11.5	 25
543	  3	114.0	16.0	 25
544	  3	71.0	11.8	 25
545	  3	82.0	17.5	 25
546	  3	243.0	37.2	 25
547	  3	528.0	72.6	 25
548	  3	149.0	18.9	 25
549	  3	268.0	35.2	 25
550	  3	79.0	14.5	 25
551	  3	222.0	32.6	 25
552	  3	372.0	54.9	 25
553	  3	85.0	12.6	 25
554	  3	128.0	13.1	 25
555	  3	74.0	12.5	 25
556	  3	90.0	15.2	 25
557	  3	139.0	26.7	 25
558	  3	77.0	12.3	 25
559	  3	55.0	7.8	 25
560	  3	59.0	9.5	 25
561	  3	84.0	25.8	 25
562	  3	161.0	26.8	 25
563	  3	336.0	61.8	 25
564	  3	82.0	8.9	 25
565	  3	202.0	35.7	 25
566	  3	728.0	128.0	 25
567	  3	60.0	10.3	 25
568	  3	58.0	10.5	 25
569	  3	262.0	51.4	 25
570	  3	89.0	11.9	 25
571	  3	104.0	19.4	 25
572	  3	66.0	12.3	 25
573	  3	75.0	14.5	 25
574	  3	68.0	12.3	 25
575	  3	701.0	97.4	 25
576	  3	93.0	16.7	 25
577	  3	61.0	9.6	 25
578	  3	60.0	10.6	 25
579	  3	357.0	69.3	 25
580	  3	60.0	13.0	 25
581	  3	85.0	18.8	 25
582	  3	96.0	18.6	 25
583	  3	132.0	28.0	 25
584	  3	63.0	11.5	 25
585	  3	73.0	13.8	 25
586	  3	74.0	12.3	 25
587	  3	62.0	10.5	 25
588	  3	60.0	11.0	 25
589	  3	74.0	11.0	 25
590	  3	76.0	11.8	 25
591	  3	178.0	34.4	 25
592	  3	69.0	13.0	 25
593	  3	156.0	19.1	 25
594	  3	86.0	15.1	 25
595	  3	86.0	16.9	 25
596	  3	109.0	23.5	 25
597	  3	72.0	13.4	 25
598	  3	67.0	9.1	 25
599	  3	74.0	12.5	 25
600	  3	57.0	10.2	 25
601	  3	65.0	13.3	 25
602	  3	111.0	13.1	 25
603	  3	69.0	12.5	 25
604	  3	76.0	12.4	 25
605	  3	107.0	15.0	 25
606	  3	61.0	11.2	 25
607	  3	71.0	11.6	 25
608	  3	128.0	20.7	 25
609	  3	74.0	13.6	 25
610	  3	218.0	41.0	 25
611	  3	77.0	14.0	 25
612	  3	92.0	16.6	 25
613	  3	135.0	28.7	 25
614	  3	58.0	8.9	 25
615	  3	85.0	19.1	 25
616	  3	230.0	45.8	 25
617	  3	175.0	36.0	 25
618	  3	58.0	11.7	 25
619	  3	110.0	14.3	 25
620	  3	88.0	14.6	 25
621	  3	80.0	18.1	 25
622	  3	68.0	10.8	 25
623	  3	75.0	11.1	 25
624	  3	140.0	22.6	 25
625	  3	98.0	15.2	 25
626	  3	163.0	22.9	 25
627	  3	86.0	15.6	 25
628	  3	109.0	19.0	 25
629	  3	86.0	10.7	 25
630	  3	113.0	19.3	 25
631	  3	78.0	9.7	 25
632	  3	109.0	12.0	 25
633	  3	128.0	22.8	 25
634	  3	70.0	13.6	 25
635	  3	84.0	10.9	 25
636	  3	76.0	17.1	 25
637	  3	149.0	28.2	 25
638	  3	62.0	12.0	 25
639	  3	74.0	11.8	 25
640	  3	268.0	43.3	 25
641	  3	74.0	12.0	 25
642	  3	65.0	10.5	 25
643	  3	951.0	146.6	 25
644	  3	69.0	13.0	 25
645	  3	78.0	10.0	 25
646	  3	185.0	35.8	 25
647	  3	71.0	12.8	 25
648	  3	62.0	7.8	 25
649	  3	74.0	10.6	 25
650	  3	131.0	27.1	 25
651	  3	401.0	62.1	 25
652	  3	42.0	11.0	 25
653	  3	140.0	27.2	 25
654	  3	91.0	13.6	 25
655	  3	88.0	14.1	 25
656	  3	89.0	17.3	 25
657	  3	55.0	8.3	 25
658	  3	74.0	14.3	 25
659	  3	65.0	11.2	 25
660	  3	133.0	29.0	 25
661	  3	73.0	11.9	 25
662	  3	1255.0	217.0	 25
663	  3	149.0	19.5	 25
664	  3	70.0	10.8	 25
665	  3	81.0	9.9	 25
666	  3	103.0	16.5	 25
667	  3	79.0	11.1	 25
668	  3	101.0	15.2	 25
669	  3	123.0	21.1	 25
670	  3	117.0	21.2	 25
671	  3	272.0	31.9	 25
672	  3	651.0	65.3	 25
673	  3	154.0	26.6	 25
674	  3	80.0	14.4	 25
675	  3	124.0	17.3	 25
676	  3	84.0	11.0	 25
677	  3	138.0	21.3	 25
678	  3	2793.0	543.5	 25
679	  3	67.0	9.2	 25
680	  3	69.0	8.9	 25
681	  3	80.0	10.6	 25
682	  3	75.0	7.6	 25
683	  3	65.0	7.6	 25
684	  3	73.0	13.5	 25
685	  3	71.0	7.9	 25
686	  3	79.0	14.4	 25
687	  3	97.0	11.4	 25
688	  3	133.0	19.9	 25
689	  3	77.0	14.2	 25
690	  3	244.0	16.2	 25
691	  3	83.0	10.7	 25
692	  3	96.0	13.7	 25
693	  3	102.0	19.2	 25
694	  3	81.0	15.7	 25
695	  3	102.0	15.7	 25
696	  3	72.0	7.7	 25
697	  3	120.0	17.0	 25
698	  3	70.0	8.6	 25
699	  3	163.0	22.7	 25
700	  3	90.0	9.5	 25
701	  3	65.0	7.9	 25
702	  3	70.0	13.3	 25
703	  3	330.0	51.1	 25
704	  3	1849.0	286.4	 25
705	  3	247.0	35.2	 25
706	  3	77.0	7.5	 25
707	  3	405.0	65.9	 25
708	  3	56.0	7.4	 25
709	  3	52.0	7.6	 25
710	  3	73.0	12.0	 25
711	  3	115.0	22.1	 25
712	  3	127.0	18.6	 25
713	  3	154.0	12.8	 25
714	  3	84.0	14.1	 25
715	  3	108.0	16.8	 25
716	  3	61.0	5.4	 25
717	  3	104.0	15.0	 25
718	  3	151.0	21.4	 25
719	  3	90.0	13.9	 25
720	  3	176.0	24.5	 25
721	  3	74.0	13.2	 25
722	  3	65.0	5.4	 25
723	  3	85.0	17.4	 25
724	  3	71.0	11.3	 25
725	  3	85.0	14.4	 25
726	  3	95.0	19.0	 25
727	  3	341.0	37.4	 25
728	  3	64.0	8.2	 25
729	  3	83.0	13.9	 25
730	  3	139.0	18.5	 25
731	  3	72.0	12.7	 25
732	  3	65.0	7.3	 25
733	  3	70.0	10.3	 25
734	  3	124.0	13.0	 25
735	  3	86.0	9.9	 25
736	  3	553.0	87.8	 25
737	  3	92.0	12.5	 25
738	  3	377.0	79.9	 25
739	  3	78.0	12.9	 25
740	  3	65.0	7.1	 25
741	  3	62.0	10.3	 25
742	  3	111.0	14.8	 25
743	  3	199.0	29.6	 25
744	  3	90.0	17.2	 25
745	  3	372.0	49.9	 25
746	  3	77.0	15.5	 25
747	  3	83.0	12.8	 25
748	  3	148.0	21.3	 25
749	  3	128.0	13.7	 25
750	  3	188.0	28.5	 25
751	  3	85.0	20.8	 25
752	  3	62.0	8.8	 25
753	  3	81.0	12.4	 25
754	  3	1166.0	244.0	 25
755	  3	1238.0	209.8	 25
756	  3	313.0	45.1	 25
757	  3	67.0	10.2	 25
758	  3	74.0	10.3	 25
759	  3	93.0	14.7	 25
760	  3	56.0	6.8	 25
761	  3	57.0	9.6	 25
762	  3	104.0	13.3	 25
763	  3	3734.0	573.1	 25
764	  3	121.0	20.5	 25
765	  3	70.0	9.2	 25
766	  3	119.0	25.4	 25
767	  3	80.0	14.6	 25
768	  3	95.0	12.5	 25
769	  3	132.0	19.2	 25
770	  3	59.0	10.5	 25
771	  3	119.0	10.2	 25
772	  3	128.0	19.6	 25
773	  3	58.0	5.4	 25
774	  3	117.0	16.3	 25
775	  3	1058.0	204.1	 25
776	  3	75.0	14.0	 25
777	  3	786.0	146.3	 25
778	  3	65.0	11.1	 25
779	  3	59.0	9.4	 25
780	  3	100.0	15.5	 25
781	  3	563.0	122.9	 25
782	  3	57.0	9.0	 25
783	  3	67.0	11.5	 25
784	  3	53.0	8.6	 25
785	  3	481.0	48.6	 25
786	  3	162.0	31.2	 25
787	  3	62.0	11.4	 25
788	  3	68.0	11.5	 25
789	  3	152.0	32.7	 25
790	  3	76.0	11.5	 25
791	  3	95.0	22.9	 25
792	  3	82.0	12.7	 25
793	  3	85.0	15.4	 25
794	  3	115.0	15.5	 25
795	  3	145.0	24.8	 25
796	  3	76.0	8.8	 25
797	  3	5957.0	813.7	 25
798	  3	66.0	10.0	 25
799	  3	59.0	8.4	 25
800	  3	63.0	10.3	 25
801	  3	79.0	14.4	 25
802	  3	134.0	23.7	 25
803	  3	219.0	36.3	 25
804	  3	220.0	29.1	 25
805	  3	222.0	42.6	 25
806	  3	141.0	28.2	 25
807	  3	77.0	13.8	 25
808	  3	98.0	13.0	 25
809	  3	88.0	13.1	 25
810	  3	143.0	20.9	 25
811	  3	74.0	13.9	 25
812	  3	90.0	11.2	 25
813	  3	147.0	23.1	 25
814	  3	109.0	16.4	 25
815	  3	69.0	7.4	 25
816	  3	110.0	21.3	 25
817	  3	70.0	12.8	 25
818	  3	83.0	15.6	 25
819	  3	1410.0	277.5	 25
820	  3	208.0	33.6	 25
821	  3	96.0	18.3	 25
822	  3	78.0	14.8	 25
823	  3	60.0	8.8	 25
824	  3	372.0	59.2	 25
825	  3	103.0	19.2	 25
826	  3	55.0	9.6	 25
827	  3	112.0	11.2	 25
828	  3	95.0	13.6	 25
829	  3	112.0	14.6	 25
830	  3	144.0	17.4	 25
831	  3	124.0	21.3	 25
832	  3	66.0	9.9	 25
833	  3	84.0	18.4	 25
834	  3	186.0	32.6	 25
835	  3	64.0	13.3	 25
836	  3	75.0	15.7	 25
837	  3	58.0	7.8	 25
838	  3	636.0	86.7	 25
839	  3	79.0	13.7	 25
840	  3	218.0	37.9	 25
841	  3	168.0	34.9	 25
842	  3	92.0	20.5	 25
843	  3	53.0	11.5	 25
844	  3	190.0	44.5	 25
845	  3	61.0	8.5	 25
846	  3	62.0	9.3	 25
847	  3	67.0	11.2	 25
848	  3	53.0	9.7	 25
849	  3	58.0	9.3	 25
850	  3	119.0	23.6	 25
851	  3	52.0	7.8	 25
852	  3	67.0	15.0	 25
853	  3	6874.0	869.0	 25
854	  3	191.0	33.8	 25
855	  3	69.0	9.7	 25
856	  3	110.0	18.6	 25
857	  3	105.0	13.6	 25
858	  3	86.0	17.9	 25
859	  3	196.0	30.1	 25
860	  3	100.0	18.8	 25
861	  3	60.0	8.9	 25
862	  3	87.0	16.5	 25
863	  3	80.0	15.9	 25
864	  3	99.0	21.9	 25
865	  3	92.0	18.1	 25
866	  3	84.0	16.4	 25
867	  3	225.0	33.4	 25
868	  3	440.0	44.5	 25
869	  3	86.0	12.2	 25
870	  3	108.0	20.8	 25
871	  3	85.0	11.5	 25
872	  3	102.0	19.3	 25
873	  3	196.0	32.4	 25
874	  3	72.0	13.5	 25
875	  3	99.0	15.5	 25
876	  3	97.0	16.4	 25
877	  3	80.0	12.9	 25
878	  3	63.0	13.5	 25
879	  3	96.0	17.2	 25
880	  3	142.0	24.0	 25
881	  3	133.0	23.5	 25
882	  3	124.0	19.5	 25
883	  3	108.0	22.7	 25
884	  3	1290.0	244.2	 25
885	  3	265.0	39.6	 25
886	  3	97.0	16.9	 25
887	  3	109.0	23.7	 25
888	  3	69.0	11.3	 25
889	  3	57.0	11.5	 25
890	  3	83.0	15.7	 25
891	  3	390.0	58.1	 25
892	  3	164.0	24.0	 25
893	  3	72.0	13.9	 25
894	  3	146.0	19.4	 25
895	  3	53.0	13.8	 25
896	  3	117.0	16.6	 25
897	  3	83.0	11.6	 25
898	  3	61.0	10.6	 25
899	  3	132.0	18.4	 25
900	  3	135.0	24.4	 25
901	  3	175.0	33.5	 25
902	  3	402.0	56.5	 25
903	  3	116.0	15.5	 25
904	  3	112.0	23.6	 25
905	  3	155.0	21.3	 25
906	  3	62.0	11.1	 25
907	  3	187.0	34.1	 25
908	  3	1144.0	166.6	 25
909	  3	608.0	95.1	 25
910	  3	242.0	29.9	 25
911	  3	247.0	32.4	 25
912	  3	259.0	36.9	 25
913	  3	86.0	23.0	 25
914	  3	133.0	29.3	 25
915	  3	102.0	22.5	 25
916	  3	131.0	25.8	 25
917	  3	102.0	17.6	 25
918	  3	572.0	99.4	 25
919	  3	64.0	11.5	 25
920	  3	56.0	8.3	 25
921	  3	67.0	15.2	 25
922	  3	90.0	15.0	 25
923	  3	161.0	25.3	 25
924	  3	345.0	76.5	 25
925	  3	109.0	14.4	 25
926	  3	122.0	12.7	 25
927	  3	480.0	63.0	 25
928	  3	92.0	17.7	 25
929	  3	79.0	13.1	 25
930	  3	126.0	21.0	 25
931	  3	69.0	12.2	 25
932	  3	139.0	32.7	 25
933	  3	80.0	17.8	 25
934	  3	79.0	17.6	 25
935	  3	60.0	9.2	 25
936	  3	160.0	30.7	 25
937	  3	110.0	17.0	 25
938	  3	159.0	24.2	 25
939	  3	257.0	26.0	 25
940	  3	199.0	25.2	 25
941	  3	123.0	26.0	 25
942	  3	423.0	84.4	 25
943	  3	75.0	14.5	 25
944	  3	116.0	20.8	 25
945	  3	125.0	24.4	 25
946	  3	89.0	14.0	 25
947	  3	75.0	11.9	 25
948	  3	88.0	14.9	 25
949	  3	69.0	9.4	 25
950	  3	115.0	19.0	 25
951	  3	111.0	17.7	 25
952	  3	101.0	18.3	 25
953	  3	80.0	15.0	 25
954	  3	148.0	23.0	 25
955	  3	131.0	21.1	 25
956	  3	80.0	10.8	 25
957	  3	63.0	10.5	 25
958	  3	159.0	24.4	 25
959	  3	159.0	18.6	 25
960	  3	102.0	16.5	 25
961	  3	95.0	20.2	 25
962	  3	258.0	31.8	 25
963	  3	686.0	113.7	 25
964	  3	64.0	9.2	 25
965	  3	77.0	10.6	 25
966	  3	85.0	13.4	 25
967	  3	162.0	27.7	 25
968	  3	62.0	10.9	 25
969	  3	93.0	12.9	 25
970	  3	115.0	17.2	 25
971	  3	67.0	10.2	 25
972	  3	87.0	15.8	 25
973	  3	148.0	20.5	 25
974	  3	76.0	11.8	 25
975	  3	53.0	8.5	 25
976	  3	52.0	7.3	 25
977	  3	57.0	8.2	 25
978	  3	57.0	8.3	 25
979	  3	67.0	9.9	 25
980	  3	143.0	28.7	 25
981	  3	109.0	12.7	 25
982	  3	890.0	168.0	 25
983	  3	71.0	9.6	 25
984	  3	57.0	8.3	 25
985	  3	68.0	8.7	 25
986	  3	102.0	20.1	 25
987	  3	506.0	50.3	 25
988	  3	95.0	11.6	 25
989	  3	125.0	12.6	 25
990	  3	60.0	8.5	 25
991	  3	142.0	20.2	 25
992	  3	128.0	23.9	 25
993	  3	162.0	34.6	 25
994	  3	92.0	8.6	 25
995	  3	1550.0	278.8	 25
996	  3	84.0	9.1	 25
997	  3	113.0	18.5	 25
998	  3	3775.0	699.6	 25
999	  3	100.0	13.9	 25
1000	  3	3488.0	568.1	 25
1001	  3	89.0	16.8	 25
  0	  4	108.0	21.6	 25
  1	  4	99.0	19.9	 25
  2	  4	95.0	15.4	 25
  3	  4	85.0	12.2	 25
  4	  4	77.0	11.0	 25
  5	  4	79.0	12.0	 25
  6	  4	95.0	13.7	 25
  7	  4	88.0	14.4	 25
  8	  4	71.0	10.6	 25
  9	  4	70.0	11.9	 25
 10	  4	83.0	15.6	 25
 11	  4	59.0	10.0	 25
 12	  4	69.0	14.7	 25
 13	  4	65.0	11.1	 25
 14	  4	83.0	14.4	 25
 15	  4	103.0	16.6	 25
 16	  4	95.0	13.6	 25
 17	  4	64.0	12.7	 25
 18	  4	59.0	10.7	 25
 19	  4	72.0	9.3	 25
 20	  4	79.0	17.8	 25
 21	  4	72.0	13.7	 25
 22	  4	79.0	15.0	 25
 23	  4	89.0	12.7	 25
 24	  4	54.0	9.8	 25
 25	  4	75.0	16.1	 25
 26	  4	83.0	17.4	 25
 27	  4	64.0	10.1	 25
 28	  4	65.0	8.9	 25
 29	  4	121.0	21.4	 25
 30	  4	85.0	13.4	 25
 31	  4	99.0	21.9	 25
 32	  4	185.0	20.3	 25
 33	  4	67.0	13.4	 25
 34	  4	64.0	11.0	 25
 35	  4	104.0	19.5	 25
 36	  4	76.0	10.4	 25
 37	  4	83.0	14.5	 25
 38	  4	78.0	17.3	 25
 39	  4	95.0	18.3	 25
 40	  4	86.0	14.8	 25
 41	  4	70.0	11.6	 25
 42	  4	62.0	11.8	 25
 43	  4	68.0	12.0	 25
 44	  4	84.0	20.2	 25
 45	  4	60.0	10.9	 25
 46	  4	69.0	10.6	 25
 47	  4	71.0	12.5	 25
 48	  4	53.0	8.7	 25
 49	  4	81.0	8.3	 25
 50	  4	100.0	14.6	 25
 51	  4	78.0	9.1	 25
 52	  4	76.0	12.3	 25
 53	  4	54.0	13.1	 25
 54	  4	72.0	9.8	 25
 55	  4	58.0	8.6	 25
 56	  4	66.0	10.1	 25
 57	  4	61.0	10.1	 25
 58	  4	68.0	6.9	 25
 59	  4	56.0	6.5	 25
 60	  4	84.0	17.5	 25
 61	  4	60.0	7.6	 25
 62	  4	77.0	10.5	 25
 63	  4	62.0	8.0	 25
 64	  4	62.0	11.7	 25
 65	  4	63.0	9.5	 25
 66	  4	71.0	13.4	 25
 67	  4	60.0	10.1	 25
 68	  4	58.0	9.1	 25
 69	  4	65.0	14.3	 25
 70	  4	72.0	12.3	 25
 71	  4	125.0	22.9	 25
 72	  4	60.0	9.1	 25
 73	  4	101.0	15.1	 25
 74	  4	68.0	7.1	 25
 75	  4	78.0	11.3	 25
 76	  4	59.0	10.0	 25
 77	  4	72.0	16.4	 25
 78	  4	96.0	18.0	 25
 79	  4	57.0	7.4	 25
 80	  4	71.0	8.1	 25
 81	  4	76.0	11.2	 25
 82	  4	636.0	99.6	 25
 83	  4	94.0	17.0	 25
 84	  4	61.0	10.9	 25
 85	  4	57.0	10.2	 25
 86	  4	64.0	12.0	 25
 87	  4	59.0	9.6	 25
 88	  4	68.0	12.0	 25
 89	  4	132.0	22.1	 25
 90	  4	84.0	8.5	 25
 91	  4	104.0	12.4	 25
 92	  4	59.0	10.1	 25
 93	  4	64.0	7.3	 25
 94	  4	86.0	13.1	 25
 95	  4	199.0	35.5	 25
 96	  4	72.0	8.8	 25
 97	  4	63.0	10.7	 25
 98	  4	83.0	11.0	 25
 99	  4	76.0	12.1	 25
100	  4	71.0	11.7	 25
101	  4	63.0	9.8	 25
102	  4	52.0	6.3	 25
103	  4	56.0	9.5	 25
104	  4	104.0	15.8	 25
105	  4	132.0	24.6	 25
106	  4	466.0	87.5	 25
107	  4	89.0	14.1	 25
108	  4	88.0	12.3	 25
109	  4	62.0	9.8	 25
110	  4	67.0	9.3	 25
111	  4	57.0	7.2	 25
112	  4	56.0	7.4	 25
113	  4	53.0	8.8	 25
114	  4	91.0	16.8	 25
115	  4	81.0	14.5	 25
116	  4	70.0	8.1	 25
117	  4	85.0	9.9	 25
118	  4	86.0	12.9	 25
119	  4	65.0	7.4	 25
120	  4	67.0	12.1	 25
121	  4	64.0	8.0	 25
122	  4	363.0	59.8	 25
123	  4	169.0	26.5	 25
124	  4	73.0	8.0	 25
125	  4	81.0	13.9	 25
126	  4	55.0	8.6	 25
127	  4	64.0	7.7	 25
128	  4	142.0	20.8	 25
129	  4	130.0	22.3	 25
130	  4	86.0	8.7	 25
131	  4	161.0	27.9	 25
132	  4	113.0	15.2	 25
133	  4	78.0	13.0	 25
134	  4	92.0	10.9	 25
135	  4	81.0	15.1	 25
136	  4	58.0	10.3	 25
137	  4	60.0	8.9	 25
138	  4	88.0	11.5	 25
139	  4	76.0	14.4	 25
140	  4	99.0	13.4	 25
141	  4	67.0	10.7	 25
142	  4	121.0	18.7	 25
143	  4	114.0	13.4	 25
144	  4	79.0	11.1	 25
145	  4	66.0	9.8	 25
146	  4	62.0	9.8	 25
147	  4	89.0	10.5	 25
148	  4	70.0	13.0	 25
149	  4	351.0	62.1	 25
150	  4	71.0	11.2	 25
151	  4	62.0	7.1	 25
152	  4	58.0	6.5	 25
153	  4	83.0	12.2	 25
154	  4	410.0	46.8	 25
155	  4	73.0	11.8	 25
156	  4	63.0	9.5	 25
157	  4	69.0	9.5	 25
158	  4	82.0	10.2	 25
159	  4	65.0	9.3	 25
160	  4	56.0	8.2	 25
161	  4	69.0	9.4	 25
162	  4	113.0	16.8	 25
163	  4	113.0	16.6	 25
164	  4	115.0	20.0	 25
165	  4	121.0	14.5	 25
166	  4	72.0	10.4	 25
167	  4	101.0	16.9	 25
168	  4	145.0	17.7	 25
169	  4	74.0	11.9	 25
170	  4	56.0	7.2	 25
171	  4	68.0	9.5	 25
172	  4	106.0	16.7	 25
173	  4	71.0	11.9	 25
174	  4	60.0	10.8	 25
175	  4	67.0	10.7	 25
176	  4	60.0	10.5	 25
177	  4	59.0	6.7	 25
178	  4	58.0	11.9	 25
179	  4	57.0	11.7	 25
180	  4	56.0	8.5	 25
181	  4	68.0	8.4	 25
182	  4	55.0	10.0	 25
183	  4	67.0	10.5	 25
184	  4	81.0	13.7	 25
185	  4	72.0	9.0	 25
186	  4	66.0	10.9	 25
187	  4	134.0	16.4	 25
188	  4	96.0	9.6	 25
189	  4	62.0	7.4	 25
190	  4	88.0	12.8	 25
191	  4	1166.0	181.1	 25
192	  4	79.0	12.7	 25
193	  4	73.0	7.4	 25
194	  4	65.0	11.2	 25
195	  4	80.0	17.2	 25
196	  4	49.0	6.1	 25
197	  4	61.0	9.3	 25
198	  4	65.0	11.4	 25
199	  4	55.0	7.3	 25
200	  4	71.0	13.7	 25
201	  4	70.0	11.6	 25
202	  4	219.0	37.8	 25
203	  4	85.0	17.7	 25
204	  4	61.0	8.6	 25
205	  4	94.0	12.9	 25
206	  4	95.0	14.6	 25
207	  4	58.0	9.9	 25
208	  4	86.0	15.8	 25
209	  4	82.0	12.3	 25
210	  4	103.0	14.8	 25
211	  4	68.0	11.1	 25
212	  4	91.0	18.2	 25
213	  4	132.0	19.3	 25
214	  4	75.0	12.0	 25
215	  4	117.0	13.8	 25
216	  4	120.0	15.7	 25
217	  4	103.0	13.6	 25
218	  4	74.0	14.4	 25
219	  4	61.0	8.3	 25
220	  4	55.0	9.0	 25
221	  4	74.0	10.5	 25
222	  4	66.0	10.0	 25
223	  4	78.0	11.6	 25
224	  4	80.0	10.1	 25
225	  4	130.0	19.7	 25
226	  4	107.0	14.6	 25
227	  4	81.0	10.5	 25
228	  4	86.0	15.5	 25
229	  4	67.0	11.2	 25
230	  4	61.0	9.0	 25
231	  4	76.0	13.1	 25
232	  4	60.0	9.8	 25
233	  4	63.0	12.1	 25
234	  4	75.0	12.2	 25
235	  4	53.0	8.7	 25
236	  4	60.0	7.3	 25
237	  4	50.0	6.2	 25
238	  4	90.0	14.3	 25
239	  4	72.0	12.8	 25
240	  4	61.0	11.1	 25
241	  4	54.0	8.1	 25
242	  4	63.0	11.1	 25
243	  4	105.0	21.6	 25
244	  4	430.0	53.6	 25
245	  4	62.0	9.3	 25
246	  4	73.0	14.3	 25
247	  4	97.0	16.5	 25
248	  4	69.0	10.9	 25
249	  4	67.0	7.7	 25
250	  4	66.0	11.2	 25
251	  4	70.0	12.9	 25
252	  4	83.0	14.4	 25
253	  4	71.0	13.8	 25
254	  4	89.0	11.5	 25
255	  4	113.0	19.2	 25
256	  4	110.0	15.9	 25
257	  4	61.0	8.1	 25
258	  4	70.0	11.2	 25
259	  4	65.0	11.5	 25
260	  4	74.0	14.4	 25
261	  4	121.0	21.2	 25
262	  4	79.0	15.7	 25
263	  4	65.0	10.1	 25
264	  4	150.0	20.6	 25
265	  4	80.0	10.5	 25
266	  4	940.0	111.9	 25
267	  4	129.0	24.2	 25
268	  4	72.0	12.2	 25
269	  4	93.0	16.8	 25
270	  4	88.0	16.2	 25
271	  4	57.0	10.9	 25
272	  4	140.0	32.7	 25
273	  4	108.0	20.9	 25
274	  4	103.0	14.7	 25
275	  4	1088.0	205.0	 25
276	  4	1109.0	222.1	 25
277	  4	70.0	11.6	 25
278	  4	87.0	12.3	 25
279	  4	63.0	9.9	 25
280	  4	76.0	14.6	 25
281	  4	82.0	15.2	 25
282	  4	76.0	14.0	 25
283	  4	66.0	13.7	 25
284	  4	84.0	15.8	 25
285	  4	75.0	10.6	 25
286	  4	60.0	10.2	 25
287	  4	61.0	10.3	 25
288	  4	60.0	6.6	 25
289	  4	65.0	9.9	 25
290	  4	58.0	12.1	 25
291	  4	66.0	14.6	 25
292	  4	216.0	37.6	 25
293	  4	97.0	21.6	 25
294	  4	80.0	14.1	 25
295	  4	146.0	23.3	 25
296	  4	494.0	104.1	 25
297	  4	396.0	69.0	 25
298	  4	74.0	13.6	 25
299	  4	64.0	8.2	 25
300	  4	72.0	12.1	 25
301	  4	75.0	14.5	 25
302	  4	124.0	22.9	 25
303	  4	105.0	20.9	 25
304	  4	77.0	13.2	 25
305	  4	78.0	8.8	 25
306	  4	70.0	8.3	 25
307	  4	51.0	7.6	 25
308	  4	66.0	8.0	 25
309	  4	60.0	12.7	 25
310	  4	66.0	12.3	 25
311	  4	63.0	15.8	 25
312	  4	77.0	10.7	 25
313	  4	245.0	49.8	 25
314	  4	92.0	15.2	 25
315	  4	79.0	13.2	 25
316	  4	55.0	10.2	 25
317	  4	74.0	13.2	 25
318	  4	60.0	10.5	 25
319	  4	94.0	18.0	 25
320	  4	78.0	10.1	 25
321	  4	82.0	12.8	 25
322	  4	136.0	24.8	 25
323	  4	69.0	11.8	 25
324	  4	137.0	24.0	 25
325	  4	57.0	7.7	 25
326	  4	87.0	23.7	 25
327	  4	59.0	10.2	 25
328	  4	69.0	12.0	 25
329	  4	77.0	10.1	 25
330	  4	67.0	14.0	 25
331	  4	136.0	20.6	 25
332	  4	92.0	14.4	 25
333	  4	95.0	15.5	 25
334	  4	106.0	15.6	 25
335	  4	92.0	12.8	 25
336	  4	143.0	21.5	 25
337	  4	55.0	10.7	 25
338	  4	97.0	17.2	 25
339	  4	130.0	55.2	 25
340	  4	64663.0	23117.6	 25
341	  4	125.0	26.7	 25
342	  4	80.0	15.9	 25
343	  4	118.0	18.8	 25
344	  4	96.0	18.5	 25
345	  4	66.0	9.2	 25
346	  4	68.0	10.9	 25
347	  4	220.0	36.0	 25
348	  4	91.0	20.6	 25
349	  4	72.0	12.2	 25
350	  4	71.0	13.7	 25
351	  4	74.0	10.9	 25
352	  4	56.0	8.6	 25
353	  4	76.0	11.2	 25
354	  4	69.0	11.3	 25
355	  4	79.0	8.9	 25
356	  4	70.0	10.3	 25
357	  4	59.0	8.6	 25
358	  4	67.0	11.2	 25
359	  4	100.0	12.9	 25
360	  4	72.0	12.9	 25
361	  4	74.0	11.9	 25
362	  4	93.0	14.9	 25
363	  4	61.0	9.4	 25
364	  4	77.0	15.0	 25
365	  4	139.0	23.5	 25
366	  4	158.0	28.8	 25
367	  4	55.0	10.4	 25
368	  4	83.0	14.0	 25
369	  4	76.0	11.4	 25
370	  4	62.0	10.5	 25
371	  4	67.0	11.6	 25
372	  4	72.0	10.6	 25
373	  4	80.0	17.6	 25
374	  4	88.0	17.8	 25
375	  4	78.0	19.5	 25
376	  4	165.0	30.6	 25
377	  4	113.0	13.2	 25
378	  4	114.0	19.4	 25
379	  4	83.0	18.1	 25
380	  4	51.0	10.2	 25
381	  4	57.0	8.4	 25
382	  4	45.0	8.6	 25
383	  4	75.0	11.3	 25
384	  4	69.0	17.4	 25
385	  4	57.0	11.4	 25
386	  4	53.0	9.2	 25
387	  4	47.0	7.7	 25
388	  4	55.0	7.7	 25
389	  4	56.0	11.6	 25
390	  4	65.0	13.3	 25
391	  4	85.0	15.1	 25
392	  4	51.0	7.6	 25
393	  4	50.0	8.2	 25
394	  4	77.0	11.4	 25
395	  4	73.0	14.7	 25
396	  4	74.0	15.9	 25
397	  4	71.0	18.2	 25
398	  4	64.0	12.9	 25
399	  4	66.0	11.2	 25
400	  4	135.0	21.2	 25
401	  4	81.0	14.0	 25
402	  4	66.0	8.0	 25
403	  4	64.0	10.3	 25
404	  4	99.0	17.1	 25
405	  4	75.0	14.4	 25
406	  4	264.0	51.1	 25
407	  4	156.0	29.2	 25
408	  4	80.0	14.3	 25
409	  4	261.0	31.5	 25
410	  4	137.0	35.8	 25
411	  4	72.0	11.6	 25
412	  4	84.0	14.8	 25
413	  4	95.0	11.9	 25
414	  4	59.0	11.3	 25
415	  4	67.0	11.9	 25
416	  4	109.0	19.6	 25
417	  4	110.0	18.0	 25
418	  4	105.0	17.7	 25
419	  4	60.0	8.6	 25
420	  4	142.0	22.1	 25
421	  4	79.0	13.2	 25
422	  4	60.0	14.8	 25
423	  4	78.0	19.3	 25
424	  4	76.0	14.6	 25
425	  4	72.0	11.7	 25
426	  4	85.0	16.0	 25
427	  4	56.0	8.7	 25
428	  4	51.0	8.2	 25
429	  4	78.0	11.3	 25
430	  4	85.0	14.6	 25
431	  4	83.0	12.6	 25
432	  4	184.0	36.4	 25
433	  4	116.0	26.2	 25
434	  4	70.0	15.3	 25
435	  4	63.0	8.5	 25
436	  4	79.0	15.2	 25
437	  4	81.0	15.6	 25
438	  4	52.0	9.0	 25
439	  4	152.0	22.4	 25
440	  4	74.0	11.9	 25
441	  4	70.0	13.0	 25
442	  4	69.0	11.0	 25
443	  4	64.0	9.5	 25
444	  4	68.0	13.8	 25
445	  4	69.0	14.3	 25
446	  4	63.0	10.4	 25
447	  4	56.0	8.1	 25
448	  4	65.0	11.1	 25
449	  4	84.0	18.6	 25
450	  4	73.0	9.8	 25
451	  4	187.0	29.5	 25
452	  4	70.0	14.1	 25
453	  4	117.0	16.2	 25
454	  4	93.0	15.4	 25
455	  4	363.0	56.5	 25
456	  4	62.0	11.3	 25
457	  4	69.0	10.2	 25
458	  4	61.0	10.1	 25
459	  4	136.0	24.1	 25
460	  4	102.0	19.0	 25
461	  4	60.0	10.0	 25
462	  4	60.0	13.5	 25
463	  4	63.0	11.0	 25
464	  4	64.0	11.2	 25
465	  4	56.0	8.6	 25
466	  4	64.0	11.5	 25
467	  4	85.0	11.7	 25
468	  4	97.0	13.9	 25
469	  4	54.0	8.2	 25
470	  4	83.0	15.5	 25
471	  4	73.0	15.9	 25
472	  4	58.0	10.0	 25
473	  4	106.0	15.5	 25
474	  4	116.0	20.0	 25
475	  4	50.0	9.2	 25
476	  4	58.0	8.8	 25
477	  4	56.0	9.4	 25
478	  4	51.0	6.9	 25
479	  4	74.0	14.9	 25
480	  4	152.0	24.7	 25
481	  4	62.0	7.7	 25
482	  4	84.0	12.3	 25
483	  4	70.0	11.0	 25
484	  4	67.0	11.0	 25
485	  4	65.0	9.7	 25
486	  4	61.0	9.1	 25
487	  4	71.0	10.0	 25
488	  4	61.0	12.3	 25
489	  4	62.0	11.0	 25
490	  4	77.0	12.6	 25
491	  4	59.0	9.0	 25
492	  4	73.0	11.2	 25
493	  4	65.0	8.1	 25
494	  4	57.0	9.2	 25
495	  4	161.0	24.9	 25
496	  4	100.0	20.5	 25
497	  4	69.0	11.4	 25
498	  4	83.0	13.7	 25
499	  4	103.0	20.9	 25
500	  4	74.0	11.4	 25
501	  4	72.0	15.6	 25
502	  4	72.0	14.1	 25
503	  4	53.0	5.7	 25
504	  4	66.0	10.1	 25
505	  4	70.0	11.9	 25
506	  4	60.0	7.8	 25
507	  4	148.0	37.8	 25
508	  4	62.0	9.0	 25
509	  4	68.0	11.3	 25
510	  4	82.0	10.7	 25
511	  4	82.0	14.9	 25
512	  4	71.0	10.4	 25
513	  4	57.0	8.5	 25
514	  4	78.0	16.2	 25
515	  4	67.0	12.1	 25
516	  4	55.0	9.6	 25
517	  4	69.0	13.3	 25
518	  4	74.0	9.7	 25
519	  4	72.0	9.8	 25
520	  4	74.0	11.7	 25
521	  4	91.0	12.2	 25
522	  4	169.0	30.3	 25
523	  4	57.0	9.8	 25
524	  4	62.0	9.6	 25
525	  4	61.0	7.7	 25
526	  4	52.0	6.6	 25
527	  4	50.0	5.4	 25
528	  4	56.0	10.8	 25
529	  4	47.0	6.2	 25
530	  4	52.0	7.1	 25
531	  4	141.0	18.6	 25
532	  4	343.0	57.2	 25
533	  4	107.0	15.7	 25
534	  4	60.0	10.0	 25
535	  4	76.0	11.8	 25
536	  4	67.0	11.4	 25
537	  4	60.0	10.5	 25
538	  4	113.0	12.9	 25
539	  4	82.0	13.0	 25
540	  4	91.0	11.9	 25
541	  4	91.0	12.5	 25
542	  4	61.0	6.8	 25
543	  4	136.0	15.4	 25
544	  4	93.0	16.7	 25
545	  4	68.0	10.5	 25
546	  4	111.0	18.8	 25
547	  4	194.0	23.4	 25
548	  4	198.0	35.0	 25
549	  4	108.0	16.9	 25
550	  4	54.0	11.0	 25
551	  4	221.0	27.3	 25
552	  4	142.0	26.2	 25
553	  4	66.0	10.2	 25
554	  4	84.0	11.5	 25
555	  4	68.0	11.8	 25
556	  4	67.0	10.2	 25
557	  4	94.0	15.2	 25
558	  4	54.0	14.2	 25
559	  4	67.0	11.3	 25
560	  4	54.0	6.1	 25
561	  4	54.0	6.4	 25
562	  4	80.0	15.3	 25
563	  4	172.0	32.7	 25
564	  4	68.0	10.9	 25
565	  4	85.0	13.2	 25
566	  4	138.0	27.2	 25
567	  4	72.0	10.6	 25
568	  4	61.0	10.4	 25
569	  4	58.0	6.1	 25
570	  4	78.0	8.8	 25
571	  4	114.0	13.2	 25
572	  4	74.0	13.9	 25
573	  4	80.0	11.7	 25
574	  4	60.0	12.1	 25
575	  4	160.0	17.2	 25
576	  4	63.0	6.8	 25
577	  4	60.0	8.9	 25
578	  4	71.0	12.2	 25
579	  4	72.0	12.8	 25
580	  4	72.0	9.2	 25
581	  4	68.0	11.4	 25
582	  4	70.0	8.8	 25
583	  4	111.0	16.3	 25
584	  4	63.0	8.1	 25
585	  4	53.0	9.2	 25
586	  4	64.0	6.8	 25
587	  4	56.0	11.6	 25
588	  4	79.0	12.0	 25
589	  4	98.0	14.3	 25
590	  4	68.0	7.6	 25
591	  4	153.0	26.6	 25
592	  4	91.0	16.8	 25
593	  4	87.0	12.9	 25
594	  4	63.0	7.5	 25
595	  4	64.0	9.4	 25
596	  4	66.0	6.8	 25
597	  4	79.0	13.3	 25
598	  4	69.0	11.0	 25
599	  4	61.0	8.2	 25
600	  4	63.0	13.6	 25
601	  4	67.0	8.4	 25
602	  4	113.0	12.9	 25
603	  4	73.0	8.4	 25
604	  4	53.0	9.9	 25
605	  4	80.0	10.9	 25
606	  4	50.0	7.3	 25
607	  4	64.0	10.6	 25
608	  4	75.0	5.5	 25
609	  4	75.0	12.0	 25
610	  4	76.0	13.0	 25
611	  4	65.0	10.9	 25
612	  4	53.0	6.6	 25
613	  4	64.0	10.6	 25
614	  4	59.0	11.1	 25
615	  4	82.0	12.5	 25
616	  4	66.0	12.7	 25
617	  4	50.0	7.2	 25
618	  4	58.0	8.2	 25
619	  4	116.0	14.5	 25
620	  4	86.0	12.7	 25
621	  4	68.0	7.4	 25
622	  4	75.0	9.8	 25
623	  4	73.0	11.1	 25
624	  4	93.0	15.7	 25
625	  4	75.0	11.0	 25
626	  4	148.0	14.3	 25
627	  4	83.0	16.2	 25
628	  4	98.0	11.8	 25
629	  4	67.0	10.8	 25
630	  4	58.0	8.8	 25
631	  4	98.0	18.5	 25
632	  4	80.0	8.5	 25
633	  4	77.0	10.2	 25
634	  4	59.0	8.2	 25
635	  4	68.0	12.5	 25
636	  4	67.0	9.8	 25
637	  4	64.0	10.1	 25
638	  4	60.0	10.4	 25
639	  4	60.0	9.0	 25
640	  4	75.0	16.6	 25
641	  4	82.0	11.9	 25
642	  4	64.0	9.9	 25
643	  4	334.0	55.0	 25
644	  4	66.0	14.1	 25
645	  4	89.0	10.5	 25
646	  4	65.0	7.1	 25
647	  4	68.0	11.3	 25
648	  4	62.0	11.5	 25
649	  4	67.0	11.3	 25
650	  4	119.0	13.9	 25
651	  4	88.0	12.5	 25
652	  4	61.0	10.1	 25
653	  4	56.0	7.4	 25
654	  4	74.0	15.7	 25
655	  4	68.0	11.6	 25
656	  4	63.0	10.4	 25
657	  4	57.0	7.3	 25
658	  4	77.0	14.2	 25
659	  4	64.0	11.8	 25
660	  4	86.0	12.2	 25
661	  4	57.0	11.9	 25
662	  4	77.0	12.4	 25
663	  4	75.0	13.1	 25
664	  4	58.0	9.1	 25
665	  4	104.0	17.0	 25
666	  4	102.0	15.5	 25
667	  4	97.0	17.3	 25
668	  4	93.0	15.4	 25
669	  4	105.0	22.2	 25
670	  4	106.0	19.6	 25
671	  4	157.0	23.9	 25
672	  4	445.0	69.6	 25
673	  4	96.0	13.1	 25
674	  4	92.0	15.9	 25
675	  4	94.0	15.9	 25
676	  4	93.0	13.0	 25
677	  4	140.0	24.1	 25
678	  4	133.0	27.3	 25
679	  4	90.0	15.7	 25
680	  4	120.0	20.9	 25
681	  4	67.0	11.4	 25
682	  4	88.0	14.8	 25
683	  4	60.0	7.9	 25
684	  4	56.0	10.7	 25
685	  4	79.0	18.2	 25
686	  4	83.0	17.6	 25
687	  4	108.0	23.6	 25
688	  4	58.0	8.4	 25
689	  4	68.0	10.1	 25
690	  4	175.0	29.4	 25
691	  4	78.0	12.2	 25
692	  4	92.0	12.0	 25
693	  4	61.0	10.5	 25
694	  4	78.0	13.0	 25
695	  4	59.0	12.2	 25
696	  4	58.0	12.6	 25
697	  4	131.0	24.1	 25
698	  4	74.0	17.6	 25
699	  4	87.0	14.5	 25
700	  4	106.0	18.0	 25
701	  4	103.0	31.7	 25
702	  4	96.0	14.6	 25
703	  4	110.0	15.0	 25
704	  4	287.0	60.4	 25
705	  4	99.0	18.5	 25
706	  4	86.0	15.8	 25
707	  4	131.0	22.9	 25
708	  4	58.0	10.4	 25
709	  4	73.0	12.1	 25
710	  4	95.0	13.0	 25
711	  4	130.0	27.5	 25
712	  4	206.0	35.3	 25
713	  4	89.0	9.9	 25
714	  4	83.0	10.2	 25
715	  4	97.0	20.0	 25
716	  4	64.0	12.3	 25
717	  4	68.0	8.0	 25
718	  4	108.0	18.7	 25
719	  4	104.0	15.3	 25
720	  4	183.0	30.9	 25
721	  4	81.0	16.1	 25
722	  4	58.0	14.4	 25
723	  4	111.0	20.4	 25
724	  4	87.0	14.2	 25
725	  4	84.0	15.2	 25
726	  4	72.0	14.3	 25
727	  4	170.0	31.3	 25
728	  4	57.0	8.3	 25
729	  4	75.0	22.2	 25
730	  4	115.0	17.8	 25
731	  4	179.0	31.2	 25
732	  4	78.0	12.7	 25
733	  4	67.0	15.6	 25
734	  4	223.0	38.6	 25
735	  4	96.0	16.0	 25
736	  4	92.0	18.7	 25
737	  4	121.0	18.1	 25
738	  4	136.0	19.0	 25
739	  4	67.0	10.1	 25
740	  4	71.0	13.0	 25
741	  4	85.0	15.1	 25
742	  4	155.0	26.6	 25
743	  4	94.0	10.5	 25
744	  4	111.0	22.3	 25
745	  4	94.0	12.5	 25
746	  4	53.0	6.7	 25
747	  4	82.0	10.4	 25
748	  4	68.0	8.2	 25
749	  4	87.0	16.7	 25
750	  4	174.0	25.6	 25
751	  4	103.0	16.3	 25
752	  4	75.0	13.4	 25
753	  4	89.0	12.4	 25
754	  4	178.0	35.3	 25
755	  4	232.0	30.1	 25
756	  4	127.0	23.6	 25
757	  4	80.0	11.6	 25
758	  4	62.0	12.0	 25
759	  4	108.0	15.7	 25
760	  4	64.0	7.5	 25
761	  4	64.0	7.4	 25
762	  4	76.0	12.7	 25
763	  4	550.0	90.8	 25
764	  4	107.0	15.4	 25
765	  4	84.0	15.0	 25
766	  4	84.0	15.3	 25
767	  4	76.0	12.9	 25
768	  4	119.0	24.8	 25
769	  4	127.0	17.2	 25
770	  4	68.0	12.1	 25
771	  4	79.0	9.4	 25
772	  4	125.0	21.2	 25
773	  4	53.0	9.5	 25
774	  4	85.0	15.8	 25
775	  4	65.0	9.7	 25
776	  4	65.0	9.1	 25
777	  4	139.0	19.4	 25
778	  4	72.0	14.0	 25
779	  4	59.0	12.4	 25
780	  4	75.0	12.0	 25
781	  4	75.0	9.9	 25
782	  4	56.0	9.2	 25
783	  4	74.0	10.1	 25
784	  4	66.0	10.3	 25
785	  4	600.0	76.1	 25
786	  4	73.0	12.7	 25
787	  4	71.0	12.4	 25
788	  4	57.0	12.8	 25
789	  4	84.0	11.4	 25
790	  4	61.0	10.8	 25
791	  4	73.0	13.5	 25
792	  4	67.0	10.9	 25
793	  4	81.0	11.2	 25
794	  4	71.0	8.9	 25
795	  4	87.0	16.7	 25
796	  4	85.0	11.1	 25
797	  4	780.0	141.1	 25
798	  4	65.0	10.2	 25
799	  4	61.0	9.7	 25
800	  4	61.0	9.7	 25
801	  4	86.0	17.4	 25
802	  4	52.0	8.7	 25
803	  4	70.0	13.9	 25
804	  4	74.0	11.7	 25
805	  4	74.0	9.5	 25
806	  4	85.0	11.1	 25
807	  4	127.0	28.4	 25
808	  4	106.0	13.8	 25
809	  4	76.0	15.6	 25
810	  4	92.0	12.1	 25
811	  4	72.0	8.6	 25
812	  4	71.0	13.8	 25
813	  4	131.0	16.8	 25
814	  4	111.0	15.6	 25
815	  4	103.0	17.4	 25
816	  4	65.0	8.5	 25
817	  4	86.0	10.9	 25
818	  4	81.0	11.1	 25
819	  4	108.0	17.3	 25
820	  4	145.0	28.8	 25
821	  4	69.0	13.5	 25
822	  4	66.0	9.6	 25
823	  4	56.0	7.7	 25
824	  4	74.0	11.3	 25
825	  4	55.0	7.6	 25
826	  4	68.0	11.9	 25
827	  4	61.0	7.6	 25
828	  4	109.0	19.6	 25
829	  4	122.0	20.8	 25
830	  4	111.0	18.8	 25
831	  4	104.0	16.7	 25
832	  4	66.0	13.1	 25
833	  4	75.0	12.2	 25
834	  4	62.0	8.0	 25
835	  4	75.0	10.6	 25
836	  4	105.0	13.6	 25
837	  4	75.0	8.7	 25
838	  4	600.0	45.0	 25
839	  4	65.0	7.4	 25
840	  4	125.0	17.7	 25
841	  4	133.0	15.4	 25
842	  4	59.0	10.2	 25
843	  4	60.0	13.4	 25
844	  4	70.0	8.5	 25
845	  4	64.0	10.7	 25
846	  4	56.0	9.0	 25
847	  4	65.0	8.3	 25
848	  4	55.0	11.7	 25
849	  4	57.0	9.3	 25
850	  4	62.0	9.7	 25
851	  4	68.0	9.7	 25
852	  4	72.0	11.4	 25
853	  4	168.0	40.1	 25
854	  4	64.0	8.3	 25
855	  4	66.0	11.2	 25
856	  4	63.0	8.8	 25
857	  4	105.0	18.4	 25
858	  4	72.0	11.9	 25
859	  4	128.0	20.8	 25
860	  4	97.0	16.3	 25
861	  4	69.0	11.2	 25
862	  4	77.0	10.6	 25
863	  4	68.0	12.4	 25
864	  4	103.0	14.5	 25
865	  4	99.0	15.6	 25
866	  4	62.0	9.3	 25
867	  4	102.0	15.5	 25
868	  4	266.0	34.9	 25
869	  4	105.0	18.5	 25
870	  4	111.0	16.8	 25
871	  4	81.0	14.5	 25
872	  4	106.0	11.3	 25
873	  4	350.0	39.7	 25
874	  4	78.0	13.0	 25
875	  4	69.0	10.7	 25
876	  4	86.0	11.0	 25
877	  4	56.0	7.2	 25
878	  4	52.0	8.5	 25
879	  4	77.0	10.5	 25
880	  4	122.0	23.3	 25
881	  4	79.0	12.5	 25
882	  4	92.0	11.1	 25
883	  4	78.0	9.0	 25
884	  4	289.0	40.2	 25
885	  4	83.0	12.1	 25
886	  4	62.0	8.8	 25
887	  4	54.0	7.8	 25
888	  4	80.0	8.1	 25
889	  4	58.0	7.9	 25
890	  4	59.0	7.9	 25
891	  4	149.0	22.1	 25
892	  4	67.0	9.8	 25
893	  4	85.0	15.8	 25
894	  4	169.0	21.1	 25
895	  4	56.0	11.1	 25
896	  4	161.0	20.7	 25
897	  4	111.0	20.3	 25
898	  4	72.0	8.8	 25
899	  4	111.0	17.4	 25
900	  4	142.0	16.4	 25
901	  4	90.0	11.9	 25
902	  4	300.0	48.3	 25
903	  4	88.0	9.7	 25
904	  4	76.0	10.2	 25
905	  4	192.0	22.8	 25
906	  4	70.0	9.0	 25
907	  4	91.0	15.5	 25
908	  4	311.0	41.4	 25
909	  4	72.0	13.6	 25
910	  4	133.0	21.2	 25
911	  4	140.0	19.2	 25
912	  4	78.0	13.5	 25
913	  4	72.0	7.8	 25
914	  4	67.0	10.1	 25
915	  4	169.0	25.2	 25
916	  4	231.0	43.4	 25
917	  4	83.0	11.3	 25
918	  4	130.0	21.3	 25
919	  4	84.0	10.8	 25
920	  4	55.0	5.7	 25
921	  4	58.0	13.8	 25
922	  4	74.0	9.9	 25
923	  4	61.0	11.3	 25
924	  4	77.0	11.1	 25
925	  4	69.0	14.5	 25
926	  4	186.0	20.8	 25
927	  4	155.0	30.4	 25
928	  4	81.0	11.6	 25
929	  4	56.0	12.6	 25
930	  4	57.0	8.1	 25
931	  4	65.0	9.5	 25
932	  4	71.0	10.6	 25
933	  4	63.0	12.2	 25
934	  4	75.0	8.2	 25
935	  4	62.0	11.2	 25
936	  4	129.0	17.7	 25
937	  4	71.0	12.5	 25
938	  4	120.0	19.0	 25
939	  4	186.0	28.4	 25
940	  4	212.0	30.2	 25
941	  4	77.0	15.0	 25
942	  4	80.0	13.3	 25
943	  4	87.0	18.8	 25
944	  4	92.0	11.7	 25
945	  4	85.0	13.5	 25
946	  4	123.0	15.5	 25
947	  4	75.0	10.1	 25
948	  4	62.0	14.3	 25
949	  4	57.0	10.2	 25
950	  4	71.0	8.3	 25
951	  4	84.0	10.8	 25
952	  4	76.0	14.2	 25
953	  4	71.0	14.9	 25
954	  4	129.0	24.9	 25
955	  4	105.0	18.2	 25
956	  4	77.0	13.8	 25
957	  4	43.0	7.0	 25
958	  4	124.0	14.1	 25
959	  4	125.0	16.5	 25
960	  4	77.0	12.9	 25
961	  4	67.0	11.6	 25
962	  4	138.0	21.3	 25
963	  4	92.0	11.9	 25
964	  4	73.0	14.4	 25
965	  4	86.0	18.2	 25
966	  4	97.0	14.4	 25
967	  4	121.0	18.0	 25
968	  4	64.0	13.6	 25
969	  4	95.0	15.5	 25
970	  4	69.0	10.7	 25
971	  4	70.0	11.4	 25
972	  4	93.0	12.4	 25
973	  4	88.0	16.6	 25
974	  4	64.0	10.9	 25
975	  4	72.0	10.5	 25
976	  4	63.0	12.7	 25
977	  4	59.0	10.9	 25
978	  4	71.0	13.8	 25
979	  4	74.0	14.4	 25
980	  4	98.0	16.3	 25
981	  4	81.0	17.0	 25
982	  4	83.0	15.4	 25
983	  4	94.0	17.5	 25
984	  4	61.0	11.6	 25
985	  4	60.0	12.0	 25
986	  4	91.0	11.0	 25
987	  4	611.0	107.5	 25
988	  4	130.0	18.8	 25
989	  4	111.0	20.2	 25
990	  4	66.0	10.8	 25
991	  4	79.0	13.4	 25
992	  4	117.0	18.8	 25
993	  4	86.0	14.1	 25
994	  4	120.0	21.8	 25
995	  4	212.0	43.1	 25
996	  4	61.0	13.0	 25
997	  4	117.0	18.5	 25
998	  4	106.0	29.0	 25
999	  4	115.0	24.7	 25
1000	  4	119.0	21.7	 25
1001	  4	108.0	21.6	 25
  0	  5	62.0	8.2	 25
  1	  5	81.0	10.0	 25
  2	  5	107.0	14.2	 25
  3	  5	84.0	11.5	 25
  4	  5	92.0	9.6	 25
  5	  5	147.0	18.6	 25
  6	  5	60.0	9.5	 25
  7	  5	84.0	15.1	 25
  8	  5	75.0	14.0	 25
  9	  5	59.0	4.9	 25
 10	  5	73.0	10.8	 25
 11	  5	87.0	9.9	 25
 12	  5	66.0	7.3	 25
 13	  5	3449.0	517.3	 25
 14	  5	3673.0	575.1	 25
 15	  5	3491.0	617.1	 25
 16	  5	71.0	13.2	 25
 17	  5	81.0	8.6	 25
 18	  5	62.0	10.7	 25
 19	  5	58.0	10.2	 25
 20	  5	54.0	6.2	 25
 21	  5	73.0	16.9	 25
 22	  5	77.0	14.0	 25
 23	  5	76.0	11.1	 25
 24	  5	63.0	8.6	 25
 25	  5	66.0	14.1	 25
 26	  5	82.0	12.2	 25
 27	  5	61.0	13.0	 25
 28	  5	70.0	11.0	 25
 29	  5	79.0	9.6	 25
 30	  5	58.0	8.7	 25
 31	  5	69.0	10.2	 25
 32	  5	65.0	9.6	 25
 33	  5	75.0	15.6	 25
 34	  5	68.0	14.8	 25
 35	  5	94.0	13.4	 25
 36	  5	80.0	15.0	 25
 37	  5	3423.0	599.1	 25
 38	  5	3594.0	529.1	 25
 39	  5	3344.0	702.1	 25
 40	  5	81.0	14.7	 25
 41	  5	93.0	15.0	 25
 42	  5	3585.0	593.8	 25
 43	  5	63.0	9.3	 25
 44	  5	69.0	11.4	 25
 45	  5	59.0	11.5	 25
 46	  5	60.0	9.4	 25
 47	  5	77.0	11.7	 25
 48	  5	64.0	9.8	 25
 49	  5	69.0	10.5	 25
 50	  5	52.0	9.5	 25
 51	  5	56.0	10.2	 25
 52	  5	57.0	9.2	 25
 53	  5	92.0	19.2	 25
 54	  5	59.0	10.1	 25
 55	  5	58.0	11.2	 25
 56	  5	56.0	8.0	 25
 57	  5	61.0	10.9	 25
 58	  5	62.0	9.6	 25
 59	  5	68.0	8.2	 25
 60	  5	67.0	10.3	 25
 61	  5	96.0	16.1	 25
 62	  5	3807.0	689.1	 25
 63	  5	76.0	13.3	 25
 64	  5	66.0	13.0	 25
 65	  5	77.0	15.3	 25
 66	  5	3646.0	693.5	 25
 67	  5	106.0	15.4	 25
 68	  5	55.0	8.9	 25
 69	  5	81.0	12.4	 25
 70	  5	55.0	7.8	 25
 71	  5	67.0	11.9	 25
 72	  5	56.0	9.2	 25
 73	  5	73.0	14.0	 25
 74	  5	66.0	9.4	 25
 75	  5	60.0	9.1	 25
 76	  5	71.0	12.2	 25
 77	  5	61.0	9.9	 25
 78	  5	58.0	9.9	 25
 79	  5	89.0	16.3	 25
 80	  5	62.0	9.9	 25
 81	  5	62.0	9.3	 25
 82	  5	64.0	10.4	 25
 83	  5	61.0	9.4	 25
 84	  5	73.0	13.2	 25
 85	  5	76.0	14.7	 25
 86	  5	60.0	13.8	 25
 87	  5	65.0	7.5	 25
 88	  5	59.0	9.4	 25
 89	  5	70.0	13.9	 25
 90	  5	64.0	11.5	 25
 91	  5	85.0	14.0	 25
 92	  5	83.0	9.6	 25
 93	  5	94.0	18.2	 25
 94	  5	60.0	12.2	 25
 95	  5	71.0	15.7	 25
 96	  5	3557.0	851.1	 25
 97	  5	3683.0	765.3	 25
 98	  5	80.0	17.3	 25
 99	  5	101.0	22.7	 25
100	  5	76.0	14.6	 25
101	  5	3530.0	608.8	 25
102	  5	3447.0	675.0	 25
103	  5	76.0	15.2	 25
104	  5	75.0	14.2	 25
105	  5	114.0	18.4	 25
106	  5	66.0	14.1	 25
107	  5	3564.0	572.6	 25
108	  5	3465.0	554.5	 25
109	  5	71.0	13.6	 25
110	  5	61.0	12.6	 25
111	  5	95.0	18.2	 25
112	  5	81.0	13.4	 25
113	  5	90.0	16.7	 25
114	  5	70.0	12.3	 25
115	  5	3489.0	755.0	 25
116	  5	3724.0	744.2	 25
117	  5	3614.0	694.4	 25
118	  5	89.0	13.8	 25
119	  5	84.0	13.9	 25
120	  5	110.0	14.5	 25
121	  5	157.0	21.8	 25
122	  5	82.0	12.6	 25
123	  5	67.0	10.9	 25
124	  5	52.0	10.5	 25
125	  5	85.0	9.5	 25
126	  5	119.0	21.1	 25
127	  5	95.0	17.0	 25
128	  5	160.0	19.5	 25
129	  5	99.0	18.3	 25
130	  5	99.0	12.5	 25
131	  5	119.0	13.7	 25
132	  5	142.0	24.3	 25
133	  5	116.0	16.8	 25
134	  5	656.0	84.7	 25
135	  5	84.0	15.1	 25
136	  5	77.0	18.9	 25
137	  5	67.0	12.9	 25
138	  5	180.0	35.4	 25
139	  5	69.0	11.6	 25
140	  5	82.0	12.5	 25
141	  5	77.0	18.0	 25
142	  5	68.0	15.7	 25
143	  5	77.0	17.1	 25
144	  5	235.0	34.9	 25
145	  5	67.0	9.3	 25
146	  5	420.0	66.3	 25
147	  5	482.0	60.1	 25
148	  5	1925.0	229.4	 25
149	  5	1221.0	162.2	 25
150	  5	221.0	23.7	 25
151	  5	154.0	20.4	 25
152	  5	119.0	19.0	 25
153	  5	214.0	45.0	 25
154	  5	57.0	10.3	 25
155	  5	54.0	8.7	 25
156	  5	58.0	9.7	 25
157	  5	81.0	16.1	 25
158	  5	111.0	17.6	 25
159	  5	116.0	20.4	 25
160	  5	55.0	9.0	 25
161	  5	79.0	11.1	 25
162	  5	65.0	11.2	 25
163	  5	87.0	9.6	 25
164	  5	63.0	12.7	 25
165	  5	1101.0	150.7	 25
166	  5	80.0	18.9	 25
167	  5	83.0	15.7	 25
168	  5	78.0	10.5	 25
169	  5	105.0	19.2	 25
170	  5	58.0	8.4	 25
171	  5	58.0	10.1	 25
172	  5	67.0	10.4	 25
173	  5	79.0	14.1	 25
174	  5	104.0	9.8	 25
175	  5	66.0	8.4	 25
176	  5	86.0	15.7	 25
177	  5	43.0	7.2	 25
178	  5	60.0	12.8	 25
179	  5	98.0	18.3	 25
180	  5	58.0	10.9	 25
181	  5	56.0	10.0	 25
182	  5	96.0	16.3	 25
183	  5	328.0	61.5	 25
184	  5	299.0	38.1	 25
185	  5	1290.0	245.8	 25
186	  5	91.0	17.0	 25
187	  5	60.0	9.6	 25
188	  5	68.0	8.7	 25
189	  5	48.0	6.8	 25
190	  5	96.0	11.0	 25
191	  5	56.0	9.8	 25
192	  5	249.0	31.9	 25
193	  5	70.0	9.9	 25
194	  5	65.0	11.9	 25
195	  5	121.0	20.3	 25
196	  5	82.0	11.2	 25
197	  5	64.0	10.7	 25
198	  5	93.0	15.1	 25
199	  5	77.0	13.7	 25
200	  5	60.0	10.0	 25
201	  5	60.0	9.5	 25
202	  5	87.0	11.2	 25
203	  5	113.0	17.0	 25
204	  5	98.0	15.7	 25
205	  5	53.0	7.1	 25
206	  5	61.0	10.5	 25
207	  5	86.0	19.5	 25
208	  5	141.0	31.9	 25
209	  5	78.0	15.2	 25
210	  5	95.0	13.4	 25
211	  5	100.0	15.6	 25
212	  5	72.0	13.7	 25
213	  5	142.0	12.7	 25
214	  5	138.0	19.2	 25
215	  5	470.0	106.1	 25
216	  5	71.0	9.4	 25
217	  5	147.0	24.5	 25
218	  5	88.0	15.7	 25
219	  5	95.0	17.5	 25
220	  5	61.0	11.4	 25
221	  5	512.0	77.6	 25
222	  5	173.0	27.2	 25
223	  5	139.0	23.5	 25
224	  5	130.0	20.2	 25
225	  5	80.0	13.4	 25
226	  5	115.0	19.7	 25
227	  5	82.0	8.4	 25
228	  5	542.0	66.3	 25
229	  5	52.0	9.1	 25
230	  5	72.0	11.2	 25
231	  5	275.0	53.3	 25
232	  5	61.0	8.7	 25
233	  5	105.0	16.4	 25
234	  5	123.0	20.5	 25
235	  5	67.0	7.0	 25
236	  5	99.0	19.8	 25
237	  5	67.0	8.7	 25
238	  5	500.0	49.2	 25
239	  5	102.0	12.3	 25
240	  5	57.0	5.9	 25
241	  5	56.0	10.4	 25
242	  5	50.0	5.7	 25
243	  5	101.0	18.5	 25
244	  5	64.0	8.0	 25
245	  5	76.0	13.2	 25
246	  5	273.0	40.3	 25
247	  5	136.0	25.1	 25
248	  5	148.0	22.5	 25
249	  5	234.0	30.9	 25
250	  5	429.0	50.2	 25
251	  5	81.0	13.4	 25
252	  5	115.0	11.5	 25
253	  5	354.0	72.4	 25
254	  5	58.0	8.3	 25
255	  5	64.0	5.9	 25
256	  5	118.0	14.3	 25
257	  5	61.0	9.4	 25
258	  5	111.0	37.9	 25
259	  5	100.0	16.5	 25
260	  5	64.0	9.2	 25
261	  5	72.0	12.9	 25
262	  5	96.0	18.0	 25
263	  5	156.0	25.3	 25
264	  5	97.0	13.6	 25
265	  5	132.0	25.2	 25
266	  5	65.0	9.6	 25
267	  5	139.0	24.7	 25
268	  5	65.0	6.5	 25
269	  5	63.0	10.1	 25
270	  5	62.0	8.2	 25
271	  5	248.0	50.7	 25
272	  5	65.0	8.3	 25
273	  5	262.0	51.2	 25
274	  5	90.0	16.9	 25
275	  5	167.0	15.0	 25
276	  5	99.0	14.3	 25
277	  5	61.0	8.5	 25
278	  5	55.0	6.3	 25
279	  5	90.0	19.2	 25
280	  5	58.0	6.2	 25
281	  5	73.0	8.6	 25
282	  5	49.0	5.0	 25
283	  5	134.0	26.2	 25
284	  5	72.0	9.2	 25
285	  5	60.0	8.0	 25
286	  5	218.0	38.3	 25
287	  5	64.0	9.7	 25
288	  5	64.0	6.4	 25
289	  5	66.0	9.8	 25
290	  5	66.0	8.1	 25
291	  5	119.0	19.6	 25
292	  5	111.0	15.0	 25
293	  5	183.0	30.9	 25
294	  5	170.0	22.0	 25
295	  5	57.0	10.5	 25
296	  5	59.0	10.4	 25
297	  5	55.0	9.9	 25
298	  5	101.0	10.4	 25
299	  5	90.0	14.5	 25
300	  5	80.0	12.6	 25
301	  5	92.0	10.5	 25
302	  5	85.0	12.1	 25
303	  5	62.0	8.9	 25
304	  5	80.0	11.5	 25
305	  5	73.0	16.0	 25
306	  5	105.0	16.4	 25
307	  5	71.0	10.1	 25
308	  5	82.0	12.0	 25
309	  5	56.0	8.7	 25
310	  5	92.0	13.4	 25
311	  5	147.0	20.2	 25
312	  5	71.0	9.4	 25
313	  5	82.0	12.4	 25
314	  5	75.0	14.7	 25
315	  5	71.0	7.9	 25
316	  5	53.0	10.6	 25
317	  5	79.0	14.6	 25
318	  5	82.0	13.1	 25
319	  5	91.0	13.4	 25
320	  5	137.0	20.2	 25
321	  5	1247.0	198.8	 25
322	  5	524.0	100.9	 25
323	  5	74.0	8.9	 25
324	  5	214.0	33.6	 25
325	  5	93.0	12.5	 25
326	  5	79.0	10.0	 25
327	  5	700.0	97.5	 25
328	  5	88.0	16.4	 25
329	  5	51.0	5.9	 25
330	  5	50.0	7.5	 25
331	  5	448.0	68.3	 25
332	  5	63.0	11.6	 25
333	  5	485.0	50.3	 25
334	  5	72.0	9.7	 25
335	  5	90.0	10.5	 25
336	  5	92.0	11.2	 25
337	  5	95.0	12.1	 25
338	  5	262.0	48.3	 25
339	  5	94.0	20.5	 25
340	  5	101.0	11.9	 25
341	  5	77.0	12.1	 25
342	  5	84.0	10.4	 25
343	  5	84.0	9.4	 25
344	  5	115.0	17.4	 25
345	  5	58.0	8.0	 25
346	  5	108.0	21.3	 25
347	  5	71.0	10.1	 25
348	  5	120.0	21.6	 25
349	  5	106.0	24.2	 25
350	  5	300.0	39.7	 25
351	  5	120.0	21.1	 25
352	  5	89.0	10.9	 25
353	  5	55.0	9.2	 25
354	  5	116.0	19.7	 25
355	  5	108.0	19.2	 25
356	  5	87.0	12.5	 25
357	  5	132.0	21.1	 25
358	  5	86.0	12.1	 25
359	  5	228.0	26.4	 25
360	  5	825.0	126.5	 25
361	  5	820.0	134.5	 25
362	  5	60.0	8.9	 25
363	  5	88.0	17.4	 25
364	  5	289.0	47.5	 25
365	  5	116.0	18.2	 25
366	  5	57.0	8.2	 25
367	  5	74.0	11.4	 25
368	  5	108.0	19.1	 25
369	  5	562.0	85.6	 25
370	  5	70.0	13.1	 25
371	  5	77.0	11.7	 25
372	  5	64.0	9.0	 25
373	  5	77.0	9.2	 25
374	  5	80.0	15.1	 25
375	  5	62.0	11.4	 25
376	  5	748.0	96.6	 25
377	  5	97.0	14.0	 25
378	  5	97.0	16.1	 25
379	  5	53.0	7.4	 25
380	  5	44.0	6.7	 25
381	  5	44.0	7.1	 25
382	  5	64.0	8.5	 25
383	  5	73.0	16.6	 25
384	  5	48.0	8.2	 25
385	  5	50.0	6.0	 25
386	  5	94.0	16.2	 25
387	  5	44.0	8.2	 25
388	  5	46.0	7.7	 25
389	  5	48.0	6.5	 25
390	  5	51.0	9.0	 25
391	  5	40.0	7.1	 25
392	  5	72.0	12.3	 25
393	  5	51.0	5.1	 25
394	  5	225.0	34.3	 25
395	  5	85.0	10.6	 25
396	  5	10543.0	2047.8	 25
397	  5	83.0	12.5	 25
398	  5	149.0	28.0	 25
399	  5	86.0	17.3	 25
400	  5	4029.0	777.8	 25
401	  5	91.0	13.6	 25
402	  5	45.0	8.3	 25
403	  5	77.0	13.4	 25
404	  5	75.0	10.7	 25
405	  5	77.0	12.5	 25
406	  5	124.0	22.5	 25
407	  5	120.0	18.1	 25
408	  5	131.0	20.7	 25
409	  5	715.0	67.5	 25
410	  5	122.0	24.0	 25
411	  5	60.0	10.8	 25
412	  5	90.0	12.6	 25
413	  5	62.0	10.0	 25
414	  5	82.0	13.3	 25
415	  5	85.0	16.3	 25
416	  5	218.0	24.8	 25
417	  5	188.0	41.2	 25
418	  5	133.0	30.8	 25
419	  5	248.0	32.7	 25
420	  5	165.0	47.0	 25
421	  5	67.0	11.8	 25
422	  5	706.0	142.7	 25
423	  5	1689.0	247.7	 25
424	  5	231.0	32.3	 25
425	  5	110.0	22.4	 25
426	  5	412.0	79.2	 25
427	  5	345.0	53.3	 25
428	  5	124.0	19.0	 25
429	  5	62.0	12.2	 25
430	  5	74.0	10.8	 25
431	  5	324.0	77.6	 25
432	  5	69.0	13.0	 25
433	  5	96.0	12.6	 25
434	  5	73.0	12.9	 25
435	  5	138.0	22.7	 25
436	  5	62.0	11.0	 25
437	  5	79.0	17.0	 25
438	  5	74.0	15.6	 25
439	  5	1624.0	260.3	 25
440	  5	129.0	24.0	 25
441	  5	70.0	14.2	 25
442	  5	1154.0	206.5	 25
443	  5	54.0	7.6	 25
444	  5	610.0	97.9	 25
445	  5	304.0	52.1	 25
446	  5	62.0	10.5	 25
447	  5	247.0	34.9	 25
448	  5	64.0	7.4	 25
449	  5	86.0	12.4	 25
450	  5	72.0	14.5	 25
451	  5	164.0	32.7	 25
452	  5	59.0	13.3	 25
453	  5	297.0	46.3	 25
454	  5	110.0	14.7	 25
455	  5	100.0	26.1	 25
456	  5	76.0	15.2	 25
457	  5	60.0	11.8	 25
458	  5	63.0	10.0	 25
459	  5	78.0	14.8	 25
460	  5	77.0	14.7	 25
461	  5	105.0	13.0	 25
462	  5	66.0	12.6	 25
463	  5	58.0	11.7	 25
464	  5	49.0	7.4	 25
465	  5	95.0	13.6	 25
466	  5	60.0	10.3	 25
467	  5	74.0	10.7	 25
468	  5	58.0	11.6	 25
469	  5	67.0	11.9	 25
470	  5	69.0	10.4	 25
471	  5	56.0	8.9	 25
472	  5	68.0	11.9	 25
473	  5	1131.0	201.7	 25
474	  5	75.0	11.7	 25
475	  5	104.0	18.1	 25
476	  5	72.0	12.4	 25
477	  5	60.0	13.5	 25
478	  5	63.0	10.1	 25
479	  5	79.0	13.6	 25
480	  5	62.0	11.8	 25
481	  5	61.0	6.7	 25
482	  5	59.0	13.2	 25
483	  5	63.0	13.6	 25
484	  5	81.0	12.9	 25
485	  5	170.0	21.2	 25
486	  5	136.0	24.5	 25
487	  5	60.0	7.3	 25
488	  5	69.0	10.2	 25
489	  5	656.0	127.3	 25
490	  5	146.0	30.3	 25
491	  5	248.0	45.5	 25
492	  5	621.0	123.1	 25
493	  5	69.0	14.7	 25
494	  5	153.0	30.7	 25
495	  5	90.0	20.4	 25
496	  5	165.0	29.2	 25
497	  5	72.0	13.2	 25
498	  5	62.0	13.5	 25
499	  5	64.0	12.6	 25
500	  5	83.0	15.6	 25
501	  5	86.0	16.6	 25
502	  5	266.0	45.9	 25
503	  5	67.0	11.6	 25
504	  5	59.0	13.8	 25
505	  5	63.0	9.7	 25
506	  5	59.0	11.4	 25
507	  5	86.0	16.1	 25
508	  5	65.0	14.2	 25
509	  5	57.0	10.2	 25
510	  5	806.0	193.4	 25
511	  5	59.0	12.6	 25
512	  5	77.0	12.8	 25
513	  5	65.0	13.5	 25
514	  5	335.0	69.7	 25
515	  5	79.0	19.3	 25
516	  5	55.0	9.5	 25
517	  5	137.0	22.9	 25
518	  5	58.0	10.0	 25
519	  5	55.0	9.1	 25
520	  5	81.0	12.5	 25
521	  5	68.0	16.4	 25
522	  5	126.0	19.4	 25
523	  5	77.0	12.0	 25
524	  5	57.0	9.0	 25
525	  5	48.0	9.8	 25
526	  5	56.0	10.3	 25
527	  5	67.0	15.7	 25
528	  5	684.0	96.7	 25
529	  5	721.0	95.5	 25
530	  5	62.0	9.3	 25
531	  5	121.0	21.3	 25
532	  5	192.0	31.4	 25
533	  5	129.0	19.1	 25
534	  5	66.0	12.9	 25
535	  5	75.0	15.3	 25
536	  5	212.0	36.6	 25
537	  5	62.0	8.9	 25
538	  5	67.0	10.2	 25
539	  5	65.0	8.8	 25
540	  5	74.0	11.9	 25
541	  5	65.0	11.7	 25
542	  5	62.0	10.5	 25
543	  5	79.0	10.8	 25
544	  5	60.0	9.9	 25
545	  5	209.0	42.7	 25
546	  5	791.0	101.5	 25
547	  5	129.0	18.6	 25
548	  5	186.0	27.9	 25
549	  5	72.0	12.0	 25
550	  5	94.0	16.4	 25
551	  5	341.0	58.0	 25
552	  5	64.0	10.0	 25
553	  5	1372.0	253.9	 25
554	  5	67.0	10.8	 25
555	  5	67.0	11.7	 25
556	  5	72.0	7.7	 25
557	  5	461.0	84.8	 25
558	  5	115.0	15.6	 25
559	  5	62.0	9.3	 25
560	  5	63.0	13.7	 25
561	  5	86.0	17.3	 25
562	  5	57.0	9.7	 25
563	  5	57.0	10.9	 25
564	  5	110.0	16.7	 25
565	  5	89.0	21.2	 25
566	  5	52.0	9.9	 25
567	  5	201.0	30.0	 25
568	  5	110.0	12.1	 25
569	  5	102.0	20.3	 25
570	  5	108.0	18.2	 25
571	  5	102.0	13.8	 25
572	  5	79.0	9.8	 25
573	  5	99.0	10.9	 25
574	  5	128.0	17.3	 25
575	  5	63.0	12.4	 25
576	  5	60.0	10.8	 25
577	  5	106.0	16.5	 25
578	  5	63.0	10.1	 25
579	  5	480.0	77.6	 25
580	  5	116.0	12.1	 25
581	  5	64.0	11.8	 25
582	  5	89.0	10.0	 25
583	  5	89.0	14.6	 25
584	  5	291.0	44.2	 25
585	  5	297.0	56.2	 25
586	  5	64.0	6.4	 25
587	  5	83.0	11.7	 25
588	  5	85.0	14.7	 25
589	  5	80.0	14.6	 25
590	  5	71.0	10.2	 25
591	  5	87.0	10.6	 25
592	  5	125.0	18.6	 25
593	  5	56.0	10.5	 25
594	  5	77.0	8.3	 25
595	  5	82.0	10.7	 25
596	  5	82.0	12.0	 25
597	  5	175.0	31.6	 25
598	  5	65.0	10.4	 25
599	  5	72.0	14.8	 25
600	  5	84.0	14.3	 25
601	  5	74.0	13.5	 25
602	  5	79.0	16.8	 25
603	  5	1753.0	266.0	 25
604	  5	69.0	11.3	 25
605	  5	62.0	8.5	 25
606	  5	59.0	12.6	 25
607	  5	66.0	12.8	 25
608	  5	157.0	37.5	 25
609	  5	61.0	9.2	 25
610	  5	87.0	12.1	 25
611	  5	61.0	11.6	 25
612	  5	112.0	16.2	 25
613	  5	87.0	11.1	 25
614	  5	163.0	29.7	 25
615	  5	385.0	53.9	 25
616	  5	63.0	7.1	 25
617	  5	63.0	9.7	 25
618	  5	125.0	19.4	 25
619	  5	94.0	11.0	 25
620	  5	147.0	28.0	 25
621	  5	406.0	75.3	 25
622	  5	330.0	40.8	 25
623	  5	78.0	9.8	 25
624	  5	128.0	19.3	 25
625	  5	62.0	6.8	 25
626	  5	57.0	8.4	 25
627	  5	130.0	18.3	 25
628	  5	79.0	13.5	 25
629	  5	102.0	15.1	 25
630	  5	160.0	21.8	 25
631	  5	71.0	16.9	 25
632	  5	83.0	14.0	 25
633	  5	70.0	6.8	 25
634	  5	72.0	9.0	 25
635	  5	58.0	9.3	 25
636	  5	299.0	74.2	 25
637	  5	78.0	13.4	 25
638	  5	69.0	11.3	 25
639	  5	87.0	12.6	 25
640	  5	129.0	23.4	 25
641	  5	51.0	8.7	 25
642	  5	80.0	11.7	 25
643	  5	90.0	15.6	 25
644	  5	98.0	15.6	 25
645	  5	101.0	14.8	 25
646	  5	164.0	21.1	 25
647	  5	73.0	11.6	 25
648	  5	70.0	13.2	 25
649	  5	183.0	31.5	 25
650	  5	96.0	15.4	 25
651	  5	72.0	13.7	 25
652	  5	85.0	11.4	 25
653	  5	72.0	14.4	 25
654	  5	85.0	15.2	 25
655	  5	68.0	9.7	 25
656	  5	56.0	7.8	 25
657	  5	77.0	13.5	 25
658	  5	122.0	15.2	 25
659	  5	194.0	14.2	 25
660	  5	69.0	14.5	 25
661	  5	82.0	11.4	 25
662	  5	145.0	15.2	 25
663	  5	65.0	12.8	 25
664	  5	55.0	10.2	 25
665	  5	74.0	14.4	 25
666	  5	98.0	14.7	 25
667	  5	74.0	11.5	 25
668	  5	74.0	11.3	 25
669	  5	57.0	6.3	 25
670	  5	74.0	12.7	 25
671	  5	159.0	24.6	 25
672	  5	1018.0	173.3	 25
673	  5	57.0	8.7	 25
674	  5	110.0	10.1	 25
675	  5	110.0	15.8	 25
676	  5	55.0	4.9	 25
677	  5	91.0	9.7	 25
678	  5	988.0	152.9	 25
679	  5	94.0	13.8	 25
680	  5	55.0	9.6	 25
681	  5	79.0	9.2	 25
682	  5	63.0	11.7	 25
683	  5	86.0	13.7	 25
684	  5	64.0	9.5	 25
685	  5	57.0	7.9	 25
686	  5	105.0	16.5	 25
687	  5	58.0	7.6	 25
688	  5	254.0	42.3	 25
689	  5	58.0	9.4	 25
690	  5	142.0	18.5	 25
691	  5	98.0	11.1	 25
692	  5	55.0	3.2	 25
693	  5	57.0	6.3	 25
694	  5	105.0	12.1	 25
695	  5	53.0	9.3	 25
696	  5	74.0	15.4	 25
697	  5	111.0	18.4	 25
698	  5	73.0	13.4	 25
699	  5	63.0	10.1	 25
700	  5	147.0	18.9	 25
701	  5	587.0	100.4	 25
702	  5	60.0	7.3	 25
703	  5	93.0	13.0	 25
704	  5	83.0	11.8	 25
705	  5	72.0	13.6	 25
706	  5	110.0	18.9	 25
707	  5	83.0	15.0	 25
708	  5	99.0	19.5	 25
709	  5	126.0	14.0	 25
710	  5	233.0	37.9	 25
711	  5	157.0	24.5	 25
712	  5	88.0	16.3	 25
713	  5	75.0	12.9	 25
714	  5	209.0	20.7	 25
715	  5	110.0	22.3	 25
716	  5	170.0	24.4	 25
717	  5	78.0	10.4	 25
718	  5	549.0	103.4	 25
719	  5	105.0	10.8	 25
720	  5	58.0	7.6	 25
721	  5	93.0	14.2	 25
722	  5	75.0	13.2	 25
723	  5	96.0	15.0	 25
724	  5	76.0	15.2	 25
725	  5	107.0	15.2	 25
726	  5	70.0	8.7	 25
727	  5	325.0	59.0	 25
728	  5	52.0	7.0	 25
729	  5	181.0	23.5	 25
730	  5	64.0	8.9	 25
731	  5	85.0	16.9	 25
732	  5	3531.0	589.8	 25
733	  5	76.0	12.4	 25
734	  5	73.0	12.7	 25
735	  5	88.0	12.7	 25
736	  5	91.0	12.2	 25
737	  5	63.0	8.1	 25
738	  5	111.0	12.4	 25
739	  5	51.0	5.2	 25
740	  5	82.0	12.3	 25
741	  5	76.0	12.6	 25
742	  5	66.0	11.2	 25
743	  5	267.0	38.9	 25
744	  5	312.0	60.9	 25
745	  5	83.0	11.2	 25
746	  5	98.0	14.1	 25
747	  5	43.0	6.2	 25
748	  5	140.0	24.5	 25
749	  5	66.0	10.8	 25
750	  5	66.0	7.5	 25
751	  5	156.0	25.5	 25
752	  5	97.0	11.3	 25
753	  5	76.0	8.9	 25
754	  5	109.0	14.3	 25
755	  5	121.0	17.6	 25
756	  5	70.0	9.6	 25
757	  5	61.0	10.9	 25
758	  5	69.0	10.9	 25
759	  5	101.0	16.7	 25
760	  5	2617.0	403.8	 25
761	  5	213.0	51.7	 25
762	  5	503.0	52.1	 25
763	  5	220.0	31.5	 25
764	  5	91.0	13.3	 25
765	  5	102.0	16.4	 25
766	  5	93.0	17.2	 25
767	  5	83.0	15.6	 25
768	  5	84.0	14.1	 25
769	  5	54.0	11.5	 25
770	  5	62.0	8.4	 25
771	  5	87.0	13.3	 25
772	  5	80.0	12.3	 25
773	  5	88.0	16.3	 25
774	  5	57.0	7.2	 25
775	  5	106.0	18.9	 25
776	  5	104.0	12.2	 25
777	  5	667.0	110.5	 25
778	  5	350.0	61.3	 25
779	  5	74.0	13.5	 25
780	  5	414.0	56.2	 25
781	  5	60.0	9.6	 25
782	  5	4856.0	645.3	 25
783	  5	4980.0	776.3	 25
784	  5	59.0	11.5	 25
785	  5	54.0	7.1	 25
786	  5	334.0	48.8	 25
787	  5	84.0	17.1	 25
788	  5	47.0	6.0	 25
789	  5	78.0	9.8	 25
790	  5	60.0	10.5	 25
791	  5	465.0	85.5	 25
792	  5	68.0	10.8	 25
793	  5	70.0	13.0	 25
794	  5	103.0	11.7	 25
795	  5	54.0	8.9	 25
796	  5	68.0	15.9	 25
797	  5	105.0	14.4	 25
798	  5	1231.0	171.3	 25
799	  5	84.0	11.5	 25
800	  5	73.0	12.9	 25
801	  5	54.0	11.2	 25
802	  5	51.0	7.8	 25
803	  5	130.0	19.0	 25
804	  5	85.0	16.4	 25
805	  5	151.0	26.1	 25
806	  5	166.0	25.3	 25
807	  5	112.0	20.8	 25
808	  5	142.0	23.0	 25
809	  5	92.0	16.5	 25
810	  5	103.0	21.9	 25
811	  5	91.0	18.5	 25
812	  5	141.0	26.7	 25
813	  5	124.0	25.2	 25
814	  5	4114.0	738.1	 25
815	  5	163.0	31.6	 25
816	  5	63.0	10.5	 25
817	  5	72.0	13.6	 25
818	  5	280.0	60.0	 25
819	  5	90.0	14.7	 25
820	  5	148.0	16.2	 25
821	  5	59.0	10.7	 25
822	  5	115.0	18.5	 25
823	  5	80.0	15.9	 25
824	  5	111.0	17.0	 25
825	  5	54.0	8.8	 25
826	  5	108.0	20.7	 25
827	  5	126.0	21.7	 25
828	  5	110.0	12.3	 25
829	  5	102.0	21.0	 25
830	  5	61.0	11.6	 25
831	  5	219.0	37.3	 25
832	  5	458.0	66.7	 25
833	  5	59.0	6.2	 25
834	  5	64.0	11.8	 25
835	  5	64.0	9.0	 25
836	  5	78.0	13.8	 25
837	  5	78.0	12.1	 25
838	  5	104.0	18.7	 25
839	  5	140.0	20.0	 25
840	  5	63.0	10.9	 25
841	  5	64.0	12.0	 25
842	  5	68.0	13.7	 25
843	  5	76.0	11.9	 25
844	  5	58.0	13.1	 25
845	  5	107.0	17.3	 25
846	  5	91.0	17.8	 25
847	  5	70.0	10.5	 25
848	  5	111.0	17.2	 25
849	  5	71.0	14.0	 25
850	  5	219.0	42.5	 25
851	  5	53.0	9.0	 25
852	  5	248.0	45.7	 25
853	  5	89.0	20.8	 25
854	  5	79.0	12.7	 25
855	  5	85.0	14.9	 25
856	  5	64.0	12.1	 25
857	  5	88.0	17.5	 25
858	  5	85.0	16.8	 25
859	  5	81.0	14.6	 25
860	  5	67.0	10.5	 25
861	  5	69.0	12.7	 25
862	  5	67.0	9.0	 25
863	  5	66.0	16.8	 25
864	  5	76.0	15.3	 25
865	  5	98.0	24.4	 25
866	  5	64.0	9.6	 25
867	  5	67.0	12.3	 25
868	  5	116.0	18.0	 25
869	  5	52.0	9.5	 25
870	  5	105.0	22.9	 25
871	  5	70.0	10.9	 25
872	  5	204.0	37.8	 25
873	  5	84.0	12.0	 25
874	  5	54.0	11.5	 25
875	  5	171.0	23.4	 25
876	  5	73.0	11.8	 25
877	  5	73.0	15.3	 25
878	  5	82.0	14.3	 25
879	  5	421.0	82.8	 25
880	  5	118.0	22.8	 25
881	  5	179.0	25.2	 25
882	  5	82.0	16.5	 25
883	  5	93.0	17.4	 25
884	  5	79.0	16.4	 25
885	  5	131.0	28.1	 25
886	  5	611.0	110.3	 25
887	  5	559.0	97.4	 25
888	  5	54.0	7.9	 25
889	  5	78.0	11.1	 25
890	  5	1537.0	234.1	 25
891	  5	157.0	30.3	 25
892	  5	78.0	12.0	 25
893	  5	128.0	15.9	 25
894	  5	83.0	10.9	 25
895	  5	66.0	14.0	 25
896	  5	93.0	10.5	 25
897	  5	111.0	26.7	 25
898	  5	72.0	16.3	 25
899	  5	51.0	10.4	 25
900	  5	64.0	11.9	 25
901	  5	90.0	14.1	 25
902	  5	67.0	11.3	 25
903	  5	84.0	12.8	 25
904	  5	78.0	13.9	 25
905	  5	67.0	11.5	 25
906	  5	87.0	18.6	 25
907	  5	364.0	58.2	 25
908	  5	82.0	13.1	 25
909	  5	81.0	9.4	 25
910	  5	242.0	22.8	 25
911	  5	74.0	11.8	 25
912	  5	872.0	133.5	 25
913	  5	88.0	19.2	 25
914	  5	76.0	14.8	 25
915	  5	291.0	48.0	 25
916	  5	324.0	55.7	 25
917	  5	67.0	12.4	 25
918	  5	72.0	11.5	 25
919	  5	64.0	9.9	 25
920	  5	61.0	8.1	 25
921	  5	74.0	13.8	 25
922	  5	78.0	13.4	 25
923	  5	79.0	10.9	 25
924	  5	128.0	21.7	 25
925	  5	402.0	57.3	 25
926	  5	429.0	78.2	 25
927	  5	66.0	9.4	 25
928	  5	84.0	11.7	 25
929	  5	72.0	12.5	 25
930	  5	74.0	13.8	 25
931	  5	61.0	8.9	 25
932	  5	122.0	15.6	 25
933	  5	80.0	14.8	 25
934	  5	96.0	19.8	 25
935	  5	142.0	21.4	 25
936	  5	104.0	13.0	 25
937	  5	85.0	9.9	 25
938	  5	124.0	13.2	 25
939	  5	465.0	76.8	 25
940	  5	97.0	13.3	 25
941	  5	67.0	10.0	 25
942	  5	153.0	26.8	 25
943	  5	76.0	11.1	 25
944	  5	92.0	15.2	 25
945	  5	352.0	48.7	 25
946	  5	115.0	21.3	 25
947	  5	75.0	11.8	 25
948	  5	78.0	9.7	 25
949	  5	64.0	8.7	 25
950	  5	84.0	10.6	 25
951	  5	99.0	12.4	 25
952	  5	101.0	17.4	 25
953	  5	59.0	10.7	 25
954	  5	75.0	9.9	 25
955	  5	83.0	9.2	 25
956	  5	1826.0	283.3	 25
957	  5	54.0	8.3	 25
958	  5	100.0	21.0	 25
959	  5	70.0	12.2	 25
960	  5	2306.0	450.3	 25
961	  5	122.0	20.0	 25
962	  5	78.0	10.4	 25
963	  5	66.0	6.5	 25
964	  5	62.0	10.6	 25
965	  5	107.0	18.4	 25
966	  5	53.0	7.0	 25
967	  5	69.0	12.7	 25
968	  5	66.0	11.1	 25
969	  5	288.0	33.2	 25
970	  5	62.0	8.9	 25
971	  5	78.0	13.7	 25
972	  5	71.0	8.2	 25
973	  5	54.0	5.8	 25
974	  5	59.0	9.7	 25
975	  5	57.0	8.3	 25
976	  5	70.0	10.4	 25
977	  5	246.0	31.4	 25
978	  5	76.0	11.7	 25
979	  5	253.0	54.4	 25
980	  5	262.0	30.4	 25
981	  5	86.0	10.5	 25
982	  5	63.0	10.1	 25
983	  5	80.0	10.8	 25
984	  5	65.0	9.5	 25
985	  5	57.0	8.7	 25
986	  5	70.0	9.2	 25
987	  5	68.0	9.1	 25
988	  5	64.0	11.6	 25
989	  5	67.0	12.0	 25
990	  5	85.0	16.8	 25
991	  5	98.0	14.6	 25
992	  5	60.0	10.6	 25
993	  5	58.0	4.7	 25
994	  5	90.0	13.9	 25
995	  5	56.0	7.5	 25
996	  5	72.0	11.9	 25
997	  5	68.0	9.0	 25
998	  5	1522.0	210.3	 25
999	  5	580.0	84.6	 25
1000	  5	80.0	10.6	 25
1001	  5	75.0	10.5	 25
  0	  6	3347.0	511.7	 25
  1	  6	89.0	12.2	 25
  2	  6	63.0	8.6	 25
  3	  6	62.0	10.3	 25
  4	  6	65.0	10.3	 25
  5	  6	95.0	11.2	 25
  6	  6	73.0	11.8	 25
  7	  6	72.0	13.2	 25
  8	  6	67.0	13.6	 25
  9	  6	58.0	8.7	 25
 10	  6	79.0	16.5	 25
 11	  6	71.0	9.3	 25
 12	  6	3372.0	691.2	 25
 13	  6	73.0	10.3	 25
 14	  6	64.0	10.6	 25
 15	  6	88.0	20.1	 25
 16	  6	3220.0	440.7	 25
 17	  6	83.0	10.3	 25
 18	  6	61.0	10.1	 25
 19	  6	64.0	10.3	 25
 20	  6	60.0	15.1	 25
 21	  6	71.0	11.5	 25
 22	  6	67.0	10.2	 25
 23	  6	88.0	12.3	 25
 24	  6	71.0	8.8	 25
 25	  6	63.0	8.4	 25
 26	  6	52.0	6.4	 25
 27	  6	76.0	12.7	 25
 28	  6	66.0	10.4	 25
 29	  6	87.0	9.4	 25
 30	  6	67.0	7.8	 25
 31	  6	72.0	12.9	 25
 32	  6	71.0	9.2	 25
 33	  6	61.0	10.4	 25
 34	  6	74.0	13.6	 25
 35	  6	99.0	15.1	 25
 36	  6	3390.0	505.2	 25
 37	  6	95.0	16.2	 25
 38	  6	79.0	12.5	 25
 39	  6	70.0	11.4	 25
 40	  6	3405.0	574.8	 25
 41	  6	90.0	11.6	 25
 42	  6	3728.0	547.8	 25
 43	  6	65.0	10.8	 25
 44	  6	66.0	9.6	 25
 45	  6	60.0	6.3	 25
 46	  6	69.0	10.4	 25
 47	  6	59.0	11.4	 25
 48	  6	53.0	5.5	 25
 49	  6	64.0	11.3	 25
 50	  6	58.0	7.8	 25
 51	  6	59.0	11.1	 25
 52	  6	73.0	13.3	 25
 53	  6	71.0	7.8	 25
 54	  6	69.0	9.8	 25
 55	  6	72.0	12.9	 25
 56	  6	72.0	10.2	 25
 57	  6	56.0	8.1	 25
 58	  6	61.0	11.0	 25
 59	  6	95.0	15.8	 25
 60	  6	77.0	8.1	 25
 61	  6	86.0	12.0	 25
 62	  6	3759.0	647.1	 25
 63	  6	3220.0	508.6	 25
 64	  6	65.0	6.6	 25
 65	  6	3262.0	650.4	 25
 66	  6	3863.0	657.0	 25
 67	  6	82.0	11.0	 25
 68	  6	53.0	9.6	 25
 69	  6	80.0	11.5	 25
 70	  6	67.0	8.5	 25
 71	  6	65.0	7.6	 25
 72	  6	61.0	7.7	 25
 73	  6	76.0	12.4	 25
 74	  6	85.0	9.8	 25
 75	  6	63.0	14.3	 25
 76	  6	67.0	8.9	 25
 77	  6	60.0	11.4	 25
 78	  6	64.0	9.1	 25
 79	  6	107.0	20.3	 25
 80	  6	73.0	9.2	 25
 81	  6	62.0	9.2	 25
 82	  6	76.0	16.1	 25
 83	  6	60.0	6.3	 25
 84	  6	55.0	7.5	 25
 85	  6	93.0	14.5	 25
 86	  6	62.0	10.8	 25
 87	  6	72.0	6.6	 25
 88	  6	71.0	10.8	 25
 89	  6	62.0	12.9	 25
 90	  6	64.0	9.9	 25
 91	  6	90.0	12.7	 25
 92	  6	87.0	13.0	 25
 93	  6	75.0	8.8	 25
 94	  6	70.0	14.7	 25
 95	  6	3127.0	732.6	 25
 96	  6	87.0	17.4	 25
 97	  6	3453.0	798.2	 25
 98	  6	73.0	11.3	 25
 99	  6	97.0	15.8	 25
100	  6	3291.0	672.8	 25
101	  6	65.0	13.2	 25
102	  6	67.0	9.0	 25
103	  6	3243.0	570.6	 25
104	  6	63.0	9.7	 25
105	  6	82.0	11.5	 25
106	  6	3414.0	557.6	 25
107	  6	71.0	9.1	 25
108	  6	68.0	6.7	 25
109	  6	3549.0	536.0	 25
110	  6	77.0	17.9	 25
111	  6	88.0	14.0	 25
112	  6	76.0	12.1	 25
113	  6	103.0	17.6	 25
114	  6	3089.0	572.5	 25
115	  6	80.0	12.4	 25
116	  6	64.0	9.2	 25
117	  6	67.0	8.5	 25
118	  6	3722.0	735.9	 25
119	  6	103.0	14.8	 25
120	  6	100.0	8.8	 25
121	  6	86.0	9.5	 25
122	  6	137.0	19.9	 25
123	  6	66.0	7.6	 25
124	  6	52.0	11.6	 25
125	  6	92.0	10.1	 25
126	  6	64.0	11.2	 25
127	  6	91.0	19.4	 25
128	  6	232.0	31.3	 25
129	  6	74.0	14.1	 25
130	  6	125.0	12.5	 25
131	  6	128.0	15.4	 25
132	  6	83.0	14.4	 25
133	  6	116.0	16.5	 25
134	  6	115.0	11.8	 25
135	  6	77.0	12.7	 25
136	  6	65.0	12.3	 25
137	  6	61.0	9.0	 25
138	  6	74.0	14.5	 25
139	  6	61.0	13.3	 25
140	  6	60.0	8.5	 25
141	  6	53.0	7.5	 25
142	  6	71.0	8.4	 25
143	  6	70.0	10.5	 25
144	  6	268.0	65.1	 25
145	  6	56.0	8.2	 25
146	  6	68.0	10.7	 25
147	  6	261.0	39.6	 25
148	  6	428.0	68.8	 25
149	  6	87.0	12.0	 25
150	  6	84.0	16.1	 25
151	  6	107.0	15.6	 25
152	  6	60.0	9.8	 25
153	  6	84.0	11.4	 25
154	  6	83.0	17.1	 25
155	  6	73.0	9.4	 25
156	  6	60.0	7.6	 25
157	  6	59.0	9.9	 25
158	  6	88.0	11.5	 25
159	  6	77.0	13.7	 25
160	  6	66.0	8.0	 25
161	  6	73.0	7.4	 25
162	  6	73.0	14.5	 25
163	  6	50.0	8.2	 25
164	  6	61.0	11.5	 25
165	  6	108.0	19.4	 25
166	  6	51.0	8.9	 25
167	  6	62.0	10.3	 25
168	  6	54.0	8.4	 25
169	  6	78.0	16.0	 25
170	  6	58.0	9.3	 25
171	  6	55.0	12.1	 25
172	  6	68.0	12.2	 25
173	  6	55.0	9.0	 25
174	  6	100.0	10.3	 25
175	  6	72.0	8.5	 25
176	  6	73.0	11.0	 25
177	  6	53.0	7.9	 25
178	  6	111.0	20.9	 25
179	  6	65.0	12.3	 25
180	  6	71.0	13.7	 25
181	  6	69.0	10.7	 25
182	  6	94.0	15.5	 25
183	  6	117.0	19.7	 25
184	  6	178.0	36.8	 25
185	  6	372.0	62.4	 25
186	  6	85.0	15.4	 25
187	  6	52.0	12.9	 25
188	  6	68.0	15.0	 25
189	  6	56.0	11.1	 25
190	  6	88.0	18.1	 25
191	  6	59.0	12.4	 25
192	  6	139.0	22.1	 25
193	  6	69.0	15.2	 25
194	  6	74.0	16.3	 25
195	  6	77.0	11.4	 25
196	  6	125.0	21.2	 25
197	  6	64.0	11.0	 25
198	  6	83.0	13.3	 25
199	  6	77.0	7.4	 25
200	  6	59.0	11.2	 25
201	  6	57.0	13.4	 25
202	  6	57.0	12.9	 25
203	  6	61.0	9.8	 25
204	  6	57.0	10.4	 25
205	  6	55.0	9.5	 25
206	  6	54.0	11.2	 25
207	  6	60.0	11.8	 25
208	  6	61.0	10.5	 25
209	  6	92.0	12.6	 25
210	  6	100.0	15.2	 25
211	  6	63.0	13.0	 25
212	  6	73.0	17.1	 25
213	  6	126.0	18.7	 25
214	  6	138.0	30.4	 25
215	  6	105.0	21.8	 25
216	  6	76.0	15.9	 25
217	  6	92.0	13.8	 25
218	  6	71.0	15.4	 25
219	  6	62.0	10.0	 25
220	  6	72.0	15.1	 25
221	  6	56.0	12.1	 25
222	  6	74.0	11.5	 25
223	  6	142.0	25.9	 25
224	  6	107.0	13.5	 25
225	  6	130.0	17.6	 25
226	  6	176.0	21.6	 25
227	  6	121.0	19.2	 25
228	  6	207.0	46.5	 25
229	  6	71.0	14.4	 25
230	  6	82.0	13.2	 25
231	  6	92.0	20.3	 25
232	  6	75.0	16.3	 25
233	  6	123.0	16.9	 25
234	  6	54.0	14.2	 25
235	  6	72.0	13.9	 25
236	  6	65.0	12.3	 25
237	  6	82.0	9.0	 25
238	  6	375.0	57.0	 25
239	  6	87.0	13.3	 25
240	  6	57.0	10.3	 25
241	  6	57.0	9.8	 25
242	  6	63.0	13.0	 25
243	  6	64.0	10.9	 25
244	  6	80.0	11.1	 25
245	  6	86.0	16.4	 25
246	  6	82.0	18.4	 25
247	  6	95.0	11.9	 25
248	  6	82.0	11.4	 25
249	  6	83.0	14.3	 25
250	  6	196.0	37.7	 25
251	  6	79.0	15.5	 25
252	  6	69.0	8.1	 25
253	  6	87.0	14.7	 25
254	  6	57.0	14.2	 25
255	  6	63.0	11.1	 25
256	  6	516.0	75.0	 25
257	  6	72.0	15.7	 25
258	  6	61.0	9.1	 25
259	  6	60.0	10.2	 25
260	  6	56.0	7.8	 25
261	  6	67.0	12.6	 25
262	  6	55.0	9.8	 25
263	  6	163.0	27.2	 25
264	  6	88.0	15.7	 25
265	  6	89.0	14.6	 25
266	  6	51.0	7.1	 25
267	  6	66.0	10.2	 25
268	  6	73.0	17.6	 25
269	  6	76.0	15.8	 25
270	  6	58.0	11.4	 25
271	  6	71.0	11.3	 25
272	  6	61.0	11.1	 25
273	  6	78.0	14.1	 25
274	  6	122.0	23.0	 25
275	  6	156.0	20.9	 25
276	  6	86.0	17.2	 25
277	  6	66.0	7.5	 25
278	  6	58.0	10.0	 25
279	  6	68.0	12.6	 25
280	  6	54.0	7.9	 25
281	  6	56.0	8.5	 25
282	  6	61.0	9.1	 25
283	  6	63.0	13.1	 25
284	  6	59.0	13.5	 25
285	  6	66.0	16.3	 25
286	  6	73.0	19.2	 25
287	  6	53.0	6.5	 25
288	  6	62.0	10.9	 25
289	  6	58.0	9.9	 25
290	  6	67.0	12.1	 25
291	  6	84.0	17.7	 25
292	  6	70.0	11.8	 25
293	  6	81.0	9.9	 25
294	  6	102.0	15.0	 25
295	  6	63.0	10.0	 25
296	  6	63.0	10.5	 25
297	  6	79.0	21.9	 25
298	  6	115.0	18.0	 25
299	  6	63.0	9.6	 25
300	  6	80.0	11.2	 25
301	  6	99.0	11.9	 25
302	  6	124.0	20.3	 25
303	  6	61.0	11.1	 25
304	  6	99.0	18.1	 25
305	  6	94.0	17.6	 25
306	  6	111.0	10.6	 25
307	  6	126.0	25.9	 25
308	  6	130.0	18.3	 25
309	  6	69.0	12.4	 25
310	  6	74.0	13.5	 25
311	  6	99.0	16.5	 25
312	  6	64.0	10.9	 25
313	  6	68.0	12.2	 25
314	  6	73.0	12.9	 25
315	  6	79.0	17.5	 25
316	  6	55.0	10.6	 25
317	  6	73.0	13.1	 25
318	  6	69.0	13.4	 25
319	  6	86.0	15.1	 25
320	  6	78.0	13.7	 25
321	  6	258.0	49.0	 25
322	  6	183.0	31.4	 25
323	  6	65.0	8.6	 25
324	  6	114.0	23.0	 25
325	  6	68.0	14.3	 25
326	  6	72.0	9.2	 25
327	  6	179.0	30.3	 25
328	  6	95.0	14.4	 25
329	  6	64.0	9.4	 25
330	  6	66.0	12.6	 25
331	  6	111.0	11.0	 25
332	  6	66.0	13.2	 25
333	  6	305.0	37.1	 25
334	  6	68.0	9.0	 25
335	  6	61.0	9.2	 25
336	  6	87.0	18.9	 25
337	  6	54.0	9.1	 25
338	  6	191.0	29.7	 25
339	  6	61.0	8.9	 25
340	  6	95.0	15.0	 25
341	  6	87.0	11.9	 25
342	  6	68.0	9.2	 25
343	  6	80.0	13.8	 25
344	  6	168.0	20.0	 25
345	  6	54.0	10.3	 25
346	  6	74.0	10.9	 25
347	  6	160.0	33.3	 25
348	  6	75.0	12.4	 25
349	  6	109.0	15.5	 25
350	  6	88.0	14.4	 25
351	  6	94.0	18.7	 25
352	  6	67.0	9.4	 25
353	  6	52.0	6.8	 25
354	  6	92.0	11.0	 25
355	  6	72.0	8.6	 25
356	  6	66.0	11.7	 25
357	  6	87.0	9.0	 25
358	  6	75.0	10.4	 25
359	  6	92.0	17.0	 25
360	  6	116.0	20.2	 25
361	  6	142.0	25.5	 25
362	  6	66.0	11.4	 25
363	  6	72.0	9.3	 25
364	  6	87.0	12.1	 25
365	  6	123.0	37.1	 25
366	  6	69.0	5.0	 25
367	  6	74.0	9.5	 25
368	  6	96.0	17.8	 25
369	  6	229.0	33.0	 25
370	  6	60.0	8.8	 25
371	  6	76.0	9.5	 25
372	  6	61.0	8.5	 25
373	  6	110.0	11.0	 25
374	  6	72.0	9.9	 25
375	  6	83.0	13.4	 25
376	  6	419.0	60.1	 25
377	  6	65.0	9.7	 25
378	  6	68.0	10.9	 25
379	  6	62.0	10.8	 25
380	  6	40.0	5.1	 25
381	  6	38.0	4.8	 25
382	  6	66.0	9.6	 25
383	  6	51.0	5.9	 25
384	  6	58.0	8.1	 25
385	  6	78.0	11.1	 25
386	  6	44.0	3.6	 25
387	  6	46.0	5.5	 25
388	  6	40.0	4.3	 25
389	  6	45.0	6.8	 25
390	  6	52.0	9.1	 25
391	  6	44.0	7.0	 25
392	  6	40.0	5.8	 25
393	  6	45.0	5.9	 25
394	  6	61.0	8.6	 25
395	  6	67.0	7.8	 25
396	  6	537.0	99.6	 25
397	  6	74.0	10.6	 25
398	  6	118.0	11.4	 25
399	  6	72.0	15.4	 25
400	  6	290.0	49.2	 25
401	  6	75.0	10.2	 25
402	  6	68.0	7.1	 25
403	  6	75.0	9.9	 25
404	  6	68.0	8.5	 25
405	  6	60.0	7.8	 25
406	  6	96.0	14.7	 25
407	  6	85.0	11.6	 25
408	  6	91.0	13.7	 25
409	  6	808.0	94.9	 25
410	  6	86.0	14.7	 25
411	  6	58.0	10.2	 25
412	  6	75.0	15.2	 25
413	  6	66.0	8.2	 25
414	  6	69.0	10.3	 25
415	  6	98.0	14.4	 25
416	  6	237.0	25.0	 25
417	  6	65.0	8.8	 25
418	  6	95.0	13.4	 25
419	  6	82.0	13.6	 25
420	  6	84.0	12.4	 25
421	  6	77.0	11.9	 25
422	  6	68.0	11.0	 25
423	  6	408.0	82.0	 25
424	  6	281.0	53.2	 25
425	  6	76.0	10.3	 25
426	  6	84.0	10.9	 25
427	  6	135.0	21.4	 25
428	  6	765.0	110.7	 25
429	  6	49.0	7.4	 25
430	  6	66.0	12.1	 25
431	  6	59.0	6.1	 25
432	  6	58.0	8.4	 25
433	  6	115.0	14.0	 25
434	  6	106.0	15.7	 25
435	  6	73.0	10.8	 25
436	  6	80.0	11.6	 25
437	  6	65.0	6.9	 25
438	  6	68.0	10.4	 25
439	  6	468.0	60.2	 25
440	  6	62.0	4.9	 25
441	  6	87.0	11.0	 25
442	  6	91.0	17.7	 25
443	  6	53.0	5.0	 25
444	  6	66.0	8.4	 25
445	  6	114.0	14.8	 25
446	  6	58.0	9.2	 25
447	  6	91.0	14.0	 25
448	  6	69.0	11.6	 25
449	  6	64.0	13.1	 25
450	  6	69.0	10.6	 25
451	  6	84.0	13.3	 25
452	  6	48.0	7.3	 25
453	  6	233.0	22.8	 25
454	  6	74.0	7.9	 25
455	  6	64.0	10.9	 25
456	  6	78.0	10.6	 25
457	  6	58.0	7.9	 25
458	  6	75.0	10.9	 25
459	  6	55.0	9.5	 25
460	  6	64.0	9.1	 25
461	  6	387.0	69.4	 25
462	  6	54.0	8.9	 25
463	  6	63.0	10.4	 25
464	  6	61.0	11.7	 25
465	  6	65.0	7.1	 25
466	  6	72.0	13.4	 25
467	  6	72.0	10.0	 25
468	  6	66.0	8.9	 25
469	  6	58.0	11.3	 25
470	  6	58.0	7.7	 25
471	  6	52.0	7.4	 25
472	  6	62.0	8.7	 25
473	  6	73.0	15.1	 25
474	  6	66.0	13.1	 25
475	  6	65.0	10.2	 25
476	  6	66.0	9.6	 25
477	  6	64.0	10.9	 25
478	  6	72.0	7.7	 25
479	  6	80.0	10.4	 25
480	  6	73.0	9.3	 25
481	  6	55.0	7.9	 25
482	  6	71.0	10.2	 25
483	  6	69.0	10.9	 25
484	  6	55.0	5.1	 25
485	  6	90.0	13.8	 25
486	  6	92.0	16.8	 25
487	  6	68.0	13.2	 25
488	  6	276.0	32.3	 25
489	  6	60.0	8.4	 25
490	  6	66.0	15.0	 25
491	  6	60.0	11.2	 25
492	  6	102.0	19.7	 25
493	  6	61.0	8.5	 25
494	  6	67.0	8.8	 25
495	  6	62.0	8.5	 25
496	  6	91.0	12.2	 25
497	  6	67.0	9.3	 25
498	  6	72.0	12.1	 25
499	  6	50.0	7.0	 25
500	  6	65.0	10.7	 25
501	  6	89.0	18.6	 25
502	  6	181.0	35.0	 25
503	  6	64.0	8.4	 25
504	  6	62.0	10.6	 25
505	  6	73.0	9.8	 25
506	  6	76.0	13.6	 25
507	  6	69.0	12.9	 25
508	  6	47.0	4.6	 25
509	  6	73.0	17.8	 25
510	  6	111.0	23.2	 25
511	  6	58.0	8.8	 25
512	  6	60.0	8.0	 25
513	  6	69.0	11.6	 25
514	  6	146.0	21.5	 25
515	  6	64.0	11.4	 25
516	  6	71.0	13.0	 25
517	  6	65.0	10.0	 25
518	  6	59.0	9.7	 25
519	  6	69.0	10.6	 25
520	  6	76.0	14.7	 25
521	  6	60.0	10.3	 25
522	  6	79.0	10.1	 25
523	  6	76.0	13.9	 25
524	  6	61.0	14.0	 25
525	  6	63.0	13.5	 25
526	  6	76.0	14.6	 25
527	  6	63.0	11.1	 25
528	  6	91.0	11.8	 25
529	  6	113.0	22.1	 25
530	  6	116.0	20.0	 25
531	  6	106.0	16.7	 25
532	  6	2846.0	392.7	 25
533	  6	91.0	13.0	 25
534	  6	66.0	9.8	 25
535	  6	66.0	6.9	 25
536	  6	114.0	16.5	 25
537	  6	69.0	11.8	 25
538	  6	60.0	16.7	 25
539	  6	63.0	13.0	 25
540	  6	79.0	12.9	 25
541	  6	56.0	11.7	 25
542	  6	53.0	7.7	 25
543	  6	83.0	13.4	 25
544	  6	59.0	11.6	 25
545	  6	65.0	10.7	 25
546	  6	248.0	42.2	 25
547	  6	79.0	16.6	 25
548	  6	167.0	36.7	 25
549	  6	58.0	10.5	 25
550	  6	53.0	6.6	 25
551	  6	134.0	26.8	 25
552	  6	62.0	8.6	 25
553	  6	77.0	12.0	 25
554	  6	55.0	10.3	 25
555	  6	74.0	9.4	 25
556	  6	55.0	8.2	 25
557	  6	70.0	8.5	 25
558	  6	88.0	16.4	 25
559	  6	61.0	13.2	 25
560	  6	54.0	7.2	 25
561	  6	58.0	7.0	 25
562	  6	60.0	12.0	 25
563	  6	73.0	14.0	 25
564	  6	78.0	13.1	 25
565	  6	79.0	17.7	 25
566	  6	70.0	11.7	 25
567	  6	71.0	14.3	 25
568	  6	117.0	18.5	 25
569	  6	77.0	12.6	 25
570	  6	66.0	11.7	 25
571	  6	99.0	15.8	 25
572	  6	85.0	12.6	 25
573	  6	109.0	14.8	 25
574	  6	112.0	20.6	 25
575	  6	65.0	12.4	 25
576	  6	51.0	8.2	 25
577	  6	95.0	18.8	 25
578	  6	80.0	14.7	 25
579	  6	146.0	25.0	 25
580	  6	55.0	11.2	 25
581	  6	65.0	11.1	 25
582	  6	108.0	15.7	 25
583	  6	57.0	12.3	 25
584	  6	120.0	17.7	 25
585	  6	103.0	17.4	 25
586	  6	62.0	9.1	 25
587	  6	83.0	13.7	 25
588	  6	60.0	7.5	 25
589	  6	63.0	9.9	 25
590	  6	63.0	11.5	 25
591	  6	85.0	21.9	 25
592	  6	53.0	7.9	 25
593	  6	57.0	9.3	 25
594	  6	66.0	13.3	 25
595	  6	81.0	11.0	 25
596	  6	82.0	15.0	 25
597	  6	71.0	15.3	 25
598	  6	63.0	13.8	 25
599	  6	56.0	10.6	 25
600	  6	67.0	13.5	 25
601	  6	73.0	14.7	 25
602	  6	68.0	8.9	 25
603	  6	127.0	21.8	 25
604	  6	59.0	15.0	 25
605	  6	74.0	12.2	 25
606	  6	70.0	12.3	 25
607	  6	56.0	9.5	 25
608	  6	69.0	8.9	 25
609	  6	72.0	14.7	 25
610	  6	64.0	8.2	 25
611	  6	65.0	13.6	 25
612	  6	70.0	11.6	 25
613	  6	115.0	23.2	 25
614	  6	80.0	10.8	 25
615	  6	73.0	13.1	 25
616	  6	75.0	12.9	 25
617	  6	75.0	10.5	 25
618	  6	81.0	15.8	 25
619	  6	78.0	13.6	 25
620	  6	110.0	16.8	 25
621	  6	91.0	15.6	 25
622	  6	350.0	90.4	 25
623	  6	76.0	13.3	 25
624	  6	111.0	12.7	 25
625	  6	62.0	10.1	 25
626	  6	57.0	9.5	 25
627	  6	106.0	19.6	 25
628	  6	76.0	15.9	 25
629	  6	91.0	16.5	 25
630	  6	113.0	15.5	 25
631	  6	69.0	13.9	 25
632	  6	63.0	12.1	 25
633	  6	62.0	13.7	 25
634	  6	61.0	10.5	 25
635	  6	63.0	13.6	 25
636	  6	80.0	16.5	 25
637	  6	80.0	11.6	 25
638	  6	151.0	21.9	 25
639	  6	98.0	21.0	 25
640	  6	58.0	13.0	 25
641	  6	52.0	7.2	 25
642	  6	55.0	8.0	 25
643	  6	64.0	10.5	 25
644	  6	60.0	7.5	 25
645	  6	63.0	11.6	 25
646	  6	83.0	14.0	 25
647	  6	70.0	12.5	 25
648	  6	55.0	8.0	 25
649	  6	141.0	20.7	 25
650	  6	110.0	24.7	 25
651	  6	64.0	8.2	 25
652	  6	65.0	21.1	 25
653	  6	68.0	11.1	 25
654	  6	72.0	13.5	 25
655	  6	65.0	12.5	 25
656	  6	57.0	7.9	 25
657	  6	82.0	13.2	 25
658	  6	129.0	19.3	 25
659	  6	59.0	11.4	 25
660	  6	79.0	17.0	 25
661	  6	92.0	16.6	 25
662	  6	81.0	13.9	 25
663	  6	55.0	12.1	 25
664	  6	57.0	8.1	 25
665	  6	70.0	13.3	 25
666	  6	63.0	12.8	 25
667	  6	69.0	12.9	 25
668	  6	68.0	12.3	 25
669	  6	59.0	12.8	 25
670	  6	61.0	8.2	 25
671	  6	120.0	19.7	 25
672	  6	261.0	32.4	 25
673	  6	55.0	12.6	 25
674	  6	64.0	12.1	 25
675	  6	72.0	12.1	 25
676	  6	58.0	7.5	 25
677	  6	59.0	8.6	 25
678	  6	143.0	39.6	 25
679	  6	64.0	11.7	 25
680	  6	64.0	8.7	 25
681	  6	89.0	22.3	 25
682	  6	62.0	11.4	 25
683	  6	60.0	8.2	 25
684	  6	71.0	11.8	 25
685	  6	63.0	6.2	 25
686	  6	113.0	20.4	 25
687	  6	68.0	12.3	 25
688	  6	117.0	18.0	 25
689	  6	61.0	9.0	 25
690	  6	84.0	10.8	 25
691	  6	72.0	13.3	 25
692	  6	79.0	13.6	 25
693	  6	66.0	11.8	 25
694	  6	101.0	15.4	 25
695	  6	80.0	13.0	 25
696	  6	74.0	14.0	 25
697	  6	66.0	7.9	 25
698	  6	56.0	10.8	 25
699	  6	71.0	15.0	 25
700	  6	89.0	15.8	 25
701	  6	265.0	55.8	 25
702	  6	55.0	8.7	 25
703	  6	105.0	19.5	 25
704	  6	72.0	10.7	 25
705	  6	60.0	10.1	 25
706	  6	70.0	11.5	 25
707	  6	87.0	14.3	 25
708	  6	78.0	13.5	 25
709	  6	70.0	9.8	 25
710	  6	84.0	15.3	 25
711	  6	84.0	14.9	 25
712	  6	65.0	13.0	 25
713	  6	67.0	14.7	 25
714	  6	92.0	12.7	 25
715	  6	64.0	10.7	 25
716	  6	340.0	33.8	 25
717	  6	65.0	10.7	 25
718	  6	121.0	16.6	 25
719	  6	86.0	15.6	 25
720	  6	57.0	8.1	 25
721	  6	57.0	13.4	 25
722	  6	76.0	9.2	 25
723	  6	114.0	13.6	 25
724	  6	65.0	9.8	 25
725	  6	82.0	12.2	 25
726	  6	74.0	12.1	 25
727	  6	75.0	13.3	 25
728	  6	55.0	6.1	 25
729	  6	73.0	11.6	 25
730	  6	69.0	9.3	 25
731	  6	72.0	12.8	 25
732	  6	452.0	85.5	 25
733	  6	61.0	11.6	 25
734	  6	62.0	7.7	 25
735	  6	70.0	12.0	 25
736	  6	68.0	9.7	 25
737	  6	79.0	12.3	 25
738	  6	80.0	11.9	 25
739	  6	69.0	10.0	 25
740	  6	73.0	15.6	 25
741	  6	59.0	9.8	 25
742	  6	66.0	12.3	 25
743	  6	75.0	14.0	 25
744	  6	73.0	12.6	 25
745	  6	75.0	10.4	 25
746	  6	72.0	12.7	 25
747	  6	49.0	7.8	 25
748	  6	134.0	20.5	 25
749	  6	57.0	7.8	 25
750	  6	52.0	6.5	 25
751	  6	112.0	21.0	 25
752	  6	86.0	14.5	 25
753	  6	60.0	7.0	 25
754	  6	77.0	14.6	 25
755	  6	82.0	14.8	 25
756	  6	62.0	9.1	 25
757	  6	60.0	6.0	 25
758	  6	73.0	13.4	 25
759	  6	94.0	18.8	 25
760	  6	124.0	19.4	 25
761	  6	75.0	11.2	 25
762	  6	280.0	41.1	 25
763	  6	73.0	13.0	 25
764	  6	80.0	9.5	 25
765	  6	70.0	7.8	 25
766	  6	108.0	23.0	 25
767	  6	63.0	10.8	 25
768	  6	74.0	9.7	 25
769	  6	61.0	8.2	 25
770	  6	85.0	13.9	 25
771	  6	96.0	15.8	 25
772	  6	63.0	8.2	 25
773	  6	81.0	16.5	 25
774	  6	99.0	12.5	 25
775	  6	94.0	17.8	 25
776	  6	83.0	10.6	 25
777	  6	331.0	34.8	 25
778	  6	174.0	19.1	 25
779	  6	63.0	9.7	 25
780	  6	72.0	10.8	 25
781	  6	56.0	9.9	 25
782	  6	118.0	16.0	 25
783	  6	146.0	36.3	 25
784	  6	54.0	5.8	 25
785	  6	77.0	15.4	 25
786	  6	142.0	35.9	 25
787	  6	112.0	15.9	 25
788	  6	64.0	7.8	 25
789	  6	64.0	7.2	 25
790	  6	67.0	13.1	 25
791	  6	95.0	16.8	 25
792	  6	56.0	8.7	 25
793	  6	58.0	7.3	 25
794	  6	67.0	10.7	 25
795	  6	58.0	9.2	 25
796	  6	78.0	13.4	 25
797	  6	69.0	11.1	 25
798	  6	196.0	46.5	 25
799	  6	79.0	11.6	 25
800	  6	95.0	11.3	 25
801	  6	58.0	8.2	 25
802	  6	61.0	8.4	 25
803	  6	53.0	6.9	 25
804	  6	77.0	11.3	 25
805	  6	81.0	13.2	 25
806	  6	87.0	13.4	 25
807	  6	86.0	12.7	 25
808	  6	73.0	9.1	 25
809	  6	66.0	10.7	 25
810	  6	84.0	12.8	 25
811	  6	59.0	6.9	 25
812	  6	81.0	9.5	 25
813	  6	113.0	22.1	 25
814	  6	322.0	39.4	 25
815	  6	67.0	12.2	 25
816	  6	59.0	8.0	 25
817	  6	59.0	7.4	 25
818	  6	80.0	11.6	 25
819	  6	65.0	7.8	 25
820	  6	81.0	9.6	 25
821	  6	62.0	11.3	 25
822	  6	94.0	14.5	 25
823	  6	73.0	7.5	 25
824	  6	77.0	9.4	 25
825	  6	59.0	11.5	 25
826	  6	70.0	9.3	 25
827	  6	101.0	12.2	 25
828	  6	94.0	13.6	 25
829	  6	91.0	10.8	 25
830	  6	71.0	6.7	 25
831	  6	73.0	16.3	 25
832	  6	151.0	18.6	 25
833	  6	60.0	9.7	 25
834	  6	56.0	5.6	 25
835	  6	66.0	7.9	 25
836	  6	58.0	7.1	 25
837	  6	66.0	10.7	 25
838	  6	83.0	13.7	 25
839	  6	99.0	14.5	 25
840	  6	59.0	10.7	 25
841	  6	77.0	8.7	 25
842	  6	67.0	13.0	 25
843	  6	60.0	9.7	 25
844	  6	61.0	6.6	 25
845	  6	79.0	12.3	 25
846	  6	73.0	12.8	 25
847	  6	71.0	11.7	 25
848	  6	85.0	15.7	 25
849	  6	74.0	14.3	 25
850	  6	100.0	12.3	 25
851	  6	53.0	6.3	 25
852	  6	99.0	9.0	 25
853	  6	67.0	12.3	 25
854	  6	61.0	9.8	 25
855	  6	65.0	10.4	 25
856	  6	67.0	8.4	 25
857	  6	76.0	14.3	 25
858	  6	114.0	23.5	 25
859	  6	122.0	23.9	 25
860	  6	56.0	8.8	 25
861	  6	68.0	11.1	 25
862	  6	85.0	9.6	 25
863	  6	63.0	11.0	 25
864	  6	118.0	16.3	 25
865	  6	78.0	13.2	 25
866	  6	58.0	8.1	 25
867	  6	69.0	13.4	 25
868	  6	64.0	9.1	 25
869	  6	68.0	13.2	 25
870	  6	58.0	9.5	 25
871	  6	58.0	9.7	 25
872	  6	236.0	27.9	 25
873	  6	54.0	8.6	 25
874	  6	62.0	10.3	 25
875	  6	112.0	18.1	 25
876	  6	81.0	13.8	 25
877	  6	56.0	7.5	 25
878	  6	122.0	16.8	 25
879	  6	211.0	20.6	 25
880	  6	85.0	11.2	 25
881	  6	117.0	18.2	 25
882	  6	74.0	15.1	 25
883	  6	83.0	16.5	 25
884	  6	67.0	10.3	 25
885	  6	166.0	22.1	 25
886	  6	263.0	33.9	 25
887	  6	113.0	14.6	 25
888	  6	61.0	7.3	 25
889	  6	76.0	13.1	 25
890	  6	193.0	34.0	 25
891	  6	66.0	7.9	 25
892	  6	73.0	12.2	 25
893	  6	73.0	9.7	 25
894	  6	110.0	15.7	 25
895	  6	56.0	10.1	 25
896	  6	73.0	11.4	 25
897	  6	57.0	9.8	 25
898	  6	65.0	12.3	 25
899	  6	59.0	11.9	 25
900	  6	70.0	13.5	 25
901	  6	73.0	13.4	 25
902	  6	85.0	18.2	 25
903	  6	74.0	8.4	 25
904	  6	64.0	13.0	 25
905	  6	76.0	14.7	 25
906	  6	79.0	11.8	 25
907	  6	104.0	19.4	 25
908	  6	68.0	11.2	 25
909	  6	70.0	10.0	 25
910	  6	106.0	18.7	 25
911	  6	64.0	8.1	 25
912	  6	291.0	62.0	 25
913	  6	85.0	15.3	 25
914	  6	66.0	12.3	 25
915	  6	78.0	9.8	 25
916	  6	65.0	12.6	 25
917	  6	76.0	14.9	 25
918	  6	92.0	15.9	 25
919	  6	63.0	10.6	 25
920	  6	94.0	17.6	 25
921	  6	74.0	12.8	 25
922	  6	73.0	10.9	 25
923	  6	86.0	15.8	 25
924	  6	137.0	24.2	 25
925	  6	133.0	17.2	 25
926	  6	117.0	21.3	 25
927	  6	81.0	17.6	 25
928	  6	90.0	15.1	 25
929	  6	77.0	11.1	 25
930	  6	57.0	8.6	 25
931	  6	72.0	11.7	 25
932	  6	112.0	15.6	 25
933	  6	71.0	12.9	 25
934	  6	101.0	16.1	 25
935	  6	125.0	13.4	 25
936	  6	82.0	13.4	 25
937	  6	77.0	11.2	 25
938	  6	93.0	16.5	 25
939	  6	76.0	11.8	 25
940	  6	87.0	15.1	 25
941	  6	68.0	10.9	 25
942	  6	68.0	7.5	 25
943	  6	72.0	12.2	 25
944	  6	79.0	10.7	 25
945	  6	141.0	21.6	 25
946	  6	70.0	12.4	 25
947	  6	90.0	12.4	 25
948	  6	82.0	17.2	 25
949	  6	75.0	11.2	 25
950	  6	71.0	16.3	 25
951	  6	101.0	20.1	 25
952	  6	78.0	14.4	 25
953	  6	56.0	9.1	 25
954	  6	72.0	14.3	 25
955	  6	76.0	7.8	 25
956	  6	608.0	96.4	 25
957	  6	63.0	9.5	 25
958	  6	91.0	18.8	 25
959	  6	57.0	11.9	 25
960	  6	251.0	37.2	 25
961	  6	88.0	13.4	 25
962	  6	66.0	12.0	 25
963	  6	59.0	15.4	 25
964	  6	70.0	11.6	 25
965	  6	71.0	13.7	 25
966	  6	64.0	13.9	 25
967	  6	65.0	11.8	 25
968	  6	57.0	11.2	 25
969	  6	90.0	18.2	 25
970	  6	66.0	10.1	 25
971	  6	165.0	29.0	 25
972	  6	62.0	9.1	 25
973	  6	56.0	10.9	 25
974	  6	53.0	10.0	 25
975	  6	64.0	9.7	 25
976	  6	63.0	11.9	 25
977	  6	176.0	21.8	 25
978	  6	78.0	14.9	 25
979	  6	194.0	28.0	 25
980	  6	198.0	30.7	 25
981	  6	85.0	14.0	 25
982	  6	56.0	12.6	 25
983	  6	64.0	10.6	 25
984	  6	73.0	13.6	 25
985	  6	54.0	8.6	 25
986	  6	66.0	11.2	 25
987	  6	69.0	14.0	 25
988	  6	72.0	10.9	 25
989	  6	58.0	9.6	 25
990	  6	70.0	10.8	 25
991	  6	73.0	12.7	 25
992	  6	75.0	9.2	 25
993	  6	60.0	8.2	 25
994	  6	504.0	114.6	 25
995	  6	62.0	12.3	 25
996	  6	75.0	10.5	 25
997	  6	62.0	12.5	 25
998	  6	772.0	125.3	 25
999	  6	277.0	60.8	 25
1000	  6	73.0	12.8	 25
1001	  6	3510.0	652.3	 25
  0	  7	69.0	11.5	 25
  1	  7	217.0	48.2	 25
  2	  7	170.0	31.8	 25
  3	  7	86.0	14.6	 25
  4	  7	63.0	8.0	 25
  5	  7	66.0	10.2	 25
  6	  7	76.0	14.2	 25
  7	  7	60.0	11.6	 25
  8	  7	74.0	11.8	 25
  9	  7	75.0	15.5	 25
 10	  7	128.0	27.3	 25
 11	  7	100.0	16.6	 25
 12	  7	3477.0	725.5	 25
 13	  7	80.0	15.3	 25
 14	  7	62.0	9.3	 25
 15	  7	68.0	13.2	 25
 16	  7	75.0	13.0	 25
 17	  7	96.0	15.0	 25
 18	  7	103.0	22.1	 25
 19	  7	3273.0	555.9	 25
 20	  7	3379.0	533.2	 25
 21	  7	3313.0	505.6	 25
 22	  7	81.0	15.7	 25
 23	  7	121.0	22.5	 25
 24	  7	3484.0	480.2	 25
 25	  7	80.0	15.6	 25
 26	  7	3117.0	648.6	 25
 27	  7	3187.0	653.2	 25
 28	  7	76.0	13.6	 25
 29	  7	82.0	11.6	 25
 30	  7	94.0	16.3	 25
 31	  7	3307.0	542.4	 25
 32	  7	3388.0	591.7	 25
 33	  7	3330.0	552.7	 25
 34	  7	75.0	16.7	 25
 35	  7	92.0	18.6	 25
 36	  7	3481.0	563.5	 25
 37	  7	69.0	12.0	 25
 38	  7	69.0	12.9	 25
 39	  7	66.0	10.3	 25
 40	  7	68.0	10.0	 25
 41	  7	92.0	18.9	 25
 42	  7	3576.0	504.5	 25
 43	  7	91.0	21.2	 25
 44	  7	3190.0	609.1	 25
 45	  7	3393.0	680.0	 25
 46	  7	79.0	16.6	 25
 47	  7	93.0	13.1	 25
 48	  7	67.0	13.2	 25
 49	  7	71.0	16.9	 25
 50	  7	2900.0	557.8	 25
 51	  7	76.0	12.6	 25
 52	  7	76.0	12.7	 25
 53	  7	94.0	23.4	 25
 54	  7	3470.0	622.0	 25
 55	  7	3539.0	555.0	 25
 56	  7	3286.0	535.5	 25
 57	  7	67.0	8.2	 25
 58	  7	67.0	11.0	 25
 59	  7	76.0	12.6	 25
 60	  7	80.0	10.8	 25
 61	  7	99.0	16.8	 25
 62	  7	3613.0	581.4	 25
 63	  7	79.0	14.7	 25
 64	  7	3112.0	651.4	 25
 65	  7	74.0	14.7	 25
 66	  7	3681.0	579.1	 25
 67	  7	99.0	10.9	 25
 68	  7	73.0	16.3	 25
 69	  7	3373.0	573.2	 25
 70	  7	3412.0	552.3	 25
 71	  7	3154.0	540.2	 25
 72	  7	69.0	11.3	 25
 73	  7	84.0	12.4	 25
 74	  7	3382.0	529.5	 25
 75	  7	62.0	11.4	 25
 76	  7	63.0	11.9	 25
 77	  7	65.0	10.4	 25
 78	  7	3538.0	471.5	 25
 79	  7	108.0	17.9	 25
 80	  7	60.0	10.9	 25
 81	  7	3249.0	689.0	 25
 82	  7	3433.0	683.7	 25
 83	  7	3238.0	729.8	 25
 84	  7	62.0	16.2	 25
 85	  7	94.0	17.0	 25
 86	  7	81.0	18.4	 25
 87	  7	3457.0	646.5	 25
 88	  7	3446.0	640.3	 25
 89	  7	3320.0	504.7	 25
 90	  7	72.0	12.3	 25
 91	  7	75.0	10.8	 25
 92	  7	75.0	10.2	 25
 93	  7	87.0	15.8	 25
 94	  7	3386.0	592.0	 25
 95	  7	80.0	12.3	 25
 96	  7	60.0	8.9	 25
 97	  7	3500.0	553.1	 25
 98	  7	83.0	18.8	 25
 99	  7	107.0	14.2	 25
100	  7	68.0	11.7	 25
101	  7	69.0	14.2	 25
102	  7	73.0	10.9	 25
103	  7	3374.0	552.8	 25
104	  7	63.0	7.5	 25
105	  7	87.0	12.1	 25
106	  7	3671.0	482.4	 25
107	  7	80.0	14.4	 25
108	  7	92.0	30.4	 25
109	  7	3588.0	465.3	 25
110	  7	80.0	12.8	 25
111	  7	79.0	11.5	 25
112	  7	79.0	11.2	 25
113	  7	95.0	18.0	 25
114	  7	67.0	10.2	 25
115	  7	59.0	12.1	 25
116	  7	73.0	9.7	 25
117	  7	86.0	17.2	 25
118	  7	3678.0	636.5	 25
119	  7	92.0	16.9	 25
120	  7	106.0	17.5	 25
121	  7	89.0	12.8	 25
122	  7	9295.0	1996.9	 25
123	  7	115.0	25.3	 25
124	  7	82.0	14.6	 25
125	  7	77.0	14.7	 25
126	  7	67.0	14.5	 25
127	  7	61.0	7.7	 25
128	  7	1652.0	213.2	 25
129	  7	810.0	88.8	 25
130	  7	223.0	27.4	 25
131	  7	271.0	41.9	 25
132	  7	57.0	10.5	 25
133	  7	76.0	12.3	 25
134	  7	227.0	32.0	 25
135	  7	94.0	12.5	 25
136	  7	289.0	39.7	 25
137	  7	70.0	10.1	 25
138	  7	59.0	5.9	 25
139	  7	57.0	8.1	 25
140	  7	62.0	8.5	 25
141	  7	57.0	10.3	 25
142	  7	519.0	67.7	 25
143	  7	67.0	12.0	 25
144	  7	78.0	11.7	 25
145	  7	74.0	7.7	 25
146	  7	122.0	15.9	 25
147	  7	95.0	15.8	 25
148	  7	97.0	16.5	 25
149	  7	60.0	7.8	 25
150	  7	112.0	20.9	 25
151	  7	115.0	22.5	 25
152	  7	214.0	37.1	 25
153	  7	448.0	65.0	 25
154	  7	228.0	31.2	 25
155	  7	88.0	15.3	 25
156	  7	65.0	9.0	 25
157	  7	127.0	20.2	 25
158	  7	141.0	21.8	 25
159	  7	76.0	11.8	 25
160	  7	119.0	19.0	 25
161	  7	107.0	14.5	 25
162	  7	82.0	19.0	 25
163	  7	58.0	5.7	 25
164	  7	43.0	5.2	 25
165	  7	83.0	13.2	 25
166	  7	96.0	13.5	 25
167	  7	58.0	8.4	 25
168	  7	69.0	12.6	 25
169	  7	57.0	9.8	 25
170	  7	56.0	7.5	 25
171	  7	96.0	13.5	 25
172	  7	119.0	15.1	 25
173	  7	51.0	8.3	 25
174	  7	220.0	40.9	 25
175	  7	230.0	27.4	 25
176	  7	63.0	12.9	 25
177	  7	129.0	20.4	 25
178	  7	98.0	13.1	 25
179	  7	76.0	15.1	 25
180	  7	233.0	38.2	 25
181	  7	56.0	5.8	 25
182	  7	128.0	20.4	 25
183	  7	54.0	6.3	 25
184	  7	110.0	15.8	 25
185	  7	60.0	10.0	 25
186	  7	123.0	18.9	 25
187	  7	73.0	13.6	 25
188	  7	360.0	32.8	 25
189	  7	77.0	11.3	 25
190	  7	101.0	13.1	 25
191	  7	1019.0	131.2	 25
192	  7	72.0	11.0	 25
193	  7	58.0	9.0	 25
194	  7	69.0	10.3	 25
195	  7	125.0	14.4	 25
196	  7	118.0	20.0	 25
197	  7	84.0	14.8	 25
198	  7	141.0	18.0	 25
199	  7	88.0	12.3	 25
200	  7	71.0	12.8	 25
201	  7	100.0	22.7	 25
202	  7	63.0	10.3	 25
203	  7	63.0	10.8	 25
204	  7	222.0	37.4	 25
205	  7	52.0	6.5	 25
206	  7	69.0	9.2	 25
207	  7	89.0	17.0	 25
208	  7	65.0	10.5	 25
209	  7	94.0	18.5	 25
210	  7	63.0	10.3	 25
211	  7	66.0	6.8	 25
212	  7	92.0	14.4	 25
213	  7	146.0	19.4	 25
214	  7	81.0	12.0	 25
215	  7	108.0	18.5	 25
216	  7	67.0	9.0	 25
217	  7	76.0	12.1	 25
218	  7	96.0	11.9	 25
219	  7	758.0	115.2	 25
220	  7	293.0	45.0	 25
221	  7	56.0	10.8	 25
222	  7	115.0	24.0	 25
223	  7	1696.0	208.6	 25
224	  7	113.0	13.9	 25
225	  7	111.0	15.3	 25
226	  7	87.0	12.4	 25
227	  7	225.0	29.9	 25
228	  7	81.0	14.4	 25
229	  7	292.0	45.5	 25
230	  7	87.0	14.4	 25
231	  7	159.0	17.2	 25
232	  7	130.0	24.1	 25
233	  7	6665.0	1254.0	 25
234	  7	61.0	11.2	 25
235	  7	104.0	15.3	 25
236	  7	67.0	11.6	 25
237	  7	91.0	18.0	 25
238	  7	52.0	6.1	 25
239	  7	138.0	25.6	 25
240	  7	69.0	11.1	 25
241	  7	88.0	11.5	 25
242	  7	85.0	15.7	 25
243	  7	76.0	12.6	 25
244	  7	106.0	21.0	 25
245	  7	82.0	14.9	 25
246	  7	56.0	8.5	 25
247	  7	145.0	32.1	 25
248	  7	99.0	19.7	 25
249	  7	65.0	10.6	 25
250	  7	122.0	22.4	 25
251	  7	73.0	9.9	 25
252	  7	64.0	7.9	 25
253	  7	74.0	9.2	 25
254	  7	127.0	15.5	 25
255	  7	78.0	13.9	 25
256	  7	152.0	27.2	 25
257	  7	47.0	5.9	 25
258	  7	129.0	19.6	 25
259	  7	114.0	17.6	 25
260	  7	98.0	18.5	 25
261	  7	58.0	9.3	 25
262	  7	76.0	12.5	 25
263	  7	122.0	22.2	 25
264	  7	74.0	10.1	 25
265	  7	66.0	12.7	 25
266	  7	975.0	189.5	 25
267	  7	71.0	11.1	 25
268	  7	77.0	10.8	 25
269	  7	427.0	85.8	 25
270	  7	57.0	11.4	 25
271	  7	64.0	10.1	 25
272	  7	54.0	5.6	 25
273	  7	71.0	14.0	 25
274	  7	82.0	10.9	 25
275	  7	180.0	24.4	 25
276	  7	152.0	13.8	 25
277	  7	108.0	18.5	 25
278	  7	86.0	14.0	 25
279	  7	1014.0	181.2	 25
280	  7	103.0	24.6	 25
281	  7	66.0	12.0	 25
282	  7	78.0	10.4	 25
283	  7	115.0	14.7	 25
284	  7	59.0	10.2	 25
285	  7	2352.0	524.4	 25
286	  7	76.0	16.5	 25
287	  7	352.0	80.7	 25
288	  7	74.0	15.1	 25
289	  7	166.0	33.0	 25
290	  7	108.0	20.3	 25
291	  7	71.0	13.6	 25
292	  7	75.0	12.5	 25
293	  7	69.0	11.3	 25
294	  7	64.0	12.0	 25
295	  7	112.0	16.8	 25
296	  7	75.0	11.5	 25
297	  7	294.0	36.5	 25
298	  7	70.0	13.1	 25
299	  7	1712.0	230.4	 25
300	  7	173.0	18.5	 25
301	  7	111.0	17.1	 25
302	  7	237.0	43.4	 25
303	  7	64.0	9.4	 25
304	  7	68.0	12.8	 25
305	  7	71.0	10.6	 25
306	  7	102.0	18.9	 25
307	  7	92.0	18.4	 25
308	  7	170.0	32.9	 25
309	  7	142.0	21.3	 25
310	  7	118.0	16.6	 25
311	  7	99.0	18.8	 25
312	  7	86.0	13.8	 25
313	  7	84.0	17.2	 25
314	  7	68.0	15.0	 25
315	  7	156.0	35.0	 25
316	  7	54.0	8.6	 25
317	  7	61.0	10.1	 25
318	  7	99.0	18.3	 25
319	  7	882.0	147.3	 25
320	  7	100.0	17.7	 25
321	  7	251.0	53.2	 25
322	  7	109.0	21.6	 25
323	  7	69.0	12.9	 25
324	  7	105.0	17.3	 25
325	  7	56.0	12.4	 25
326	  7	77.0	15.3	 25
327	  7	6735.0	1102.3	 25
328	  7	6794.0	1443.5	 25
329	  7	87.0	13.6	 25
330	  7	128.0	22.3	 25
331	  7	117.0	16.0	 25
332	  7	66.0	16.2	 25
333	  7	362.0	63.5	 25
334	  7	118.0	18.1	 25
335	  7	101.0	14.9	 25
336	  7	158.0	26.6	 25
337	  7	126.0	15.4	 25
338	  7	87.0	19.0	 25
339	  7	68.0	13.7	 25
340	  7	101.0	18.8	 25
341	  7	76.0	13.2	 25
342	  7	138.0	25.5	 25
343	  7	95.0	16.5	 25
344	  7	152.0	20.0	 25
345	  7	185.0	34.7	 25
346	  7	94.0	19.9	 25
347	  7	82.0	19.4	 25
348	  7	72.0	15.2	 25
349	  7	204.0	35.3	 25
350	  7	127.0	21.6	 25
351	  7	125.0	20.9	 25
352	  7	65.0	11.5	 25
353	  7	62.0	13.6	 25
354	  7	69.0	12.0	 25
355	  7	61.0	12.0	 25
356	  7	74.0	15.6	 25
357	  7	59.0	12.6	 25
358	  7	120.0	17.8	 25
359	  7	237.0	30.4	 25
360	  7	75.0	12.0	 25
361	  7	914.0	140.7	 25
362	  7	64.0	9.5	 25
363	  7	61.0	10.5	 25
364	  7	86.0	18.2	 25
365	  7	110.0	14.9	 25
366	  7	70.0	9.2	 25
367	  7	52.0	7.5	 25
368	  7	80.0	14.3	 25
369	  7	77.0	17.5	 25
370	  7	92.0	15.7	 25
371	  7	87.0	15.0	 25
372	  7	137.0	27.8	 25
373	  7	112.0	16.4	 25
374	  7	98.0	18.5	 25
375	  7	63.0	8.5	 25
376	  7	62.0	11.8	 25
377	  7	70.0	13.3	 25
378	  7	86.0	23.1	 25
379	  7	61.0	12.1	 25
380	  7	46.0	6.1	 25
381	  7	47.0	10.6	 25
382	  7	46.0	5.4	 25
383	  7	44.0	8.0	 25
384	  7	37.0	4.5	 25
385	  7	36.0	5.9	 25
386	  7	76.0	12.6	 25
387	  7	51.0	6.9	 25
388	  7	189.0	27.3	 25
389	  7	45.0	9.9	 25
390	  7	42.0	7.9	 25
391	  7	46.0	6.5	 25
392	  7	40.0	8.0	 25
393	  7	42.0	8.2	 25
394	  7	233.0	45.7	 25
395	  7	176.0	36.8	 25
396	  7	67.0	9.6	 25
397	  7	63.0	11.3	 25
398	  7	75.0	13.1	 25
399	  7	109.0	25.3	 25
400	  7	421.0	81.7	 25
401	  7	69.0	9.7	 25
402	  7	2577.0	609.2	 25
403	  7	188.0	24.4	 25
404	  7	96.0	21.0	 25
405	  7	402.0	60.6	 25
406	  7	69.0	10.1	 25
407	  7	78.0	12.9	 25
408	  7	81.0	14.2	 25
409	  7	85.0	15.7	 25
410	  7	78.0	12.9	 25
411	  7	57.0	7.7	 25
412	  7	59.0	10.5	 25
413	  7	148.0	21.2	 25
414	  7	60.0	12.4	 25
415	  7	1726.0	238.6	 25
416	  7	82.0	17.0	 25
417	  7	61.0	12.9	 25
418	  7	65.0	12.6	 25
419	  7	75.0	10.3	 25
420	  7	174.0	37.6	 25
421	  7	174.0	28.1	 25
422	  7	196.0	36.7	 25
423	  7	109.0	21.9	 25
424	  7	94.0	13.3	 25
425	  7	70.0	13.2	 25
426	  7	63.0	9.7	 25
427	  7	81.0	17.7	 25
428	  7	67.0	14.4	 25
429	  7	62.0	10.9	 25
430	  7	407.0	51.4	 25
431	  7	60.0	9.0	 25
432	  7	55.0	11.1	 25
433	  7	74.0	16.3	 25
434	  7	66.0	14.8	 25
435	  7	56.0	10.0	 25
436	  7	164.0	26.2	 25
437	  7	74.0	16.1	 25
438	  7	72.0	9.4	 25
439	  7	63.0	11.1	 25
440	  7	68.0	11.8	 25
441	  7	147.0	20.4	 25
442	  7	157.0	27.1	 25
443	  7	81.0	11.1	 25
444	  7	75.0	16.2	 25
445	  7	64.0	6.7	 25
446	  7	122.0	18.4	 25
447	  7	102.0	15.5	 25
448	  7	83.0	13.7	 25
449	  7	92.0	16.3	 25
450	  7	77.0	10.5	 25
451	  7	87.0	13.8	 25
452	  7	107.0	13.8	 25
453	  7	457.0	88.0	 25
454	  7	72.0	10.6	 25
455	  7	58.0	7.4	 25
456	  7	54.0	11.1	 25
457	  7	56.0	9.4	 25
458	  7	60.0	11.5	 25
459	  7	61.0	8.5	 25
460	  7	151.0	29.3	 25
461	  7	64.0	9.5	 25
462	  7	73.0	10.2	 25
463	  7	60.0	9.0	 25
464	  7	118.0	25.9	 25
465	  7	105.0	19.9	 25
466	  7	71.0	10.1	 25
467	  7	111.0	11.8	 25
468	  7	112.0	16.8	 25
469	  7	96.0	16.8	 25
470	  7	80.0	15.0	 25
471	  7	72.0	7.3	 25
472	  7	200.0	35.4	 25
473	  7	61.0	10.1	 25
474	  7	88.0	14.8	 25
475	  7	70.0	9.8	 25
476	  7	165.0	27.5	 25
477	  7	70.0	10.4	 25
478	  7	69.0	10.2	 25
479	  7	138.0	23.1	 25
480	  7	59.0	6.8	 25
481	  7	107.0	20.0	 25
482	  7	97.0	13.6	 25
483	  7	119.0	28.5	 25
484	  7	112.0	18.5	 25
485	  7	114.0	14.6	 25
486	  7	65.0	9.9	 25
487	  7	60.0	9.5	 25
488	  7	104.0	13.7	 25
489	  7	97.0	16.3	 25
490	  7	158.0	30.2	 25
491	  7	94.0	7.5	 25
492	  7	117.0	19.6	 25
493	  7	108.0	23.0	 25
494	  7	59.0	7.5	 25
495	  7	70.0	9.4	 25
496	  7	140.0	25.6	 25
497	  7	2631.0	446.7	 25
498	  7	88.0	14.4	 25
499	  7	71.0	11.7	 25
500	  7	68.0	11.4	 25
501	  7	1415.0	204.8	 25
502	  7	76.0	12.2	 25
503	  7	69.0	10.9	 25
504	  7	218.0	32.1	 25
505	  7	95.0	11.0	 25
506	  7	1461.0	275.9	 25
507	  7	89.0	12.9	 25
508	  7	86.0	10.5	 25
509	  7	130.0	22.1	 25
510	  7	64.0	9.3	 25
511	  7	78.0	13.4	 25
512	  7	209.0	32.1	 25
513	  7	350.0	41.9	 25
514	  7	154.0	32.7	 25
515	  7	87.0	16.4	 25
516	  7	66.0	7.7	 25
517	  7	55.0	8.8	 25
518	  7	68.0	10.3	 25
519	  7	62.0	8.2	 25
520	  7	61.0	9.0	 25
521	  7	258.0	36.9	 25
522	  7	101.0	16.8	 25
523	  7	407.0	57.0	 25
524	  7	79.0	11.1	 25
525	  7	95.0	12.1	 25
526	  7	65.0	10.7	 25
527	  7	57.0	10.9	 25
528	  7	82.0	13.7	 25
529	  7	108.0	20.3	 25
530	  7	109.0	17.0	 25
531	  7	142.0	19.3	 25
532	  7	358.0	52.0	 25
533	  7	142.0	16.9	 25
534	  7	212.0	27.4	 25
535	  7	63.0	8.9	 25
536	  7	50.0	7.6	 25
537	  7	143.0	26.3	 25
538	  7	641.0	113.2	 25
539	  7	86.0	12.3	 25
540	  7	71.0	13.9	 25
541	  7	66.0	7.7	 25
542	  7	83.0	11.2	 25
543	  7	70.0	14.0	 25
544	  7	77.0	7.0	 25
545	  7	167.0	27.9	 25
546	  7	66.0	8.1	 25
547	  7	82.0	15.7	 25
548	  7	79.0	15.0	 25
549	  7	391.0	71.2	 25
550	  7	410.0	63.3	 25
551	  7	82.0	12.5	 25
552	  7	61.0	9.6	 25
553	  7	3253.0	575.6	 25
554	  7	101.0	14.7	 25
555	  7	86.0	11.8	 25
556	  7	72.0	9.5	 25
557	  7	64.0	9.9	 25
558	  7	139.0	21.4	 25
559	  7	73.0	14.3	 25
560	  7	68.0	9.3	 25
561	  7	132.0	16.7	 25
562	  7	67.0	12.0	 25
563	  7	53.0	7.9	 25
564	  7	128.0	22.5	 25
565	  7	2693.0	409.2	 25
566	  7	2172.0	359.8	 25
567	  7	159.0	21.1	 25
568	  7	462.0	67.9	 25
569	  7	7529.0	1202.6	 25
570	  7	87.0	14.4	 25
571	  7	103.0	13.4	 25
572	  7	384.0	74.0	 25
573	  7	83.0	12.0	 25
574	  7	78.0	8.7	 25
575	  7	64.0	8.2	 25
576	  7	1880.0	220.5	 25
577	  7	86.0	12.5	 25
578	  7	110.0	12.6	 25
579	  7	65.0	9.7	 25
580	  7	79.0	8.8	 25
581	  7	171.0	31.5	 25
582	  7	100.0	13.6	 25
583	  7	217.0	25.3	 25
584	  7	103.0	14.8	 25
585	  7	71.0	7.6	 25
586	  7	1878.0	345.9	 25
587	  7	91.0	14.5	 25
588	  7	74.0	9.4	 25
589	  7	77.0	10.2	 25
590	  7	69.0	11.4	 25
591	  7	382.0	48.7	 25
592	  7	63.0	8.0	 25
593	  7	56.0	8.0	 25
594	  7	54.0	8.6	 25
595	  7	69.0	12.6	 25
596	  7	92.0	13.9	 25
597	  7	75.0	8.0	 25
598	  7	213.0	59.9	 25
599	  7	2658.0	336.2	 25
600	  7	126.0	19.4	 25
601	  7	72.0	11.8	 25
602	  7	58.0	8.7	 25
603	  7	79.0	13.8	 25
604	  7	82.0	11.6	 25
605	  7	53.0	6.3	 25
606	  7	53.0	7.7	 25
607	  7	69.0	7.8	 25
608	  7	160.0	16.1	 25
609	  7	142.0	17.8	 25
610	  7	66.0	11.0	 25
611	  7	81.0	10.6	 25
612	  7	59.0	8.4	 25
613	  7	372.0	40.4	 25
614	  7	863.0	131.9	 25
615	  7	131.0	18.6	 25
616	  7	75.0	8.1	 25
617	  7	71.0	10.7	 25
618	  7	250.0	42.3	 25
619	  7	84.0	10.6	 25
620	  7	181.0	21.8	 25
621	  7	130.0	27.5	 25
622	  7	70.0	10.7	 25
623	  7	114.0	18.1	 25
624	  7	223.0	32.4	 25
625	  7	75.0	10.7	 25
626	  7	339.0	64.6	 25
627	  7	69.0	11.6	 25
628	  7	73.0	10.8	 25
629	  7	124.0	13.5	 25
630	  7	126.0	18.1	 25
631	  7	59.0	9.9	 25
632	  7	211.0	46.9	 25
633	  7	75.0	9.0	 25
634	  7	130.0	17.4	 25
635	  7	96.0	11.9	 25
636	  7	132.0	29.6	 25
637	  7	118.0	22.4	 25
638	  7	89.0	17.0	 25
639	  7	137.0	18.7	 25
640	  7	180.0	31.0	 25
641	  7	81.0	10.2	 25
642	  7	97.0	13.4	 25
643	  7	390.0	54.5	 25
644	  7	75.0	13.3	 25
645	  7	70.0	10.4	 25
646	  7	125.0	24.5	 25
647	  7	87.0	15.9	 25
648	  7	69.0	11.9	 25
649	  7	71.0	12.9	 25
650	  7	67.0	12.1	 25
651	  7	1051.0	104.1	 25
652	  7	225.0	26.8	 25
653	  7	111.0	18.9	 25
654	  7	274.0	40.0	 25
655	  7	92.0	12.8	 25
656	  7	75.0	12.1	 25
657	  7	123.0	15.9	 25
658	  7	74.0	12.4	 25
659	  7	93.0	22.6	 25
660	  7	1986.0	342.3	 25
661	  7	2098.0	328.0	 25
662	  7	2152.0	362.1	 25
663	  7	175.0	23.0	 25
664	  7	52.0	7.3	 25
665	  7	59.0	10.0	 25
666	  7	65.0	7.5	 25
667	  7	82.0	11.5	 25
668	  7	185.0	29.4	 25
669	  7	94.0	17.9	 25
670	  7	59.0	7.9	 25
671	  7	64.0	10.1	 25
672	  7	148.0	14.9	 25
673	  7	86.0	15.2	 25
674	  7	68.0	10.7	 25
675	  7	95.0	14.4	 25
676	  7	169.0	25.4	 25
677	  7	153.0	27.6	 25
678	  7	195.0	40.6	 25
679	  7	69.0	9.1	 25
680	  7	80.0	14.1	 25
681	  7	55.0	7.7	 25
682	  7	130.0	19.9	 25
683	  7	88.0	16.0	 25
684	  7	88.0	19.2	 25
685	  7	85.0	16.1	 25
686	  7	78.0	16.1	 25
687	  7	64.0	9.6	 25
688	  7	58.0	7.4	 25
689	  7	154.0	29.3	 25
690	  7	72.0	10.5	 25
691	  7	129.0	27.3	 25
692	  7	86.0	14.1	 25
693	  7	87.0	12.8	 25
694	  7	93.0	17.4	 25
695	  7	82.0	19.7	 25
696	  7	93.0	21.5	 25
697	  7	974.0	171.4	 25
698	  7	97.0	16.9	 25
699	  7	246.0	41.4	 25
700	  7	87.0	12.9	 25
701	  7	173.0	31.4	 25
702	  7	56.0	9.8	 25
703	  7	78.0	14.9	 25
704	  7	80.0	14.1	 25
705	  7	118.0	16.7	 25
706	  7	173.0	31.7	 25
707	  7	52.0	6.9	 25
708	  7	60.0	11.2	 25
709	  7	138.0	27.4	 25
710	  7	85.0	10.5	 25
711	  7	75.0	13.8	 25
712	  7	117.0	31.8	 25
713	  7	100.0	21.3	 25
714	  7	221.0	37.9	 25
715	  7	89.0	18.7	 25
716	  7	154.0	20.6	 25
717	  7	156.0	27.1	 25
718	  7	69.0	11.3	 25
719	  7	1092.0	222.8	 25
720	  7	66.0	11.1	 25
721	  7	59.0	11.6	 25
722	  7	83.0	17.8	 25
723	  7	93.0	18.7	 25
724	  7	188.0	29.5	 25
725	  7	103.0	17.0	 25
726	  7	128.0	27.3	 25
727	  7	69.0	11.0	 25
728	  7	62.0	9.7	 25
729	  7	74.0	14.1	 25
730	  7	86.0	19.1	 25
731	  7	84.0	22.6	 25
732	  7	115.0	25.8	 25
733	  7	82.0	10.8	 25
734	  7	128.0	18.8	 25
735	  7	64.0	11.7	 25
736	  7	76.0	16.3	 25
737	  7	65.0	8.6	 25
738	  7	423.0	63.9	 25
739	  7	110.0	20.4	 25
740	  7	231.0	38.3	 25
741	  7	139.0	26.4	 25
742	  7	66.0	9.8	 25
743	  7	100.0	16.4	 25
744	  7	691.0	111.3	 25
745	  7	82.0	13.3	 25
746	  7	94.0	20.0	 25
747	  7	82.0	11.7	 25
748	  7	67.0	10.6	 25
749	  7	55.0	8.3	 25
750	  7	72.0	15.8	 25
751	  7	139.0	36.0	 25
752	  7	100.0	19.3	 25
753	  7	67.0	10.6	 25
754	  7	68.0	10.5	 25
755	  7	59.0	8.6	 25
756	  7	416.0	180.7	 25
757	  7	138.0	23.7	 25
758	  7	64.0	11.3	 25
759	  7	62.0	14.1	 25
760	  7	90.0	18.3	 25
761	  7	284.0	42.9	 25
762	  7	82.0	13.9	 25
763	  7	87.0	12.4	 25
764	  7	75.0	12.9	 25
765	  7	60.0	12.7	 25
766	  7	62.0	10.4	 25
767	  7	348.0	73.5	 25
768	  7	329.0	47.3	 25
769	  7	128.0	20.1	 25
770	  7	202.0	33.7	 25
771	  7	199.0	35.6	 25
772	  7	80.0	14.6	 25
773	  7	78.0	11.6	 25
774	  7	77.0	13.1	 25
775	  7	63.0	9.3	 25
776	  7	73.0	12.2	 25
777	  7	569.0	123.8	 25
778	  7	72.0	11.7	 25
779	  7	97.0	17.3	 25
780	  7	96.0	13.9	 25
781	  7	99.0	17.0	 25
782	  7	100.0	15.0	 25
783	  7	59.0	7.9	 25
784	  7	74.0	15.8	 25
785	  7	81.0	16.1	 25
786	  7	1106.0	191.9	 25
787	  7	71.0	14.6	 25
788	  7	93.0	17.0	 25
789	  7	75.0	10.9	 25
790	  7	107.0	15.4	 25
791	  7	108.0	16.3	 25
792	  7	242.0	40.3	 25
793	  7	184.0	46.9	 25
794	  7	87.0	20.9	 25
795	  7	55.0	8.4	 25
796	  7	62.0	10.8	 25
797	  7	148.0	18.5	 25
798	  7	67.0	8.1	 25
799	  7	60.0	9.0	 25
800	  7	58.0	8.1	 25
801	  7	61.0	11.7	 25
802	  7	101.0	18.4	 25
803	  7	62.0	11.1	 25
804	  7	211.0	32.9	 25
805	  7	156.0	21.2	 25
806	  7	446.0	61.9	 25
807	  7	168.0	27.5	 25
808	  7	178.0	26.3	 25
809	  7	118.0	21.3	 25
810	  7	72.0	12.6	 25
811	  7	58.0	10.3	 25
812	  7	73.0	12.1	 25
813	  7	64.0	12.7	 25
814	  7	102.0	16.5	 25
815	  7	90.0	12.2	 25
816	  7	135.0	16.5	 25
817	  7	136.0	19.6	 25
818	  7	144.0	20.9	 25
819	  7	187.0	35.3	 25
820	  7	55.0	7.0	 25
821	  7	72.0	11.9	 25
822	  7	64.0	15.0	 25
823	  7	2436.0	290.2	 25
824	  7	68.0	10.5	 25
825	  7	104.0	21.9	 25
826	  7	987.0	123.5	 25
827	  7	327.0	51.1	 25
828	  7	78.0	13.3	 25
829	  7	66.0	11.5	 25
830	  7	63.0	11.0	 25
831	  7	95.0	11.5	 25
832	  7	51.0	4.5	 25
833	  7	75.0	13.6	 25
834	  7	70.0	12.1	 25
835	  7	64.0	12.8	 25
836	  7	75.0	9.7	 25
837	  7	72.0	10.3	 25
838	  7	71.0	10.7	 25
839	  7	80.0	13.3	 25
840	  7	85.0	16.3	 25
841	  7	128.0	21.8	 25
842	  7	84.0	10.8	 25
843	  7	125.0	12.7	 25
844	  7	111.0	22.7	 25
845	  7	198.0	32.1	 25
846	  7	108.0	17.3	 25
847	  7	99.0	21.0	 25
848	  7	78.0	11.2	 25
849	  7	68.0	12.4	 25
850	  7	76.0	16.9	 25
851	  7	69.0	11.3	 25
852	  7	101.0	15.9	 25
853	  7	70.0	9.7	 25
854	  7	139.0	20.8	 25
855	  7	53.0	12.0	 25
856	  7	57.0	10.2	 25
857	  7	57.0	9.6	 25
858	  7	117.0	23.0	 25
859	  7	222.0	26.5	 25
860	  7	87.0	14.0	 25
861	  7	275.0	41.1	 25
862	  7	80.0	16.3	 25
863	  7	63.0	11.0	 25
864	  7	78.0	12.6	 25
865	  7	54.0	12.1	 25
866	  7	261.0	47.3	 25
867	  7	67.0	10.3	 25
868	  7	99.0	14.9	 25
869	  7	123.0	20.9	 25
870	  7	81.0	9.9	 25
871	  7	54.0	11.0	 25
872	  7	67.0	13.6	 25
873	  7	82.0	13.5	 25
874	  7	96.0	12.5	 25
875	  7	86.0	15.4	 25
876	  7	64.0	9.6	 25
877	  7	74.0	17.4	 25
878	  7	224.0	33.5	 25
879	  7	76.0	13.9	 25
880	  7	68.0	7.7	 25
881	  7	79.0	12.9	 25
882	  7	61.0	6.9	 25
883	  7	73.0	14.4	 25
884	  7	85.0	12.7	 25
885	  7	138.0	23.3	 25
886	  7	63.0	11.2	 25
887	  7	98.0	16.6	 25
888	  7	148.0	26.2	 25
889	  7	77.0	13.8	 25
890	  7	74.0	13.9	 25
891	  7	59.0	7.8	 25
892	  7	65.0	10.3	 25
893	  7	55.0	7.6	 25
894	  7	73.0	12.2	 25
895	  7	85.0	11.9	 25
896	  7	63.0	8.3	 25
897	  7	81.0	10.8	 25
898	  7	88.0	10.7	 25
899	  7	162.0	29.9	 25
900	  7	74.0	14.5	 25
901	  7	70.0	9.3	 25
902	  7	60.0	7.9	 25
903	  7	98.0	15.8	 25
904	  7	218.0	40.7	 25
905	  7	7572.0	1289.0	 25
906	  7	256.0	45.2	 25
907	  7	165.0	27.6	 25
908	  7	90.0	14.1	 25
909	  7	101.0	15.3	 25
910	  7	94.0	20.1	 25
911	  7	70.0	10.1	 25
912	  7	70.0	11.3	 25
913	  7	55.0	9.0	 25
914	  7	77.0	14.2	 25
915	  7	58.0	9.7	 25
916	  7	82.0	16.1	 25
917	  7	66.0	11.5	 25
918	  7	94.0	14.5	 25
919	  7	85.0	10.6	 25
920	  7	512.0	85.9	 25
921	  7	80.0	11.5	 25
922	  7	342.0	78.7	 25
923	  7	71.0	12.5	 25
924	  7	121.0	13.7	 25
925	  7	417.0	76.4	 25
926	  7	82.0	11.5	 25
927	  7	92.0	15.2	 25
928	  7	51.0	8.2	 25
929	  7	81.0	9.5	 25
930	  7	78.0	10.7	 25
931	  7	187.0	30.5	 25
932	  7	191.0	16.9	 25
933	  7	101.0	14.8	 25
934	  7	107.0	16.6	 25
935	  7	140.0	25.0	 25
936	  7	83.0	14.5	 25
937	  7	67.0	8.0	 25
938	  7	101.0	17.2	 25
939	  7	71.0	12.5	 25
940	  7	61.0	9.6	 25
941	  7	70.0	11.6	 25
942	  7	65.0	8.9	 25
943	  7	387.0	66.4	 25
944	  7	238.0	41.4	 25
945	  7	60.0	7.0	 25
946	  7	68.0	12.9	 25
947	  7	78.0	14.0	 25
948	  7	103.0	15.5	 25
949	  7	82.0	10.8	 25
950	  7	75.0	6.9	 25
951	  7	86.0	12.6	 25
952	  7	84.0	16.2	 25
953	  7	88.0	12.8	 25
954	  7	119.0	19.6	 25
955	  7	11941.0	1833.6	 25
956	  7	11899.0	1860.5	 25
957	  7	105.0	15.7	 25
958	  7	69.0	8.6	 25
959	  7	51.0	7.7	 25
960	  7	67.0	9.5	 25
961	  7	59.0	8.6	 25
962	  7	273.0	45.5	 25
963	  7	1056.0	202.4	 25
964	  7	73.0	10.3	 25
965	  7	234.0	31.8	 25
966	  7	157.0	19.0	 25
967	  7	119.0	18.4	 25
968	  7	71.0	9.5	 25
969	  7	263.0	36.3	 25
970	  7	115.0	14.6	 25
971	  7	53.0	9.5	 25
972	  7	94.0	18.4	 25
973	  7	64.0	9.8	 25
974	  7	119.0	22.3	 25
975	  7	95.0	17.4	 25
976	  7	70.0	11.6	 25
977	  7	192.0	34.2	 25
978	  7	103.0	16.5	 25
979	  7	74.0	13.1	 25
980	  7	78.0	15.3	 25
981	  7	69.0	11.0	 25
982	  7	60.0	9.1	 25
983	  7	53.0	7.5	 25
984	  7	80.0	14.1	 25
985	  7	76.0	11.3	 25
986	  7	65.0	10.3	 25
987	  7	63.0	12.2	 25
988	  7	79.0	10.3	 25
989	  7	100.0	13.5	 25
990	  7	74.0	9.3	 25
991	  7	67.0	9.2	 25
992	  7	272.0	36.0	 25
993	  7	55.0	8.6	 25
994	  7	59.0	10.3	 25
995	  7	169.0	23.8	 25
996	  7	80.0	14.7	 25
997	  7	86.0	9.5	 25
998	  7	415.0	69.8	 25
999	  7	78.0	13.8	 25
1000	  7	77.0	9.2	 25
1001	  7	66.0	13.3	 25
  0	  8	3207.0	597.7	 25
  1	  8	128.0	22.7	 25
  2	  8	113.0	13.3	 25
  3	  8	92.0	8.3	 25
  4	  8	71.0	13.4	 25
  5	  8	67.0	10.5	 25
  6	  8	97.0	14.9	 25
  7	  8	75.0	13.0	 25
  8	  8	75.0	12.1	 25
  9	  8	80.0	12.8	 25
 10	  8	83.0	13.1	 25
 11	  8	90.0	14.1	 25
 12	  8	3574.0	565.3	 25
 13	  8	58.0	8.3	 25
 14	  8	68.0	13.8	 25
 15	  8	3187.0	536.8	 25
 16	  8	3407.0	599.6	 25
 17	  8	106.0	17.6	 25
 18	  8	3280.0	574.7	 25
 19	  8	86.0	14.0	 25
 20	  8	73.0	12.5	 25
 21	  8	68.0	10.3	 25
 22	  8	3270.0	532.7	 25
 23	  8	112.0	17.9	 25
 24	  8	3691.0	476.4	 25
 25	  8	3057.0	449.4	 25
 26	  8	86.0	15.5	 25
 27	  8	71.0	10.2	 25
 28	  8	3416.0	465.9	 25
 29	  8	112.0	18.0	 25
 30	  8	3424.0	577.7	 25
 31	  8	102.0	25.3	 25
 32	  8	91.0	16.7	 25
 33	  8	86.0	13.7	 25
 34	  8	3292.0	520.4	 25
 35	  8	91.0	14.0	 25
 36	  8	3558.0	574.8	 25
 37	  8	74.0	10.8	 25
 38	  8	56.0	7.9	 25
 39	  8	58.0	9.0	 25
 40	  8	68.0	8.6	 25
 41	  8	84.0	11.4	 25
 42	  8	3713.0	442.6	 25
 43	  8	3101.0	527.9	 25
 44	  8	75.0	7.8	 25
 45	  8	84.0	17.6	 25
 46	  8	3389.0	627.0	 25
 47	  8	97.0	17.7	 25
 48	  8	53.0	8.2	 25
 49	  8	59.0	7.9	 25
 50	  8	64.0	12.9	 25
 51	  8	62.0	8.7	 25
 52	  8	63.0	9.0	 25
 53	  8	105.0	21.6	 25
 54	  8	3474.0	637.7	 25
 55	  8	89.0	17.6	 25
 56	  8	79.0	13.1	 25
 57	  8	3067.0	495.0	 25
 58	  8	64.0	7.6	 25
 59	  8	79.0	9.5	 25
 60	  8	81.0	11.5	 25
 61	  8	84.0	8.8	 25
 62	  8	3461.0	614.1	 25
 63	  8	58.0	6.4	 25
 64	  8	61.0	9.0	 25
 65	  8	66.0	13.4	 25
 66	  8	3687.0	577.7	 25
 67	  8	105.0	17.0	 25
 68	  8	3472.0	792.2	 25
 69	  8	64.0	9.1	 25
 70	  8	60.0	10.2	 25
 71	  8	88.0	19.7	 25
 72	  8	3434.0	547.4	 25
 73	  8	100.0	19.4	 25
 74	  8	3495.0	516.2	 25
 75	  8	61.0	9.4	 25
 76	  8	64.0	10.9	 25
 77	  8	74.0	11.7	 25
 78	  8	3629.0	621.3	 25
 79	  8	114.0	17.3	 25
 80	  8	3145.0	578.3	 25
 81	  8	71.0	13.7	 25
 82	  8	79.0	13.3	 25
 83	  8	65.0	13.0	 25
 84	  8	55.0	8.2	 25
 85	  8	88.0	13.5	 25
 86	  8	3512.0	654.5	 25
 87	  8	86.0	13.0	 25
 88	  8	81.0	10.1	 25
 89	  8	67.0	12.0	 25
 90	  8	3325.0	624.8	 25
 91	  8	95.0	19.7	 25
 92	  8	84.0	10.9	 25
 93	  8	86.0	11.9	 25
 94	  8	3318.0	527.1	 25
 95	  8	3325.0	516.2	 25
 96	  8	3405.0	588.8	 25
 97	  8	3772.0	482.8	 25
 98	  8	3413.0	557.4	 25
 99	  8	98.0	16.9	 25
100	  8	71.0	13.2	 25
101	  8	3282.0	599.9	 25
102	  8	3257.0	536.9	 25
103	  8	68.0	15.9	 25
104	  8	54.0	12.4	 25
105	  8	72.0	8.9	 25
106	  8	3631.0	417.8	 25
107	  8	69.0	8.2	 25
108	  8	77.0	13.4	 25
109	  8	3684.0	496.2	 25
110	  8	71.0	12.0	 25
111	  8	80.0	6.5	 25
112	  8	69.0	7.7	 25
113	  8	84.0	8.5	 25
114	  8	59.0	11.5	 25
115	  8	72.0	10.3	 25
116	  8	63.0	8.4	 25
117	  8	3354.0	698.7	 25
118	  8	71.0	9.6	 25
119	  8	92.0	16.1	 25
120	  8	101.0	20.1	 25
121	  8	68.0	10.4	 25
122	  8	1472.0	262.5	 25
123	  8	84.0	15.7	 25
124	  8	55.0	10.2	 25
125	  8	125.0	13.3	 25
126	  8	82.0	15.9	 25
127	  8	53.0	6.6	 25
128	  8	684.0	110.9	 25
129	  8	295.0	36.7	 25
130	  8	120.0	18.7	 25
131	  8	64.0	10.0	 25
132	  8	65.0	8.7	 25
133	  8	77.0	15.9	 25
134	  8	85.0	14.5	 25
135	  8	157.0	28.9	 25
136	  8	151.0	19.0	 25
137	  8	97.0	13.7	 25
138	  8	54.0	9.9	 25
139	  8	50.0	8.3	 25
140	  8	61.0	8.4	 25
141	  8	60.0	9.7	 25
142	  8	72.0	19.8	 25
143	  8	71.0	14.6	 25
144	  8	48.0	10.4	 25
145	  8	76.0	14.9	 25
146	  8	155.0	24.3	 25
147	  8	117.0	26.7	 25
148	  8	78.0	11.9	 25
149	  8	74.0	13.4	 25
150	  8	71.0	11.7	 25
151	  8	95.0	14.1	 25
152	  8	95.0	20.1	 25
153	  8	67.0	10.9	 25
154	  8	613.0	41.7	 25
155	  8	67.0	9.0	 25
156	  8	54.0	9.6	 25
157	  8	91.0	21.4	 25
158	  8	97.0	20.6	 25
159	  8	64.0	11.2	 25
160	  8	91.0	18.6	 25
161	  8	68.0	14.4	 25
162	  8	59.0	10.4	 25
163	  8	43.0	6.7	 25
164	  8	59.0	10.4	 25
165	  8	66.0	12.2	 25
166	  8	62.0	8.9	 25
167	  8	60.0	10.6	 25
168	  8	60.0	11.5	 25
169	  8	58.0	10.1	 25
170	  8	60.0	13.6	 25
171	  8	84.0	10.0	 25
172	  8	74.0	12.8	 25
173	  8	60.0	10.9	 25
174	  8	147.0	26.0	 25
175	  8	148.0	24.0	 25
176	  8	60.0	10.1	 25
177	  8	92.0	19.8	 25
178	  8	63.0	14.8	 25
179	  8	77.0	16.7	 25
180	  8	110.0	20.2	 25
181	  8	64.0	11.0	 25
182	  8	68.0	13.4	 25
183	  8	59.0	13.3	 25
184	  8	55.0	8.9	 25
185	  8	55.0	10.1	 25
186	  8	82.0	15.7	 25
187	  8	86.0	16.1	 25
188	  8	300.0	28.0	 25
189	  8	81.0	14.3	 25
190	  8	76.0	10.0	 25
191	  8	257.0	41.4	 25
192	  8	55.0	9.3	 25
193	  8	57.0	9.7	 25
194	  8	73.0	18.3	 25
195	  8	77.0	15.9	 25
196	  8	49.0	7.0	 25
197	  8	60.0	7.5	 25
198	  8	78.0	12.3	 25
199	  8	70.0	11.5	 25
200	  8	67.0	10.0	 25
201	  8	55.0	10.5	 25
202	  8	63.0	12.3	 25
203	  8	64.0	7.0	 25
204	  8	127.0	18.2	 25
205	  8	63.0	12.0	 25
206	  8	55.0	7.6	 25
207	  8	82.0	17.4	 25
208	  8	51.0	8.6	 25
209	  8	97.0	13.7	 25
210	  8	81.0	14.2	 25
211	  8	67.0	10.2	 25
212	  8	69.0	9.6	 25
213	  8	71.0	11.9	 25
214	  8	81.0	9.8	 25
215	  8	132.0	24.8	 25
216	  8	94.0	10.6	 25
217	  8	86.0	7.6	 25
218	  8	91.0	15.8	 25
219	  8	354.0	36.1	 25
220	  8	91.0	14.7	 25
221	  8	62.0	8.4	 25
222	  8	61.0	9.6	 25
223	  8	145.0	31.8	 25
224	  8	83.0	13.2	 25
225	  8	74.0	14.6	 25
226	  8	74.0	10.6	 25
227	  8	133.0	15.7	 25
228	  8	105.0	11.8	 25
229	  8	145.0	29.6	 25
230	  8	108.0	13.1	 25
231	  8	107.0	13.2	 25
232	  8	92.0	13.9	 25
233	  8	2098.0	421.6	 25
234	  8	93.0	15.4	 25
235	  8	104.0	17.0	 25
236	  8	78.0	15.9	 25
237	  8	65.0	7.6	 25
238	  8	59.0	10.7	 25
239	  8	95.0	18.5	 25
240	  8	66.0	11.4	 25
241	  8	50.0	8.2	 25
242	  8	95.0	11.0	 25
243	  8	94.0	15.9	 25
244	  8	71.0	10.2	 25
245	  8	64.0	8.7	 25
246	  8	61.0	9.1	 25
247	  8	64.0	10.0	 25
248	  8	72.0	9.8	 25
249	  8	67.0	7.0	 25
250	  8	106.0	18.2	 25
251	  8	104.0	19.3	 25
252	  8	64.0	9.4	 25
253	  8	77.0	15.4	 25
254	  8	89.0	16.2	 25
255	  8	91.0	16.2	 25
256	  8	92.0	14.6	 25
257	  8	52.0	5.1	 25
258	  8	91.0	12.9	 25
259	  8	105.0	16.5	 25
260	  8	58.0	5.4	 25
261	  8	61.0	12.6	 25
262	  8	58.0	6.9	 25
263	  8	82.0	9.9	 25
264	  8	61.0	9.4	 25
265	  8	64.0	9.5	 25
266	  8	126.0	21.1	 25
267	  8	74.0	11.0	 25
268	  8	75.0	10.1	 25
269	  8	86.0	12.7	 25
270	  8	48.0	7.7	 25
271	  8	41.0	5.2	 25
272	  8	55.0	6.8	 25
273	  8	64.0	14.6	 25
274	  8	291.0	48.0	 25
275	  8	142.0	21.1	 25
276	  8	95.0	11.3	 25
277	  8	93.0	13.5	 25
278	  8	57.0	10.7	 25
279	  8	133.0	21.9	 25
280	  8	80.0	9.3	 25
281	  8	72.0	10.0	 25
282	  8	84.0	13.9	 25
283	  8	80.0	14.4	 25
284	  8	90.0	17.2	 25
285	  8	218.0	33.5	 25
286	  8	68.0	9.7	 25
287	  8	148.0	20.8	 25
288	  8	57.0	10.6	 25
289	  8	110.0	22.5	 25
290	  8	84.0	13.4	 25
291	  8	73.0	12.6	 25
292	  8	68.0	8.3	 25
293	  8	81.0	11.3	 25
294	  8	79.0	12.5	 25
295	  8	81.0	11.1	 25
296	  8	67.0	13.1	 25
297	  8	297.0	37.7	 25
298	  8	75.0	15.3	 25
299	  8	348.0	47.7	 25
300	  8	83.0	10.8	 25
301	  8	89.0	16.2	 25
302	  8	69.0	11.8	 25
303	  8	60.0	10.4	 25
304	  8	63.0	11.2	 25
305	  8	80.0	11.8	 25
306	  8	104.0	14.8	 25
307	  8	137.0	18.7	 25
308	  8	100.0	12.9	 25
309	  8	111.0	13.2	 25
310	  8	114.0	18.8	 25
311	  8	98.0	17.8	 25
312	  8	106.0	18.8	 25
313	  8	64.0	11.8	 25
314	  8	59.0	10.5	 25
315	  8	59.0	11.1	 25
316	  8	58.0	8.2	 25
317	  8	75.0	10.7	 25
318	  8	83.0	13.3	 25
319	  8	82.0	16.1	 25
320	  8	62.0	7.9	 25
321	  8	165.0	26.4	 25
322	  8	86.0	16.7	 25
323	  8	69.0	10.5	 25
324	  8	103.0	10.2	 25
325	  8	90.0	12.3	 25
326	  8	99.0	18.6	 25
327	  8	1455.0	201.7	 25
328	  8	1475.0	254.9	 25
329	  8	109.0	11.6	 25
330	  8	137.0	19.0	 25
331	  8	77.0	13.7	 25
332	  8	71.0	9.1	 25
333	  8	102.0	13.8	 25
334	  8	97.0	14.4	 25
335	  8	102.0	24.8	 25
336	  8	97.0	13.7	 25
337	  8	75.0	11.2	 25
338	  8	67.0	12.4	 25
339	  8	79.0	12.1	 25
340	  8	103.0	18.9	 25
341	  8	58.0	8.0	 25
342	  8	80.0	13.0	 25
343	  8	71.0	12.9	 25
344	  8	77.0	13.5	 25
345	  8	56.0	7.4	 25
346	  8	62.0	9.2	 25
347	  8	76.0	12.6	 25
348	  8	121.0	17.2	 25
349	  8	75.0	12.3	 25
350	  8	217.0	26.0	 25
351	  8	77.0	14.8	 25
352	  8	77.0	11.4	 25
353	  8	64.0	12.4	 25
354	  8	100.0	17.4	 25
355	  8	64.0	11.9	 25
356	  8	82.0	8.2	 25
357	  8	69.0	13.1	 25
358	  8	61.0	11.9	 25
359	  8	78.0	13.0	 25
360	  8	110.0	14.1	 25
361	  8	206.0	43.0	 25
362	  8	54.0	7.3	 25
363	  8	67.0	10.5	 25
364	  8	61.0	9.4	 25
365	  8	184.0	24.2	 25
366	  8	60.0	12.4	 25
367	  8	54.0	7.9	 25
368	  8	72.0	13.0	 25
369	  8	82.0	11.4	 25
370	  8	74.0	16.5	 25
371	  8	92.0	14.8	 25
372	  8	101.0	18.3	 25
373	  8	95.0	15.3	 25
374	  8	68.0	11.2	 25
375	  8	72.0	12.1	 25
376	  8	77.0	13.4	 25
377	  8	57.0	7.0	 25
378	  8	80.0	13.9	 25
379	  8	49.0	7.4	 25
380	  8	45.0	7.5	 25
381	  8	50.0	6.2	 25
382	  8	47.0	7.3	 25
383	  8	39.0	6.9	 25
384	  8	37.0	4.7	 25
385	  8	46.0	5.5	 25
386	  8	45.0	7.7	 25
387	  8	43.0	4.4	 25
388	  8	54.0	8.3	 25
389	  8	50.0	8.2	 25
390	  8	42.0	5.7	 25
391	  8	55.0	10.7	 25
392	  8	40.0	7.2	 25
393	  8	45.0	8.2	 25
394	  8	62.0	7.7	 25
395	  8	68.0	12.3	 25
396	  8	67.0	13.9	 25
397	  8	57.0	10.7	 25
398	  8	62.0	8.3	 25
399	  8	86.0	12.2	 25
400	  8	144.0	21.3	 25
401	  8	56.0	8.0	 25
402	  8	178.0	35.5	 25
403	  8	70.0	7.5	 25
404	  8	91.0	13.7	 25
405	  8	100.0	14.3	 25
406	  8	52.0	5.7	 25
407	  8	63.0	9.3	 25
408	  8	92.0	15.4	 25
409	  8	68.0	11.2	 25
410	  8	72.0	10.4	 25
411	  8	63.0	13.2	 25
412	  8	51.0	8.9	 25
413	  8	92.0	11.9	 25
414	  8	78.0	12.9	 25
415	  8	228.0	35.5	 25
416	  8	72.0	10.3	 25
417	  8	60.0	7.7	 25
418	  8	45.0	8.3	 25
419	  8	54.0	6.8	 25
420	  8	98.0	16.6	 25
421	  8	80.0	13.4	 25
422	  8	90.0	12.6	 25
423	  8	126.0	21.3	 25
424	  8	77.0	21.3	 25
425	  8	66.0	9.4	 25
426	  8	152.0	23.4	 25
427	  8	89.0	16.2	 25
428	  8	84.0	16.2	 25
429	  8	68.0	9.1	 25
430	  8	76.0	13.8	 25
431	  8	56.0	10.0	 25
432	  8	54.0	7.9	 25
433	  8	56.0	10.1	 25
434	  8	65.0	9.2	 25
435	  8	71.0	15.1	 25
436	  8	89.0	19.7	 25
437	  8	65.0	6.6	 25
438	  8	56.0	8.1	 25
439	  8	64.0	12.3	 25
440	  8	71.0	14.5	 25
441	  8	157.0	24.9	 25
442	  8	129.0	16.5	 25
443	  8	83.0	15.1	 25
444	  8	68.0	9.0	 25
445	  8	57.0	10.0	 25
446	  8	70.0	9.8	 25
447	  8	62.0	10.4	 25
448	  8	70.0	14.7	 25
449	  8	87.0	10.2	 25
450	  8	60.0	7.0	 25
451	  8	96.0	15.7	 25
452	  8	111.0	15.0	 25
453	  8	227.0	42.9	 25
454	  8	62.0	12.7	 25
455	  8	65.0	11.8	 25
456	  8	68.0	13.1	 25
457	  8	47.0	7.6	 25
458	  8	51.0	8.7	 25
459	  8	67.0	9.6	 25
460	  8	73.0	11.2	 25
461	  8	61.0	11.3	 25
462	  8	60.0	6.1	 25
463	  8	61.0	9.5	 25
464	  8	56.0	10.9	 25
465	  8	66.0	8.7	 25
466	  8	74.0	13.0	 25
467	  8	65.0	10.9	 25
468	  8	98.0	16.7	 25
469	  8	72.0	13.5	 25
470	  8	64.0	12.9	 25
471	  8	63.0	13.6	 25
472	  8	77.0	10.7	 25
473	  8	57.0	10.0	 25
474	  8	67.0	15.0	 25
475	  8	68.0	10.7	 25
476	  8	101.0	13.7	 25
477	  8	83.0	15.3	 25
478	  8	79.0	14.6	 25
479	  8	56.0	10.8	 25
480	  8	68.0	12.1	 25
481	  8	64.0	11.8	 25
482	  8	54.0	7.5	 25
483	  8	66.0	16.2	 25
484	  8	58.0	11.5	 25
485	  8	59.0	9.3	 25
486	  8	71.0	10.8	 25
487	  8	64.0	10.9	 25
488	  8	59.0	9.2	 25
489	  8	77.0	12.1	 25
490	  8	104.0	18.9	 25
491	  8	60.0	11.2	 25
492	  8	128.0	25.3	 25
493	  8	93.0	19.9	 25
494	  8	91.0	18.7	 25
495	  8	76.0	14.1	 25
496	  8	65.0	11.9	 25
497	  8	105.0	22.1	 25
498	  8	90.0	14.8	 25
499	  8	67.0	14.3	 25
500	  8	78.0	12.4	 25
501	  8	157.0	22.7	 25
502	  8	69.0	12.9	 25
503	  8	63.0	11.6	 25
504	  8	60.0	12.4	 25
505	  8	99.0	18.9	 25
506	  8	119.0	22.4	 25
507	  8	163.0	28.1	 25
508	  8	66.0	9.7	 25
509	  8	115.0	15.0	 25
510	  8	71.0	17.5	 25
511	  8	56.0	12.5	 25
512	  8	70.0	13.7	 25
513	  8	289.0	53.8	 25
514	  8	72.0	11.0	 25
515	  8	72.0	10.4	 25
516	  8	62.0	12.1	 25
517	  8	75.0	14.9	 25
518	  8	67.0	17.9	 25
519	  8	75.0	16.3	 25
520	  8	57.0	10.0	 25
521	  8	71.0	12.2	 25
522	  8	78.0	15.2	 25
523	  8	140.0	22.7	 25
524	  8	75.0	15.0	 25
525	  8	91.0	21.4	 25
526	  8	61.0	12.2	 25
527	  8	61.0	13.4	 25
528	  8	61.0	11.7	 25
529	  8	83.0	22.8	 25
530	  8	70.0	11.4	 25
531	  8	78.0	10.9	 25
532	  8	115.0	17.2	 25
533	  8	96.0	15.4	 25
534	  8	74.0	15.2	 25
535	  8	64.0	11.5	 25
536	  8	63.0	11.7	 25
537	  8	84.0	17.2	 25
538	  8	156.0	23.2	 25
539	  8	66.0	13.0	 25
540	  8	53.0	13.9	 25
541	  8	52.0	9.8	 25
542	  8	73.0	12.5	 25
543	  8	69.0	11.8	 25
544	  8	73.0	11.9	 25
545	  8	135.0	27.3	 25
546	  8	62.0	9.3	 25
547	  8	64.0	7.7	 25
548	  8	70.0	10.9	 25
549	  8	178.0	24.8	 25
550	  8	195.0	41.2	 25
551	  8	145.0	19.6	 25
552	  8	70.0	14.1	 25
553	  8	158.0	23.1	 25
554	  8	119.0	18.1	 25
555	  8	81.0	11.4	 25
556	  8	86.0	18.5	 25
557	  8	66.0	10.5	 25
558	  8	89.0	17.3	 25
559	  8	77.0	15.7	 25
560	  8	58.0	8.9	 25
561	  8	49.0	9.0	 25
562	  8	47.0	10.6	 25
563	  8	55.0	9.3	 25
564	  8	106.0	20.0	 25
565	  8	334.0	44.3	 25
566	  8	183.0	16.9	 25
567	  8	111.0	16.7	 25
568	  8	76.0	10.7	 25
569	  8	447.0	110.3	 25
570	  8	65.0	8.9	 25
571	  8	88.0	17.8	 25
572	  8	107.0	16.8	 25
573	  8	68.0	9.9	 25
574	  8	64.0	10.5	 25
575	  8	80.0	15.2	 25
576	  8	148.0	27.4	 25
577	  8	91.0	13.5	 25
578	  8	220.0	25.7	 25
579	  8	73.0	10.6	 25
580	  8	56.0	9.6	 25
581	  8	80.0	10.7	 25
582	  8	95.0	15.5	 25
583	  8	96.0	16.8	 25
584	  8	64.0	7.7	 25
585	  8	65.0	10.4	 25
586	  8	250.0	36.9	 25
587	  8	103.0	18.8	 25
588	  8	96.0	13.7	 25
589	  8	77.0	12.5	 25
590	  8	70.0	12.7	 25
591	  8	104.0	16.5	 25
592	  8	67.0	16.8	 25
593	  8	65.0	9.8	 25
594	  8	61.0	8.2	 25
595	  8	59.0	10.0	 25
596	  8	165.0	25.4	 25
597	  8	73.0	12.7	 25
598	  8	70.0	10.7	 25
599	  8	3475.0	357.1	 25
600	  8	69.0	14.1	 25
601	  8	68.0	10.2	 25
602	  8	72.0	11.2	 25
603	  8	59.0	9.1	 25
604	  8	55.0	6.8	 25
605	  8	60.0	10.1	 25
606	  8	55.0	7.9	 25
607	  8	97.0	15.3	 25
608	  8	115.0	11.6	 25
609	  8	66.0	6.2	 25
610	  8	60.0	8.4	 25
611	  8	63.0	8.0	 25
612	  8	76.0	13.8	 25
613	  8	162.0	19.4	 25
614	  8	322.0	43.1	 25
615	  8	77.0	9.0	 25
616	  8	66.0	7.3	 25
617	  8	74.0	13.1	 25
618	  8	83.0	14.4	 25
619	  8	87.0	13.1	 25
620	  8	192.0	21.9	 25
621	  8	99.0	13.8	 25
622	  8	72.0	12.9	 25
623	  8	153.0	23.4	 25
624	  8	62.0	9.6	 25
625	  8	86.0	12.2	 25
626	  8	71.0	8.9	 25
627	  8	68.0	12.7	 25
628	  8	51.0	8.3	 25
629	  8	119.0	18.5	 25
630	  8	99.0	10.9	 25
631	  8	92.0	16.7	 25
632	  8	76.0	11.8	 25
633	  8	74.0	9.6	 25
634	  8	85.0	14.9	 25
635	  8	127.0	17.6	 25
636	  8	123.0	14.9	 25
637	  8	95.0	14.7	 25
638	  8	62.0	7.6	 25
639	  8	70.0	12.3	 25
640	  8	86.0	13.5	 25
641	  8	64.0	10.1	 25
642	  8	102.0	15.0	 25
643	  8	190.0	28.5	 25
644	  8	67.0	9.2	 25
645	  8	73.0	10.0	 25
646	  8	67.0	10.8	 25
647	  8	70.0	10.5	 25
648	  8	52.0	7.9	 25
649	  8	67.0	7.8	 25
650	  8	60.0	10.0	 25
651	  8	787.0	90.5	 25
652	  8	713.0	77.7	 25
653	  8	85.0	15.4	 25
654	  8	169.0	20.2	 25
655	  8	76.0	12.5	 25
656	  8	65.0	9.4	 25
657	  8	101.0	10.6	 25
658	  8	85.0	10.8	 25
659	  8	73.0	11.7	 25
660	  8	644.0	123.2	 25
661	  8	656.0	81.3	 25
662	  8	687.0	116.9	 25
663	  8	103.0	12.6	 25
664	  8	65.0	10.0	 25
665	  8	77.0	14.0	 25
666	  8	96.0	13.0	 25
667	  8	80.0	13.1	 25
668	  8	107.0	13.4	 25
669	  8	127.0	26.7	 25
670	  8	64.0	7.2	 25
671	  8	57.0	9.3	 25
672	  8	126.0	21.8	 25
673	  8	67.0	12.6	 25
674	  8	90.0	16.7	 25
675	  8	84.0	14.0	 25
676	  8	81.0	11.6	 25
677	  8	93.0	11.8	 25
678	  8	72.0	12.2	 25
679	  8	49.0	7.2	 25
680	  8	60.0	13.6	 25
681	  8	58.0	7.5	 25
682	  8	85.0	11.0	 25
683	  8	59.0	7.4	 25
684	  8	67.0	9.0	 25
685	  8	61.0	7.7	 25
686	  8	56.0	8.1	 25
687	  8	64.0	6.9	 25
688	  8	45.0	8.9	 25
689	  8	124.0	23.4	 25
690	  8	79.0	9.4	 25
691	  8	73.0	13.8	 25
692	  8	94.0	16.6	 25
693	  8	72.0	12.3	 25
694	  8	95.0	22.8	 25
695	  8	65.0	7.2	 25
696	  8	76.0	10.4	 25
697	  8	155.0	20.8	 25
698	  8	66.0	5.7	 25
699	  8	112.0	17.8	 25
700	  8	101.0	15.0	 25
701	  8	124.0	20.8	 25
702	  8	74.0	6.9	 25
703	  8	68.0	12.7	 25
704	  8	69.0	6.7	 25
705	  8	152.0	20.5	 25
706	  8	115.0	18.6	 25
707	  8	52.0	8.1	 25
708	  8	58.0	9.2	 25
709	  8	101.0	19.0	 25
710	  8	69.0	11.7	 25
711	  8	62.0	9.0	 25
712	  8	71.0	10.1	 25
713	  8	58.0	11.3	 25
714	  8	65.0	9.5	 25
715	  8	180.0	20.8	 25
716	  8	182.0	22.7	 25
717	  8	77.0	8.0	 25
718	  8	69.0	11.6	 25
719	  8	86.0	16.8	 25
720	  8	65.0	10.0	 25
721	  8	73.0	11.5	 25
722	  8	67.0	10.8	 25
723	  8	89.0	19.8	 25
724	  8	127.0	11.5	 25
725	  8	91.0	15.4	 25
726	  8	109.0	17.9	 25
727	  8	56.0	7.8	 25
728	  8	61.0	10.8	 25
729	  8	65.0	10.9	 25
730	  8	55.0	6.1	 25
731	  8	67.0	11.9	 25
732	  8	85.0	11.5	 25
733	  8	86.0	19.2	 25
734	  8	76.0	13.0	 25
735	  8	65.0	11.2	 25
736	  8	62.0	10.7	 25
737	  8	70.0	7.8	 25
738	  8	176.0	22.1	 25
739	  8	78.0	14.4	 25
740	  8	152.0	29.4	 25
741	  8	104.0	20.0	 25
742	  8	62.0	7.4	 25
743	  8	86.0	14.0	 25
744	  8	91.0	10.6	 25
745	  8	153.0	21.1	 25
746	  8	111.0	20.0	 25
747	  8	65.0	7.1	 25
748	  8	122.0	24.3	 25
749	  8	55.0	7.3	 25
750	  8	77.0	13.4	 25
751	  8	96.0	16.3	 25
752	  8	68.0	13.8	 25
753	  8	69.0	12.6	 25
754	  8	73.0	10.1	 25
755	  8	69.0	11.1	 25
756	  8	63.0	11.2	 25
757	  8	72.0	10.2	 25
758	  8	64.0	11.6	 25
759	  8	66.0	7.5	 25
760	  8	82.0	13.9	 25
761	  8	102.0	16.8	 25
762	  8	81.0	14.5	 25
763	  8	62.0	9.1	 25
764	  8	70.0	13.1	 25
765	  8	59.0	8.3	 25
766	  8	56.0	6.0	 25
767	  8	78.0	14.6	 25
768	  8	71.0	11.0	 25
769	  8	76.0	11.4	 25
770	  8	184.0	24.5	 25
771	  8	66.0	10.5	 25
772	  8	61.0	9.1	 25
773	  8	53.0	10.6	 25
774	  8	68.0	12.1	 25
775	  8	72.0	11.0	 25
776	  8	56.0	10.8	 25
777	  8	148.0	27.8	 25
778	  8	58.0	7.7	 25
779	  8	93.0	14.3	 25
780	  8	53.0	8.1	 25
781	  8	94.0	20.2	 25
782	  8	70.0	11.9	 25
783	  8	57.0	11.4	 25
784	  8	56.0	5.9	 25
785	  8	79.0	9.1	 25
786	  8	195.0	47.5	 25
787	  8	69.0	9.7	 25
788	  8	63.0	9.8	 25
789	  8	100.0	12.1	 25
790	  8	141.0	24.6	 25
791	  8	108.0	17.6	 25
792	  8	82.0	13.7	 25
793	  8	48.0	7.2	 25
794	  8	50.0	7.5	 25
795	  8	59.0	8.9	 25
796	  8	71.0	13.0	 25
797	  8	89.0	10.5	 25
798	  8	87.0	19.7	 25
799	  8	62.0	10.7	 25
800	  8	61.0	9.8	 25
801	  8	59.0	10.1	 25
802	  8	82.0	15.3	 25
803	  8	60.0	11.0	 25
804	  8	66.0	12.6	 25
805	  8	84.0	13.3	 25
806	  8	583.0	78.5	 25
807	  8	161.0	14.4	 25
808	  8	145.0	20.9	 25
809	  8	109.0	14.5	 25
810	  8	59.0	9.7	 25
811	  8	66.0	11.7	 25
812	  8	67.0	9.7	 25
813	  8	62.0	12.0	 25
814	  8	99.0	19.9	 25
815	  8	53.0	8.6	 25
816	  8	95.0	25.6	 25
817	  8	237.0	28.9	 25
818	  8	162.0	30.6	 25
819	  8	117.0	18.1	 25
820	  8	64.0	12.2	 25
821	  8	60.0	9.4	 25
822	  8	75.0	15.7	 25
823	  8	1009.0	173.1	 25
824	  8	83.0	17.9	 25
825	  8	100.0	10.7	 25
826	  8	443.0	73.8	 25
827	  8	164.0	26.8	 25
828	  8	86.0	13.8	 25
829	  8	59.0	8.9	 25
830	  8	189.0	33.0	 25
831	  8	132.0	19.9	 25
832	  8	76.0	14.8	 25
833	  8	66.0	9.3	 25
834	  8	70.0	14.8	 25
835	  8	64.0	10.2	 25
836	  8	79.0	17.6	 25
837	  8	62.0	12.8	 25
838	  8	85.0	20.2	 25
839	  8	64.0	11.9	 25
840	  8	63.0	12.9	 25
841	  8	77.0	13.3	 25
842	  8	99.0	20.9	 25
843	  8	156.0	21.5	 25
844	  8	94.0	15.0	 25
845	  8	112.0	18.8	 25
846	  8	122.0	22.5	 25
847	  8	61.0	10.4	 25
848	  8	61.0	8.5	 25
849	  8	81.0	12.8	 25
850	  8	99.0	25.5	 25
851	  8	66.0	9.8	 25
852	  8	62.0	8.1	 25
853	  8	63.0	12.1	 25
854	  8	116.0	17.1	 25
855	  8	58.0	11.3	 25
856	  8	65.0	13.1	 25
857	  8	59.0	11.1	 25
858	  8	164.0	24.5	 25
859	  8	240.0	44.9	 25
860	  8	86.0	12.0	 25
861	  8	105.0	18.6	 25
862	  8	75.0	13.7	 25
863	  8	77.0	9.0	 25
864	  8	75.0	13.6	 25
865	  8	50.0	8.2	 25
866	  8	105.0	22.9	 25
867	  8	58.0	9.2	 25
868	  8	68.0	9.6	 25
869	  8	77.0	10.6	 25
870	  8	55.0	8.2	 25
871	  8	57.0	8.8	 25
872	  8	66.0	13.9	 25
873	  8	71.0	15.0	 25
874	  8	83.0	12.7	 25
875	  8	81.0	13.1	 25
876	  8	68.0	8.8	 25
877	  8	56.0	10.0	 25
878	  8	125.0	25.9	 25
879	  8	69.0	14.0	 25
880	  8	61.0	11.0	 25
881	  8	94.0	16.3	 25
882	  8	107.0	17.4	 25
883	  8	82.0	13.4	 25
884	  8	91.0	13.1	 25
885	  8	113.0	24.7	 25
886	  8	95.0	20.8	 25
887	  8	73.0	15.5	 25
888	  8	66.0	15.3	 25
889	  8	63.0	10.5	 25
890	  8	75.0	9.8	 25
891	  8	101.0	21.9	 25
892	  8	71.0	17.0	 25
893	  8	56.0	9.8	 25
894	  8	65.0	11.8	 25
895	  8	105.0	22.1	 25
896	  8	81.0	16.2	 25
897	  8	69.0	12.2	 25
898	  8	87.0	18.7	 25
899	  8	66.0	12.0	 25
900	  8	57.0	10.8	 25
901	  8	64.0	13.3	 25
902	  8	68.0	11.0	 25
903	  8	71.0	12.4	 25
904	  8	306.0	47.3	 25
905	  8	2533.0	427.0	 25
906	  8	166.0	26.8	 25
907	  8	52.0	8.9	 25
908	  8	117.0	12.0	 25
909	  8	79.0	18.0	 25
910	  8	78.0	14.4	 25
911	  8	59.0	12.6	 25
912	  8	55.0	7.3	 25
913	  8	54.0	9.0	 25
914	  8	74.0	15.5	 25
915	  8	55.0	8.3	 25
916	  8	50.0	10.5	 25
917	  8	61.0	12.2	 25
918	  8	112.0	19.2	 25
919	  8	75.0	12.1	 25
920	  8	239.0	45.9	 25
921	  8	79.0	13.6	 25
922	  8	95.0	13.3	 25
923	  8	62.0	10.3	 25
924	  8	71.0	14.3	 25
925	  8	77.0	11.8	 25
926	  8	52.0	12.0	 25
927	  8	82.0	15.9	 25
928	  8	68.0	12.4	 25
929	  8	68.0	8.6	 25
930	  8	82.0	14.8	 25
931	  8	70.0	14.2	 25
932	  8	172.0	28.8	 25
933	  8	70.0	11.3	 25
934	  8	104.0	16.5	 25
935	  8	227.0	32.6	 25
936	  8	109.0	16.5	 25
937	  8	55.0	9.9	 25
938	  8	68.0	10.4	 25
939	  8	65.0	11.2	 25
940	  8	65.0	10.9	 25
941	  8	75.0	12.5	 25
942	  8	49.0	4.8	 25
943	  8	111.0	23.0	 25
944	  8	101.0	18.2	 25
945	  8	58.0	10.4	 25
946	  8	77.0	15.3	 25
947	  8	82.0	14.6	 25
948	  8	97.0	10.6	 25
949	  8	84.0	12.7	 25
950	  8	65.0	10.0	 25
951	  8	89.0	17.7	 25
952	  8	65.0	9.4	 25
953	  8	72.0	10.6	 25
954	  8	85.0	15.3	 25
955	  8	3998.0	596.3	 25
956	  8	4178.0	582.9	 25
957	  8	57.0	11.5	 25
958	  8	57.0	7.1	 25
959	  8	64.0	10.7	 25
960	  8	57.0	7.6	 25
961	  8	64.0	10.8	 25
962	  8	81.0	14.6	 25
963	  8	103.0	15.2	 25
964	  8	108.0	21.5	 25
965	  8	167.0	30.8	 25
966	  8	135.0	23.1	 25
967	  8	79.0	12.5	 25
968	  8	73.0	13.0	 25
969	  8	95.0	20.4	 25
970	  8	86.0	14.7	 25
971	  8	54.0	9.9	 25
972	  8	56.0	8.2	 25
973	  8	51.0	10.6	 25
974	  8	102.0	21.6	 25
975	  8	77.0	16.9	 25
976	  8	72.0	12.1	 25
977	  8	52.0	7.0	 25
978	  8	96.0	12.0	 25
979	  8	55.0	10.0	 25
980	  8	97.0	17.2	 25
981	  8	55.0	7.2	 25
982	  8	55.0	9.1	 25
983	  8	53.0	11.4	 25
984	  8	82.0	13.6	 25
985	  8	83.0	19.2	 25
986	  8	63.0	9.3	 25
987	  8	63.0	11.9	 25
988	  8	84.0	12.9	 25
989	  8	64.0	9.6	 25
990	  8	63.0	8.5	 25
991	  8	62.0	11.3	 25
992	  8	178.0	21.3	 25
993	  8	57.0	10.5	 25
994	  8	66.0	10.8	 25
995	  8	178.0	37.6	 25
996	  8	64.0	11.6	 25
997	  8	120.0	16.0	 25
998	  8	252.0	34.1	 25
999	  8	103.0	16.5	 25
1000	  8	74.0	12.7	 25
1001	  8	3633.0	730.8	 25
  0	  9	70.0	13.5	 25
  1	  9	659.0	99.1	 25
  2	  9	82.0	15.3	 25
  3	  9	59.0	12.3	 25
  4	  9	60.0	11.6	 25
  5	  9	113.0	21.4	 25
  6	  9	117.0	27.1	 25
  7	  9	78.0	21.2	 25
  8	  9	131.0	18.2	 25
  9	  9	151.0	26.2	 25
 10	  9	95.0	17.3	 25
 11	  9	86.0	12.8	 25
 12	  9	3427.0	481.5	 25
 13	  9	75.0	12.6	 25
 14	  9	72.0	11.1	 25
 15	  9	70.0	11.7	 25
 16	  9	3453.0	667.9	 25
 17	  9	101.0	17.8	 25
 18	  9	3638.0	556.9	 25
 19	  9	3382.0	560.5	 25
 20	  9	3374.0	508.8	 25
 21	  9	3124.0	518.2	 25
 22	  9	66.0	13.6	 25
 23	  9	89.0	12.7	 25
 24	  9	3469.0	482.0	 25
 25	  9	103.0	17.7	 25
 26	  9	85.0	15.2	 25
 27	  9	63.0	9.3	 25
 28	  9	3394.0	386.0	 25
 29	  9	104.0	16.7	 25
 30	  9	3723.0	576.3	 25
 31	  9	3416.0	650.8	 25
 32	  9	3239.0	687.3	 25
 33	  9	3191.0	582.7	 25
 34	  9	72.0	9.8	 25
 35	  9	94.0	14.9	 25
 36	  9	3498.0	539.6	 25
 37	  9	63.0	8.3	 25
 38	  9	58.0	8.9	 25
 39	  9	68.0	12.7	 25
 40	  9	60.0	8.9	 25
 41	  9	87.0	12.4	 25
 42	  9	3559.0	498.6	 25
 43	  9	86.0	17.2	 25
 44	  9	75.0	14.1	 25
 45	  9	78.0	11.0	 25
 46	  9	3472.0	536.9	 25
 47	  9	95.0	16.6	 25
 48	  9	56.0	9.8	 25
 49	  9	71.0	12.9	 25
 50	  9	3133.0	632.4	 25
 51	  9	64.0	12.1	 25
 52	  9	59.0	8.0	 25
 53	  9	83.0	11.9	 25
 54	  9	3604.0	548.3	 25
 55	  9	3326.0	496.1	 25
 56	  9	3213.0	554.9	 25
 57	  9	65.0	9.3	 25
 58	  9	54.0	8.1	 25
 59	  9	97.0	16.4	 25
 60	  9	82.0	14.7	 25
 61	  9	93.0	13.1	 25
 62	  9	3569.0	479.8	 25
 63	  9	75.0	14.9	 25
 64	  9	62.0	7.8	 25
 65	  9	64.0	8.2	 25
 66	  9	3594.0	601.0	 25
 67	  9	106.0	19.8	 25
 68	  9	3519.0	737.1	 25
 69	  9	66.0	6.8	 25
 70	  9	60.0	8.3	 25
 71	  9	57.0	8.2	 25
 72	  9	3568.0	529.1	 25
 73	  9	97.0	15.7	 25
 74	  9	3499.0	521.1	 25
 75	  9	62.0	10.1	 25
 76	  9	53.0	7.3	 25
 77	  9	79.0	15.0	 25
 78	  9	3490.0	546.5	 25
 79	  9	106.0	17.9	 25
 80	  9	68.0	8.8	 25
 81	  9	3161.0	612.1	 25
 82	  9	3254.0	568.3	 25
 83	  9	65.0	13.9	 25
 84	  9	60.0	8.0	 25
 85	  9	92.0	13.7	 25
 86	  9	3670.0	723.1	 25
 87	  9	3323.0	671.2	 25
 88	  9	3374.0	605.9	 25
 89	  9	3344.0	628.4	 25
 90	  9	72.0	8.2	 25
 91	  9	76.0	14.5	 25
 92	  9	76.0	15.7	 25
 93	  9	84.0	10.4	 25
 94	  9	68.0	9.0	 25
 95	  9	67.0	12.8	 25
 96	  9	75.0	10.8	 25
 97	  9	3325.0	490.2	 25
 98	  9	79.0	16.4	 25
 99	  9	79.0	9.6	 25
100	  9	73.0	10.2	 25
101	  9	88.0	15.2	 25
102	  9	70.0	9.4	 25
103	  9	3425.0	558.8	 25
104	  9	71.0	10.1	 25
105	  9	82.0	9.4	 25
106	  9	3592.0	559.5	 25
107	  9	70.0	9.0	 25
108	  9	74.0	11.4	 25
109	  9	3476.0	574.7	 25
110	  9	81.0	11.2	 25
111	  9	80.0	13.6	 25
112	  9	90.0	12.6	 25
113	  9	74.0	8.9	 25
114	  9	80.0	12.3	 25
115	  9	81.0	14.0	 25
116	  9	3110.0	628.6	 25
117	  9	81.0	12.1	 25
118	  9	64.0	9.0	 25
119	  9	110.0	21.2	 25
120	  9	82.0	9.8	 25
121	  9	181.0	26.0	 25
122	  9	133.0	10.0	 25
123	  9	78.0	14.9	 25
124	  9	220.0	33.5	 25
125	  9	77.0	14.3	 25
126	  9	261.0	34.3	 25
127	  9	56.0	8.4	 25
128	  9	109.0	18.7	 25
129	  9	113.0	10.7	 25
130	  9	52.0	8.0	 25
131	  9	154.0	25.0	 25
132	  9	65.0	10.1	 25
133	  9	60.0	11.0	 25
134	  9	65.0	10.0	 25
135	  9	57.0	8.0	 25
136	  9	82.0	12.4	 25
137	  9	77.0	12.2	 25
138	  9	99.0	13.8	 25
139	  9	95.0	16.0	 25
140	  9	62.0	9.1	 25
141	  9	187.0	22.6	 25
142	  9	61.0	11.9	 25
143	  9	70.0	12.2	 25
144	  9	260.0	40.1	 25
145	  9	89.0	16.6	 25
146	  9	152.0	22.5	 25
147	  9	65.0	9.4	 25
148	  9	60.0	10.8	 25
149	  9	233.0	26.2	 25
150	  9	120.0	13.6	 25
151	  9	80.0	15.6	 25
152	  9	106.0	19.4	 25
153	  9	143.0	13.9	 25
154	  9	100.0	12.0	 25
155	  9	72.0	11.4	 25
156	  9	48.0	5.4	 25
157	  9	72.0	17.5	 25
158	  9	74.0	9.1	 25
159	  9	232.0	28.1	 25
160	  9	154.0	17.8	 25
161	  9	155.0	23.2	 25
162	  9	62.0	7.2	 25
163	  9	225.0	38.6	 25
164	  9	61.0	8.8	 25
165	  9	87.0	15.6	 25
166	  9	61.0	10.9	 25
167	  9	89.0	17.2	 25
168	  9	63.0	7.9	 25
169	  9	110.0	16.0	 25
170	  9	105.0	16.3	 25
171	  9	76.0	14.6	 25
172	  9	81.0	11.4	 25
173	  9	114.0	15.2	 25
174	  9	160.0	22.7	 25
175	  9	175.0	19.5	 25
176	  9	76.0	14.8	 25
177	  9	56.0	8.5	 25
178	  9	103.0	14.9	 25
179	  9	143.0	24.6	 25
180	  9	63.0	7.8	 25
181	  9	196.0	23.0	 25
182	  9	66.0	9.6	 25
183	  9	89.0	12.3	 25
184	  9	380.0	64.2	 25
185	  9	66.0	11.2	 25
186	  9	61.0	9.3	 25
187	  9	128.0	23.6	 25
188	  9	128.0	22.8	 25
189	  9	144.0	19.2	 25
190	  9	64.0	12.9	 25
191	  9	99.0	17.0	 25
192	  9	77.0	14.2	 25
193	  9	67.0	12.9	 25
194	  9	815.0	137.7	 25
195	  9	523.0	86.6	 25
196	  9	77.0	15.4	 25
197	  9	69.0	10.3	 25
198	  9	110.0	17.8	 25
199	  9	65.0	11.2	 25
200	  9	52.0	5.1	 25
201	  9	50.0	7.2	 25
202	  9	177.0	35.5	 25
203	  9	1455.0	277.1	 25
204	  9	131.0	11.6	 25
205	  9	66.0	8.0	 25
206	  9	53.0	8.6	 25
207	  9	63.0	12.7	 25
208	  9	92.0	12.9	 25
209	  9	79.0	9.9	 25
210	  9	75.0	9.7	 25
211	  9	115.0	21.3	 25
212	  9	71.0	15.7	 25
213	  9	69.0	12.8	 25
214	  9	62.0	10.6	 25
215	  9	18625.0	2834.3	 25
216	  9	103.0	15.8	 25
217	  9	61.0	11.0	 25
218	  9	85.0	12.6	 25
219	  9	125.0	14.7	 25
220	  9	86.0	15.9	 25
221	  9	77.0	11.4	 25
222	  9	90.0	15.2	 25
223	  9	79.0	11.7	 25
224	  9	78.0	13.2	 25
225	  9	66.0	12.0	 25
226	  9	95.0	18.0	 25
227	  9	267.0	45.6	 25
228	  9	83.0	12.4	 25
229	  9	86.0	12.8	 25
230	  9	73.0	13.2	 25
231	  9	105.0	15.5	 25
232	  9	75.0	9.5	 25
233	  9	74.0	18.8	 25
234	  9	73.0	12.5	 25
235	  9	54.0	11.8	 25
236	  9	78.0	14.6	 25
237	  9	71.0	10.1	 25
238	  9	60.0	9.9	 25
239	  9	66.0	12.1	 25
240	  9	132.0	24.2	 25
241	  9	94.0	17.5	 25
242	  9	80.0	12.5	 25
243	  9	89.0	15.2	 25
244	  9	70.0	8.8	 25
245	  9	1422.0	231.6	 25
246	  9	2161.0	244.5	 25
247	  9	61.0	12.6	 25
248	  9	261.0	42.7	 25
249	  9	113.0	15.1	 25
250	  9	69.0	9.4	 25
251	  9	100.0	13.2	 25
252	  9	90.0	18.4	 25
253	  9	276.0	44.7	 25
254	  9	107.0	21.1	 25
255	  9	114.0	24.8	 25
256	  9	767.0	145.1	 25
257	  9	104.0	20.2	 25
258	  9	115.0	13.2	 25
259	  9	105.0	18.8	 25
260	  9	64.0	10.7	 25
261	  9	124.0	21.8	 25
262	  9	51.0	9.0	 25
263	  9	52.0	8.3	 25
264	  9	119.0	19.7	 25
265	  9	1629.0	285.3	 25
266	  9	91.0	15.9	 25
267	  9	67.0	10.8	 25
268	  9	58.0	11.1	 25
269	  9	60.0	8.0	 25
270	  9	64.0	10.2	 25
271	  9	69.0	14.1	 25
272	  9	224.0	31.3	 25
273	  9	82.0	17.3	 25
274	  9	63.0	11.9	 25
275	  9	73.0	17.2	 25
276	  9	73.0	11.6	 25
277	  9	103.0	15.7	 25
278	  9	87.0	19.4	 25
279	  9	126.0	22.3	 25
280	  9	62.0	9.7	 25
281	  9	106.0	21.0	 25
282	  9	75.0	12.2	 25
283	  9	70.0	9.2	 25
284	  9	118.0	18.1	 25
285	  9	97.0	16.0	 25
286	  9	157.0	29.0	 25
287	  9	191.0	34.9	 25
288	  9	68.0	15.0	 25
289	  9	78.0	15.9	 25
290	  9	84.0	18.8	 25
291	  9	301.0	41.0	 25
292	  9	79.0	17.1	 25
293	  9	82.0	12.0	 25
294	  9	164.0	23.6	 25
295	  9	230.0	33.7	 25
296	  9	88.0	18.9	 25
297	  9	69.0	14.2	 25
298	  9	72.0	12.9	 25
299	  9	614.0	125.5	 25
300	  9	186.0	31.7	 25
301	  9	54.0	9.4	 25
302	  9	66.0	7.8	 25
303	  9	56.0	9.2	 25
304	  9	70.0	10.0	 25
305	  9	64.0	10.6	 25
306	  9	76.0	14.8	 25
307	  9	58.0	8.8	 25
308	  9	96.0	14.6	 25
309	  9	84.0	13.6	 25
310	  9	70.0	12.1	 25
311	  9	227.0	31.4	 25
312	  9	70.0	11.6	 25
313	  9	87.0	14.1	 25
314	  9	1370.0	213.3	 25
315	  9	334.0	88.3	 25
316	  9	49.0	7.3	 25
317	  9	75.0	13.2	 25
318	  9	656.0	110.2	 25
319	  9	88.0	12.3	 25
320	  9	76.0	12.8	 25
321	  9	94.0	14.5	 25
322	  9	256.0	34.8	 25
323	  9	67.0	10.4	 25
324	  9	68.0	11.1	 25
325	  9	284.0	58.1	 25
326	  9	67.0	9.9	 25
327	  9	82.0	17.2	 25
328	  9	59.0	13.2	 25
329	  9	61.0	13.8	 25
330	  9	206.0	26.2	 25
331	  9	133.0	22.4	 25
332	  9	165.0	26.7	 25
333	  9	213.0	20.7	 25
334	  9	286.0	43.9	 25
335	  9	3396.0	473.9	 25
336	  9	205.0	29.4	 25
337	  9	79.0	8.3	 25
338	  9	80.0	11.8	 25
339	  9	61.0	9.7	 25
340	  9	62.0	9.4	 25
341	  9	89.0	17.2	 25
342	  9	81.0	9.6	 25
343	  9	409.0	76.6	 25
344	  9	460.0	89.6	 25
345	  9	93.0	15.0	 25
346	  9	1085.0	190.1	 25
347	  9	82.0	11.7	 25
348	  9	68.0	11.2	 25
349	  9	95.0	14.8	 25
350	  9	157.0	25.5	 25
351	  9	254.0	49.1	 25
352	  9	67.0	11.7	 25
353	  9	236.0	28.9	 25
354	  9	453.0	62.4	 25
355	  9	823.0	111.4	 25
356	  9	1548.0	224.9	 25
357	  9	97.0	16.5	 25
358	  9	57.0	8.9	 25
359	  9	170.0	48.1	 25
360	  9	143.0	24.0	 25
361	  9	63.0	10.3	 25
362	  9	70.0	9.8	 25
363	  9	110.0	19.1	 25
364	  9	96.0	16.9	 25
365	  9	86.0	12.8	 25
366	  9	52.0	9.4	 25
367	  9	107.0	19.8	 25
368	  9	70.0	10.3	 25
369	  9	77.0	11.0	 25
370	  9	77.0	11.0	 25
371	  9	121.0	20.0	 25
372	  9	85.0	10.2	 25
373	  9	182.0	32.6	 25
374	  9	207.0	21.6	 25
375	  9	74.0	11.0	 25
376	  9	53.0	8.8	 25
377	  9	57.0	8.0	 25
378	  9	128.0	22.5	 25
379	  9	54.0	8.9	 25
380	  9	284.0	88.2	 25
381	  9	226.0	49.1	 25
382	  9	39.0	4.3	 25
383	  9	48.0	8.2	 25
384	  9	47.0	5.7	 25
385	  9	41.0	6.2	 25
386	  9	38.0	7.5	 25
387	  9	53.0	7.3	 25
388	  9	68.0	12.9	 25
389	  9	42.0	8.4	 25
390	  9	49.0	7.9	 25
391	  9	36.0	4.2	 25
392	  9	38.0	4.9	 25
393	  9	40.0	6.0	 25
394	  9	62.0	9.6	 25
395	  9	57.0	6.8	 25
396	  9	63.0	14.0	 25
397	  9	140.0	25.8	 25
398	  9	1105.0	138.8	 25
399	  9	592.0	92.9	 25
400	  9	169.0	17.6	 25
401	  9	423.0	46.4	 25
402	  9	421.0	51.8	 25
403	  9	420.0	60.5	 25
404	  9	1716.0	205.2	 25
405	  9	93.0	15.3	 25
406	  9	63.0	11.6	 25
407	  9	54.0	6.1	 25
408	  9	62.0	9.0	 25
409	  9	234.0	39.1	 25
410	  9	50.0	8.8	 25
411	  9	73.0	11.5	 25
412	  9	227.0	25.8	 25
413	  9	111.0	17.1	 25
414	  9	73.0	12.8	 25
415	  9	194.0	28.8	 25
416	  9	68.0	10.2	 25
417	  9	112.0	20.7	 25
418	  9	697.0	147.8	 25
419	  9	92.0	18.8	 25
420	  9	127.0	24.5	 25
421	  9	122.0	16.8	 25
422	  9	96.0	8.5	 25
423	  9	103.0	14.4	 25
424	  9	148.0	21.7	 25
425	  9	61.0	10.0	 25
426	  9	161.0	28.5	 25
427	  9	77.0	8.8	 25
428	  9	122.0	20.0	 25
429	  9	79.0	13.3	 25
430	  9	69.0	9.9	 25
431	  9	103.0	13.0	 25
432	  9	67.0	8.1	 25
433	  9	82.0	19.2	 25
434	  9	965.0	198.3	 25
435	  9	142.0	28.6	 25
436	  9	198.0	15.7	 25
437	  9	68.0	9.2	 25
438	  9	73.0	10.5	 25
439	  9	107.0	16.2	 25
440	  9	79.0	11.6	 25
441	  9	119.0	18.3	 25
442	  9	112.0	12.4	 25
443	  9	98.0	11.3	 25
444	  9	60.0	11.7	 25
445	  9	70.0	8.5	 25
446	  9	105.0	16.8	 25
447	  9	82.0	15.1	 25
448	  9	74.0	10.3	 25
449	  9	77.0	9.9	 25
450	  9	101.0	12.0	 25
451	  9	91.0	17.1	 25
452	  9	120.0	20.5	 25
453	  9	96.0	16.7	 25
454	  9	125.0	20.5	 25
455	  9	113.0	19.5	 25
456	  9	306.0	50.2	 25
457	  9	61.0	13.0	 25
458	  9	56.0	9.0	 25
459	  9	57.0	9.1	 25
460	  9	58.0	8.1	 25
461	  9	101.0	18.9	 25
462	  9	83.0	9.0	 25
463	  9	65.0	12.6	 25
464	  9	51.0	7.9	 25
465	  9	96.0	14.3	 25
466	  9	67.0	10.5	 25
467	  9	178.0	38.5	 25
468	  9	56.0	8.4	 25
469	  9	101.0	16.8	 25
470	  9	87.0	13.0	 25
471	  9	58.0	8.9	 25
472	  9	87.0	10.9	 25
473	  9	87.0	11.9	 25
474	  9	342.0	63.5	 25
475	  9	105.0	15.7	 25
476	  9	154.0	19.0	 25
477	  9	117.0	17.0	 25
478	  9	217.0	34.7	 25
479	  9	69.0	12.8	 25
480	  9	404.0	77.4	 25
481	  9	147.0	69.2	 25
482	  9	111.0	27.7	 25
483	  9	119.0	25.0	 25
484	  9	82.0	12.2	 25
485	  9	109.0	10.4	 25
486	  9	100.0	15.1	 25
487	  9	65.0	10.8	 25
488	  9	102.0	18.3	 25
489	  9	70.0	9.8	 25
490	  9	60.0	9.9	 25
491	  9	60.0	8.6	 25
492	  9	69.0	8.3	 25
493	  9	73.0	13.7	 25
494	  9	73.0	12.7	 25
495	  9	816.0	170.2	 25
496	  9	81.0	18.3	 25
497	  9	63.0	11.4	 25
498	  9	264.0	49.5	 25
499	  9	147.0	21.0	 25
500	  9	69.0	13.1	 25
501	  9	126.0	15.0	 25
502	  9	63.0	9.9	 25
503	  9	186.0	28.3	 25
504	  9	69.0	8.9	 25
505	  9	71.0	10.0	 25
506	  9	146.0	19.0	 25
507	  9	118.0	18.0	 25
508	  9	132.0	26.1	 25
509	  9	59.0	9.7	 25
510	  9	76.0	10.8	 25
511	  9	164.0	22.9	 25
512	  9	61.0	8.3	 25
513	  9	104.0	20.8	 25
514	  9	109.0	26.9	 25
515	  9	53.0	7.5	 25
516	  9	58.0	8.3	 25
517	  9	81.0	13.1	 25
518	  9	85.0	16.0	 25
519	  9	81.0	15.6	 25
520	  9	73.0	8.4	 25
521	  9	67.0	7.4	 25
522	  9	70.0	9.9	 25
523	  9	62.0	8.1	 25
524	  9	64.0	10.2	 25
525	  9	56.0	9.5	 25
526	  9	647.0	108.0	 25
527	  9	396.0	67.8	 25
528	  9	154.0	20.5	 25
529	  9	81.0	14.2	 25
530	  9	72.0	11.0	 25
531	  9	57.0	10.2	 25
532	  9	163.0	26.7	 25
533	  9	112.0	17.5	 25
534	  9	477.0	68.0	 25
535	  9	71.0	9.8	 25
536	  9	85.0	13.7	 25
537	  9	109.0	13.5	 25
538	  9	187.0	32.2	 25
539	  9	131.0	26.2	 25
540	  9	72.0	8.2	 25
541	  9	80.0	12.1	 25
542	  9	142.0	23.3	 25
543	  9	121.0	20.9	 25
544	  9	134.0	24.4	 25
545	  9	103.0	12.6	 25
546	  9	74.0	13.4	 25
547	  9	370.0	59.6	 25
548	  9	90.0	16.5	 25
549	  9	150.0	25.9	 25
550	  9	115.0	16.8	 25
551	  9	62.0	9.4	 25
552	  9	63.0	10.3	 25
553	  9	100.0	18.3	 25
554	  9	73.0	10.9	 25
555	  9	79.0	10.6	 25
556	  9	98.0	17.7	 25
557	  9	112.0	18.5	 25
558	  9	84.0	15.8	 25
559	  9	75.0	14.0	 25
560	  9	58.0	8.8	 25
561	  9	61.0	11.5	 25
562	  9	98.0	15.3	 25
563	  9	93.0	18.0	 25
564	  9	59.0	5.4	 25
565	  9	130.0	21.7	 25
566	  9	70.0	14.1	 25
567	  9	87.0	11.5	 25
568	  9	212.0	24.9	 25
569	  9	309.0	48.2	 25
570	  9	62.0	9.2	 25
571	  9	67.0	11.7	 25
572	  9	95.0	15.9	 25
573	  9	83.0	14.7	 25
574	  9	60.0	11.3	 25
575	  9	99.0	14.3	 25
576	  9	91.0	14.9	 25
577	  9	189.0	26.6	 25
578	  9	71.0	10.9	 25
579	  9	195.0	22.5	 25
580	  9	72.0	12.3	 25
581	  9	62.0	10.5	 25
582	  9	67.0	9.5	 25
583	  9	71.0	12.2	 25
584	  9	109.0	20.0	 25
585	  9	65.0	14.0	 25
586	  9	102.0	23.1	 25
587	  9	66.0	11.7	 25
588	  9	62.0	9.4	 25
589	  9	106.0	9.0	 25
590	  9	79.0	14.6	 25
591	  9	71.0	10.8	 25
592	  9	93.0	14.6	 25
593	  9	77.0	10.7	 25
594	  9	65.0	10.1	 25
595	  9	64.0	12.2	 25
596	  9	450.0	72.0	 25
597	  9	432.0	76.7	 25
598	  9	259.0	40.5	 25
599	  9	377.0	35.7	 25
600	  9	62.0	12.9	 25
601	  9	62.0	12.2	 25
602	  9	81.0	17.6	 25
603	  9	249.0	45.3	 25
604	  9	60.0	9.1	 25
605	  9	56.0	9.0	 25
606	  9	62.0	12.8	 25
607	  9	89.0	18.0	 25
608	  9	81.0	11.9	 25
609	  9	70.0	13.8	 25
610	  9	76.0	11.8	 25
611	  9	65.0	10.9	 25
612	  9	367.0	83.4	 25
613	  9	67.0	9.8	 25
614	  9	57.0	10.4	 25
615	  9	64.0	10.2	 25
616	  9	60.0	8.0	 25
617	  9	93.0	18.7	 25
618	  9	94.0	15.5	 25
619	  9	92.0	15.4	 25
620	  9	113.0	20.5	 25
621	  9	97.0	15.7	 25
622	  9	107.0	18.4	 25
623	  9	74.0	16.9	 25
624	  9	60.0	11.8	 25
625	  9	165.0	22.8	 25
626	  9	75.0	15.1	 25
627	  9	122.0	22.5	 25
628	  9	64.0	11.1	 25
629	  9	246.0	43.2	 25
630	  9	168.0	25.9	 25
631	  9	312.0	59.0	 25
632	  9	65.0	11.9	 25
633	  9	66.0	10.4	 25
634	  9	99.0	16.7	 25
635	  9	97.0	15.6	 25
636	  9	64.0	11.7	 25
637	  9	357.0	77.6	 25
638	  9	89.0	18.8	 25
639	  9	75.0	16.8	 25
640	  9	75.0	17.3	 25
641	  9	93.0	17.8	 25
642	  9	73.0	12.5	 25
643	  9	152.0	32.3	 25
644	  9	75.0	8.6	 25
645	  9	60.0	9.5	 25
646	  9	77.0	12.2	 25
647	  9	78.0	12.9	 25
648	  9	73.0	17.7	 25
649	  9	122.0	17.0	 25
650	  9	99.0	18.8	 25
651	  9	74.0	12.8	 25
652	  9	82.0	19.5	 25
653	  9	99.0	15.3	 25
654	  9	66.0	12.8	 25
655	  9	74.0	11.5	 25
656	  9	62.0	12.2	 25
657	  9	70.0	11.9	 25
658	  9	134.0	29.8	 25
659	  9	112.0	21.3	 25
660	  9	76.0	10.3	 25
661	  9	101.0	18.1	 25
662	  9	73.0	13.7	 25
663	  9	138.0	26.2	 25
664	  9	218.0	30.1	 25
665	  9	1059.0	239.3	 25
666	  9	199.0	26.3	 25
667	  9	237.0	37.4	 25
668	  9	91.0	15.8	 25
669	  9	81.0	11.0	 25
670	  9	62.0	8.1	 25
671	  9	94.0	16.7	 25
672	  9	73.0	14.1	 25
673	  9	87.0	13.9	 25
674	  9	74.0	10.1	 25
675	  9	72.0	13.4	 25
676	  9	103.0	18.2	 25
677	  9	65.0	12.6	 25
678	  9	108.0	24.9	 25
679	  9	78.0	14.0	 25
680	  9	78.0	9.9	 25
681	  9	71.0	10.9	 25
682	  9	168.0	24.8	 25
683	  9	76.0	9.9	 25
684	  9	70.0	14.3	 25
685	  9	71.0	12.4	 25
686	  9	106.0	24.0	 25
687	  9	74.0	16.5	 25
688	  9	66.0	19.0	 25
689	  9	210.0	26.0	 25
690	  9	57.0	9.8	 25
691	  9	95.0	16.6	 25
692	  9	133.0	22.8	 25
693	  9	60.0	8.9	 25
694	  9	63.0	15.6	 25
695	  9	165.0	26.5	 25
696	  9	705.0	100.4	 25
697	  9	99.0	17.9	 25
698	  9	70.0	12.6	 25
699	  9	61.0	11.1	 25
700	  9	65.0	12.8	 25
701	  9	83.0	13.6	 25
702	  9	151.0	31.2	 25
703	  9	85.0	13.4	 25
704	  9	75.0	9.8	 25
705	  9	56.0	11.3	 25
706	  9	97.0	16.0	 25
707	  9	60.0	8.6	 25
708	  9	129.0	18.2	 25
709	  9	72.0	11.0	 25
710	  9	65.0	10.4	 25
711	  9	142.0	21.4	 25
712	  9	83.0	12.6	 25
713	  9	151.0	27.6	 25
714	  9	152.0	25.3	 25
715	  9	679.0	83.4	 25
716	  9	72.0	11.4	 25
717	  9	75.0	15.6	 25
718	  9	79.0	14.4	 25
719	  9	157.0	29.1	 25
720	  9	204.0	38.2	 25
721	  9	59.0	8.4	 25
722	  9	51.0	6.7	 25
723	  9	90.0	14.4	 25
724	  9	1066.0	209.8	 25
725	  9	91.0	12.2	 25
726	  9	1129.0	211.2	 25
727	  9	102.0	11.0	 25
728	  9	163.0	21.5	 25
729	  9	105.0	23.2	 25
730	  9	137.0	26.6	 25
731	  9	62.0	9.9	 25
732	  9	69.0	14.3	 25
733	  9	92.0	14.1	 25
734	  9	74.0	10.3	 25
735	  9	474.0	68.1	 25
736	  9	474.0	51.2	 25
737	  9	171.0	35.5	 25
738	  9	80.0	9.1	 25
739	  9	274.0	50.6	 25
740	  9	125.0	23.2	 25
741	  9	65.0	11.6	 25
742	  9	77.0	16.6	 25
743	  9	64.0	10.3	 25
744	  9	90.0	14.5	 25
745	  9	175.0	15.6	 25
746	  9	62.0	11.3	 25
747	  9	107.0	24.9	 25
748	  9	65.0	11.1	 25
749	  9	59.0	7.5	 25
750	  9	480.0	75.6	 25
751	  9	119.0	18.6	 25
752	  9	179.0	30.0	 25
753	  9	81.0	9.4	 25
754	  9	98.0	17.6	 25
755	  9	79.0	9.3	 25
756	  9	65.0	10.5	 25
757	  9	86.0	11.8	 25
758	  9	90.0	18.2	 25
759	  9	63.0	12.2	 25
760	  9	73.0	8.4	 25
761	  9	112.0	15.3	 25
762	  9	81.0	11.1	 25
763	  9	86.0	10.0	 25
764	  9	82.0	11.8	 25
765	  9	63.0	7.9	 25
766	  9	85.0	12.9	 25
767	  9	231.0	34.1	 25
768	  9	74.0	15.4	 25
769	  9	56.0	10.4	 25
770	  9	82.0	10.2	 25
771	  9	60.0	8.8	 25
772	  9	148.0	22.2	 25
773	  9	810.0	166.5	 25
774	  9	122.0	19.0	 25
775	  9	69.0	10.5	 25
776	  9	53.0	7.4	 25
777	  9	69.0	14.4	 25
778	  9	1014.0	183.5	 25
779	  9	53.0	8.0	 25
780	  9	63.0	7.6	 25
781	  9	63.0	11.0	 25
782	  9	68.0	17.0	 25
783	  9	97.0	17.7	 25
784	  9	102.0	17.9	 25
785	  9	84.0	11.0	 25
786	  9	86.0	16.1	 25
787	  9	101.0	21.1	 25
788	  9	90.0	11.7	 25
789	  9	1127.0	244.9	 25
790	  9	63.0	10.6	 25
791	  9	173.0	26.6	 25
792	  9	64.0	9.3	 25
793	  9	57.0	11.4	 25
794	  9	60.0	8.2	 25
795	  9	56.0	7.9	 25
796	  9	64.0	10.2	 25
797	  9	98.0	14.2	 25
798	  9	183.0	29.7	 25
799	  9	146.0	31.7	 25
800	  9	78.0	13.3	 25
801	  9	63.0	10.9	 25
802	  9	68.0	10.3	 25
803	  9	84.0	9.9	 25
804	  9	70.0	10.1	 25
805	  9	91.0	11.4	 25
806	  9	240.0	21.5	 25
807	  9	965.0	95.2	 25
808	  9	126.0	18.6	 25
809	  9	87.0	19.1	 25
810	  9	75.0	12.7	 25
811	  9	73.0	11.4	 25
812	  9	72.0	11.3	 25
813	  9	218.0	38.6	 25
814	  9	234.0	57.7	 25
815	  9	67.0	9.4	 25
816	  9	66.0	13.7	 25
817	  9	1990.0	382.0	 25
818	  9	83.0	9.9	 25
819	  9	65.0	12.4	 25
820	  9	161.0	31.0	 25
821	  9	65.0	8.4	 25
822	  9	108.0	21.1	 25
823	  9	101.0	15.9	 25
824	  9	80.0	7.9	 25
825	  9	71.0	9.2	 25
826	  9	61.0	9.7	 25
827	  9	72.0	8.2	 25
828	  9	138.0	26.1	 25
829	  9	105.0	16.0	 25
830	  9	106.0	16.0	 25
831	  9	2856.0	392.3	 25
832	  9	135.0	19.6	 25
833	  9	59.0	6.9	 25
834	  9	65.0	8.7	 25
835	  9	56.0	7.9	 25
836	  9	73.0	9.7	 25
837	  9	77.0	12.1	 25
838	  9	98.0	15.1	 25
839	  9	69.0	14.1	 25
840	  9	72.0	11.0	 25
841	  9	142.0	18.8	 25
842	  9	86.0	14.8	 25
843	  9	76.0	7.3	 25
844	  9	110.0	10.4	 25
845	  9	111.0	11.5	 25
846	  9	182.0	28.5	 25
847	  9	76.0	14.1	 25
848	  9	90.0	17.4	 25
849	  9	89.0	13.9	 25
850	  9	246.0	55.3	 25
851	  9	97.0	18.5	 25
852	  9	88.0	9.5	 25
853	  9	109.0	17.1	 25
854	  9	230.0	33.6	 25
855	  9	158.0	26.0	 25
856	  9	61.0	10.0	 25
857	  9	58.0	9.5	 25
858	  9	121.0	16.2	 25
859	  9	87.0	9.6	 25
860	  9	68.0	6.8	 25
861	  9	159.0	24.4	 25
862	  9	63.0	8.8	 25
863	  9	63.0	11.3	 25
864	  9	74.0	13.5	 25
865	  9	64.0	11.8	 25
866	  9	102.0	10.8	 25
867	  9	201.0	30.8	 25
868	  9	101.0	15.8	 25
869	  9	56.0	8.7	 25
870	  9	57.0	5.9	 25
871	  9	71.0	15.4	 25
872	  9	60.0	9.0	 25
873	  9	82.0	14.0	 25
874	  9	58.0	4.9	 25
875	  9	83.0	16.5	 25
876	  9	57.0	7.9	 25
877	  9	57.0	10.4	 25
878	  9	72.0	13.8	 25
879	  9	75.0	15.0	 25
880	  9	64.0	11.8	 25
881	  9	58.0	7.0	 25
882	  9	90.0	14.4	 25
883	  9	142.0	18.1	 25
884	  9	57.0	9.5	 25
885	  9	160.0	15.4	 25
886	  9	80.0	14.1	 25
887	  9	106.0	19.4	 25
888	  9	71.0	7.3	 25
889	  9	65.0	7.2	 25
890	  9	63.0	8.5	 25
891	  9	67.0	12.5	 25
892	  9	87.0	18.3	 25
893	  9	58.0	10.6	 25
894	  9	53.0	9.8	 25
895	  9	341.0	58.1	 25
896	  9	100.0	13.3	 25
897	  9	75.0	14.0	 25
898	  9	306.0	56.1	 25
899	  9	88.0	13.8	 25
900	  9	65.0	11.1	 25
901	  9	84.0	14.0	 25
902	  9	60.0	8.4	 25
903	  9	51.0	6.8	 25
904	  9	72.0	10.4	 25
905	  9	52.0	7.9	 25
906	  9	65.0	9.3	 25
907	  9	345.0	67.7	 25
908	  9	221.0	45.3	 25
909	  9	107.0	18.6	 25
910	  9	54.0	8.2	 25
911	  9	64.0	11.6	 25
912	  9	96.0	20.9	 25
913	  9	68.0	8.7	 25
914	  9	140.0	19.0	 25
915	  9	78.0	9.6	 25
916	  9	199.0	34.7	 25
917	  9	88.0	9.8	 25
918	  9	194.0	26.5	 25
919	  9	101.0	21.0	 25
920	  9	226.0	25.6	 25
921	  9	60.0	10.9	 25
922	  9	117.0	19.6	 25
923	  9	60.0	10.7	 25
924	  9	225.0	53.3	 25
925	  9	63.0	9.6	 25
926	  9	146.0	29.0	 25
927	  9	86.0	14.4	 25
928	  9	68.0	9.9	 25
929	  9	1438.0	177.8	 25
930	  9	95.0	18.5	 25
931	  9	53.0	8.4	 25
932	  9	81.0	14.4	 25
933	  9	70.0	11.6	 25
934	  9	149.0	18.9	 25
935	  9	128.0	15.8	 25
936	  9	347.0	57.4	 25
937	  9	66.0	11.7	 25
938	  9	101.0	19.1	 25
939	  9	208.0	28.2	 25
940	  9	59.0	11.2	 25
941	  9	113.0	20.7	 25
942	  9	191.0	23.9	 25
943	  9	355.0	67.3	 25
944	  9	123.0	15.3	 25
945	  9	225.0	34.3	 25
946	  9	127.0	22.9	 25
947	  9	630.0	100.8	 25
948	  9	128.0	14.8	 25
949	  9	322.0	145.0	 25
950	  9	93.0	14.5	 25
951	  9	73.0	12.0	 25
952	  9	79.0	11.7	 25
953	  9	72.0	10.0	 25
954	  9	54.0	8.9	 25
955	  9	62.0	10.5	 25
956	  9	83.0	14.2	 25
957	  9	71.0	11.5	 25
958	  9	80.0	13.7	 25
959	  9	60.0	8.1	 25
960	  9	94.0	17.0	 25
961	  9	94.0	15.2	 25
962	  9	65.0	11.1	 25
963	  9	1478.0	242.1	 25
964	  9	87.0	12.0	 25
965	  9	71.0	11.3	 25
966	  9	63.0	11.6	 25
967	  9	78.0	13.3	 25
968	  9	112.0	14.5	 25
969	  9	1996.0	295.9	 25
970	  9	117.0	17.5	 25
971	  9	92.0	12.7	 25
972	  9	288.0	43.6	 25
973	  9	59.0	11.8	 25
974	  9	65.0	9.4	 25
975	  9	90.0	16.3	 25
976	  9	82.0	16.1	 25
977	  9	62.0	13.6	 25
978	  9	56.0	9.7	 25
979	  9	77.0	13.0	 25
980	  9	95.0	16.1	 25
981	  9	89.0	13.3	 25
982	  9	79.0	16.0	 25
983	  9	141.0	29.4	 25
984	  9	62.0	8.4	 25
985	  9	104.0	19.2	 25
986	  9	54.0	8.8	 25
987	  9	126.0	21.5	 25
988	  9	78.0	12.8	 25
989	  9	55.0	11.3	 25
990	  9	85.0	13.8	 25
991	  9	55.0	8.1	 25
992	  9	72.0	14.1	 25
993	  9	67.0	11.9	 25
994	  9	2320.0	349.1	 25
995	  9	81.0	11.3	 25
996	  9	60.0	10.6	 25
997	  9	668.0	105.6	 25
998	  9	64.0	9.2	 25
999	  9	774.0	117.4	 25
1000	  9	742.0	114.2	 25
1001	  9	73.0	14.7	 25
  0	 10	3602.0	777.7	 25
  1	 10	217.0	46.7	 25
  2	 10	61.0	12.0	 25
  3	 10	73.0	11.1	 25
  4	 10	80.0	12.7	 25
  5	 10	51.0	9.2	 25
  6	 10	99.0	12.9	 25
  7	 10	65.0	11.5	 25
  8	 10	102.0	16.2	 25
  9	 10	97.0	13.6	 25
 10	 10	116.0	14.7	 25
 11	 10	83.0	13.6	 25
 12	 10	3442.0	574.5	 25
 13	 10	68.0	14.2	 25
 14	 10	85.0	17.2	 25
 15	 10	87.0	14.2	 25
 16	 10	3186.0	538.2	 25
 17	 10	107.0	15.6	 25
 18	 10	3486.0	504.0	 25
 19	 10	91.0	20.0	 25
 20	 10	77.0	11.9	 25
 21	 10	66.0	8.2	 25
 22	 10	70.0	10.5	 25
 23	 10	100.0	11.3	 25
 24	 10	3339.0	503.1	 25
 25	 10	66.0	9.1	 25
 26	 10	68.0	9.3	 25
 27	 10	79.0	11.1	 25
 28	 10	3446.0	486.1	 25
 29	 10	106.0	15.2	 25
 30	 10	3339.0	532.9	 25
 31	 10	84.0	9.2	 25
 32	 10	82.0	13.2	 25
 33	 10	80.0	15.5	 25
 34	 10	71.0	10.9	 25
 35	 10	93.0	17.5	 25
 36	 10	3415.0	493.7	 25
 37	 10	70.0	12.4	 25
 38	 10	65.0	12.3	 25
 39	 10	75.0	11.0	 25
 40	 10	3126.0	567.6	 25
 41	 10	105.0	18.4	 25
 42	 10	3539.0	489.8	 25
 43	 10	70.0	14.1	 25
 44	 10	69.0	13.8	 25
 45	 10	64.0	16.5	 25
 46	 10	3500.0	601.2	 25
 47	 10	109.0	21.1	 25
 48	 10	73.0	16.6	 25
 49	 10	65.0	10.4	 25
 50	 10	3441.0	642.9	 25
 51	 10	77.0	13.7	 25
 52	 10	58.0	7.5	 25
 53	 10	108.0	25.8	 25
 54	 10	3500.0	516.4	 25
 55	 10	65.0	9.1	 25
 56	 10	74.0	10.4	 25
 57	 10	65.0	9.2	 25
 58	 10	59.0	7.1	 25
 59	 10	83.0	14.7	 25
 60	 10	79.0	14.0	 25
 61	 10	85.0	14.8	 25
 62	 10	3456.0	559.1	 25
 63	 10	78.0	12.4	 25
 64	 10	66.0	14.6	 25
 65	 10	68.0	10.8	 25
 66	 10	3579.0	613.0	 25
 67	 10	112.0	22.2	 25
 68	 10	3468.0	607.0	 25
 69	 10	73.0	13.7	 25
 70	 10	63.0	11.9	 25
 71	 10	68.0	12.6	 25
 72	 10	3274.0	455.1	 25
 73	 10	103.0	13.8	 25
 74	 10	3461.0	504.4	 25
 75	 10	73.0	12.5	 25
 76	 10	66.0	13.5	 25
 77	 10	3300.0	524.9	 25
 78	 10	3696.0	510.6	 25
 79	 10	82.0	14.5	 25
 80	 10	64.0	11.0	 25
 81	 10	78.0	20.2	 25
 82	 10	82.0	14.1	 25
 83	 10	3068.0	646.3	 25
 84	 10	71.0	15.2	 25
 85	 10	85.0	14.3	 25
 86	 10	3493.0	608.7	 25
 87	 10	83.0	12.5	 25
 88	 10	74.0	11.5	 25
 89	 10	85.0	12.6	 25
 90	 10	71.0	13.9	 25
 91	 10	94.0	16.2	 25
 92	 10	84.0	15.6	 25
 93	 10	84.0	15.8	 25
 94	 10	80.0	14.9	 25
 95	 10	59.0	11.4	 25
 96	 10	73.0	10.0	 25
 97	 10	3517.0	496.5	 25
 98	 10	80.0	11.0	 25
 99	 10	99.0	20.0	 25
100	 10	3195.0	541.0	 25
101	 10	83.0	12.7	 25
102	 10	87.0	17.1	 25
103	 10	3284.0	509.0	 25
104	 10	75.0	14.9	 25
105	 10	98.0	19.1	 25
106	 10	3512.0	524.5	 25
107	 10	92.0	20.6	 25
108	 10	69.0	12.7	 25
109	 10	3379.0	610.3	 25
110	 10	72.0	11.6	 25
111	 10	89.0	16.0	 25
112	 10	98.0	14.7	 25
113	 10	91.0	16.7	 25
114	 10	74.0	10.9	 25
115	 10	3473.0	697.2	 25
116	 10	89.0	16.7	 25
117	 10	77.0	15.0	 25
118	 10	74.0	16.5	 25
119	 10	94.0	15.7	 25
120	 10	115.0	24.1	 25
121	 10	69.0	14.0	 25
122	 10	76.0	14.6	 25
123	 10	81.0	13.0	 25
124	 10	91.0	14.3	 25
125	 10	90.0	14.8	 25
126	 10	66.0	8.8	 25
127	 10	71.0	12.7	 25
128	 10	78.0	10.1	 25
129	 10	85.0	12.7	 25
130	 10	67.0	12.6	 25
131	 10	329.0	57.0	 25
132	 10	70.0	6.7	 25
133	 10	71.0	13.0	 25
134	 10	87.0	18.1	 25
135	 10	65.0	10.8	 25
136	 10	65.0	8.9	 25
137	 10	58.0	8.7	 25
138	 10	79.0	14.9	 25
139	 10	71.0	12.0	 25
140	 10	61.0	13.4	 25
141	 10	81.0	11.7	 25
142	 10	61.0	9.5	 25
143	 10	100.0	15.8	 25
144	 10	118.0	17.5	 25
145	 10	110.0	15.9	 25
146	 10	328.0	50.8	 25
147	 10	65.0	9.7	 25
148	 10	53.0	8.5	 25
149	 10	565.0	53.0	 25
150	 10	109.0	16.6	 25
151	 10	87.0	12.6	 25
152	 10	109.0	20.5	 25
153	 10	89.0	15.9	 25
154	 10	62.0	7.6	 25
155	 10	77.0	14.2	 25
156	 10	59.0	10.0	 25
157	 10	102.0	15.0	 25
158	 10	117.0	14.9	 25
159	 10	265.0	27.4	 25
160	 10	90.0	18.4	 25
161	 10	131.0	17.4	 25
162	 10	64.0	10.9	 25
163	 10	89.0	19.9	 25
164	 10	49.0	7.6	 25
165	 10	186.0	34.3	 25
166	 10	74.0	11.3	 25
167	 10	75.0	10.2	 25
168	 10	73.0	8.3	 25
169	 10	108.0	16.6	 25
170	 10	70.0	12.7	 25
171	 10	78.0	9.4	 25
172	 10	107.0	14.9	 25
173	 10	118.0	20.7	 25
174	 10	119.0	14.3	 25
175	 10	116.0	19.3	 25
176	 10	82.0	9.3	 25
177	 10	67.0	11.3	 25
178	 10	67.0	10.1	 25
179	 10	72.0	12.1	 25
180	 10	54.0	8.6	 25
181	 10	110.0	17.2	 25
182	 10	62.0	10.7	 25
183	 10	93.0	18.6	 25
184	 10	245.0	38.4	 25
185	 10	81.0	11.6	 25
186	 10	66.0	10.2	 25
187	 10	98.0	10.5	 25
188	 10	97.0	20.3	 25
189	 10	87.0	9.6	 25
190	 10	55.0	7.3	 25
191	 10	86.0	13.4	 25
192	 10	82.0	15.2	 25
193	 10	59.0	9.8	 25
194	 10	310.0	57.4	 25
195	 10	106.0	18.8	 25
196	 10	90.0	12.2	 25
197	 10	53.0	6.3	 25
198	 10	64.0	9.6	 25
199	 10	63.0	9.3	 25
200	 10	50.0	5.0	 25
201	 10	71.0	13.6	 25
202	 10	67.0	8.7	 25
203	 10	112.0	16.5	 25
204	 10	80.0	11.7	 25
205	 10	83.0	14.1	 25
206	 10	56.0	10.1	 25
207	 10	65.0	8.9	 25
208	 10	55.0	7.8	 25
209	 10	63.0	10.2	 25
210	 10	70.0	10.8	 25
211	 10	86.0	11.7	 25
212	 10	66.0	11.4	 25
213	 10	60.0	9.5	 25
214	 10	64.0	11.3	 25
215	 10	10605.0	1627.9	 25
216	 10	88.0	13.7	 25
217	 10	55.0	7.6	 25
218	 10	89.0	13.9	 25
219	 10	139.0	14.5	 25
220	 10	58.0	12.4	 25
221	 10	71.0	11.5	 25
222	 10	93.0	15.5	 25
223	 10	64.0	5.8	 25
224	 10	63.0	10.7	 25
225	 10	63.0	9.0	 25
226	 10	47.0	6.0	 25
227	 10	94.0	12.3	 25
228	 10	110.0	13.5	 25
229	 10	83.0	10.8	 25
230	 10	86.0	12.1	 25
231	 10	99.0	20.3	 25
232	 10	76.0	9.6	 25
233	 10	65.0	8.5	 25
234	 10	53.0	7.1	 25
235	 10	55.0	7.1	 25
236	 10	57.0	8.2	 25
237	 10	73.0	10.5	 25
238	 10	75.0	11.5	 25
239	 10	63.0	12.0	 25
240	 10	56.0	9.6	 25
241	 10	69.0	8.3	 25
242	 10	62.0	15.6	 25
243	 10	62.0	9.8	 25
244	 10	96.0	9.5	 25
245	 10	397.0	61.9	 25
246	 10	996.0	144.8	 25
247	 10	71.0	10.6	 25
248	 10	108.0	9.9	 25
249	 10	85.0	14.1	 25
250	 10	101.0	14.8	 25
251	 10	94.0	17.1	 25
252	 10	105.0	8.7	 25
253	 10	169.0	22.3	 25
254	 10	2717.0	1740.8	 25
255	 10	96.0	11.6	 25
256	 10	243.0	34.3	 25
257	 10	73.0	10.0	 25
258	 10	104.0	14.8	 25
259	 10	73.0	7.8	 25
260	 10	68.0	15.1	 25
261	 10	56.0	7.5	 25
262	 10	60.0	6.1	 25
263	 10	56.0	6.7	 25
264	 10	122.0	15.4	 25
265	 10	625.0	114.7	 25
266	 10	84.0	11.2	 25
267	 10	66.0	10.3	 25
268	 10	63.0	9.3	 25
269	 10	55.0	6.5	 25
270	 10	58.0	7.7	 25
271	 10	63.0	12.3	 25
272	 10	118.0	24.7	 25
273	 10	278.0	39.1	 25
274	 10	58.0	8.1	 25
275	 10	72.0	11.8	 25
276	 10	64.0	9.3	 25
277	 10	104.0	12.4	 25
278	 10	77.0	16.5	 25
279	 10	105.0	12.8	 25
280	 10	53.0	9.3	 25
281	 10	69.0	11.8	 25
282	 10	74.0	10.9	 25
283	 10	57.0	8.0	 25
284	 10	94.0	15.4	 25
285	 10	92.0	14.8	 25
286	 10	94.0	11.9	 25
287	 10	77.0	15.3	 25
288	 10	81.0	11.9	 25
289	 10	84.0	11.5	 25
290	 10	108.0	13.7	 25
291	 10	129.0	21.6	 25
292	 10	59.0	8.8	 25
293	 10	105.0	20.1	 25
294	 10	119.0	36.6	 25
295	 10	199.0	29.5	 25
296	 10	76.0	8.4	 25
297	 10	56.0	7.1	 25
298	 10	73.0	11.2	 25
299	 10	79.0	14.0	 25
300	 10	111.0	20.9	 25
301	 10	56.0	11.2	 25
302	 10	72.0	14.7	 25
303	 10	55.0	9.9	 25
304	 10	53.0	7.0	 25
305	 10	76.0	10.0	 25
306	 10	90.0	15.4	 25
307	 10	52.0	8.1	 25
308	 10	79.0	13.2	 25
309	 10	93.0	15.9	 25
310	 10	76.0	9.7	 25
311	 10	99.0	15.9	 25
312	 10	68.0	10.6	 25
313	 10	85.0	10.6	 25
314	 10	134.0	22.8	 25
315	 10	82.0	12.0	 25
316	 10	61.0	11.5	 25
317	 10	60.0	12.4	 25
318	 10	649.0	74.3	 25
319	 10	67.0	7.8	 25
320	 10	81.0	7.4	 25
321	 10	84.0	16.0	 25
322	 10	116.0	18.4	 25
323	 10	77.0	13.7	 25
324	 10	68.0	13.5	 25
325	 10	82.0	16.8	 25
326	 10	89.0	12.7	 25
327	 10	82.0	12.6	 25
328	 10	54.0	10.3	 25
329	 10	64.0	9.7	 25
330	 10	83.0	10.4	 25
331	 10	63.0	8.2	 25
332	 10	311.0	32.7	 25
333	 10	166.0	25.2	 25
334	 10	195.0	24.6	 25
335	 10	685.0	112.4	 25
336	 10	89.0	17.7	 25
337	 10	77.0	15.0	 25
338	 10	117.0	28.0	 25
339	 10	63.0	11.7	 25
340	 10	70.0	13.5	 25
341	 10	204.0	33.8	 25
342	 10	77.0	12.1	 25
343	 10	166.0	26.6	 25
344	 10	146.0	26.3	 25
345	 10	68.0	11.3	 25
346	 10	103.0	17.5	 25
347	 10	93.0	14.7	 25
348	 10	62.0	10.6	 25
349	 10	74.0	13.3	 25
350	 10	132.0	17.0	 25
351	 10	77.0	13.3	 25
352	 10	79.0	14.1	 25
353	 10	237.0	52.6	 25
354	 10	401.0	42.1	 25
355	 10	173.0	20.8	 25
356	 10	275.0	44.8	 25
357	 10	93.0	15.1	 25
358	 10	59.0	10.6	 25
359	 10	80.0	10.9	 25
360	 10	98.0	14.0	 25
361	 10	63.0	10.2	 25
362	 10	64.0	9.9	 25
363	 10	62.0	11.2	 25
364	 10	75.0	13.8	 25
365	 10	59.0	11.9	 25
366	 10	51.0	9.9	 25
367	 10	69.0	10.7	 25
368	 10	76.0	9.2	 25
369	 10	85.0	17.4	 25
370	 10	62.0	12.7	 25
371	 10	80.0	11.2	 25
372	 10	77.0	8.0	 25
373	 10	114.0	23.7	 25
374	 10	405.0	54.4	 25
375	 10	78.0	11.2	 25
376	 10	64.0	15.3	 25
377	 10	82.0	13.9	 25
378	 10	112.0	20.1	 25
379	 10	53.0	10.9	 25
380	 10	113.0	17.2	 25
381	 10	66.0	10.1	 25
382	 10	44.0	9.0	 25
383	 10	46.0	7.6	 25
384	 10	43.0	4.0	 25
385	 10	38.0	4.7	 25
386	 10	42.0	7.9	 25
387	 10	44.0	7.5	 25
388	 10	47.0	6.6	 25
389	 10	48.0	7.9	 25
390	 10	44.0	6.1	 25
391	 10	45.0	6.7	 25
392	 10	40.0	5.8	 25
393	 10	68.0	12.1	 25
394	 10	63.0	12.9	 25
395	 10	51.0	9.2	 25
396	 10	69.0	16.5	 25
397	 10	72.0	9.8	 25
398	 10	1104.0	117.4	 25
399	 10	147.0	25.5	 25
400	 10	82.0	14.9	 25
401	 10	328.0	34.0	 25
402	 10	401.0	54.5	 25
403	 10	333.0	58.8	 25
404	 10	166.0	35.5	 25
405	 10	67.0	8.6	 25
406	 10	60.0	10.9	 25
407	 10	58.0	10.0	 25
408	 10	66.0	10.0	 25
409	 10	171.0	29.2	 25
410	 10	60.0	7.7	 25
411	 10	70.0	14.5	 25
412	 10	92.0	17.0	 25
413	 10	100.0	16.0	 25
414	 10	86.0	16.6	 25
415	 10	273.0	37.3	 25
416	 10	48.0	8.9	 25
417	 10	66.0	13.0	 25
418	 10	226.0	34.5	 25
419	 10	76.0	12.3	 25
420	 10	77.0	15.8	 25
421	 10	195.0	31.7	 25
422	 10	147.0	22.2	 25
423	 10	90.0	14.7	 25
424	 10	91.0	15.3	 25
425	 10	64.0	12.7	 25
426	 10	145.0	22.1	 25
427	 10	79.0	16.4	 25
428	 10	94.0	12.3	 25
429	 10	73.0	14.7	 25
430	 10	89.0	18.9	 25
431	 10	127.0	19.5	 25
432	 10	67.0	10.9	 25
433	 10	59.0	8.5	 25
434	 10	92.0	16.5	 25
435	 10	80.0	18.3	 25
436	 10	147.0	25.8	 25
437	 10	64.0	12.0	 25
438	 10	65.0	10.4	 25
439	 10	104.0	17.2	 25
440	 10	82.0	17.7	 25
441	 10	71.0	10.9	 25
442	 10	99.0	16.6	 25
443	 10	154.0	22.3	 25
444	 10	60.0	10.3	 25
445	 10	83.0	15.3	 25
446	 10	97.0	21.1	 25
447	 10	77.0	12.6	 25
448	 10	69.0	17.3	 25
449	 10	80.0	13.5	 25
450	 10	63.0	8.8	 25
451	 10	102.0	19.1	 25
452	 10	108.0	18.7	 25
453	 10	77.0	12.8	 25
454	 10	109.0	18.1	 25
455	 10	85.0	14.0	 25
456	 10	73.0	11.0	 25
457	 10	56.0	11.0	 25
458	 10	59.0	7.8	 25
459	 10	62.0	12.4	 25
460	 10	61.0	9.8	 25
461	 10	51.0	9.5	 25
462	 10	57.0	7.5	 25
463	 10	56.0	8.3	 25
464	 10	54.0	7.3	 25
465	 10	64.0	7.2	 25
466	 10	68.0	11.3	 25
467	 10	186.0	28.4	 25
468	 10	64.0	9.6	 25
469	 10	85.0	12.6	 25
470	 10	57.0	7.1	 25
471	 10	58.0	8.4	 25
472	 10	90.0	8.4	 25
473	 10	85.0	12.1	 25
474	 10	132.0	20.6	 25
475	 10	120.0	14.4	 25
476	 10	128.0	16.6	 25
477	 10	66.0	10.7	 25
478	 10	98.0	17.6	 25
479	 10	65.0	10.3	 25
480	 10	73.0	11.5	 25
481	 10	53.0	7.9	 25
482	 10	59.0	10.7	 25
483	 10	61.0	9.6	 25
484	 10	78.0	9.2	 25
485	 10	197.0	28.3	 25
486	 10	77.0	16.1	 25
487	 10	59.0	10.4	 25
488	 10	69.0	11.4	 25
489	 10	65.0	8.3	 25
490	 10	63.0	9.1	 25
491	 10	56.0	8.2	 25
492	 10	69.0	8.7	 25
493	 10	75.0	14.9	 25
494	 10	83.0	14.1	 25
495	 10	189.0	39.4	 25
496	 10	84.0	15.9	 25
497	 10	77.0	15.2	 25
498	 10	82.0	15.2	 25
499	 10	73.0	11.8	 25
500	 10	57.0	9.3	 25
501	 10	106.0	11.5	 25
502	 10	70.0	9.7	 25
503	 10	112.0	24.7	 25
504	 10	67.0	11.6	 25
505	 10	64.0	7.5	 25
506	 10	82.0	14.4	 25
507	 10	102.0	17.7	 25
508	 10	61.0	11.0	 25
509	 10	52.0	6.8	 25
510	 10	57.0	9.1	 25
511	 10	124.0	20.4	 25
512	 10	56.0	6.6	 25
513	 10	63.0	10.2	 25
514	 10	55.0	5.4	 25
515	 10	61.0	11.3	 25
516	 10	46.0	6.4	 25
517	 10	79.0	13.0	 25
518	 10	55.0	9.0	 25
519	 10	75.0	15.7	 25
520	 10	62.0	7.8	 25
521	 10	61.0	11.6	 25
522	 10	60.0	10.5	 25
523	 10	59.0	13.5	 25
524	 10	68.0	16.2	 25
525	 10	55.0	10.6	 25
526	 10	87.0	15.9	 25
527	 10	105.0	17.9	 25
528	 10	73.0	10.2	 25
529	 10	83.0	12.6	 25
530	 10	75.0	11.5	 25
531	 10	65.0	10.9	 25
532	 10	315.0	33.8	 25
533	 10	191.0	34.6	 25
534	 10	388.0	29.6	 25
535	 10	89.0	17.4	 25
536	 10	110.0	16.1	 25
537	 10	66.0	10.7	 25
538	 10	56.0	9.1	 25
539	 10	71.0	9.4	 25
540	 10	75.0	8.9	 25
541	 10	76.0	13.2	 25
542	 10	106.0	19.0	 25
543	 10	80.0	13.6	 25
544	 10	109.0	20.2	 25
545	 10	59.0	11.1	 25
546	 10	69.0	11.6	 25
547	 10	97.0	13.1	 25
548	 10	87.0	13.2	 25
549	 10	127.0	23.8	 25
550	 10	63.0	10.8	 25
551	 10	56.0	8.5	 25
552	 10	52.0	6.3	 25
553	 10	76.0	11.0	 25
554	 10	64.0	13.2	 25
555	 10	60.0	7.8	 25
556	 10	78.0	10.2	 25
557	 10	98.0	16.0	 25
558	 10	58.0	9.7	 25
559	 10	56.0	6.0	 25
560	 10	55.0	8.8	 25
561	 10	67.0	7.5	 25
562	 10	98.0	17.2	 25
563	 10	59.0	7.1	 25
564	 10	66.0	7.5	 25
565	 10	86.0	15.3	 25
566	 10	66.0	9.7	 25
567	 10	71.0	9.9	 25
568	 10	89.0	8.7	 25
569	 10	79.0	12.3	 25
570	 10	61.0	8.2	 25
571	 10	59.0	9.9	 25
572	 10	89.0	16.9	 25
573	 10	71.0	11.7	 25
574	 10	73.0	12.5	 25
575	 10	68.0	11.9	 25
576	 10	120.0	20.8	 25
577	 10	59.0	9.0	 25
578	 10	66.0	12.1	 25
579	 10	78.0	14.3	 25
580	 10	118.0	20.2	 25
581	 10	70.0	11.7	 25
582	 10	57.0	6.2	 25
583	 10	56.0	9.0	 25
584	 10	67.0	8.2	 25
585	 10	80.0	13.0	 25
586	 10	76.0	13.0	 25
587	 10	72.0	11.9	 25
588	 10	72.0	10.2	 25
589	 10	111.0	17.5	 25
590	 10	100.0	17.7	 25
591	 10	71.0	13.2	 25
592	 10	65.0	10.1	 25
593	 10	70.0	12.6	 25
594	 10	59.0	7.3	 25
595	 10	72.0	7.4	 25
596	 10	88.0	17.8	 25
597	 10	70.0	9.7	 25
598	 10	103.0	21.1	 25
599	 10	359.0	46.4	 25
600	 10	51.0	8.8	 25
601	 10	88.0	16.2	 25
602	 10	57.0	5.8	 25
603	 10	74.0	11.9	 25
604	 10	94.0	20.0	 25
605	 10	60.0	8.4	 25
606	 10	61.0	8.7	 25
607	 10	73.0	9.3	 25
608	 10	85.0	12.1	 25
609	 10	80.0	12.8	 25
610	 10	79.0	10.3	 25
611	 10	53.0	5.7	 25
612	 10	77.0	13.4	 25
613	 10	69.0	9.0	 25
614	 10	64.0	10.1	 25
615	 10	85.0	11.0	 25
616	 10	60.0	10.4	 25
617	 10	104.0	15.1	 25
618	 10	75.0	10.1	 25
619	 10	70.0	10.1	 25
620	 10	114.0	20.9	 25
621	 10	80.0	10.5	 25
622	 10	141.0	17.7	 25
623	 10	64.0	9.0	 25
624	 10	85.0	10.6	 25
625	 10	84.0	13.4	 25
626	 10	65.0	9.6	 25
627	 10	91.0	14.9	 25
628	 10	63.0	10.5	 25
629	 10	119.0	18.3	 25
630	 10	161.0	15.8	 25
631	 10	126.0	19.3	 25
632	 10	65.0	11.2	 25
633	 10	72.0	11.6	 25
634	 10	66.0	10.8	 25
635	 10	156.0	18.0	 25
636	 10	64.0	11.3	 25
637	 10	98.0	22.8	 25
638	 10	62.0	10.2	 25
639	 10	80.0	8.5	 25
640	 10	76.0	11.3	 25
641	 10	69.0	8.0	 25
642	 10	70.0	7.2	 25
643	 10	68.0	10.0	 25
644	 10	53.0	7.7	 25
645	 10	60.0	11.8	 25
646	 10	60.0	10.2	 25
647	 10	78.0	12.4	 25
648	 10	67.0	8.6	 25
649	 10	104.0	15.7	 25
650	 10	68.0	9.8	 25
651	 10	64.0	11.3	 25
652	 10	65.0	8.5	 25
653	 10	334.0	38.5	 25
654	 10	67.0	13.0	 25
655	 10	73.0	11.3	 25
656	 10	63.0	9.5	 25
657	 10	72.0	11.3	 25
658	 10	85.0	13.6	 25
659	 10	100.0	20.6	 25
660	 10	131.0	24.7	 25
661	 10	115.0	14.6	 25
662	 10	74.0	14.0	 25
663	 10	189.0	31.7	 25
664	 10	255.0	51.0	 25
665	 10	362.0	54.3	 25
666	 10	122.0	22.5	 25
667	 10	301.0	52.4	 25
668	 10	117.0	19.1	 25
669	 10	95.0	16.8	 25
670	 10	49.0	12.6	 25
671	 10	55.0	9.8	 25
672	 10	62.0	8.4	 25
673	 10	84.0	17.0	 25
674	 10	73.0	12.9	 25
675	 10	81.0	14.5	 25
676	 10	69.0	13.0	 25
677	 10	44.0	7.4	 25
678	 10	60.0	10.8	 25
679	 10	65.0	10.3	 25
680	 10	102.0	17.3	 25
681	 10	64.0	10.6	 25
682	 10	128.0	26.6	 25
683	 10	63.0	12.8	 25
684	 10	73.0	12.8	 25
685	 10	65.0	9.4	 25
686	 10	65.0	11.3	 25
687	 10	56.0	5.7	 25
688	 10	60.0	11.0	 25
689	 10	104.0	18.1	 25
690	 10	71.0	12.7	 25
691	 10	73.0	13.0	 25
692	 10	123.0	27.6	 25
693	 10	56.0	9.8	 25
694	 10	117.0	32.3	 25
695	 10	5666.0	717.1	 25
696	 10	353.0	52.8	 25
697	 10	86.0	15.0	 25
698	 10	64.0	9.0	 25
699	 10	65.0	10.9	 25
700	 10	60.0	12.9	 25
701	 10	64.0	9.3	 25
702	 10	56.0	11.0	 25
703	 10	59.0	9.9	 25
704	 10	53.0	9.3	 25
705	 10	53.0	7.3	 25
706	 10	133.0	23.8	 25
707	 10	60.0	8.7	 25
708	 10	86.0	13.9	 25
709	 10	74.0	11.5	 25
710	 10	56.0	11.1	 25
711	 10	119.0	24.0	 25
712	 10	83.0	13.6	 25
713	 10	104.0	16.4	 25
714	 10	95.0	19.2	 25
715	 10	1201.0	196.0	 25
716	 10	98.0	13.2	 25
717	 10	105.0	17.1	 25
718	 10	109.0	18.5	 25
719	 10	79.0	11.9	 25
720	 10	77.0	11.2	 25
721	 10	69.0	12.0	 25
722	 10	66.0	16.6	 25
723	 10	61.0	13.0	 25
724	 10	117.0	22.6	 25
725	 10	71.0	11.0	 25
726	 10	83.0	15.6	 25
727	 10	65.0	13.8	 25
728	 10	138.0	20.1	 25
729	 10	107.0	19.0	 25
730	 10	164.0	30.6	 25
731	 10	68.0	11.8	 25
732	 10	63.0	10.6	 25
733	 10	76.0	14.0	 25
734	 10	183.0	33.2	 25
735	 10	391.0	48.3	 25
736	 10	140.0	27.7	 25
737	 10	66.0	11.1	 25
738	 10	95.0	17.4	 25
739	 10	129.0	24.5	 25
740	 10	121.0	23.3	 25
741	 10	62.0	14.4	 25
742	 10	70.0	13.3	 25
743	 10	54.0	7.8	 25
744	 10	63.0	9.5	 25
745	 10	78.0	13.3	 25
746	 10	98.0	24.0	 25
747	 10	60.0	11.1	 25
748	 10	65.0	10.5	 25
749	 10	56.0	9.0	 25
750	 10	88.0	15.9	 25
751	 10	105.0	20.8	 25
752	 10	73.0	14.0	 25
753	 10	55.0	15.6	 25
754	 10	61.0	9.0	 25
755	 10	78.0	14.0	 25
756	 10	70.0	12.5	 25
757	 10	74.0	14.2	 25
758	 10	62.0	10.6	 25
759	 10	68.0	10.2	 25
760	 10	54.0	11.1	 25
761	 10	99.0	16.5	 25
762	 10	71.0	10.6	 25
763	 10	104.0	15.4	 25
764	 10	89.0	16.1	 25
765	 10	67.0	15.0	 25
766	 10	91.0	16.0	 25
767	 10	415.0	66.9	 25
768	 10	62.0	11.7	 25
769	 10	80.0	20.1	 25
770	 10	75.0	13.9	 25
771	 10	69.0	11.3	 25
772	 10	124.0	21.2	 25
773	 10	112.0	22.6	 25
774	 10	85.0	19.1	 25
775	 10	66.0	7.8	 25
776	 10	68.0	13.8	 25
777	 10	52.0	10.9	 25
778	 10	156.0	25.6	 25
779	 10	63.0	15.1	 25
780	 10	53.0	7.3	 25
781	 10	74.0	15.0	 25
782	 10	52.0	12.9	 25
783	 10	81.0	14.1	 25
784	 10	106.0	21.0	 25
785	 10	86.0	18.7	 25
786	 10	75.0	15.0	 25
787	 10	74.0	14.3	 25
788	 10	84.0	12.2	 25
789	 10	101.0	16.7	 25
790	 10	70.0	14.8	 25
791	 10	70.0	15.6	 25
792	 10	55.0	9.7	 25
793	 10	52.0	9.9	 25
794	 10	59.0	8.8	 25
795	 10	50.0	8.3	 25
796	 10	66.0	10.3	 25
797	 10	97.0	19.5	 25
798	 10	3076.0	460.8	 25
799	 10	87.0	13.3	 25
800	 10	52.0	8.2	 25
801	 10	54.0	8.4	 25
802	 10	72.0	12.5	 25
803	 10	59.0	6.2	 25
804	 10	56.0	9.9	 25
805	 10	82.0	14.8	 25
806	 10	201.0	42.5	 25
807	 10	1039.0	123.7	 25
808	 10	148.0	24.9	 25
809	 10	71.0	11.1	 25
810	 10	72.0	13.6	 25
811	 10	68.0	11.1	 25
812	 10	58.0	10.1	 25
813	 10	227.0	31.6	 25
814	 10	110.0	15.9	 25
815	 10	59.0	8.8	 25
816	 10	66.0	11.6	 25
817	 10	183.0	27.5	 25
818	 10	65.0	9.6	 25
819	 10	157.0	27.2	 25
820	 10	69.0	15.2	 25
821	 10	55.0	11.5	 25
822	 10	115.0	18.4	 25
823	 10	97.0	16.6	 25
824	 10	67.0	11.0	 25
825	 10	56.0	10.7	 25
826	 10	50.0	5.3	 25
827	 10	95.0	16.7	 25
828	 10	101.0	18.7	 25
829	 10	92.0	20.4	 25
830	 10	84.0	15.5	 25
831	 10	1200.0	133.4	 25
832	 10	120.0	15.6	 25
833	 10	63.0	12.6	 25
834	 10	54.0	9.9	 25
835	 10	51.0	10.2	 25
836	 10	75.0	12.8	 25
837	 10	69.0	14.7	 25
838	 10	88.0	19.0	 25
839	 10	65.0	7.4	 25
840	 10	76.0	13.2	 25
841	 10	80.0	15.6	 25
842	 10	117.0	14.0	 25
843	 10	123.0	18.3	 25
844	 10	167.0	21.0	 25
845	 10	153.0	21.8	 25
846	 10	161.0	29.1	 25
847	 10	68.0	9.6	 25
848	 10	82.0	14.4	 25
849	 10	106.0	17.5	 25
850	 10	69.0	10.3	 25
851	 10	88.0	15.2	 25
852	 10	76.0	12.9	 25
853	 10	88.0	11.4	 25
854	 10	67.0	12.2	 25
855	 10	89.0	14.9	 25
856	 10	62.0	8.0	 25
857	 10	53.0	8.2	 25
858	 10	92.0	18.0	 25
859	 10	74.0	7.4	 25
860	 10	67.0	12.7	 25
861	 10	101.0	14.0	 25
862	 10	77.0	11.2	 25
863	 10	75.0	11.7	 25
864	 10	70.0	14.0	 25
865	 10	68.0	8.9	 25
866	 10	64.0	12.3	 25
867	 10	81.0	17.1	 25
868	 10	73.0	11.8	 25
869	 10	64.0	10.6	 25
870	 10	59.0	11.3	 25
871	 10	67.0	10.8	 25
872	 10	62.0	7.9	 25
873	 10	86.0	10.1	 25
874	 10	85.0	15.2	 25
875	 10	48.0	7.6	 25
876	 10	55.0	11.2	 25
877	 10	58.0	8.8	 25
878	 10	63.0	8.1	 25
879	 10	56.0	7.0	 25
880	 10	59.0	10.0	 25
881	 10	68.0	10.6	 25
882	 10	75.0	8.0	 25
883	 10	69.0	11.7	 25
884	 10	61.0	11.6	 25
885	 10	167.0	23.8	 25
886	 10	141.0	22.7	 25
887	 10	58.0	8.2	 25
888	 10	65.0	12.4	 25
889	 10	54.0	7.3	 25
890	 10	62.0	6.6	 25
891	 10	70.0	11.4	 25
892	 10	103.0	14.6	 25
893	 10	86.0	13.8	 25
894	 10	67.0	12.5	 25
895	 10	75.0	14.6	 25
896	 10	72.0	10.5	 25
897	 10	80.0	17.9	 25
898	 10	230.0	27.0	 25
899	 10	114.0	17.9	 25
900	 10	83.0	12.4	 25
901	 10	75.0	8.6	 25
902	 10	58.0	7.0	 25
903	 10	61.0	12.3	 25
904	 10	64.0	9.5	 25
905	 10	60.0	8.6	 25
906	 10	52.0	6.8	 25
907	 10	111.0	15.3	 25
908	 10	78.0	12.4	 25
909	 10	93.0	19.0	 25
910	 10	46.0	6.6	 25
911	 10	65.0	10.6	 25
912	 10	57.0	7.9	 25
913	 10	72.0	10.0	 25
914	 10	123.0	18.1	 25
915	 10	67.0	9.2	 25
916	 10	109.0	19.4	 25
917	 10	67.0	12.1	 25
918	 10	128.0	11.6	 25
919	 10	87.0	11.7	 25
920	 10	113.0	10.1	 25
921	 10	71.0	13.2	 25
922	 10	91.0	13.0	 25
923	 10	71.0	11.0	 25
924	 10	134.0	16.8	 25
925	 10	58.0	10.5	 25
926	 10	71.0	8.3	 25
927	 10	66.0	9.3	 25
928	 10	62.0	9.3	 25
929	 10	314.0	40.9	 25
930	 10	88.0	12.3	 25
931	 10	54.0	7.9	 25
932	 10	60.0	7.1	 25
933	 10	71.0	7.9	 25
934	 10	91.0	11.8	 25
935	 10	93.0	15.0	 25
936	 10	77.0	10.6	 25
937	 10	68.0	10.0	 25
938	 10	69.0	10.8	 25
939	 10	161.0	17.8	 25
940	 10	52.0	5.3	 25
941	 10	86.0	8.9	 25
942	 10	179.0	22.0	 25
943	 10	90.0	14.5	 25
944	 10	134.0	21.2	 25
945	 10	96.0	13.4	 25
946	 10	79.0	11.6	 25
947	 10	110.0	11.5	 25
948	 10	87.0	11.2	 25
949	 10	107.0	12.9	 25
950	 10	105.0	17.1	 25
951	 10	172.0	23.9	 25
952	 10	96.0	13.2	 25
953	 10	69.0	8.2	 25
954	 10	50.0	7.8	 25
955	 10	69.0	12.3	 25
956	 10	83.0	10.9	 25
957	 10	62.0	11.7	 25
958	 10	59.0	10.1	 25
959	 10	65.0	13.0	 25
960	 10	66.0	15.0	 25
961	 10	162.0	29.5	 25
962	 10	60.0	10.8	 25
963	 10	78.0	13.2	 25
964	 10	82.0	10.9	 25
965	 10	78.0	7.2	 25
966	 10	70.0	11.3	 25
967	 10	71.0	14.1	 25
968	 10	141.0	22.6	 25
969	 10	311.0	40.8	 25
970	 10	73.0	13.0	 25
971	 10	57.0	7.8	 25
972	 10	93.0	13.9	 25
973	 10	54.0	9.9	 25
974	 10	53.0	5.6	 25
975	 10	73.0	9.4	 25
976	 10	90.0	12.5	 25
977	 10	62.0	7.5	 25
978	 10	56.0	7.3	 25
979	 10	70.0	11.3	 25
980	 10	81.0	9.7	 25
981	 10	90.0	15.5	 25
982	 10	140.0	16.9	 25
983	 10	92.0	13.9	 25
984	 10	56.0	10.1	 25
985	 10	71.0	10.2	 25
986	 10	77.0	16.1	 25
987	 10	105.0	18.1	 25
988	 10	53.0	7.5	 25
989	 10	53.0	7.6	 25
990	 10	78.0	10.1	 25
991	 10	68.0	13.2	 25
992	 10	69.0	7.4	 25
993	 10	55.0	6.7	 25
994	 10	667.0	112.7	 25
995	 10	61.0	7.7	 25
996	 10	66.0	14.5	 25
997	 10	90.0	15.7	 25
998	 10	63.0	14.4	 25
999	 10	1157.0	158.5	 25
1000	 10	1061.0	89.8	 25
1001	 10	3513.0	652.3	 25
  0	 11	79.0	20.8	 25
  1	 11	70.0	10.1	 25
  2	 11	83.0	13.4	 25
  3	 11	118.0	18.8	 25
  4	 11	67.0	8.2	 25
  5	 11	59.0	5.8	 25
  6	 11	118.0	22.0	 25
  7	 11	112.0	12.5	 25
  8	 11	80.0	10.2	 25
  9	 11	81.0	11.8	 25
 10	 11	60.0	9.6	 25
 11	 11	80.0	12.2	 25
 12	 11	72.0	13.4	 25
 13	 11	3159.0	561.5	 25
 14	 11	3334.0	509.5	 25
 15	 11	3259.0	496.4	 25
 16	 11	62.0	6.9	 25
 17	 11	100.0	18.9	 25
 18	 11	69.0	11.4	 25
 19	 11	3217.0	752.1	 25
 20	 11	3394.0	649.2	 25
 21	 11	3148.0	517.9	 25
 22	 11	62.0	9.5	 25
 23	 11	82.0	10.1	 25
 24	 11	3382.0	710.6	 25
 25	 11	64.0	10.1	 25
 26	 11	67.0	10.1	 25
 27	 11	61.0	9.0	 25
 28	 11	3410.0	485.9	 25
 29	 11	99.0	11.1	 25
 30	 11	82.0	13.8	 25
 31	 11	3298.0	566.8	 25
 32	 11	3581.0	536.1	 25
 33	 11	3289.0	642.1	 25
 34	 11	74.0	7.4	 25
 35	 11	79.0	12.6	 25
 36	 11	64.0	8.6	 25
 37	 11	3309.0	750.1	 25
 38	 11	3343.0	525.2	 25
 39	 11	3231.0	476.8	 25
 40	 11	71.0	9.8	 25
 41	 11	79.0	7.8	 25
 42	 11	3442.0	535.8	 25
 43	 11	84.0	14.5	 25
 44	 11	64.0	10.6	 25
 45	 11	66.0	9.3	 25
 46	 11	3484.0	716.7	 25
 47	 11	82.0	11.6	 25
 48	 11	57.0	7.8	 25
 49	 11	57.0	9.2	 25
 50	 11	3411.0	662.1	 25
 51	 11	71.0	13.6	 25
 52	 11	62.0	9.8	 25
 53	 11	100.0	15.4	 25
 54	 11	3449.0	645.8	 25
 55	 11	72.0	11.9	 25
 56	 11	58.0	9.6	 25
 57	 11	53.0	7.8	 25
 58	 11	60.0	9.2	 25
 59	 11	66.0	8.1	 25
 60	 11	72.0	8.9	 25
 61	 11	99.0	18.0	 25
 62	 11	3396.0	550.6	 25
 63	 11	68.0	9.8	 25
 64	 11	61.0	9.0	 25
 65	 11	58.0	6.2	 25
 66	 11	3626.0	611.3	 25
 67	 11	86.0	15.2	 25
 68	 11	64.0	11.2	 25
 69	 11	3254.0	572.8	 25
 70	 11	3474.0	574.3	 25
 71	 11	3247.0	615.2	 25
 72	 11	82.0	9.5	 25
 73	 11	74.0	14.8	 25
 74	 11	74.0	14.7	 25
 75	 11	3287.0	480.2	 25
 76	 11	3349.0	440.8	 25
 77	 11	86.0	15.6	 25
 78	 11	3445.0	548.2	 25
 79	 11	111.0	15.9	 25
 80	 11	3466.0	579.7	 25
 81	 11	3603.0	473.4	 25
 82	 11	3527.0	542.5	 25
 83	 11	77.0	12.9	 25
 84	 11	58.0	7.5	 25
 85	 11	118.0	20.2	 25
 86	 11	74.0	15.4	 25
 87	 11	3549.0	609.5	 25
 88	 11	3677.0	701.3	 25
 89	 11	3390.0	708.3	 25
 90	 11	62.0	8.8	 25
 91	 11	90.0	14.7	 25
 92	 11	84.0	9.6	 25
 93	 11	86.0	15.7	 25
 94	 11	71.0	9.7	 25
 95	 11	59.0	9.2	 25
 96	 11	65.0	11.3	 25
 97	 11	3489.0	471.2	 25
 98	 11	80.0	18.0	 25
 99	 11	101.0	15.6	 25
100	 11	70.0	12.1	 25
101	 11	3452.0	493.3	 25
102	 11	3420.0	522.1	 25
103	 11	65.0	9.6	 25
104	 11	75.0	14.7	 25
105	 11	93.0	14.9	 25
106	 11	71.0	10.7	 25
107	 11	3310.0	634.3	 25
108	 11	3473.0	585.4	 25
109	 11	61.0	5.9	 25
110	 11	62.0	10.7	 25
111	 11	88.0	12.0	 25
112	 11	82.0	14.0	 25
113	 11	92.0	17.3	 25
114	 11	3634.0	608.6	 25
115	 11	3722.0	570.3	 25
116	 11	3779.0	654.1	 25
117	 11	3715.0	557.3	 25
118	 11	4006.0	712.4	 25
119	 11	92.0	13.4	 25
120	 11	106.0	20.4	 25
121	 11	91.0	9.8	 25
122	 11	88.0	12.8	 25
123	 11	130.0	21.8	 25
124	 11	60.0	12.6	 25
125	 11	160.0	30.5	 25
126	 11	100.0	11.6	 25
127	 11	78.0	12.2	 25
128	 11	123.0	19.4	 25
129	 11	90.0	16.2	 25
130	 11	65.0	10.2	 25
131	 11	144.0	19.3	 25
132	 11	1140.0	177.2	 25
133	 11	89.0	15.3	 25
134	 11	145.0	28.0	 25
135	 11	85.0	10.9	 25
136	 11	67.0	11.0	 25
137	 11	60.0	8.5	 25
138	 11	1083.0	172.9	 25
139	 11	59.0	10.7	 25
140	 11	95.0	17.1	 25
141	 11	126.0	21.4	 25
142	 11	987.0	172.5	 25
143	 11	138.0	15.0	 25
144	 11	146.0	18.1	 25
145	 11	104.0	19.0	 25
146	 11	89.0	11.4	 25
147	 11	80.0	8.6	 25
148	 11	55.0	8.3	 25
149	 11	150.0	25.7	 25
150	 11	126.0	24.7	 25
151	 11	63.0	12.3	 25
152	 11	117.0	19.5	 25
153	 11	66.0	12.1	 25
154	 11	129.0	20.3	 25
155	 11	102.0	17.2	 25
156	 11	60.0	11.9	 25
157	 11	124.0	19.8	 25
158	 11	75.0	16.0	 25
159	 11	86.0	15.0	 25
160	 11	335.0	65.1	 25
161	 11	119.0	24.8	 25
162	 11	65.0	10.4	 25
163	 11	70.0	10.9	 25
164	 11	184.0	24.7	 25
165	 11	70.0	12.9	 25
166	 11	73.0	14.4	 25
167	 11	75.0	13.0	 25
168	 11	52.0	7.5	 25
169	 11	62.0	11.6	 25
170	 11	80.0	9.9	 25
171	 11	59.0	8.7	 25
172	 11	53.0	12.5	 25
173	 11	56.0	9.1	 25
174	 11	119.0	15.3	 25
175	 11	97.0	27.4	 25
176	 11	63.0	10.0	 25
177	 11	64.0	11.8	 25
178	 11	69.0	12.8	 25
179	 11	117.0	21.6	 25
180	 11	63.0	14.5	 25
181	 11	80.0	13.8	 25
182	 11	88.0	21.6	 25
183	 11	244.0	36.0	 25
184	 11	111.0	21.1	 25
185	 11	74.0	14.3	 25
186	 11	54.0	10.3	 25
187	 11	309.0	49.5	 25
188	 11	154.0	32.8	 25
189	 11	81.0	10.5	 25
190	 11	69.0	13.5	 25
191	 11	52.0	10.0	 25
192	 11	309.0	44.4	 25
193	 11	78.0	13.7	 25
194	 11	52.0	8.8	 25
195	 11	103.0	15.1	 25
196	 11	85.0	16.7	 25
197	 11	100.0	19.6	 25
198	 11	90.0	14.2	 25
199	 11	62.0	11.9	 25
200	 11	91.0	13.3	 25
201	 11	175.0	35.5	 25
202	 11	176.0	32.8	 25
203	 11	145.0	23.0	 25
204	 11	115.0	19.5	 25
205	 11	245.0	39.7	 25
206	 11	146.0	47.3	 25
207	 11	77.0	13.9	 25
208	 11	144.0	24.9	 25
209	 11	106.0	19.1	 25
210	 11	65.0	11.3	 25
211	 11	77.0	12.8	 25
212	 11	65.0	10.6	 25
213	 11	53.0	8.2	 25
214	 11	123.0	27.1	 25
215	 11	532.0	88.9	 25
216	 11	146.0	30.2	 25
217	 11	67.0	14.3	 25
218	 11	320.0	49.7	 25
219	 11	248.0	35.0	 25
220	 11	82.0	15.9	 25
221	 11	205.0	36.0	 25
222	 11	86.0	16.0	 25
223	 11	63.0	10.4	 25
224	 11	78.0	13.4	 25
225	 11	6526.0	1097.9	 25
226	 11	100.0	18.8	 25
227	 11	107.0	20.3	 25
228	 11	429.0	64.4	 25
229	 11	65.0	10.2	 25
230	 11	93.0	16.1	 25
231	 11	72.0	12.4	 25
232	 11	140.0	23.4	 25
233	 11	92.0	14.9	 25
234	 11	55.0	9.4	 25
235	 11	61.0	7.9	 25
236	 11	55.0	9.0	 25
237	 11	52.0	10.2	 25
238	 11	278.0	44.3	 25
239	 11	306.0	55.5	 25
240	 11	48.0	13.4	 25
241	 11	78.0	12.0	 25
242	 11	83.0	13.8	 25
243	 11	108.0	14.7	 25
244	 11	579.0	85.1	 25
245	 11	54.0	11.2	 25
246	 11	117.0	20.4	 25
247	 11	82.0	16.7	 25
248	 11	55.0	11.6	 25
249	 11	151.0	21.1	 25
250	 11	81.0	12.4	 25
251	 11	76.0	8.1	 25
252	 11	87.0	12.1	 25
253	 11	70.0	10.9	 25
254	 11	72.0	11.2	 25
255	 11	66.0	11.9	 25
256	 11	142.0	25.7	 25
257	 11	83.0	18.1	 25
258	 11	68.0	12.6	 25
259	 11	58.0	10.4	 25
260	 11	69.0	10.6	 25
261	 11	77.0	17.4	 25
262	 11	73.0	14.3	 25
263	 11	86.0	13.9	 25
264	 11	132.0	19.9	 25
265	 11	72.0	14.6	 25
266	 11	69.0	8.1	 25
267	 11	61.0	7.7	 25
268	 11	69.0	8.0	 25
269	 11	94.0	15.0	 25
270	 11	67.0	8.2	 25
271	 11	319.0	53.7	 25
272	 11	78.0	12.2	 25
273	 11	67.0	8.1	 25
274	 11	52.0	7.6	 25
275	 11	81.0	13.0	 25
276	 11	64.0	10.2	 25
277	 11	47.0	5.7	 25
278	 11	62.0	10.9	 25
279	 11	52.0	8.9	 25
280	 11	78.0	12.4	 25
281	 11	53.0	7.0	 25
282	 11	73.0	15.9	 25
283	 11	92.0	12.3	 25
284	 11	77.0	11.2	 25
285	 11	106.0	15.0	 25
286	 11	576.0	103.3	 25
287	 11	59.0	9.3	 25
288	 11	424.0	67.9	 25
289	 11	67.0	14.1	 25
290	 11	67.0	8.0	 25
291	 11	98.0	13.3	 25
292	 11	98.0	12.1	 25
293	 11	150.0	30.0	 25
294	 11	130.0	23.2	 25
295	 11	161.0	31.5	 25
296	 11	70.0	11.4	 25
297	 11	179.0	26.0	 25
298	 11	81.0	13.7	 25
299	 11	182.0	20.5	 25
300	 11	101.0	10.0	 25
301	 11	72.0	11.2	 25
302	 11	78.0	14.9	 25
303	 11	544.0	73.8	 25
304	 11	117.0	19.0	 25
305	 11	72.0	8.0	 25
306	 11	52.0	9.3	 25
307	 11	53.0	9.6	 25
308	 11	56.0	7.7	 25
309	 11	64.0	9.7	 25
310	 11	79.0	12.6	 25
311	 11	64.0	9.9	 25
312	 11	67.0	8.5	 25
313	 11	78.0	11.9	 25
314	 11	808.0	185.2	 25
315	 11	77.0	13.3	 25
316	 11	57.0	9.2	 25
317	 11	715.0	125.6	 25
318	 11	87.0	13.2	 25
319	 11	85.0	13.0	 25
320	 11	85.0	14.3	 25
321	 11	69.0	10.9	 25
322	 11	56.0	8.8	 25
323	 11	94.0	16.1	 25
324	 11	93.0	15.2	 25
325	 11	68.0	8.1	 25
326	 11	98.0	14.4	 25
327	 11	86.0	13.4	 25
328	 11	90.0	17.7	 25
329	 11	291.0	32.4	 25
330	 11	86.0	12.8	 25
331	 11	67.0	9.0	 25
332	 11	106.0	18.8	 25
333	 11	78.0	11.2	 25
334	 11	60.0	7.1	 25
335	 11	75.0	9.9	 25
336	 11	57.0	8.9	 25
337	 11	52.0	6.4	 25
338	 11	85.0	16.0	 25
339	 11	90.0	11.8	 25
340	 11	90.0	16.7	 25
341	 11	71.0	14.9	 25
342	 11	63.0	8.8	 25
343	 11	134.0	24.4	 25
344	 11	122.0	12.6	 25
345	 11	88.0	8.9	 25
346	 11	69.0	12.7	 25
347	 11	42.0	4.1	 25
348	 11	64.0	12.3	 25
349	 11	74.0	13.8	 25
350	 11	84.0	8.0	 25
351	 11	44.0	6.5	 25
352	 11	54.0	8.3	 25
353	 11	232.0	29.8	 25
354	 11	246.0	50.8	 25
355	 11	68.0	11.5	 25
356	 11	72.0	12.5	 25
357	 11	681.0	98.2	 25
358	 11	77.0	9.7	 25
359	 11	63.0	9.3	 25
360	 11	57.0	8.7	 25
361	 11	286.0	52.3	 25
362	 11	175.0	25.6	 25
363	 11	105.0	14.4	 25
364	 11	80.0	10.2	 25
365	 11	88.0	16.7	 25
366	 11	117.0	16.5	 25
367	 11	59.0	9.1	 25
368	 11	128.0	23.8	 25
369	 11	86.0	9.3	 25
370	 11	66.0	10.7	 25
371	 11	137.0	27.5	 25
372	 11	70.0	10.6	 25
373	 11	56.0	8.2	 25
374	 11	60.0	8.3	 25
375	 11	92.0	11.4	 25
376	 11	114.0	15.1	 25
377	 11	94.0	9.2	 25
378	 11	77.0	11.5	 25
379	 11	129.0	23.5	 25
380	 11	56.0	5.2	 25
381	 11	89.0	16.3	 25
382	 11	61.0	9.9	 25
383	 11	62.0	9.0	 25
384	 11	47.0	10.1	 25
385	 11	52.0	7.3	 25
386	 11	47.0	6.2	 25
387	 11	47.0	3.9	 25
388	 11	35.0	4.0	 25
389	 11	43.0	7.1	 25
390	 11	47.0	7.4	 25
391	 11	56.0	9.5	 25
392	 11	76.0	10.4	 25
393	 11	261.0	36.6	 25
394	 11	83.0	10.8	 25
395	 11	43.0	6.5	 25
396	 11	74.0	12.5	 25
397	 11	259.0	34.8	 25
398	 11	65.0	12.7	 25
399	 11	104.0	14.4	 25
400	 11	66.0	9.7	 25
401	 11	93.0	11.3	 25
402	 11	62.0	8.2	 25
403	 11	63.0	6.1	 25
404	 11	51.0	9.3	 25
405	 11	74.0	14.1	 25
406	 11	64.0	9.7	 25
407	 11	92.0	13.7	 25
408	 11	73.0	13.3	 25
409	 11	68.0	10.6	 25
410	 11	123.0	27.1	 25
411	 11	115.0	17.5	 25
412	 11	43.0	6.9	 25
413	 11	77.0	12.2	 25
414	 11	79.0	12.9	 25
415	 11	52.0	8.8	 25
416	 11	78.0	14.4	 25
417	 11	92.0	12.2	 25
418	 11	656.0	95.1	 25
419	 11	2444.0	429.3	 25
420	 11	85.0	15.3	 25
421	 11	98.0	11.0	 25
422	 11	94.0	16.5	 25
423	 11	81.0	14.1	 25
424	 11	62.0	7.7	 25
425	 11	71.0	12.5	 25
426	 11	69.0	14.9	 25
427	 11	424.0	62.0	 25
428	 11	82.0	11.9	 25
429	 11	104.0	19.7	 25
430	 11	968.0	157.1	 25
431	 11	106.0	19.5	 25
432	 11	90.0	12.2	 25
433	 11	156.0	29.8	 25
434	 11	76.0	9.2	 25
435	 11	68.0	10.1	 25
436	 11	97.0	16.7	 25
437	 11	78.0	9.2	 25
438	 11	60.0	6.5	 25
439	 11	76.0	14.4	 25
440	 11	67.0	12.4	 25
441	 11	65.0	11.8	 25
442	 11	133.0	21.3	 25
443	 11	98.0	33.5	 25
444	 11	76.0	14.1	 25
445	 11	69.0	12.6	 25
446	 11	56.0	10.3	 25
447	 11	84.0	14.2	 25
448	 11	99.0	13.5	 25
449	 11	67.0	11.6	 25
450	 11	66.0	7.8	 25
451	 11	80.0	10.8	 25
452	 11	100.0	12.8	 25
453	 11	337.0	62.1	 25
454	 11	69.0	9.4	 25
455	 11	49.0	5.2	 25
456	 11	55.0	8.5	 25
457	 11	75.0	13.1	 25
458	 11	55.0	7.2	 25
459	 11	56.0	7.3	 25
460	 11	143.0	17.9	 25
461	 11	80.0	13.1	 25
462	 11	108.0	18.6	 25
463	 11	72.0	13.2	 25
464	 11	358.0	64.1	 25
465	 11	61.0	14.5	 25
466	 11	56.0	7.3	 25
467	 11	58.0	9.3	 25
468	 11	63.0	10.4	 25
469	 11	96.0	10.4	 25
470	 11	203.0	35.9	 25
471	 11	66.0	7.8	 25
472	 11	61.0	6.8	 25
473	 11	63.0	9.9	 25
474	 11	693.0	126.9	 25
475	 11	86.0	9.3	 25
476	 11	56.0	7.6	 25
477	 11	67.0	11.4	 25
478	 11	117.0	23.1	 25
479	 11	69.0	10.3	 25
480	 11	60.0	7.2	 25
481	 11	82.0	14.1	 25
482	 11	69.0	14.3	 25
483	 11	69.0	9.4	 25
484	 11	61.0	5.5	 25
485	 11	52.0	10.2	 25
486	 11	60.0	10.5	 25
487	 11	84.0	18.2	 25
488	 11	252.0	38.4	 25
489	 11	84.0	12.8	 25
490	 11	65.0	8.1	 25
491	 11	58.0	10.2	 25
492	 11	67.0	9.2	 25
493	 11	96.0	13.4	 25
494	 11	217.0	32.5	 25
495	 11	4790.0	856.1	 25
496	 11	144.0	25.5	 25
497	 11	75.0	11.4	 25
498	 11	50.0	9.8	 25
499	 11	67.0	10.9	 25
500	 11	57.0	11.9	 25
501	 11	69.0	11.3	 25
502	 11	82.0	11.2	 25
503	 11	148.0	22.1	 25
504	 11	62.0	7.4	 25
505	 11	260.0	53.4	 25
506	 11	63.0	9.6	 25
507	 11	77.0	14.9	 25
508	 11	352.0	46.6	 25
509	 11	78.0	16.5	 25
510	 11	83.0	14.6	 25
511	 11	112.0	22.6	 25
512	 11	54.0	8.0	 25
513	 11	100.0	14.5	 25
514	 11	66.0	9.2	 25
515	 11	61.0	9.3	 25
516	 11	58.0	9.4	 25
517	 11	50.0	8.2	 25
518	 11	96.0	16.1	 25
519	 11	271.0	52.6	 25
520	 11	319.0	48.4	 25
521	 11	85.0	13.9	 25
522	 11	65.0	8.9	 25
523	 11	396.0	73.8	 25
524	 11	92.0	23.5	 25
525	 11	123.0	20.7	 25
526	 11	54.0	12.1	 25
527	 11	85.0	10.4	 25
528	 11	64.0	12.9	 25
529	 11	90.0	7.8	 25
530	 11	107.0	18.7	 25
531	 11	254.0	32.1	 25
532	 11	178.0	26.4	 25
533	 11	156.0	23.2	 25
534	 11	61.0	9.5	 25
535	 11	63.0	15.9	 25
536	 11	54.0	10.2	 25
537	 11	133.0	20.5	 25
538	 11	73.0	18.1	 25
539	 11	1087.0	186.5	 25
540	 11	284.0	37.0	 25
541	 11	69.0	11.7	 25
542	 11	71.0	15.1	 25
543	 11	67.0	12.3	 25
544	 11	64.0	12.5	 25
545	 11	116.0	19.3	 25
546	 11	200.0	34.8	 25
547	 11	90.0	16.7	 25
548	 11	84.0	11.3	 25
549	 11	64.0	10.5	 25
550	 11	62.0	10.4	 25
551	 11	48.0	7.5	 25
552	 11	52.0	9.3	 25
553	 11	52.0	9.3	 25
554	 11	60.0	13.7	 25
555	 11	79.0	14.7	 25
556	 11	62.0	10.0	 25
557	 11	79.0	13.7	 25
558	 11	92.0	14.4	 25
559	 11	130.0	18.8	 25
560	 11	56.0	12.8	 25
561	 11	198.0	26.4	 25
562	 11	378.0	114.7	 25
563	 11	146.0	23.7	 25
564	 11	83.0	14.9	 25
565	 11	156.0	21.9	 25
566	 11	60.0	6.1	 25
567	 11	77.0	11.9	 25
568	 11	69.0	9.4	 25
569	 11	100.0	24.4	 25
570	 11	130.0	26.7	 25
571	 11	73.0	8.2	 25
572	 11	77.0	12.9	 25
573	 11	74.0	11.9	 25
574	 11	63.0	10.3	 25
575	 11	98.0	17.4	 25
576	 11	136.0	24.7	 25
577	 11	272.0	35.9	 25
578	 11	96.0	13.5	 25
579	 11	94.0	15.4	 25
580	 11	88.0	11.4	 25
581	 11	90.0	16.0	 25
582	 11	121.0	24.1	 25
583	 11	59.0	7.5	 25
584	 11	64.0	12.1	 25
585	 11	72.0	16.7	 25
586	 11	110.0	30.4	 25
587	 11	105.0	17.4	 25
588	 11	75.0	10.4	 25
589	 11	72.0	8.4	 25
590	 11	67.0	11.4	 25
591	 11	194.0	30.8	 25
592	 11	68.0	13.9	 25
593	 11	204.0	24.6	 25
594	 11	63.0	9.8	 25
595	 11	112.0	22.1	 25
596	 11	10624.0	1619.2	 25
597	 11	78.0	11.6	 25
598	 11	216.0	29.9	 25
599	 11	207.0	31.9	 25
600	 11	73.0	11.6	 25
601	 11	190.0	22.1	 25
602	 11	104.0	14.1	 25
603	 11	94.0	11.6	 25
604	 11	94.0	17.7	 25
605	 11	64.0	10.4	 25
606	 11	53.0	9.7	 25
607	 11	61.0	10.1	 25
608	 11	76.0	13.7	 25
609	 11	54.0	9.8	 25
610	 11	48.0	7.5	 25
611	 11	59.0	9.4	 25
612	 11	105.0	13.6	 25
613	 11	84.0	14.7	 25
614	 11	321.0	58.5	 25
615	 11	62.0	10.8	 25
616	 11	73.0	13.7	 25
617	 11	136.0	24.9	 25
618	 11	70.0	11.4	 25
619	 11	82.0	18.8	 25
620	 11	80.0	17.0	 25
621	 11	155.0	18.2	 25
622	 11	72.0	12.2	 25
623	 11	62.0	9.4	 25
624	 11	124.0	27.6	 25
625	 11	56.0	9.2	 25
626	 11	52.0	7.6	 25
627	 11	56.0	10.7	 25
628	 11	82.0	10.3	 25
629	 11	103.0	20.0	 25
630	 11	78.0	12.4	 25
631	 11	158.0	21.1	 25
632	 11	68.0	11.7	 25
633	 11	68.0	10.2	 25
634	 11	76.0	11.0	 25
635	 11	236.0	42.8	 25
636	 11	69.0	13.9	 25
637	 11	175.0	37.4	 25
638	 11	79.0	10.0	 25
639	 11	105.0	14.2	 25
640	 11	3158.0	568.6	 25
641	 11	75.0	11.4	 25
642	 11	90.0	14.0	 25
643	 11	93.0	10.9	 25
644	 11	180.0	28.2	 25
645	 11	57.0	11.3	 25
646	 11	49.0	7.7	 25
647	 11	130.0	16.6	 25
648	 11	82.0	9.3	 25
649	 11	64.0	11.9	 25
650	 11	67.0	13.2	 25
651	 11	75.0	13.3	 25
652	 11	78.0	13.1	 25
653	 11	65.0	12.6	 25
654	 11	102.0	14.5	 25
655	 11	192.0	27.1	 25
656	 11	169.0	24.7	 25
657	 11	141.0	21.7	 25
658	 11	72.0	7.2	 25
659	 11	61.0	9.1	 25
660	 11	81.0	8.4	 25
661	 11	75.0	11.5	 25
662	 11	53.0	6.3	 25
663	 11	71.0	9.7	 25
664	 11	74.0	11.4	 25
665	 11	76.0	10.1	 25
666	 11	771.0	75.8	 25
667	 11	94.0	16.1	 25
668	 11	152.0	23.7	 25
669	 11	731.0	137.0	 25
670	 11	73.0	11.9	 25
671	 11	77.0	15.2	 25
672	 11	189.0	42.2	 25
673	 11	118.0	17.1	 25
674	 11	57.0	6.7	 25
675	 11	130.0	23.2	 25
676	 11	57.0	8.9	 25
677	 11	87.0	16.0	 25
678	 11	53.0	7.3	 25
679	 11	63.0	6.2	 25
680	 11	72.0	11.0	 25
681	 11	641.0	116.5	 25
682	 11	56.0	7.2	 25
683	 11	66.0	13.3	 25
684	 11	63.0	10.0	 25
685	 11	61.0	11.6	 25
686	 11	64.0	7.5	 25
687	 11	73.0	8.9	 25
688	 11	90.0	13.3	 25
689	 11	139.0	15.1	 25
690	 11	492.0	94.8	 25
691	 11	768.0	61.7	 25
692	 11	436.0	35.4	 25
693	 11	102.0	14.7	 25
694	 11	217.0	32.8	 25
695	 11	245.0	21.4	 25
696	 11	89.0	13.1	 25
697	 11	109.0	15.9	 25
698	 11	77.0	11.9	 25
699	 11	68.0	8.2	 25
700	 11	173.0	29.9	 25
701	 11	79.0	7.4	 25
702	 11	64.0	8.4	 25
703	 11	80.0	11.8	 25
704	 11	84.0	15.8	 25
705	 11	60.0	5.9	 25
706	 11	144.0	19.9	 25
707	 11	74.0	12.1	 25
708	 11	82.0	10.9	 25
709	 11	52.0	11.2	 25
710	 11	69.0	16.0	 25
711	 11	84.0	14.1	 25
712	 11	90.0	15.6	 25
713	 11	382.0	74.6	 25
714	 11	66.0	10.0	 25
715	 11	80.0	11.8	 25
716	 11	101.0	12.6	 25
717	 11	91.0	8.9	 25
718	 11	119.0	22.7	 25
719	 11	150.0	21.0	 25
720	 11	143.0	31.1	 25
721	 11	908.0	163.7	 25
722	 11	64.0	11.3	 25
723	 11	66.0	9.7	 25
724	 11	68.0	9.9	 25
725	 11	56.0	7.6	 25
726	 11	59.0	13.5	 25
727	 11	93.0	15.2	 25
728	 11	145.0	17.7	 25
729	 11	126.0	16.3	 25
730	 11	80.0	14.6	 25
731	 11	400.0	54.8	 25
732	 11	111.0	13.9	 25
733	 11	68.0	12.6	 25
734	 11	58.0	7.7	 25
735	 11	470.0	46.6	 25
736	 11	102.0	15.9	 25
737	 11	175.0	28.7	 25
738	 11	64.0	9.1	 25
739	 11	67.0	11.8	 25
740	 11	74.0	10.3	 25
741	 11	64.0	7.5	 25
742	 11	101.0	34.7	 25
743	 11	2055.0	410.2	 25
744	 11	66.0	10.6	 25
745	 11	53.0	5.6	 25
746	 11	53.0	7.4	 25
747	 11	75.0	10.3	 25
748	 11	106.0	13.3	 25
749	 11	107.0	18.0	 25
750	 11	181.0	30.4	 25
751	 11	53.0	9.0	 25
752	 11	55.0	10.1	 25
753	 11	234.0	44.5	 25
754	 11	56.0	6.9	 25
755	 11	52.0	6.5	 25
756	 11	59.0	10.0	 25
757	 11	99.0	17.3	 25
758	 11	70.0	10.8	 25
759	 11	79.0	12.8	 25
760	 11	99.0	18.2	 25
761	 11	60.0	12.6	 25
762	 11	65.0	7.1	 25
763	 11	91.0	14.5	 25
764	 11	119.0	21.3	 25
765	 11	69.0	8.4	 25
766	 11	84.0	14.3	 25
767	 11	77.0	11.0	 25
768	 11	60.0	10.6	 25
769	 11	272.0	35.3	 25
770	 11	91.0	11.8	 25
771	 11	92.0	11.9	 25
772	 11	97.0	17.1	 25
773	 11	71.0	14.7	 25
774	 11	69.0	10.6	 25
775	 11	70.0	8.6	 25
776	 11	71.0	10.1	 25
777	 11	57.0	10.5	 25
778	 11	58.0	13.4	 25
779	 11	158.0	21.4	 25
780	 11	68.0	12.4	 25
781	 11	53.0	6.7	 25
782	 11	72.0	10.1	 25
783	 11	78.0	13.9	 25
784	 11	63.0	8.4	 25
785	 11	81.0	18.1	 25
786	 11	61.0	12.3	 25
787	 11	116.0	24.1	 25
788	 11	64.0	9.6	 25
789	 11	58.0	7.1	 25
790	 11	119.0	19.0	 25
791	 11	97.0	18.9	 25
792	 11	164.0	28.8	 25
793	 11	80.0	13.5	 25
794	 11	59.0	5.5	 25
795	 11	53.0	8.0	 25
796	 11	57.0	12.3	 25
797	 11	60.0	7.9	 25
798	 11	333.0	47.1	 25
799	 11	61.0	10.3	 25
800	 11	58.0	9.4	 25
801	 11	146.0	17.6	 25
802	 11	1119.0	150.5	 25
803	 11	68.0	12.0	 25
804	 11	83.0	15.1	 25
805	 11	124.0	25.7	 25
806	 11	63.0	7.8	 25
807	 11	69.0	12.2	 25
808	 11	75.0	12.4	 25
809	 11	74.0	14.7	 25
810	 11	510.0	123.8	 25
811	 11	95.0	20.3	 25
812	 11	114.0	25.2	 25
813	 11	123.0	14.4	 25
814	 11	83.0	15.0	 25
815	 11	9302.0	1376.0	 25
816	 11	500.0	61.2	 25
817	 11	78.0	15.8	 25
818	 11	66.0	5.9	 25
819	 11	72.0	15.1	 25
820	 11	86.0	14.7	 25
821	 11	89.0	10.0	 25
822	 11	140.0	19.7	 25
823	 11	82.0	16.3	 25
824	 11	69.0	9.4	 25
825	 11	94.0	20.6	 25
826	 11	60.0	10.8	 25
827	 11	97.0	19.5	 25
828	 11	127.0	24.3	 25
829	 11	80.0	11.9	 25
830	 11	92.0	13.9	 25
831	 11	56.0	10.2	 25
832	 11	59.0	9.8	 25
833	 11	579.0	102.4	 25
834	 11	194.0	24.1	 25
835	 11	74.0	11.3	 25
836	 11	77.0	13.3	 25
837	 11	61.0	12.2	 25
838	 11	85.0	17.1	 25
839	 11	64.0	10.0	 25
840	 11	135.0	35.5	 25
841	 11	67.0	11.9	 25
842	 11	57.0	9.8	 25
843	 11	54.0	9.4	 25
844	 11	98.0	16.1	 25
845	 11	64.0	10.0	 25
846	 11	223.0	34.3	 25
847	 11	80.0	12.1	 25
848	 11	324.0	64.4	 25
849	 11	268.0	46.4	 25
850	 11	69.0	9.7	 25
851	 11	60.0	12.6	 25
852	 11	66.0	9.6	 25
853	 11	63.0	7.8	 25
854	 11	66.0	11.4	 25
855	 11	60.0	12.5	 25
856	 11	66.0	13.1	 25
857	 11	104.0	17.5	 25
858	 11	97.0	23.1	 25
859	 11	71.0	17.9	 25
860	 11	107.0	23.9	 25
861	 11	78.0	9.2	 25
862	 11	57.0	12.0	 25
863	 11	62.0	11.1	 25
864	 11	478.0	92.2	 25
865	 11	161.0	32.5	 25
866	 11	75.0	15.0	 25
867	 11	138.0	20.2	 25
868	 11	110.0	22.9	 25
869	 11	152.0	23.1	 25
870	 11	213.0	44.5	 25
871	 11	421.0	84.9	 25
872	 11	165.0	37.7	 25
873	 11	61.0	12.2	 25
874	 11	88.0	18.1	 25
875	 11	67.0	12.7	 25
876	 11	162.0	30.5	 25
877	 11	172.0	35.9	 25
878	 11	44.0	6.5	 25
879	 11	53.0	10.2	 25
880	 11	73.0	13.2	 25
881	 11	100.0	16.9	 25
882	 11	78.0	16.3	 25
883	 11	383.0	57.6	 25
884	 11	148.0	22.6	 25
885	 11	84.0	17.7	 25
886	 11	311.0	62.3	 25
887	 11	247.0	39.1	 25
888	 11	62.0	11.8	 25
889	 11	74.0	14.0	 25
890	 11	113.0	18.8	 25
891	 11	75.0	17.0	 25
892	 11	448.0	81.3	 25
893	 11	65.0	10.2	 25
894	 11	67.0	12.9	 25
895	 11	61.0	9.8	 25
896	 11	50.0	11.8	 25
897	 11	55.0	10.5	 25
898	 11	569.0	45.4	 25
899	 11	77.0	16.1	 25
900	 11	116.0	21.1	 25
901	 11	151.0	24.0	 25
902	 11	72.0	17.5	 25
903	 11	62.0	11.2	 25
904	 11	68.0	15.0	 25
905	 11	80.0	14.2	 25
906	 11	77.0	14.3	 25
907	 11	115.0	18.4	 25
908	 11	80.0	10.7	 25
909	 11	56.0	9.1	 25
910	 11	62.0	10.3	 25
911	 11	300.0	61.2	 25
912	 11	336.0	59.9	 25
913	 11	166.0	41.4	 25
914	 11	79.0	13.0	 25
915	 11	91.0	21.6	 25
916	 11	128.0	29.2	 25
917	 11	100.0	19.6	 25
918	 11	85.0	16.8	 25
919	 11	86.0	21.1	 25
920	 11	137.0	21.1	 25
921	 11	55.0	7.7	 25
922	 11	101.0	16.1	 25
923	 11	80.0	15.6	 25
924	 11	6468.0	1152.9	 25
925	 11	6348.0	1359.7	 25
926	 11	100.0	21.9	 25
927	 11	123.0	19.9	 25
928	 11	404.0	66.5	 25
929	 11	68.0	13.1	 25
930	 11	66.0	14.2	 25
931	 11	118.0	21.0	 25
932	 11	80.0	17.4	 25
933	 11	58.0	8.7	 25
934	 11	284.0	32.8	 25
935	 11	93.0	16.5	 25
936	 11	68.0	7.6	 25
937	 11	131.0	24.5	 25
938	 11	752.0	119.5	 25
939	 11	69.0	12.6	 25
940	 11	71.0	11.4	 25
941	 11	61.0	10.4	 25
942	 11	966.0	155.2	 25
943	 11	200.0	30.3	 25
944	 11	159.0	22.2	 25
945	 11	216.0	27.5	 25
946	 11	114.0	16.8	 25
947	 11	155.0	27.7	 25
948	 11	74.0	14.1	 25
949	 11	233.0	37.4	 25
950	 11	93.0	20.2	 25
951	 11	131.0	25.5	 25
952	 11	79.0	16.1	 25
953	 11	99.0	14.1	 25
954	 11	58.0	7.8	 25
955	 11	79.0	15.6	 25
956	 11	144.0	31.6	 25
957	 11	65.0	12.5	 25
958	 11	79.0	12.0	 25
959	 11	130.0	18.5	 25
960	 11	240.0	38.0	 25
961	 11	268.0	34.1	 25
962	 11	58.0	9.7	 25
963	 11	165.0	25.7	 25
964	 11	334.0	57.4	 25
965	 11	123.0	17.5	 25
966	 11	78.0	12.8	 25
967	 11	86.0	17.2	 25
968	 11	216.0	40.2	 25
969	 11	719.0	124.7	 25
970	 11	90.0	15.5	 25
971	 11	77.0	12.7	 25
972	 11	70.0	10.6	 25
973	 11	122.0	20.0	 25
974	 11	81.0	16.6	 25
975	 11	138.0	24.7	 25
976	 11	80.0	19.7	 25
977	 11	61.0	11.4	 25
978	 11	78.0	8.0	 25
979	 11	47.0	9.1	 25
980	 11	72.0	9.5	 25
981	 11	3214.0	412.3	 25
982	 11	86.0	12.5	 25
983	 11	68.0	9.6	 25
984	 11	144.0	20.4	 25
985	 11	101.0	13.6	 25
986	 11	52.0	11.2	 25
987	 11	90.0	20.4	 25
988	 11	162.0	35.6	 25
989	 11	170.0	32.5	 25
990	 11	67.0	7.2	 25
991	 11	60.0	10.8	 25
992	 11	87.0	12.7	 25
993	 11	117.0	19.1	 25
994	 11	63.0	14.1	 25
995	 11	73.0	11.7	 25
996	 11	77.0	17.8	 25
997	 11	70.0	13.2	 25
998	 11	85.0	8.8	 25
999	 11	76.0	8.7	 25
1000	 11	91.0	15.1	 25
1001	 11	95.0	15.7	 25
  0	 12	3243.0	728.8	 25
  1	 12	67.0	10.5	 25
  2	 12	100.0	24.7	 25
  3	 12	73.0	10.7	 25
  4	 12	61.0	9.3	 25
  5	 12	65.0	14.3	 25
  6	 12	81.0	17.2	 25
  7	 12	55.0	11.5	 25
  8	 12	73.0	11.4	 25
  9	 12	63.0	12.5	 25
 10	 12	58.0	10.8	 25
 11	 12	78.0	11.8	 25
 12	 12	95.0	17.7	 25
 13	 12	90.0	13.4	 25
 14	 12	88.0	10.2	 25
 15	 12	69.0	10.7	 25
 16	 12	84.0	12.0	 25
 17	 12	90.0	13.8	 25
 18	 12	103.0	16.7	 25
 19	 12	99.0	19.0	 25
 20	 12	88.0	11.1	 25
 21	 12	79.0	12.7	 25
 22	 12	76.0	14.1	 25
 23	 12	101.0	16.8	 25
 24	 12	92.0	13.4	 25
 25	 12	89.0	14.1	 25
 26	 12	98.0	14.1	 25
 27	 12	87.0	11.7	 25
 28	 12	94.0	11.3	 25
 29	 12	76.0	15.0	 25
 30	 12	84.0	10.8	 25
 31	 12	92.0	13.3	 25
 32	 12	90.0	12.1	 25
 33	 12	104.0	15.8	 25
 34	 12	91.0	11.2	 25
 35	 12	95.0	11.9	 25
 36	 12	95.0	17.5	 25
 37	 12	84.0	13.9	 25
 38	 12	86.0	12.2	 25
 39	 12	87.0	15.5	 25
 40	 12	82.0	10.6	 25
 41	 12	93.0	15.6	 25
 42	 12	83.0	14.1	 25
 43	 12	93.0	15.3	 25
 44	 12	67.0	8.5	 25
 45	 12	88.0	10.2	 25
 46	 12	111.0	17.2	 25
 47	 12	73.0	9.7	 25
 48	 12	94.0	14.2	 25
 49	 12	80.0	16.7	 25
 50	 12	84.0	10.5	 25
 51	 12	100.0	17.3	 25
 52	 12	90.0	14.8	 25
 53	 12	90.0	11.7	 25
 54	 12	94.0	15.0	 25
 55	 12	84.0	11.7	 25
 56	 12	90.0	13.8	 25
 57	 12	84.0	13.9	 25
 58	 12	82.0	10.7	 25
 59	 12	76.0	10.1	 25
 60	 12	78.0	9.8	 25
 61	 12	98.0	11.5	 25
 62	 12	88.0	11.5	 25
 63	 12	79.0	9.8	 25
 64	 12	89.0	9.9	 25
 65	 12	67.0	12.5	 25
 66	 12	77.0	9.2	 25
 67	 12	94.0	13.0	 25
 68	 12	83.0	12.8	 25
 69	 12	95.0	18.1	 25
 70	 12	94.0	14.1	 25
 71	 12	86.0	13.9	 25
 72	 12	88.0	14.5	 25
 73	 12	89.0	15.5	 25
 74	 12	104.0	12.2	 25
 75	 12	103.0	12.0	 25
 76	 12	101.0	15.1	 25
 77	 12	84.0	13.6	 25
 78	 12	101.0	19.9	 25
 79	 12	71.0	11.3	 25
 80	 12	98.0	15.7	 25
 81	 12	102.0	16.1	 25
 82	 12	88.0	15.8	 25
 83	 12	85.0	12.0	 25
 84	 12	76.0	9.6	 25
 85	 12	101.0	17.6	 25
 86	 12	87.0	10.7	 25
 87	 12	94.0	13.0	 25
 88	 12	107.0	13.4	 25
 89	 12	102.0	14.5	 25
 90	 12	97.0	16.2	 25
 91	 12	76.0	11.3	 25
 92	 12	88.0	12.2	 25
 93	 12	96.0	12.4	 25
 94	 12	90.0	14.7	 25
 95	 12	74.0	12.5	 25
 96	 12	89.0	17.8	 25
 97	 12	100.0	14.1	 25
 98	 12	92.0	12.5	 25
 99	 12	87.0	9.8	 25
100	 12	94.0	15.3	 25
101	 12	107.0	21.2	 25
102	 12	109.0	17.4	 25
103	 12	101.0	14.6	 25
104	 12	96.0	17.7	 25
105	 12	67.0	7.8	 25
106	 12	104.0	19.4	 25
107	 12	88.0	8.8	 25
108	 12	96.0	13.5	 25
109	 12	80.0	10.0	 25
110	 12	84.0	12.7	 25
111	 12	72.0	7.2	 25
112	 12	90.0	12.2	 25
113	 12	89.0	14.6	 25
114	 12	100.0	14.2	 25
115	 12	86.0	10.2	 25
116	 12	92.0	13.6	 25
117	 12	116.0	17.8	 25
118	 12	98.0	16.4	 25
119	 12	106.0	17.9	 25
120	 12	105.0	12.8	 25
121	 12	135.0	14.6	 25
122	 12	77.0	10.0	 25
123	 12	91.0	14.1	 25
124	 12	60.0	9.8	 25
125	 12	75.0	8.5	 25
126	 12	103.0	18.9	 25
127	 12	56.0	9.5	 25
128	 12	91.0	16.4	 25
129	 12	54.0	7.2	 25
130	 12	63.0	6.8	 25
131	 12	249.0	41.1	 25
132	 12	3184.0	351.4	 25
133	 12	90.0	14.2	 25
134	 12	73.0	16.1	 25
135	 12	67.0	7.5	 25
136	 12	70.0	13.6	 25
137	 12	69.0	13.6	 25
138	 12	149.0	24.9	 25
139	 12	85.0	12.9	 25
140	 12	64.0	12.1	 25
141	 12	70.0	12.9	 25
142	 12	120.0	14.7	 25
143	 12	106.0	13.4	 25
144	 12	97.0	18.7	 25
145	 12	63.0	9.9	 25
146	 12	58.0	10.0	 25
147	 12	73.0	12.3	 25
148	 12	63.0	12.3	 25
149	 12	71.0	10.3	 25
150	 12	80.0	11.1	 25
151	 12	59.0	9.4	 25
152	 12	56.0	9.5	 25
153	 12	79.0	13.3	 25
154	 12	71.0	9.6	 25
155	 12	68.0	10.3	 25
156	 12	58.0	8.4	 25
157	 12	67.0	11.5	 25
158	 12	60.0	5.3	 25
159	 12	61.0	8.8	 25
160	 12	107.0	12.7	 25
161	 12	57.0	5.7	 25
162	 12	57.0	10.3	 25
163	 12	56.0	7.0	 25
164	 12	193.0	26.2	 25
165	 12	72.0	10.8	 25
166	 12	65.0	8.2	 25
167	 12	71.0	10.1	 25
168	 12	60.0	9.4	 25
169	 12	62.0	8.8	 25
170	 12	90.0	9.1	 25
171	 12	60.0	10.3	 25
172	 12	58.0	7.6	 25
173	 12	61.0	9.9	 25
174	 12	49.0	7.2	 25
175	 12	71.0	10.3	 25
176	 12	52.0	11.3	 25
177	 12	52.0	6.3	 25
178	 12	62.0	7.9	 25
179	 12	72.0	9.9	 25
180	 12	63.0	9.2	 25
181	 12	88.0	14.8	 25
182	 12	70.0	10.7	 25
183	 12	253.0	51.1	 25
184	 12	89.0	10.5	 25
185	 12	75.0	12.0	 25
186	 12	79.0	16.8	 25
187	 12	93.0	11.3	 25
188	 12	101.0	15.6	 25
189	 12	68.0	12.0	 25
190	 12	63.0	13.2	 25
191	 12	68.0	9.0	 25
192	 12	67.0	10.6	 25
193	 12	73.0	13.8	 25
194	 12	69.0	14.7	 25
195	 12	71.0	10.8	 25
196	 12	69.0	10.9	 25
197	 12	95.0	14.9	 25
198	 12	64.0	8.6	 25
199	 12	55.0	5.9	 25
200	 12	67.0	14.1	 25
201	 12	165.0	28.7	 25
202	 12	111.0	11.3	 25
203	 12	99.0	17.7	 25
204	 12	97.0	12.1	 25
205	 12	92.0	15.4	 25
206	 12	83.0	12.9	 25
207	 12	58.0	8.9	 25
208	 12	50.0	7.1	 25
209	 12	80.0	16.9	 25
210	 12	72.0	12.5	 25
211	 12	55.0	8.9	 25
212	 12	61.0	10.8	 25
213	 12	44.0	6.9	 25
214	 12	56.0	9.6	 25
215	 12	165.0	17.2	 25
216	 12	62.0	7.1	 25
217	 12	65.0	8.2	 25
218	 12	409.0	65.8	 25
219	 12	106.0	15.9	 25
220	 12	49.0	7.8	 25
221	 12	58.0	5.2	 25
222	 12	81.0	13.6	 25
223	 12	67.0	10.8	 25
224	 12	74.0	11.6	 25
225	 12	1140.0	151.3	 25
226	 12	69.0	11.8	 25
227	 12	60.0	9.6	 25
228	 12	135.0	24.8	 25
229	 12	85.0	14.6	 25
230	 12	76.0	13.6	 25
231	 12	80.0	9.4	 25
232	 12	88.0	10.2	 25
233	 12	74.0	13.6	 25
234	 12	57.0	12.0	 25
235	 12	57.0	9.6	 25
236	 12	67.0	11.1	 25
237	 12	74.0	15.5	 25
238	 12	88.0	12.4	 25
239	 12	51.0	5.7	 25
240	 12	50.0	8.7	 25
241	 12	94.0	15.1	 25
242	 12	65.0	9.9	 25
243	 12	91.0	15.3	 25
244	 12	164.0	23.6	 25
245	 12	66.0	13.3	 25
246	 12	70.0	8.3	 25
247	 12	65.0	11.0	 25
248	 12	64.0	10.0	 25
249	 12	106.0	25.6	 25
250	 12	58.0	10.2	 25
251	 12	62.0	9.3	 25
252	 12	84.0	14.8	 25
253	 12	80.0	11.0	 25
254	 12	78.0	15.0	 25
255	 12	49.0	6.8	 25
256	 12	126.0	19.1	 25
257	 12	58.0	9.0	 25
258	 12	56.0	7.0	 25
259	 12	75.0	12.6	 25
260	 12	83.0	16.4	 25
261	 12	81.0	11.8	 25
262	 12	54.0	7.7	 25
263	 12	63.0	7.9	 25
264	 12	229.0	39.7	 25
265	 12	67.0	13.2	 25
266	 12	65.0	10.6	 25
267	 12	45.0	8.2	 25
268	 12	89.0	17.4	 25
269	 12	92.0	18.2	 25
270	 12	63.0	11.8	 25
271	 12	121.0	24.6	 25
272	 12	59.0	9.5	 25
273	 12	83.0	14.1	 25
274	 12	75.0	15.5	 25
275	 12	101.0	16.4	 25
276	 12	54.0	8.4	 25
277	 12	56.0	8.4	 25
278	 12	54.0	10.0	 25
279	 12	60.0	10.0	 25
280	 12	64.0	11.2	 25
281	 12	65.0	12.0	 25
282	 12	58.0	9.1	 25
283	 12	87.0	15.2	 25
284	 12	93.0	18.5	 25
285	 12	73.0	12.6	 25
286	 12	73.0	15.9	 25
287	 12	56.0	11.7	 25
288	 12	115.0	18.2	 25
289	 12	85.0	17.7	 25
290	 12	61.0	11.5	 25
291	 12	77.0	13.2	 25
292	 12	99.0	15.8	 25
293	 12	139.0	18.9	 25
294	 12	77.0	13.9	 25
295	 12	68.0	12.0	 25
296	 12	79.0	12.0	 25
297	 12	183.0	24.4	 25
298	 12	192.0	32.6	 25
299	 12	400.0	43.0	 25
300	 12	130.0	21.6	 25
301	 12	78.0	14.2	 25
302	 12	67.0	15.0	 25
303	 12	142.0	25.9	 25
304	 12	52.0	12.1	 25
305	 12	61.0	10.6	 25
306	 12	48.0	8.6	 25
307	 12	64.0	10.6	 25
308	 12	71.0	11.9	 25
309	 12	82.0	19.5	 25
310	 12	61.0	13.6	 25
311	 12	73.0	13.9	 25
312	 12	73.0	12.8	 25
313	 12	83.0	16.9	 25
314	 12	81.0	11.0	 25
315	 12	76.0	15.3	 25
316	 12	59.0	9.9	 25
317	 12	187.0	43.2	 25
318	 12	70.0	14.2	 25
319	 12	60.0	9.5	 25
320	 12	52.0	8.3	 25
321	 12	61.0	10.4	 25
322	 12	60.0	10.0	 25
323	 12	74.0	9.4	 25
324	 12	93.0	18.1	 25
325	 12	59.0	11.5	 25
326	 12	94.0	17.3	 25
327	 12	76.0	13.6	 25
328	 12	70.0	8.8	 25
329	 12	83.0	12.4	 25
330	 12	109.0	23.0	 25
331	 12	75.0	14.8	 25
332	 12	85.0	16.3	 25
333	 12	140.0	19.6	 25
334	 12	56.0	8.0	 25
335	 12	62.0	11.1	 25
336	 12	62.0	7.5	 25
337	 12	69.0	11.9	 25
338	 12	65.0	13.2	 25
339	 12	63.0	10.3	 25
340	 12	74.0	11.1	 25
341	 12	63.0	11.6	 25
342	 12	56.0	10.0	 25
343	 12	82.0	11.9	 25
344	 12	99.0	20.5	 25
345	 12	141.0	25.5	 25
346	 12	74.0	12.7	 25
347	 12	77.0	14.8	 25
348	 12	58.0	8.7	 25
349	 12	48.0	10.1	 25
350	 12	80.0	12.8	 25
351	 12	62.0	9.8	 25
352	 12	53.0	8.9	 25
353	 12	52.0	10.0	 25
354	 12	60.0	12.6	 25
355	 12	54.0	11.0	 25
356	 12	58.0	10.3	 25
357	 12	76.0	13.8	 25
358	 12	57.0	9.0	 25
359	 12	51.0	6.6	 25
360	 12	59.0	10.5	 25
361	 12	70.0	12.3	 25
362	 12	83.0	12.0	 25
363	 12	56.0	8.0	 25
364	 12	100.0	19.2	 25
365	 12	68.0	11.8	 25
366	 12	428.0	70.1	 25
367	 12	63.0	8.2	 25
368	 12	71.0	12.9	 25
369	 12	66.0	14.2	 25
370	 12	74.0	15.0	 25
371	 12	107.0	22.8	 25
372	 12	63.0	10.1	 25
373	 12	55.0	9.0	 25
374	 12	70.0	14.0	 25
375	 12	74.0	12.7	 25
376	 12	66.0	13.4	 25
377	 12	89.0	12.2	 25
378	 12	99.0	18.3	 25
379	 12	78.0	12.5	 25
380	 12	58.0	8.7	 25
381	 12	54.0	11.0	 25
382	 12	43.0	5.2	 25
383	 12	39.0	7.2	 25
384	 12	43.0	6.9	 25
385	 12	38.0	5.0	 25
386	 12	43.0	6.0	 25
387	 12	41.0	7.3	 25
388	 12	44.0	8.1	 25
389	 12	36.0	4.0	 25
390	 12	38.0	5.3	 25
391	 12	79.0	11.9	 25
392	 12	105.0	19.9	 25
393	 12	75.0	13.4	 25
394	 12	50.0	9.2	 25
395	 12	54.0	10.6	 25
396	 12	57.0	9.7	 25
397	 12	198.0	23.3	 25
398	 12	95.0	20.9	 25
399	 12	103.0	18.3	 25
400	 12	68.0	10.5	 25
401	 12	72.0	15.5	 25
402	 12	52.0	8.3	 25
403	 12	72.0	10.1	 25
404	 12	55.0	8.4	 25
405	 12	52.0	5.9	 25
406	 12	68.0	14.1	 25
407	 12	50.0	11.4	 25
408	 12	65.0	11.7	 25
409	 12	73.0	11.7	 25
410	 12	62.0	14.5	 25
411	 12	77.0	14.1	 25
412	 12	61.0	9.6	 25
413	 12	91.0	10.7	 25
414	 12	67.0	11.8	 25
415	 12	55.0	8.6	 25
416	 12	90.0	15.7	 25
417	 12	60.0	9.4	 25
418	 12	224.0	36.8	 25
419	 12	273.0	21.4	 25
420	 12	65.0	9.7	 25
421	 12	63.0	8.4	 25
422	 12	62.0	10.5	 25
423	 12	85.0	18.7	 25
424	 12	79.0	10.5	 25
425	 12	69.0	13.3	 25
426	 12	70.0	11.1	 25
427	 12	122.0	12.8	 25
428	 12	113.0	15.7	 25
429	 12	70.0	11.2	 25
430	 12	71.0	13.6	 25
431	 12	65.0	9.4	 25
432	 12	71.0	7.1	 25
433	 12	121.0	15.2	 25
434	 12	62.0	9.7	 25
435	 12	69.0	9.9	 25
436	 12	71.0	11.1	 25
437	 12	86.0	16.6	 25
438	 12	78.0	14.5	 25
439	 12	90.0	11.7	 25
440	 12	66.0	12.5	 25
441	 12	56.0	7.5	 25
442	 12	93.0	13.3	 25
443	 12	64.0	12.2	 25
444	 12	47.0	5.0	 25
445	 12	71.0	14.8	 25
446	 12	75.0	11.9	 25
447	 12	56.0	10.0	 25
448	 12	89.0	15.6	 25
449	 12	67.0	12.2	 25
450	 12	66.0	10.9	 25
451	 12	65.0	10.3	 25
452	 12	59.0	8.4	 25
453	 12	76.0	11.9	 25
454	 12	60.0	7.0	 25
455	 12	60.0	12.3	 25
456	 12	59.0	10.8	 25
457	 12	61.0	10.4	 25
458	 12	57.0	10.3	 25
459	 12	52.0	9.7	 25
460	 12	110.0	15.9	 25
461	 12	90.0	16.5	 25
462	 12	53.0	8.7	 25
463	 12	54.0	6.9	 25
464	 12	83.0	13.7	 25
465	 12	67.0	10.3	 25
466	 12	56.0	9.0	 25
467	 12	55.0	10.6	 25
468	 12	71.0	13.6	 25
469	 12	60.0	6.8	 25
470	 12	105.0	14.1	 25
471	 12	50.0	7.2	 25
472	 12	61.0	12.8	 25
473	 12	55.0	11.0	 25
474	 12	77.0	9.0	 25
475	 12	71.0	10.0	 25
476	 12	56.0	7.4	 25
477	 12	57.0	5.8	 25
478	 12	88.0	10.2	 25
479	 12	67.0	13.6	 25
480	 12	79.0	13.0	 25
481	 12	122.0	18.3	 25
482	 12	63.0	9.7	 25
483	 12	55.0	7.7	 25
484	 12	56.0	7.8	 25
485	 12	58.0	10.5	 25
486	 12	74.0	10.9	 25
487	 12	63.0	7.7	 25
488	 12	65.0	13.6	 25
489	 12	73.0	14.0	 25
490	 12	54.0	5.1	 25
491	 12	68.0	8.5	 25
492	 12	64.0	12.0	 25
493	 12	70.0	13.4	 25
494	 12	61.0	7.1	 25
495	 12	1431.0	238.0	 25
496	 12	91.0	10.6	 25
497	 12	74.0	12.4	 25
498	 12	53.0	7.3	 25
499	 12	59.0	14.4	 25
500	 12	59.0	10.0	 25
501	 12	61.0	7.7	 25
502	 12	72.0	14.5	 25
503	 12	74.0	13.1	 25
504	 12	63.0	11.5	 25
505	 12	83.0	12.4	 25
506	 12	71.0	9.6	 25
507	 12	56.0	9.9	 25
508	 12	128.0	15.2	 25
509	 12	77.0	10.6	 25
510	 12	53.0	8.4	 25
511	 12	75.0	10.6	 25
512	 12	54.0	9.6	 25
513	 12	60.0	8.6	 25
514	 12	72.0	11.8	 25
515	 12	79.0	20.0	 25
516	 12	48.0	7.6	 25
517	 12	77.0	11.3	 25
518	 12	85.0	8.5	 25
519	 12	133.0	25.1	 25
520	 12	111.0	13.6	 25
521	 12	64.0	12.0	 25
522	 12	60.0	8.7	 25
523	 12	84.0	11.2	 25
524	 12	84.0	15.8	 25
525	 12	68.0	10.1	 25
526	 12	66.0	9.2	 25
527	 12	82.0	9.1	 25
528	 12	81.0	12.1	 25
529	 12	79.0	10.4	 25
530	 12	73.0	9.3	 25
531	 12	202.0	30.5	 25
532	 12	226.0	27.7	 25
533	 12	98.0	18.0	 25
534	 12	61.0	11.8	 25
535	 12	62.0	10.8	 25
536	 12	82.0	8.2	 25
537	 12	73.0	13.8	 25
538	 12	97.0	15.2	 25
539	 12	98.0	15.2	 25
540	 12	105.0	11.6	 25
541	 12	65.0	10.0	 25
542	 12	106.0	18.9	 25
543	 12	49.0	5.8	 25
544	 12	55.0	11.1	 25
545	 12	60.0	8.3	 25
546	 12	61.0	8.6	 25
547	 12	49.0	6.6	 25
548	 12	57.0	7.2	 25
549	 12	51.0	7.4	 25
550	 12	67.0	12.4	 25
551	 12	70.0	12.1	 25
552	 12	57.0	8.1	 25
553	 12	51.0	8.6	 25
554	 12	56.0	11.4	 25
555	 12	75.0	9.3	 25
556	 12	69.0	12.6	 25
557	 12	61.0	9.4	 25
558	 12	58.0	10.0	 25
559	 12	73.0	10.3	 25
560	 12	68.0	14.4	 25
561	 12	119.0	25.2	 25
562	 12	96.0	13.3	 25
563	 12	76.0	12.1	 25
564	 12	79.0	11.7	 25
565	 12	79.0	12.2	 25
566	 12	93.0	12.4	 25
567	 12	150.0	34.2	 25
568	 12	72.0	12.7	 25
569	 12	57.0	8.4	 25
570	 12	60.0	12.1	 25
571	 12	74.0	13.5	 25
572	 12	56.0	8.1	 25
573	 12	58.0	7.6	 25
574	 12	64.0	11.3	 25
575	 12	81.0	15.6	 25
576	 12	82.0	14.5	 25
577	 12	79.0	11.3	 25
578	 12	78.0	13.5	 25
579	 12	54.0	9.0	 25
580	 12	92.0	13.8	 25
581	 12	58.0	9.9	 25
582	 12	131.0	18.0	 25
583	 12	59.0	12.0	 25
584	 12	73.0	12.4	 25
585	 12	64.0	8.0	 25
586	 12	69.0	12.0	 25
587	 12	67.0	11.2	 25
588	 12	60.0	8.2	 25
589	 12	63.0	11.6	 25
590	 12	62.0	8.1	 25
591	 12	291.0	55.5	 25
592	 12	83.0	15.5	 25
593	 12	186.0	29.0	 25
594	 12	76.0	15.4	 25
595	 12	104.0	21.4	 25
596	 12	2525.0	440.3	 25
597	 12	72.0	11.9	 25
598	 12	90.0	18.5	 25
599	 12	53.0	6.7	 25
600	 12	68.0	9.7	 25
601	 12	65.0	10.0	 25
602	 12	71.0	11.3	 25
603	 12	82.0	13.4	 25
604	 12	83.0	19.0	 25
605	 12	66.0	12.2	 25
606	 12	59.0	9.3	 25
607	 12	64.0	11.2	 25
608	 12	86.0	14.7	 25
609	 12	57.0	8.7	 25
610	 12	48.0	9.0	 25
611	 12	64.0	12.5	 25
612	 12	60.0	10.2	 25
613	 12	64.0	11.4	 25
614	 12	66.0	10.2	 25
615	 12	57.0	8.0	 25
616	 12	60.0	10.8	 25
617	 12	63.0	4.8	 25
618	 12	104.0	21.5	 25
619	 12	75.0	16.2	 25
620	 12	91.0	13.4	 25
621	 12	90.0	21.4	 25
622	 12	78.0	13.7	 25
623	 12	78.0	15.4	 25
624	 12	80.0	10.9	 25
625	 12	59.0	12.7	 25
626	 12	60.0	11.7	 25
627	 12	49.0	8.6	 25
628	 12	53.0	9.2	 25
629	 12	76.0	14.6	 25
630	 12	66.0	9.9	 25
631	 12	112.0	21.7	 25
632	 12	60.0	7.1	 25
633	 12	69.0	11.5	 25
634	 12	63.0	9.3	 25
635	 12	93.0	21.2	 25
636	 12	99.0	18.6	 25
637	 12	64.0	10.5	 25
638	 12	63.0	13.1	 25
639	 12	71.0	13.6	 25
640	 12	464.0	95.8	 25
641	 12	63.0	14.3	 25
642	 12	73.0	17.8	 25
643	 12	76.0	15.8	 25
644	 12	86.0	17.0	 25
645	 12	65.0	9.1	 25
646	 12	54.0	10.8	 25
647	 12	72.0	11.9	 25
648	 12	72.0	16.4	 25
649	 12	59.0	15.4	 25
650	 12	44.0	7.4	 25
651	 12	83.0	19.6	 25
652	 12	67.0	13.7	 25
653	 12	72.0	12.3	 25
654	 12	82.0	21.4	 25
655	 12	258.0	46.4	 25
656	 12	55.0	11.0	 25
657	 12	56.0	8.2	 25
658	 12	84.0	16.1	 25
659	 12	66.0	8.8	 25
660	 12	104.0	19.0	 25
661	 12	71.0	12.6	 25
662	 12	64.0	15.7	 25
663	 12	60.0	12.7	 25
664	 12	78.0	16.2	 25
665	 12	91.0	15.2	 25
666	 12	693.0	77.3	 25
667	 12	123.0	19.8	 25
668	 12	75.0	14.8	 25
669	 12	119.0	27.3	 25
670	 12	58.0	9.2	 25
671	 12	65.0	11.5	 25
672	 12	71.0	13.7	 25
673	 12	106.0	16.9	 25
674	 12	56.0	8.1	 25
675	 12	68.0	12.2	 25
676	 12	73.0	15.3	 25
677	 12	123.0	18.8	 25
678	 12	52.0	9.6	 25
679	 12	51.0	9.1	 25
680	 12	56.0	10.4	 25
681	 12	71.0	11.1	 25
682	 12	64.0	6.8	 25
683	 12	56.0	9.6	 25
684	 12	63.0	9.3	 25
685	 12	59.0	11.5	 25
686	 12	71.0	17.8	 25
687	 12	89.0	12.7	 25
688	 12	71.0	10.2	 25
689	 12	72.0	9.8	 25
690	 12	67.0	11.8	 25
691	 12	121.0	27.2	 25
692	 12	1009.0	110.9	 25
693	 12	124.0	17.8	 25
694	 12	374.0	44.8	 25
695	 12	156.0	24.8	 25
696	 12	70.0	9.7	 25
697	 12	95.0	15.9	 25
698	 12	67.0	12.2	 25
699	 12	67.0	12.5	 25
700	 12	81.0	12.3	 25
701	 12	67.0	12.5	 25
702	 12	79.0	14.8	 25
703	 12	65.0	9.2	 25
704	 12	57.0	11.1	 25
705	 12	62.0	9.0	 25
706	 12	58.0	12.0	 25
707	 12	86.0	8.6	 25
708	 12	63.0	9.9	 25
709	 12	60.0	10.6	 25
710	 12	53.0	9.0	 25
711	 12	66.0	8.0	 25
712	 12	84.0	11.6	 25
713	 12	85.0	11.8	 25
714	 12	73.0	11.5	 25
715	 12	50.0	8.9	 25
716	 12	107.0	11.2	 25
717	 12	56.0	9.1	 25
718	 12	65.0	8.1	 25
719	 12	146.0	24.3	 25
720	 12	182.0	18.2	 25
721	 12	243.0	36.7	 25
722	 12	60.0	12.5	 25
723	 12	66.0	9.2	 25
724	 12	91.0	13.8	 25
725	 12	61.0	9.2	 25
726	 12	52.0	10.7	 25
727	 12	134.0	14.9	 25
728	 12	83.0	16.2	 25
729	 12	146.0	16.7	 25
730	 12	69.0	13.2	 25
731	 12	128.0	17.5	 25
732	 12	75.0	12.7	 25
733	 12	55.0	12.1	 25
734	 12	69.0	14.3	 25
735	 12	107.0	11.2	 25
736	 12	77.0	12.5	 25
737	 12	157.0	27.2	 25
738	 12	53.0	7.7	 25
739	 12	57.0	6.5	 25
740	 12	67.0	6.8	 25
741	 12	52.0	10.4	 25
742	 12	61.0	11.0	 25
743	 12	196.0	30.6	 25
744	 12	79.0	13.0	 25
745	 12	67.0	8.9	 25
746	 12	59.0	8.0	 25
747	 12	51.0	6.0	 25
748	 12	74.0	10.0	 25
749	 12	100.0	14.7	 25
750	 12	1593.0	267.7	 25
751	 12	60.0	10.8	 25
752	 12	65.0	8.5	 25
753	 12	74.0	15.3	 25
754	 12	63.0	10.1	 25
755	 12	57.0	8.4	 25
756	 12	61.0	12.5	 25
757	 12	55.0	13.9	 25
758	 12	66.0	12.3	 25
759	 12	61.0	9.8	 25
760	 12	83.0	10.3	 25
761	 12	69.0	9.0	 25
762	 12	76.0	11.8	 25
763	 12	80.0	9.0	 25
764	 12	82.0	14.3	 25
765	 12	58.0	9.0	 25
766	 12	78.0	10.3	 25
767	 12	77.0	13.1	 25
768	 12	48.0	7.6	 25
769	 12	95.0	11.9	 25
770	 12	96.0	16.3	 25
771	 12	104.0	17.1	 25
772	 12	83.0	7.7	 25
773	 12	60.0	9.2	 25
774	 12	65.0	10.2	 25
775	 12	116.0	18.8	 25
776	 12	71.0	10.9	 25
777	 12	66.0	9.2	 25
778	 12	69.0	10.9	 25
779	 12	68.0	8.6	 25
780	 12	54.0	7.8	 25
781	 12	46.0	8.6	 25
782	 12	92.0	12.5	 25
783	 12	72.0	11.7	 25
784	 12	66.0	13.7	 25
785	 12	113.0	16.4	 25
786	 12	57.0	8.4	 25
787	 12	78.0	12.9	 25
788	 12	53.0	10.9	 25
789	 12	52.0	8.5	 25
790	 12	47.0	8.1	 25
791	 12	61.0	10.5	 25
792	 12	105.0	25.2	 25
793	 12	83.0	10.7	 25
794	 12	71.0	9.5	 25
795	 12	79.0	12.0	 25
796	 12	54.0	7.4	 25
797	 12	63.0	7.9	 25
798	 12	75.0	12.7	 25
799	 12	60.0	10.2	 25
800	 12	82.0	14.3	 25
801	 12	86.0	11.3	 25
802	 12	80.0	10.3	 25
803	 12	57.0	10.6	 25
804	 12	66.0	11.8	 25
805	 12	68.0	12.2	 25
806	 12	63.0	8.3	 25
807	 12	50.0	8.9	 25
808	 12	66.0	12.5	 25
809	 12	56.0	8.4	 25
810	 12	83.0	12.6	 25
811	 12	55.0	9.0	 25
812	 12	113.0	13.6	 25
813	 12	98.0	11.6	 25
814	 12	88.0	11.0	 25
815	 12	1474.0	215.1	 25
816	 12	91.0	15.1	 25
817	 12	90.0	14.7	 25
818	 12	80.0	11.3	 25
819	 12	72.0	9.2	 25
820	 12	83.0	12.2	 25
821	 12	107.0	19.5	 25
822	 12	69.0	9.8	 25
823	 12	82.0	14.5	 25
824	 12	62.0	13.2	 25
825	 12	101.0	18.3	 25
826	 12	77.0	10.5	 25
827	 12	66.0	12.7	 25
828	 12	80.0	11.6	 25
829	 12	71.0	12.3	 25
830	 12	69.0	10.0	 25
831	 12	66.0	11.2	 25
832	 12	63.0	10.3	 25
833	 12	63.0	9.6	 25
834	 12	59.0	10.1	 25
835	 12	63.0	6.6	 25
836	 12	51.0	6.9	 25
837	 12	65.0	12.0	 25
838	 12	64.0	10.6	 25
839	 12	120.0	22.0	 25
840	 12	64.0	11.9	 25
841	 12	59.0	9.0	 25
842	 12	55.0	9.2	 25
843	 12	64.0	10.8	 25
844	 12	83.0	12.9	 25
845	 12	54.0	7.7	 25
846	 12	89.0	15.1	 25
847	 12	56.0	7.8	 25
848	 12	84.0	14.0	 25
849	 12	70.0	9.7	 25
850	 12	65.0	8.3	 25
851	 12	51.0	8.6	 25
852	 12	59.0	12.8	 25
853	 12	69.0	11.7	 25
854	 12	81.0	10.7	 25
855	 12	57.0	9.5	 25
856	 12	69.0	9.4	 25
857	 12	73.0	8.7	 25
858	 12	135.0	20.0	 25
859	 12	55.0	9.5	 25
860	 12	84.0	12.2	 25
861	 12	64.0	9.1	 25
862	 12	70.0	11.7	 25
863	 12	56.0	6.5	 25
864	 12	79.0	17.5	 25
865	 12	105.0	14.9	 25
866	 12	95.0	14.7	 25
867	 12	988.0	138.9	 25
868	 12	125.0	18.7	 25
869	 12	83.0	12.1	 25
870	 12	61.0	10.3	 25
871	 12	58.0	9.9	 25
872	 12	52.0	9.7	 25
873	 12	74.0	9.3	 25
874	 12	67.0	10.7	 25
875	 12	59.0	8.7	 25
876	 12	59.0	10.3	 25
877	 12	60.0	10.6	 25
878	 12	46.0	9.0	 25
879	 12	58.0	11.1	 25
880	 12	67.0	12.0	 25
881	 12	65.0	10.2	 25
882	 12	70.0	11.4	 25
883	 12	99.0	62.3	 25
884	 12	86.0	17.3	 25
885	 12	59.0	8.0	 25
886	 12	80.0	14.7	 25
887	 12	160.0	22.9	 25
888	 12	55.0	9.3	 25
889	 12	74.0	15.5	 25
890	 12	64.0	11.2	 25
891	 12	59.0	9.4	 25
892	 12	124.0	20.8	 25
893	 12	65.0	13.3	 25
894	 12	67.0	15.7	 25
895	 12	67.0	10.0	 25
896	 12	53.0	8.4	 25
897	 12	69.0	10.1	 25
898	 12	270.0	24.3	 25
899	 12	96.0	10.4	 25
900	 12	130.0	22.2	 25
901	 12	154.0	22.1	 25
902	 12	68.0	10.5	 25
903	 12	48.0	11.1	 25
904	 12	55.0	12.9	 25
905	 12	63.0	9.8	 25
906	 12	59.0	7.0	 25
907	 12	79.0	10.0	 25
908	 12	71.0	13.0	 25
909	 12	53.0	5.2	 25
910	 12	61.0	7.5	 25
911	 12	78.0	12.4	 25
912	 12	80.0	10.9	 25
913	 12	98.0	15.8	 25
914	 12	81.0	14.1	 25
915	 12	74.0	10.7	 25
916	 12	63.0	6.6	 25
917	 12	100.0	11.8	 25
918	 12	67.0	8.8	 25
919	 12	71.0	8.6	 25
920	 12	77.0	16.2	 25
921	 12	68.0	10.5	 25
922	 12	107.0	16.9	 25
923	 12	49.0	9.3	 25
924	 12	292.0	49.4	 25
925	 12	289.0	44.7	 25
926	 12	63.0	8.9	 25
927	 12	81.0	14.7	 25
928	 12	72.0	12.6	 25
929	 12	82.0	14.7	 25
930	 12	79.0	12.6	 25
931	 12	67.0	9.5	 25
932	 12	141.0	20.2	 25
933	 12	68.0	9.7	 25
934	 12	576.0	87.7	 25
935	 12	100.0	16.0	 25
936	 12	65.0	11.5	 25
937	 12	63.0	7.3	 25
938	 12	497.0	64.7	 25
939	 12	71.0	11.6	 25
940	 12	69.0	10.6	 25
941	 12	62.0	11.7	 25
942	 12	206.0	40.6	 25
943	 12	93.0	15.2	 25
944	 12	102.0	18.5	 25
945	 12	96.0	20.9	 25
946	 12	62.0	10.4	 25
947	 12	85.0	13.0	 25
948	 12	77.0	10.8	 25
949	 12	325.0	46.5	 25
950	 12	92.0	19.7	 25
951	 12	300.0	44.9	 25
952	 12	56.0	12.4	 25
953	 12	74.0	10.2	 25
954	 12	55.0	8.3	 25
955	 12	53.0	8.0	 25
956	 12	59.0	12.5	 25
957	 12	62.0	8.8	 25
958	 12	62.0	7.5	 25
959	 12	686.0	70.9	 25
960	 12	176.0	23.7	 25
961	 12	135.0	20.3	 25
962	 12	89.0	14.8	 25
963	 12	72.0	9.5	 25
964	 12	85.0	13.9	 25
965	 12	76.0	13.5	 25
966	 12	95.0	13.0	 25
967	 12	92.0	20.0	 25
968	 12	66.0	13.0	 25
969	 12	115.0	21.9	 25
970	 12	82.0	16.8	 25
971	 12	71.0	12.6	 25
972	 12	97.0	17.3	 25
973	 12	51.0	12.1	 25
974	 12	87.0	16.9	 25
975	 12	64.0	6.7	 25
976	 12	68.0	14.0	 25
977	 12	57.0	10.6	 25
978	 12	76.0	13.9	 25
979	 12	61.0	13.7	 25
980	 12	72.0	13.7	 25
981	 12	3283.0	573.3	 25
982	 12	79.0	16.9	 25
983	 12	80.0	12.4	 25
984	 12	70.0	12.9	 25
985	 12	72.0	18.3	 25
986	 12	51.0	10.0	 25
987	 12	78.0	18.8	 25
988	 12	252.0	48.4	 25
989	 12	86.0	15.5	 25
990	 12	61.0	12.8	 25
991	 12	52.0	8.4	 25
992	 12	67.0	8.6	 25
993	 12	361.0	77.0	 25
994	 12	238.0	45.0	 25
995	 12	60.0	9.0	 25
996	 12	63.0	10.1	 25
997	 12	98.0	15.0	 25
998	 12	126.0	20.1	 25
999	 12	70.0	12.3	 25
1000	 12	72.0	14.3	 25
1001	 12	3554.0	911.5	 25
  0	 13	80.0	18.5	 25
  1	 13	65.0	9.1	 25
  2	 13	77.0	14.0	 25
  3	 13	699.0	126.0	 25
  4	 13	141.0	17.5	 25
  5	 13	98.0	13.1	 25
  6	 13	75.0	16.9	 25
  7	 13	69.0	9.2	 25
  8	 13	50.0	7.9	 25
  9	 13	84.0	12.7	 25
 10	 13	472.0	66.9	 25
 11	 13	169.0	21.1	 25
 12	 13	116.0	15.5	 25
 13	 13	126.0	22.9	 25
 14	 13	113.0	16.5	 25
 15	 13	54.0	8.5	 25
 16	 13	61.0	8.9	 25
 17	 13	145.0	25.4	 25
 18	 13	67.0	7.6	 25
 19	 13	313.0	55.6	 25
 20	 13	453.0	90.6	 25
 21	 13	83.0	14.6	 25
 22	 13	141.0	25.8	 25
 23	 13	74.0	10.4	 25
 24	 13	76.0	14.5	 25
 25	 13	59.0	10.1	 25
 26	 13	88.0	19.1	 25
 27	 13	237.0	32.1	 25
 28	 13	118.0	23.1	 25
 29	 13	66.0	14.8	 25
 30	 13	58.0	9.5	 25
 31	 13	103.0	22.5	 25
 32	 13	66.0	8.9	 25
 33	 13	60.0	15.1	 25
 34	 13	91.0	18.2	 25
 35	 13	134.0	25.4	 25
 36	 13	159.0	20.1	 25
 37	 13	66.0	9.8	 25
 38	 13	75.0	12.2	 25
 39	 13	61.0	11.1	 25
 40	 13	73.0	9.8	 25
 41	 13	54.0	7.2	 25
 42	 13	70.0	13.4	 25
 43	 13	155.0	25.0	 25
 44	 13	54.0	9.5	 25
 45	 13	62.0	9.5	 25
 46	 13	83.0	10.8	 25
 47	 13	259.0	39.1	 25
 48	 13	70.0	9.4	 25
 49	 13	94.0	18.9	 25
 50	 13	101.0	18.1	 25
 51	 13	215.0	31.4	 25
 52	 13	366.0	50.9	 25
 53	 13	108.0	21.2	 25
 54	 13	67.0	14.4	 25
 55	 13	49.0	6.5	 25
 56	 13	60.0	10.9	 25
 57	 13	56.0	8.8	 25
 58	 13	66.0	9.2	 25
 59	 13	84.0	17.0	 25
 60	 13	57.0	7.8	 25
 61	 13	77.0	12.2	 25
 62	 13	205.0	25.4	 25
 63	 13	131.0	16.7	 25
 64	 13	66.0	11.9	 25
 65	 13	80.0	14.4	 25
 66	 13	125.0	21.7	 25
 67	 13	284.0	59.7	 25
 68	 13	211.0	34.1	 25
 69	 13	1422.0	191.5	 25
 70	 13	102.0	24.3	 25
 71	 13	94.0	16.6	 25
 72	 13	80.0	15.3	 25
 73	 13	128.0	25.8	 25
 74	 13	65.0	12.5	 25
 75	 13	91.0	14.4	 25
 76	 13	61.0	13.5	 25
 77	 13	64.0	12.2	 25
 78	 13	66.0	12.1	 25
 79	 13	53.0	7.5	 25
 80	 13	54.0	8.0	 25
 81	 13	80.0	17.8	 25
 82	 13	110.0	22.0	 25
 83	 13	520.0	102.3	 25
 84	 13	119.0	18.3	 25
 85	 13	115.0	17.1	 25
 86	 13	111.0	18.7	 25
 87	 13	87.0	17.2	 25
 88	 13	116.0	19.8	 25
 89	 13	75.0	12.3	 25
 90	 13	67.0	13.8	 25
 91	 13	141.0	22.8	 25
 92	 13	61.0	6.1	 25
 93	 13	84.0	15.0	 25
 94	 13	110.0	14.8	 25
 95	 13	1958.0	290.5	 25
 96	 13	1529.0	153.3	 25
 97	 13	1610.0	178.8	 25
 98	 13	82.0	15.1	 25
 99	 13	129.0	26.4	 25
100	 13	80.0	13.0	 25
101	 13	156.0	29.5	 25
102	 13	45.0	4.2	 25
103	 13	61.0	13.7	 25
104	 13	42.0	5.9	 25
105	 13	69.0	11.6	 25
106	 13	62.0	9.4	 25
107	 13	101.0	16.1	 25
108	 13	80.0	16.1	 25
109	 13	92.0	16.6	 25
110	 13	59.0	8.9	 25
111	 13	60.0	9.5	 25
112	 13	137.0	29.9	 25
113	 13	748.0	144.2	 25
114	 13	50.0	8.9	 25
115	 13	85.0	18.0	 25
116	 13	58.0	7.9	 25
117	 13	96.0	15.2	 25
118	 13	92.0	12.6	 25
119	 13	972.0	124.9	 25
120	 13	112.0	16.0	 25
121	 13	102.0	15.0	 25
122	 13	58.0	10.3	 25
123	 13	84.0	11.4	 25
124	 13	117.0	22.6	 25
125	 13	85.0	15.1	 25
126	 13	76.0	11.8	 25
127	 13	114.0	20.8	 25
128	 13	129.0	16.4	 25
129	 13	230.0	39.9	 25
130	 13	87.0	13.4	 25
131	 13	865.0	136.2	 25
132	 13	1230.0	184.2	 25
133	 13	1263.0	199.1	 25
134	 13	61.0	10.9	 25
135	 13	77.0	11.6	 25
136	 13	67.0	9.7	 25
137	 13	69.0	10.2	 25
138	 13	240.0	37.2	 25
139	 13	63.0	11.2	 25
140	 13	103.0	15.7	 25
141	 13	86.0	16.4	 25
142	 13	111.0	18.5	 25
143	 13	152.0	21.1	 25
144	 13	135.0	25.5	 25
145	 13	54.0	9.2	 25
146	 13	140.0	31.0	 25
147	 13	195.0	40.5	 25
148	 13	65.0	9.3	 25
149	 13	78.0	14.0	 25
150	 13	137.0	23.8	 25
151	 13	61.0	11.4	 25
152	 13	57.0	10.4	 25
153	 13	72.0	11.9	 25
154	 13	57.0	8.5	 25
155	 13	87.0	12.7	 25
156	 13	930.0	153.9	 25
157	 13	94.0	18.7	 25
158	 13	112.0	16.9	 25
159	 13	87.0	14.7	 25
160	 13	66.0	9.2	 25
161	 13	804.0	73.4	 25
162	 13	60.0	10.3	 25
163	 13	159.0	22.1	 25
164	 13	159.0	22.3	 25
165	 13	94.0	11.7	 25
166	 13	100.0	16.7	 25
167	 13	59.0	8.9	 25
168	 13	70.0	13.7	 25
169	 13	53.0	7.8	 25
170	 13	241.0	33.6	 25
171	 13	67.0	7.7	 25
172	 13	106.0	14.9	 25
173	 13	69.0	9.4	 25
174	 13	60.0	9.3	 25
175	 13	53.0	6.1	 25
176	 13	97.0	16.4	 25
177	 13	77.0	13.1	 25
178	 13	78.0	11.2	 25
179	 13	102.0	13.7	 25
180	 13	116.0	17.1	 25
181	 13	194.0	27.6	 25
182	 13	76.0	11.0	 25
183	 13	82.0	13.6	 25
184	 13	70.0	15.3	 25
185	 13	166.0	25.1	 25
186	 13	425.0	56.1	 25
187	 13	3630.0	515.0	 25
188	 13	61.0	10.8	 25
189	 13	59.0	10.4	 25
190	 13	339.0	33.4	 25
191	 13	83.0	11.2	 25
192	 13	60.0	8.5	 25
193	 13	47.0	6.6	 25
194	 13	71.0	11.2	 25
195	 13	101.0	14.8	 25
196	 13	54.0	7.5	 25
197	 13	67.0	7.1	 25
198	 13	126.0	24.4	 25
199	 13	738.0	152.1	 25
200	 13	61.0	9.0	 25
201	 13	124.0	19.2	 25
202	 13	72.0	9.6	 25
203	 13	247.0	38.9	 25
204	 13	262.0	41.5	 25
205	 13	57.0	9.4	 25
206	 13	46.0	5.6	 25
207	 13	55.0	11.6	 25
208	 13	68.0	9.1	 25
209	 13	3869.0	597.9	 25
210	 13	82.0	13.4	 25
211	 13	93.0	9.9	 25
212	 13	90.0	17.4	 25
213	 13	61.0	9.1	 25
214	 13	82.0	12.0	 25
215	 13	81.0	15.3	 25
216	 13	106.0	14.6	 25
217	 13	119.0	15.7	 25
218	 13	112.0	15.6	 25
219	 13	191.0	29.7	 25
220	 13	114.0	18.9	 25
221	 13	65.0	9.0	 25
222	 13	47.0	6.3	 25
223	 13	51.0	6.5	 25
224	 13	102.0	16.4	 25
225	 13	60.0	9.0	 25
226	 13	114.0	18.2	 25
227	 13	72.0	6.9	 25
228	 13	212.0	39.6	 25
229	 13	91.0	14.2	 25
230	 13	88.0	14.1	 25
231	 13	54.0	7.2	 25
232	 13	103.0	19.1	 25
233	 13	125.0	22.5	 25
234	 13	111.0	20.1	 25
235	 13	56.0	9.0	 25
236	 13	62.0	11.2	 25
237	 13	425.0	57.6	 25
238	 13	58.0	8.4	 25
239	 13	65.0	9.7	 25
240	 13	196.0	36.4	 25
241	 13	126.0	19.6	 25
242	 13	83.0	14.3	 25
243	 13	65.0	8.2	 25
244	 13	59.0	10.6	 25
245	 13	61.0	9.3	 25
246	 13	62.0	9.1	 25
247	 13	63.0	9.2	 25
248	 13	91.0	13.2	 25
249	 13	560.0	68.3	 25
250	 13	77.0	8.9	 25
251	 13	84.0	16.1	 25
252	 13	67.0	11.5	 25
253	 13	172.0	23.9	 25
254	 13	64.0	13.0	 25
255	 13	56.0	5.3	 25
256	 13	52.0	6.9	 25
257	 13	77.0	14.8	 25
258	 13	66.0	12.4	 25
259	 13	116.0	18.9	 25
260	 13	56.0	6.8	 25
261	 13	66.0	11.7	 25
262	 13	52.0	6.4	 25
263	 13	53.0	5.9	 25
264	 13	51.0	10.1	 25
265	 13	83.0	10.1	 25
266	 13	66.0	13.0	 25
267	 13	82.0	13.3	 25
268	 13	67.0	9.2	 25
269	 13	169.0	28.7	 25
270	 13	63.0	9.3	 25
271	 13	86.0	12.1	 25
272	 13	71.0	9.4	 25
273	 13	117.0	17.9	 25
274	 13	80.0	12.6	 25
275	 13	129.0	21.9	 25
276	 13	69.0	9.5	 25
277	 13	55.0	9.8	 25
278	 13	50.0	7.1	 25
279	 13	72.0	11.2	 25
280	 13	70.0	10.3	 25
281	 13	67.0	11.5	 25
282	 13	66.0	11.3	 25
283	 13	61.0	7.7	 25
284	 13	74.0	11.2	 25
285	 13	110.0	16.9	 25
286	 13	63.0	13.1	 25
287	 13	54.0	8.6	 25
288	 13	143.0	21.7	 25
289	 13	116.0	20.5	 25
290	 13	108.0	20.8	 25
291	 13	334.0	47.9	 25
292	 13	81.0	16.4	 25
293	 13	201.0	37.1	 25
294	 13	83.0	12.4	 25
295	 13	150.0	36.2	 25
296	 13	110.0	10.0	 25
297	 13	104.0	17.3	 25
298	 13	112.0	15.5	 25
299	 13	74.0	10.7	 25
300	 13	59.0	7.6	 25
301	 13	121.0	21.8	 25
302	 13	714.0	103.6	 25
303	 13	66.0	9.7	 25
304	 13	58.0	4.8	 25
305	 13	82.0	10.8	 25
306	 13	190.0	33.7	 25
307	 13	1041.0	200.1	 25
308	 13	1153.0	177.4	 25
309	 13	2237.0	313.6	 25
310	 13	76.0	12.9	 25
311	 13	898.0	162.5	 25
312	 13	110.0	18.4	 25
313	 13	71.0	11.9	 25
314	 13	535.0	90.9	 25
315	 13	110.0	10.8	 25
316	 13	80.0	10.5	 25
317	 13	122.0	16.3	 25
318	 13	91.0	14.2	 25
319	 13	79.0	12.9	 25
320	 13	59.0	7.8	 25
321	 13	53.0	9.2	 25
322	 13	66.0	9.8	 25
323	 13	104.0	19.8	 25
324	 13	91.0	11.4	 25
325	 13	87.0	14.2	 25
326	 13	172.0	21.6	 25
327	 13	188.0	33.5	 25
328	 13	79.0	15.8	 25
329	 13	83.0	10.7	 25
330	 13	108.0	12.7	 25
331	 13	75.0	11.5	 25
332	 13	1090.0	98.8	 25
333	 13	187.0	26.5	 25
334	 13	239.0	43.3	 25
335	 13	84.0	15.1	 25
336	 13	83.0	15.3	 25
337	 13	86.0	14.3	 25
338	 13	65.0	12.4	 25
339	 13	58.0	8.4	 25
340	 13	57.0	6.6	 25
341	 13	299.0	48.2	 25
342	 13	77.0	10.0	 25
343	 13	253.0	33.7	 25
344	 13	87.0	16.2	 25
345	 13	567.0	104.2	 25
346	 13	120.0	22.8	 25
347	 13	89.0	11.6	 25
348	 13	54.0	9.7	 25
349	 13	57.0	11.3	 25
350	 13	136.0	16.9	 25
351	 13	459.0	83.9	 25
352	 13	123.0	20.0	 25
353	 13	154.0	23.7	 25
354	 13	137.0	18.4	 25
355	 13	67.0	10.0	 25
356	 13	86.0	13.3	 25
357	 13	58.0	7.5	 25
358	 13	468.0	73.6	 25
359	 13	120.0	16.3	 25
360	 13	66.0	9.8	 25
361	 13	72.0	11.1	 25
362	 13	64.0	13.1	 25
363	 13	147.0	31.0	 25
364	 13	102.0	15.5	 25
365	 13	63.0	9.6	 25
366	 13	91.0	15.6	 25
367	 13	92.0	15.9	 25
368	 13	55.0	8.3	 25
369	 13	1325.0	264.3	 25
370	 13	3642.0	616.3	 25
371	 13	71.0	11.1	 25
372	 13	85.0	14.6	 25
373	 13	6374.0	1336.9	 25
374	 13	136.0	25.5	 25
375	 13	142.0	23.9	 25
376	 13	84.0	15.6	 25
377	 13	86.0	16.7	 25
378	 13	655.0	106.7	 25
379	 13	90.0	16.8	 25
380	 13	62.0	11.3	 25
381	 13	60.0	11.4	 25
382	 13	49.0	9.8	 25
383	 13	532.0	157.3	 25
384	 13	43.0	7.1	 25
385	 13	38.0	4.9	 25
386	 13	50.0	10.4	 25
387	 13	42.0	6.5	 25
388	 13	50.0	8.7	 25
389	 13	47.0	5.7	 25
390	 13	120.0	20.2	 25
391	 13	97.0	13.4	 25
392	 13	298.0	61.4	 25
393	 13	54.0	10.1	 25
394	 13	103.0	15.1	 25
395	 13	86.0	16.0	 25
396	 13	66.0	8.3	 25
397	 13	88.0	13.9	 25
398	 13	83.0	11.9	 25
399	 13	94.0	15.6	 25
400	 13	95.0	17.2	 25
401	 13	56.0	10.1	 25
402	 13	71.0	13.9	 25
403	 13	66.0	6.4	 25
404	 13	66.0	14.0	 25
405	 13	55.0	7.5	 25
406	 13	97.0	18.4	 25
407	 13	342.0	51.7	 25
408	 13	94.0	15.5	 25
409	 13	65.0	14.8	 25
410	 13	96.0	19.6	 25
411	 13	50.0	10.6	 25
412	 13	104.0	19.8	 25
413	 13	74.0	13.1	 25
414	 13	193.0	28.1	 25
415	 13	74.0	13.3	 25
416	 13	70.0	12.9	 25
417	 13	101.0	19.0	 25
418	 13	65.0	11.6	 25
419	 13	63.0	13.5	 25
420	 13	62.0	10.1	 25
421	 13	113.0	20.7	 25
422	 13	82.0	14.8	 25
423	 13	393.0	49.8	 25
424	 13	51.0	9.7	 25
425	 13	50.0	9.2	 25
426	 13	74.0	12.0	 25
427	 13	61.0	12.3	 25
428	 13	76.0	11.6	 25
429	 13	76.0	12.1	 25
430	 13	215.0	23.8	 25
431	 13	83.0	14.6	 25
432	 13	67.0	14.1	 25
433	 13	58.0	8.7	 25
434	 13	76.0	15.3	 25
435	 13	73.0	17.3	 25
436	 13	70.0	10.1	 25
437	 13	135.0	19.8	 25
438	 13	58.0	7.9	 25
439	 13	188.0	34.7	 25
440	 13	49.0	8.9	 25
441	 13	61.0	8.4	 25
442	 13	64.0	10.5	 25
443	 13	57.0	7.9	 25
444	 13	89.0	18.5	 25
445	 13	84.0	15.3	 25
446	 13	106.0	21.4	 25
447	 13	105.0	16.5	 25
448	 13	73.0	10.3	 25
449	 13	59.0	8.0	 25
450	 13	75.0	11.5	 25
451	 13	58.0	9.5	 25
452	 13	92.0	16.2	 25
453	 13	1249.0	175.3	 25
454	 13	106.0	16.5	 25
455	 13	73.0	16.1	 25
456	 13	55.0	9.9	 25
457	 13	65.0	10.9	 25
458	 13	65.0	14.5	 25
459	 13	58.0	8.1	 25
460	 13	75.0	13.5	 25
461	 13	66.0	14.2	 25
462	 13	54.0	9.8	 25
463	 13	88.0	15.8	 25
464	 13	61.0	11.3	 25
465	 13	70.0	15.0	 25
466	 13	68.0	13.8	 25
467	 13	67.0	9.2	 25
468	 13	101.0	15.5	 25
469	 13	152.0	35.8	 25
470	 13	73.0	14.0	 25
471	 13	44.0	8.2	 25
472	 13	55.0	8.6	 25
473	 13	63.0	12.3	 25
474	 13	58.0	10.1	 25
475	 13	56.0	10.8	 25
476	 13	159.0	38.2	 25
477	 13	57.0	10.6	 25
478	 13	45.0	6.7	 25
479	 13	84.0	14.5	 25
480	 13	161.0	36.7	 25
481	 13	203.0	43.4	 25
482	 13	204.0	27.5	 25
483	 13	200.0	35.9	 25
484	 13	52.0	9.5	 25
485	 13	85.0	15.4	 25
486	 13	60.0	9.7	 25
487	 13	63.0	10.0	 25
488	 13	74.0	11.9	 25
489	 13	67.0	14.7	 25
490	 13	74.0	12.7	 25
491	 13	59.0	12.9	 25
492	 13	110.0	25.8	 25
493	 13	147.0	30.7	 25
494	 13	56.0	8.0	 25
495	 13	4769.0	369.5	 25
496	 13	92.0	12.2	 25
497	 13	65.0	11.3	 25
498	 13	60.0	10.8	 25
499	 13	789.0	147.5	 25
500	 13	61.0	13.6	 25
501	 13	126.0	18.8	 25
502	 13	80.0	11.6	 25
503	 13	89.0	15.8	 25
504	 13	67.0	8.8	 25
505	 13	86.0	11.4	 25
506	 13	56.0	9.6	 25
507	 13	66.0	10.8	 25
508	 13	240.0	34.6	 25
509	 13	206.0	29.3	 25
510	 13	80.0	13.6	 25
511	 13	170.0	22.1	 25
512	 13	261.0	41.4	 25
513	 13	121.0	17.3	 25
514	 13	80.0	14.7	 25
515	 13	164.0	17.2	 25
516	 13	92.0	19.9	 25
517	 13	51.0	8.2	 25
518	 13	110.0	22.6	 25
519	 13	822.0	128.7	 25
520	 13	112.0	16.5	 25
521	 13	79.0	14.8	 25
522	 13	47.0	7.4	 25
523	 13	74.0	16.1	 25
524	 13	76.0	13.5	 25
525	 13	153.0	13.5	 25
526	 13	217.0	38.4	 25
527	 13	66.0	9.6	 25
528	 13	58.0	13.9	 25
529	 13	64.0	10.5	 25
530	 13	111.0	19.5	 25
531	 13	83.0	14.5	 25
532	 13	77.0	12.0	 25
533	 13	79.0	14.4	 25
534	 13	62.0	7.8	 25
535	 13	95.0	13.5	 25
536	 13	78.0	16.2	 25
537	 13	61.0	9.2	 25
538	 13	117.0	21.5	 25
539	 13	236.0	49.5	 25
540	 13	102.0	13.9	 25
541	 13	79.0	11.2	 25
542	 13	577.0	111.0	 25
543	 13	56.0	7.6	 25
544	 13	70.0	13.5	 25
545	 13	57.0	8.1	 25
546	 13	48.0	7.8	 25
547	 13	68.0	10.3	 25
548	 13	72.0	9.7	 25
549	 13	98.0	20.4	 25
550	 13	57.0	7.7	 25
551	 13	83.0	10.7	 25
552	 13	290.0	43.2	 25
553	 13	93.0	19.6	 25
554	 13	92.0	16.9	 25
555	 13	72.0	16.0	 25
556	 13	516.0	84.9	 25
557	 13	291.0	50.7	 25
558	 13	205.0	31.1	 25
559	 13	109.0	16.2	 25
560	 13	59.0	8.9	 25
561	 13	61.0	7.9	 25
562	 13	81.0	12.5	 25
563	 13	67.0	8.9	 25
564	 13	171.0	25.0	 25
565	 13	1842.0	265.0	 25
566	 13	98.0	18.3	 25
567	 13	87.0	15.5	 25
568	 13	80.0	12.5	 25
569	 13	53.0	11.1	 25
570	 13	68.0	11.0	 25
571	 13	80.0	12.0	 25
572	 13	77.0	12.8	 25
573	 13	70.0	5.7	 25
574	 13	110.0	13.2	 25
575	 13	78.0	15.5	 25
576	 13	85.0	14.1	 25
577	 13	82.0	12.9	 25
578	 13	54.0	6.3	 25
579	 13	58.0	10.6	 25
580	 13	81.0	14.1	 25
581	 13	116.0	17.5	 25
582	 13	80.0	11.0	 25
583	 13	68.0	13.6	 25
584	 13	60.0	9.8	 25
585	 13	55.0	8.7	 25
586	 13	61.0	11.8	 25
587	 13	68.0	11.0	 25
588	 13	49.0	9.9	 25
589	 13	69.0	9.3	 25
590	 13	65.0	13.1	 25
591	 13	101.0	15.1	 25
592	 13	128.0	17.4	 25
593	 13	66.0	8.9	 25
594	 13	72.0	11.5	 25
595	 13	238.0	41.1	 25
596	 13	9307.0	1704.0	 25
597	 13	65.0	7.4	 25
598	 13	101.0	16.5	 25
599	 13	68.0	7.9	 25
600	 13	55.0	5.7	 25
601	 13	96.0	15.8	 25
602	 13	132.0	14.4	 25
603	 13	78.0	10.6	 25
604	 13	108.0	21.2	 25
605	 13	74.0	10.9	 25
606	 13	626.0	88.0	 25
607	 13	94.0	15.7	 25
608	 13	60.0	7.5	 25
609	 13	81.0	13.6	 25
610	 13	73.0	11.8	 25
611	 13	749.0	127.3	 25
612	 13	52.0	6.4	 25
613	 13	126.0	23.4	 25
614	 13	166.0	23.3	 25
615	 13	71.0	8.9	 25
616	 13	54.0	9.5	 25
617	 13	62.0	6.4	 25
618	 13	375.0	67.3	 25
619	 13	78.0	7.8	 25
620	 13	115.0	31.0	 25
621	 13	68.0	12.9	 25
622	 13	56.0	7.3	 25
623	 13	76.0	16.0	 25
624	 13	89.0	16.1	 25
625	 13	85.0	18.7	 25
626	 13	59.0	9.2	 25
627	 13	77.0	12.2	 25
628	 13	108.0	17.6	 25
629	 13	122.0	15.2	 25
630	 13	3276.0	705.9	 25
631	 13	82.0	15.9	 25
632	 13	221.0	38.9	 25
633	 13	105.0	9.9	 25
634	 13	65.0	6.5	 25
635	 13	135.0	22.0	 25
636	 13	59.0	11.0	 25
637	 13	57.0	8.6	 25
638	 13	53.0	5.4	 25
639	 13	50.0	8.2	 25
640	 13	109.0	19.3	 25
641	 13	258.0	57.6	 25
642	 13	70.0	11.5	 25
643	 13	73.0	9.6	 25
644	 13	73.0	11.0	 25
645	 13	113.0	25.4	 25
646	 13	54.0	6.2	 25
647	 13	57.0	7.3	 25
648	 13	91.0	12.0	 25
649	 13	93.0	11.5	 25
650	 13	59.0	8.0	 25
651	 13	66.0	9.5	 25
652	 13	65.0	8.8	 25
653	 13	61.0	6.4	 25
654	 13	456.0	72.5	 25
655	 13	76.0	14.6	 25
656	 13	116.0	18.2	 25
657	 13	93.0	11.6	 25
658	 13	62.0	10.9	 25
659	 13	61.0	8.4	 25
660	 13	163.0	36.0	 25
661	 13	56.0	7.5	 25
662	 13	453.0	76.7	 25
663	 13	161.0	34.7	 25
664	 13	96.0	8.5	 25
665	 13	68.0	11.6	 25
666	 13	103.0	12.6	 25
667	 13	173.0	33.2	 25
668	 13	107.0	15.8	 25
669	 13	76.0	13.9	 25
670	 13	150.0	17.5	 25
671	 13	669.0	106.8	 25
672	 13	51.0	7.1	 25
673	 13	67.0	10.7	 25
674	 13	65.0	12.5	 25
675	 13	1851.0	214.9	 25
676	 13	99.0	14.4	 25
677	 13	67.0	9.8	 25
678	 13	83.0	12.8	 25
679	 13	75.0	13.4	 25
680	 13	62.0	9.9	 25
681	 13	1776.0	279.5	 25
682	 13	96.0	14.8	 25
683	 13	91.0	9.7	 25
684	 13	119.0	17.7	 25
685	 13	76.0	16.2	 25
686	 13	71.0	13.5	 25
687	 13	236.0	26.8	 25
688	 13	58.0	8.4	 25
689	 13	84.0	12.7	 25
690	 13	115.0	16.9	 25
691	 13	256.0	42.9	 25
692	 13	167.0	27.2	 25
693	 13	64.0	9.2	 25
694	 13	154.0	22.4	 25
695	 13	108.0	19.3	 25
696	 13	73.0	11.3	 25
697	 13	55.0	10.5	 25
698	 13	65.0	10.4	 25
699	 13	69.0	13.7	 25
700	 13	80.0	9.3	 25
701	 13	72.0	11.3	 25
702	 13	64.0	10.6	 25
703	 13	351.0	53.0	 25
704	 13	57.0	7.9	 25
705	 13	70.0	7.8	 25
706	 13	69.0	11.4	 25
707	 13	95.0	13.2	 25
708	 13	91.0	17.9	 25
709	 13	114.0	17.1	 25
710	 13	63.0	10.9	 25
711	 13	61.0	11.2	 25
712	 13	98.0	12.6	 25
713	 13	107.0	13.8	 25
714	 13	124.0	16.5	 25
715	 13	70.0	10.7	 25
716	 13	92.0	14.8	 25
717	 13	60.0	14.3	 25
718	 13	113.0	19.0	 25
719	 13	66.0	11.5	 25
720	 13	67.0	10.0	 25
721	 13	82.0	13.8	 25
722	 13	66.0	8.3	 25
723	 13	62.0	9.2	 25
724	 13	46.0	9.2	 25
725	 13	136.0	23.2	 25
726	 13	69.0	11.7	 25
727	 13	70.0	12.2	 25
728	 13	312.0	55.9	 25
729	 13	127.0	17.4	 25
730	 13	186.0	39.5	 25
731	 13	50.0	5.0	 25
732	 13	137.0	15.7	 25
733	 13	664.0	83.9	 25
734	 13	64.0	9.2	 25
735	 13	77.0	11.2	 25
736	 13	71.0	10.1	 25
737	 13	62.0	11.6	 25
738	 13	244.0	42.3	 25
739	 13	275.0	54.6	 25
740	 13	251.0	33.9	 25
741	 13	73.0	11.1	 25
742	 13	139.0	21.4	 25
743	 13	54.0	7.2	 25
744	 13	95.0	15.6	 25
745	 13	76.0	8.7	 25
746	 13	81.0	18.1	 25
747	 13	65.0	10.8	 25
748	 13	67.0	10.4	 25
749	 13	70.0	12.8	 25
750	 13	1315.0	237.3	 25
751	 13	181.0	27.1	 25
752	 13	75.0	13.9	 25
753	 13	60.0	7.3	 25
754	 13	54.0	7.8	 25
755	 13	62.0	9.5	 25
756	 13	81.0	13.4	 25
757	 13	63.0	13.0	 25
758	 13	70.0	9.9	 25
759	 13	128.0	21.1	 25
760	 13	72.0	15.3	 25
761	 13	76.0	10.9	 25
762	 13	105.0	15.3	 25
763	 13	69.0	11.3	 25
764	 13	174.0	43.4	 25
765	 13	51.0	8.3	 25
766	 13	108.0	23.4	 25
767	 13	58.0	10.2	 25
768	 13	76.0	18.9	 25
769	 13	76.0	11.3	 25
770	 13	115.0	17.7	 25
771	 13	244.0	41.4	 25
772	 13	110.0	22.5	 25
773	 13	401.0	41.7	 25
774	 13	94.0	20.6	 25
775	 13	95.0	15.5	 25
776	 13	187.0	37.9	 25
777	 13	79.0	9.4	 25
778	 13	53.0	7.2	 25
779	 13	50.0	10.2	 25
780	 13	139.0	21.8	 25
781	 13	65.0	10.0	 25
782	 13	91.0	15.3	 25
783	 13	93.0	17.0	 25
784	 13	74.0	14.9	 25
785	 13	63.0	15.4	 25
786	 13	186.0	26.3	 25
787	 13	85.0	13.2	 25
788	 13	352.0	65.3	 25
789	 13	135.0	24.9	 25
790	 13	84.0	20.2	 25
791	 13	55.0	12.6	 25
792	 13	70.0	13.1	 25
793	 13	53.0	8.5	 25
794	 13	86.0	15.7	 25
795	 13	92.0	12.4	 25
796	 13	133.0	23.1	 25
797	 13	120.0	24.6	 25
798	 13	64.0	11.0	 25
799	 13	100.0	21.6	 25
800	 13	94.0	16.5	 25
801	 13	143.0	31.9	 25
802	 13	55.0	10.6	 25
803	 13	163.0	39.6	 25
804	 13	61.0	10.8	 25
805	 13	49.0	9.8	 25
806	 13	170.0	26.2	 25
807	 13	92.0	17.7	 25
808	 13	107.0	25.3	 25
809	 13	76.0	13.7	 25
810	 13	72.0	14.3	 25
811	 13	63.0	11.9	 25
812	 13	54.0	7.8	 25
813	 13	68.0	10.8	 25
814	 13	56.0	8.9	 25
815	 13	67.0	12.2	 25
816	 13	122.0	27.8	 25
817	 13	72.0	14.8	 25
818	 13	87.0	11.7	 25
819	 13	83.0	17.8	 25
820	 13	146.0	21.7	 25
821	 13	16745.0	2004.1	 25
822	 13	81.0	13.9	 25
823	 13	179.0	26.5	 25
824	 13	94.0	14.9	 25
825	 13	56.0	4.8	 25
826	 13	109.0	17.2	 25
827	 13	61.0	11.8	 25
828	 13	101.0	14.9	 25
829	 13	623.0	104.1	 25
830	 13	128.0	19.3	 25
831	 13	140.0	24.3	 25
832	 13	88.0	18.5	 25
833	 13	54.0	11.1	 25
834	 13	110.0	22.6	 25
835	 13	59.0	12.5	 25
836	 13	133.0	27.6	 25
837	 13	72.0	12.3	 25
838	 13	92.0	16.2	 25
839	 13	67.0	9.5	 25
840	 13	1897.0	315.1	 25
841	 13	69.0	10.0	 25
842	 13	70.0	11.4	 25
843	 13	44.0	8.1	 25
844	 13	100.0	16.6	 25
845	 13	66.0	13.6	 25
846	 13	147.0	26.0	 25
847	 13	100.0	19.4	 25
848	 13	65.0	5.9	 25
849	 13	75.0	12.9	 25
850	 13	82.0	10.1	 25
851	 13	85.0	17.9	 25
852	 13	63.0	8.3	 25
853	 13	72.0	14.2	 25
854	 13	126.0	19.6	 25
855	 13	136.0	24.3	 25
856	 13	67.0	13.6	 25
857	 13	81.0	16.5	 25
858	 13	58.0	9.1	 25
859	 13	185.0	38.4	 25
860	 13	101.0	15.5	 25
861	 13	91.0	14.6	 25
862	 13	93.0	15.5	 25
863	 13	79.0	13.2	 25
864	 13	64.0	13.1	 25
865	 13	61.0	13.2	 25
866	 13	112.0	25.4	 25
867	 13	58.0	7.0	 25
868	 13	226.0	35.0	 25
869	 13	120.0	25.4	 25
870	 13	61.0	8.9	 25
871	 13	69.0	11.0	 25
872	 13	73.0	16.5	 25
873	 13	77.0	11.5	 25
874	 13	116.0	18.8	 25
875	 13	69.0	12.2	 25
876	 13	56.0	8.4	 25
877	 13	101.0	17.7	 25
878	 13	163.0	42.5	 25
879	 13	58.0	5.1	 25
880	 13	66.0	13.0	 25
881	 13	121.0	23.3	 25
882	 13	129.0	23.0	 25
883	 13	1571.0	256.7	 25
884	 13	108.0	15.4	 25
885	 13	69.0	12.0	 25
886	 13	187.0	19.5	 25
887	 13	124.0	17.5	 25
888	 13	84.0	11.4	 25
889	 13	144.0	20.5	 25
890	 13	90.0	15.7	 25
891	 13	124.0	21.4	 25
892	 13	85.0	16.3	 25
893	 13	88.0	14.0	 25
894	 13	457.0	67.7	 25
895	 13	51.0	11.3	 25
896	 13	87.0	12.6	 25
897	 13	76.0	10.0	 25
898	 13	114.0	12.7	 25
899	 13	152.0	21.1	 25
900	 13	90.0	10.6	 25
901	 13	75.0	11.6	 25
902	 13	149.0	14.7	 25
903	 13	216.0	31.7	 25
904	 13	75.0	10.6	 25
905	 13	2407.0	389.2	 25
906	 13	85.0	14.7	 25
907	 13	214.0	33.7	 25
908	 13	74.0	11.8	 25
909	 13	47.0	5.2	 25
910	 13	61.0	9.4	 25
911	 13	58.0	9.7	 25
912	 13	62.0	8.9	 25
913	 13	64.0	9.6	 25
914	 13	92.0	13.9	 25
915	 13	87.0	12.7	 25
916	 13	61.0	7.5	 25
917	 13	67.0	8.8	 25
918	 13	104.0	21.7	 25
919	 13	72.0	10.0	 25
920	 13	64.0	7.2	 25
921	 13	618.0	85.9	 25
922	 13	709.0	122.9	 25
923	 13	96.0	11.8	 25
924	 13	52.0	6.4	 25
925	 13	56.0	6.6	 25
926	 13	101.0	8.7	 25
927	 13	85.0	10.9	 25
928	 13	68.0	9.4	 25
929	 13	92.0	19.3	 25
930	 13	100.0	18.3	 25
931	 13	55.0	6.3	 25
932	 13	64.0	9.8	 25
933	 13	72.0	10.2	 25
934	 13	217.0	35.5	 25
935	 13	61.0	10.4	 25
936	 13	132.0	23.5	 25
937	 13	85.0	12.9	 25
938	 13	62.0	11.5	 25
939	 13	151.0	33.3	 25
940	 13	80.0	11.5	 25
941	 13	72.0	15.2	 25
942	 13	96.0	16.2	 25
943	 13	126.0	14.3	 25
944	 13	100.0	14.2	 25
945	 13	97.0	18.8	 25
946	 13	59.0	6.7	 25
947	 13	84.0	13.1	 25
948	 13	66.0	11.2	 25
949	 13	61.0	9.9	 25
950	 13	50.0	6.8	 25
951	 13	603.0	87.3	 25
952	 13	103.0	11.8	 25
953	 13	164.0	21.3	 25
954	 13	152.0	15.0	 25
955	 13	213.0	24.6	 25
956	 13	80.0	11.3	 25
957	 13	103.0	15.8	 25
958	 13	107.0	14.2	 25
959	 13	62.0	13.3	 25
960	 13	64.0	6.7	 25
961	 13	53.0	7.9	 25
962	 13	64.0	11.5	 25
963	 13	91.0	15.6	 25
964	 13	61.0	9.8	 25
965	 13	78.0	9.4	 25
966	 13	158.0	23.6	 25
967	 13	173.0	18.2	 25
968	 13	86.0	15.0	 25
969	 13	146.0	24.6	 25
970	 13	69.0	10.8	 25
971	 13	138.0	16.9	 25
972	 13	133.0	23.4	 25
973	 13	71.0	11.9	 25
974	 13	67.0	10.2	 25
975	 13	117.0	16.1	 25
976	 13	77.0	8.0	 25
977	 13	106.0	14.1	 25
978	 13	126.0	17.9	 25
979	 13	209.0	40.2	 25
980	 13	108.0	15.2	 25
981	 13	92.0	14.0	 25
982	 13	61.0	11.1	 25
983	 13	72.0	11.1	 25
984	 13	158.0	22.1	 25
985	 13	161.0	26.4	 25
986	 13	89.0	17.0	 25
987	 13	351.0	28.4	 25
988	 13	627.0	69.5	 25
989	 13	168.0	18.8	 25
990	 13	150.0	23.1	 25
991	 13	52.0	10.3	 25
992	 13	107.0	20.8	 25
993	 13	564.0	87.8	 25
994	 13	74.0	10.0	 25
995	 13	78.0	11.5	 25
996	 13	74.0	10.4	 25
997	 13	116.0	13.9	 25
998	 13	128.0	16.2	 25
999	 13	71.0	7.7	 25
1000	 13	112.0	20.9	 25
1001	 13	79.0	15.8	 25
  0	 14	3405.0	604.2	 25
  1	 14	71.0	13.5	 25
  2	 14	62.0	10.1	 25
  3	 14	83.0	9.4	 25
  4	 14	83.0	13.9	 25
  5	 14	77.0	11.4	 25
  6	 14	77.0	10.7	 25
  7	 14	93.0	17.0	 25
  8	 14	103.0	17.8	 25
  9	 14	68.0	8.9	 25
 10	 14	113.0	12.4	 25
 11	 14	120.0	15.5	 25
 12	 14	114.0	12.7	 25
 13	 14	67.0	10.8	 25
 14	 14	57.0	8.8	 25
 15	 14	61.0	10.7	 25
 16	 14	62.0	9.9	 25
 17	 14	81.0	12.2	 25
 18	 14	66.0	11.7	 25
 19	 14	81.0	8.0	 25
 20	 14	112.0	16.6	 25
 21	 14	70.0	15.7	 25
 22	 14	74.0	15.1	 25
 23	 14	56.0	8.1	 25
 24	 14	77.0	13.5	 25
 25	 14	62.0	7.5	 25
 26	 14	66.0	10.4	 25
 27	 14	177.0	29.2	 25
 28	 14	54.0	6.9	 25
 29	 14	53.0	7.9	 25
 30	 14	63.0	9.7	 25
 31	 14	70.0	9.7	 25
 32	 14	62.0	10.8	 25
 33	 14	54.0	9.3	 25
 34	 14	83.0	10.3	 25
 35	 14	78.0	12.8	 25
 36	 14	73.0	8.5	 25
 37	 14	47.0	6.7	 25
 38	 14	66.0	8.7	 25
 39	 14	62.0	7.4	 25
 40	 14	62.0	10.0	 25
 41	 14	59.0	10.1	 25
 42	 14	61.0	9.4	 25
 43	 14	65.0	9.8	 25
 44	 14	52.0	8.5	 25
 45	 14	55.0	5.9	 25
 46	 14	92.0	16.1	 25
 47	 14	81.0	10.1	 25
 48	 14	131.0	20.2	 25
 49	 14	99.0	16.8	 25
 50	 14	93.0	13.2	 25
 51	 14	154.0	16.9	 25
 52	 14	111.0	14.4	 25
 53	 14	85.0	15.6	 25
 54	 14	77.0	10.7	 25
 55	 14	62.0	11.3	 25
 56	 14	53.0	8.2	 25
 57	 14	53.0	10.3	 25
 58	 14	57.0	8.9	 25
 59	 14	63.0	11.4	 25
 60	 14	64.0	11.2	 25
 61	 14	94.0	10.1	 25
 62	 14	114.0	16.8	 25
 63	 14	249.0	44.9	 25
 64	 14	67.0	15.0	 25
 65	 14	62.0	9.9	 25
 66	 14	71.0	8.4	 25
 67	 14	68.0	11.8	 25
 68	 14	62.0	12.9	 25
 69	 14	114.0	21.6	 25
 70	 14	100.0	13.0	 25
 71	 14	69.0	6.4	 25
 72	 14	58.0	10.0	 25
 73	 14	83.0	11.3	 25
 74	 14	64.0	9.6	 25
 75	 14	69.0	12.0	 25
 76	 14	49.0	8.1	 25
 77	 14	58.0	7.9	 25
 78	 14	59.0	9.4	 25
 79	 14	61.0	12.6	 25
 80	 14	55.0	9.0	 25
 81	 14	73.0	16.0	 25
 82	 14	64.0	10.0	 25
 83	 14	344.0	44.9	 25
 84	 14	166.0	23.5	 25
 85	 14	67.0	10.1	 25
 86	 14	90.0	12.4	 25
 87	 14	83.0	13.7	 25
 88	 14	82.0	9.1	 25
 89	 14	96.0	16.8	 25
 90	 14	68.0	10.3	 25
 91	 14	113.0	17.5	 25
 92	 14	63.0	7.7	 25
 93	 14	73.0	10.9	 25
 94	 14	70.0	10.9	 25
 95	 14	221.0	25.3	 25
 96	 14	497.0	71.2	 25
 97	 14	468.0	55.6	 25
 98	 14	89.0	14.9	 25
 99	 14	70.0	10.8	 25
100	 14	74.0	10.6	 25
101	 14	67.0	8.6	 25
102	 14	49.0	8.4	 25
103	 14	78.0	17.8	 25
104	 14	53.0	9.1	 25
105	 14	54.0	7.2	 25
106	 14	74.0	9.1	 25
107	 14	76.0	11.6	 25
108	 14	64.0	12.2	 25
109	 14	84.0	14.9	 25
110	 14	73.0	9.7	 25
111	 14	123.0	21.4	 25
112	 14	63.0	8.6	 25
113	 14	60.0	7.3	 25
114	 14	60.0	12.5	 25
115	 14	83.0	16.7	 25
116	 14	65.0	10.5	 25
117	 14	68.0	12.4	 25
118	 14	78.0	13.3	 25
119	 14	138.0	21.6	 25
120	 14	85.0	11.4	 25
121	 14	86.0	20.1	 25
122	 14	52.0	7.8	 25
123	 14	57.0	13.6	 25
124	 14	53.0	9.5	 25
125	 14	70.0	13.7	 25
126	 14	90.0	14.8	 25
127	 14	89.0	10.9	 25
128	 14	80.0	12.2	 25
129	 14	206.0	27.1	 25
130	 14	72.0	8.5	 25
131	 14	89.0	17.7	 25
132	 14	191.0	38.1	 25
133	 14	202.0	43.3	 25
134	 14	81.0	13.6	 25
135	 14	70.0	14.9	 25
136	 14	54.0	10.3	 25
137	 14	71.0	16.9	 25
138	 14	91.0	20.2	 25
139	 14	59.0	8.5	 25
140	 14	72.0	12.8	 25
141	 14	97.0	16.9	 25
142	 14	76.0	13.7	 25
143	 14	136.0	21.3	 25
144	 14	77.0	10.0	 25
145	 14	54.0	8.0	 25
146	 14	69.0	11.9	 25
147	 14	65.0	9.0	 25
148	 14	51.0	10.0	 25
149	 14	61.0	8.2	 25
150	 14	59.0	8.5	 25
151	 14	50.0	9.3	 25
152	 14	50.0	8.9	 25
153	 14	53.0	9.7	 25
154	 14	74.0	10.7	 25
155	 14	66.0	11.1	 25
156	 14	293.0	47.1	 25
157	 14	88.0	14.7	 25
158	 14	109.0	15.3	 25
159	 14	106.0	19.6	 25
160	 14	83.0	14.9	 25
161	 14	189.0	33.7	 25
162	 14	70.0	12.1	 25
163	 14	115.0	21.7	 25
164	 14	76.0	13.5	 25
165	 14	99.0	17.5	 25
166	 14	70.0	13.8	 25
167	 14	56.0	8.8	 25
168	 14	81.0	15.9	 25
169	 14	52.0	8.2	 25
170	 14	758.0	149.1	 25
171	 14	69.0	14.2	 25
172	 14	88.0	22.5	 25
173	 14	58.0	9.3	 25
174	 14	56.0	9.6	 25
175	 14	58.0	11.6	 25
176	 14	63.0	9.7	 25
177	 14	62.0	12.8	 25
178	 14	79.0	14.9	 25
179	 14	75.0	16.1	 25
180	 14	139.0	26.4	 25
181	 14	99.0	22.9	 25
182	 14	78.0	8.8	 25
183	 14	122.0	21.3	 25
184	 14	70.0	12.9	 25
185	 14	135.0	23.0	 25
186	 14	123.0	26.2	 25
187	 14	530.0	60.2	 25
188	 14	59.0	7.4	 25
189	 14	51.0	10.2	 25
190	 14	75.0	15.2	 25
191	 14	73.0	7.9	 25
192	 14	62.0	11.0	 25
193	 14	54.0	8.2	 25
194	 14	92.0	16.7	 25
195	 14	62.0	10.8	 25
196	 14	67.0	15.2	 25
197	 14	69.0	9.7	 25
198	 14	56.0	9.3	 25
199	 14	60.0	13.3	 25
200	 14	59.0	13.4	 25
201	 14	81.0	15.9	 25
202	 14	73.0	12.6	 25
203	 14	71.0	14.7	 25
204	 14	56.0	6.6	 25
205	 14	49.0	10.0	 25
206	 14	50.0	9.6	 25
207	 14	63.0	10.9	 25
208	 14	74.0	15.5	 25
209	 14	357.0	47.3	 25
210	 14	62.0	7.8	 25
211	 14	80.0	14.2	 25
212	 14	67.0	11.8	 25
213	 14	50.0	8.9	 25
214	 14	55.0	10.4	 25
215	 14	56.0	10.9	 25
216	 14	64.0	12.0	 25
217	 14	76.0	12.4	 25
218	 14	61.0	9.0	 25
219	 14	51.0	8.6	 25
220	 14	74.0	13.7	 25
221	 14	54.0	9.1	 25
222	 14	63.0	9.8	 25
223	 14	62.0	14.3	 25
224	 14	102.0	19.0	 25
225	 14	54.0	8.1	 25
226	 14	74.0	11.3	 25
227	 14	151.0	35.5	 25
228	 14	81.0	16.2	 25
229	 14	75.0	13.6	 25
230	 14	69.0	10.1	 25
231	 14	54.0	8.7	 25
232	 14	76.0	8.4	 25
233	 14	78.0	11.7	 25
234	 14	90.0	14.2	 25
235	 14	57.0	10.0	 25
236	 14	68.0	7.2	 25
237	 14	137.0	24.3	 25
238	 14	62.0	13.2	 25
239	 14	51.0	10.2	 25
240	 14	80.0	14.6	 25
241	 14	140.0	24.0	 25
242	 14	62.0	10.9	 25
243	 14	105.0	25.7	 25
244	 14	91.0	14.7	 25
245	 14	47.0	9.5	 25
246	 14	65.0	10.4	 25
247	 14	61.0	10.3	 25
248	 14	74.0	14.0	 25
249	 14	197.0	34.8	 25
250	 14	68.0	9.9	 25
251	 14	63.0	7.4	 25
252	 14	76.0	13.0	 25
253	 14	92.0	13.3	 25
254	 14	62.0	10.6	 25
255	 14	68.0	10.1	 25
256	 14	58.0	8.7	 25
257	 14	81.0	15.2	 25
258	 14	83.0	15.6	 25
259	 14	96.0	15.4	 25
260	 14	58.0	11.6	 25
261	 14	59.0	13.6	 25
262	 14	54.0	8.6	 25
263	 14	62.0	10.3	 25
264	 14	65.0	12.6	 25
265	 14	79.0	15.8	 25
266	 14	54.0	8.6	 25
267	 14	72.0	12.6	 25
268	 14	70.0	13.6	 25
269	 14	75.0	10.5	 25
270	 14	56.0	8.6	 25
271	 14	75.0	14.6	 25
272	 14	62.0	9.8	 25
273	 14	68.0	14.6	 25
274	 14	87.0	12.4	 25
275	 14	70.0	12.9	 25
276	 14	64.0	10.9	 25
277	 14	59.0	8.7	 25
278	 14	60.0	9.8	 25
279	 14	87.0	16.2	 25
280	 14	85.0	17.4	 25
281	 14	74.0	14.6	 25
282	 14	60.0	11.6	 25
283	 14	49.0	7.3	 25
284	 14	50.0	6.5	 25
285	 14	64.0	6.9	 25
286	 14	48.0	7.7	 25
287	 14	61.0	13.6	 25
288	 14	65.0	10.3	 25
289	 14	105.0	17.0	 25
290	 14	59.0	8.5	 25
291	 14	125.0	19.2	 25
292	 14	90.0	13.8	 25
293	 14	128.0	18.0	 25
294	 14	85.0	19.2	 25
295	 14	110.0	16.0	 25
296	 14	72.0	10.5	 25
297	 14	61.0	12.0	 25
298	 14	69.0	11.9	 25
299	 14	143.0	27.8	 25
300	 14	78.0	10.7	 25
301	 14	86.0	12.1	 25
302	 14	317.0	55.9	 25
303	 14	79.0	14.5	 25
304	 14	54.0	5.2	 25
305	 14	49.0	8.4	 25
306	 14	61.0	11.1	 25
307	 14	157.0	19.0	 25
308	 14	188.0	28.5	 25
309	 14	486.0	62.5	 25
310	 14	84.0	15.8	 25
311	 14	223.0	38.1	 25
312	 14	81.0	9.4	 25
313	 14	58.0	7.5	 25
314	 14	107.0	17.0	 25
315	 14	151.0	28.3	 25
316	 14	56.0	8.7	 25
317	 14	75.0	17.8	 25
318	 14	82.0	12.1	 25
319	 14	82.0	12.6	 25
320	 14	68.0	12.5	 25
321	 14	70.0	11.1	 25
322	 14	71.0	12.9	 25
323	 14	100.0	11.5	 25
324	 14	62.0	16.3	 25
325	 14	130.0	15.7	 25
326	 14	87.0	11.6	 25
327	 14	79.0	14.2	 25
328	 14	60.0	7.7	 25
329	 14	75.0	10.6	 25
330	 14	103.0	20.7	 25
331	 14	65.0	10.4	 25
332	 14	2414.0	219.1	 25
333	 14	79.0	10.0	 25
334	 14	91.0	18.5	 25
335	 14	67.0	13.5	 25
336	 14	64.0	8.6	 25
337	 14	65.0	8.5	 25
338	 14	65.0	10.5	 25
339	 14	49.0	6.9	 25
340	 14	48.0	7.3	 25
341	 14	58.0	8.5	 25
342	 14	81.0	13.8	 25
343	 14	280.0	41.7	 25
344	 14	74.0	16.9	 25
345	 14	76.0	11.1	 25
346	 14	69.0	11.7	 25
347	 14	59.0	8.6	 25
348	 14	52.0	8.1	 25
349	 14	63.0	10.3	 25
350	 14	59.0	7.4	 25
351	 14	71.0	6.7	 25
352	 14	61.0	10.4	 25
353	 14	89.0	16.1	 25
354	 14	102.0	12.5	 25
355	 14	92.0	18.1	 25
356	 14	68.0	10.3	 25
357	 14	71.0	10.5	 25
358	 14	179.0	38.9	 25
359	 14	76.0	9.5	 25
360	 14	69.0	10.7	 25
361	 14	70.0	12.5	 25
362	 14	74.0	18.6	 25
363	 14	105.0	13.1	 25
364	 14	69.0	12.5	 25
365	 14	66.0	9.1	 25
366	 14	94.0	12.7	 25
367	 14	126.0	15.2	 25
368	 14	63.0	9.9	 25
369	 14	188.0	27.6	 25
370	 14	380.0	76.8	 25
371	 14	71.0	8.8	 25
372	 14	70.0	9.4	 25
373	 14	128.0	29.0	 25
374	 14	84.0	13.3	 25
375	 14	96.0	12.3	 25
376	 14	67.0	13.6	 25
377	 14	139.0	25.7	 25
378	 14	124.0	21.8	 25
379	 14	60.0	12.1	 25
380	 14	57.0	7.5	 25
381	 14	55.0	7.6	 25
382	 14	60.0	10.3	 25
383	 14	57.0	8.5	 25
384	 14	38.0	4.4	 25
385	 14	49.0	8.9	 25
386	 14	43.0	6.3	 25
387	 14	70.0	11.7	 25
388	 14	63.0	10.5	 25
389	 14	61.0	7.4	 25
390	 14	91.0	12.1	 25
391	 14	63.0	9.5	 25
392	 14	59.0	9.3	 25
393	 14	53.0	7.4	 25
394	 14	95.0	23.0	 25
395	 14	90.0	17.9	 25
396	 14	62.0	7.5	 25
397	 14	89.0	11.7	 25
398	 14	75.0	12.4	 25
399	 14	99.0	14.6	 25
400	 14	61.0	7.7	 25
401	 14	54.0	8.5	 25
402	 14	67.0	10.2	 25
403	 14	66.0	7.1	 25
404	 14	55.0	11.1	 25
405	 14	62.0	10.1	 25
406	 14	66.0	11.6	 25
407	 14	141.0	22.5	 25
408	 14	125.0	13.3	 25
409	 14	89.0	17.5	 25
410	 14	63.0	9.3	 25
411	 14	60.0	12.8	 25
412	 14	70.0	12.1	 25
413	 14	86.0	13.9	 25
414	 14	185.0	25.4	 25
415	 14	66.0	10.5	 25
416	 14	80.0	9.2	 25
417	 14	64.0	9.1	 25
418	 14	56.0	7.5	 25
419	 14	61.0	9.9	 25
420	 14	53.0	6.2	 25
421	 14	87.0	13.1	 25
422	 14	75.0	11.6	 25
423	 14	258.0	33.4	 25
424	 14	54.0	6.5	 25
425	 14	58.0	10.9	 25
426	 14	56.0	8.8	 25
427	 14	74.0	9.6	 25
428	 14	85.0	12.3	 25
429	 14	83.0	12.7	 25
430	 14	89.0	10.6	 25
431	 14	56.0	9.2	 25
432	 14	90.0	11.3	 25
433	 14	51.0	8.9	 25
434	 14	50.0	9.1	 25
435	 14	80.0	13.0	 25
436	 14	51.0	8.1	 25
437	 14	58.0	12.0	 25
438	 14	68.0	10.1	 25
439	 14	83.0	11.5	 25
440	 14	70.0	9.2	 25
441	 14	91.0	12.8	 25
442	 14	90.0	14.2	 25
443	 14	78.0	12.6	 25
444	 14	111.0	20.4	 25
445	 14	518.0	84.1	 25
446	 14	59.0	8.6	 25
447	 14	63.0	8.9	 25
448	 14	55.0	8.3	 25
449	 14	71.0	10.7	 25
450	 14	76.0	11.3	 25
451	 14	58.0	9.3	 25
452	 14	61.0	11.4	 25
453	 14	102.0	15.6	 25
454	 14	76.0	11.9	 25
455	 14	75.0	13.2	 25
456	 14	61.0	12.4	 25
457	 14	54.0	8.6	 25
458	 14	53.0	11.2	 25
459	 14	60.0	9.9	 25
460	 14	60.0	8.0	 25
461	 14	53.0	7.5	 25
462	 14	50.0	7.6	 25
463	 14	64.0	10.7	 25
464	 14	58.0	7.1	 25
465	 14	66.0	10.5	 25
466	 14	67.0	9.7	 25
467	 14	54.0	7.8	 25
468	 14	71.0	13.7	 25
469	 14	79.0	13.2	 25
470	 14	66.0	13.3	 25
471	 14	54.0	8.5	 25
472	 14	49.0	9.5	 25
473	 14	75.0	16.5	 25
474	 14	55.0	8.4	 25
475	 14	55.0	10.4	 25
476	 14	80.0	14.6	 25
477	 14	67.0	11.5	 25
478	 14	55.0	13.9	 25
479	 14	88.0	12.9	 25
480	 14	88.0	15.0	 25
481	 14	86.0	16.8	 25
482	 14	70.0	9.4	 25
483	 14	67.0	10.3	 25
484	 14	68.0	10.4	 25
485	 14	67.0	11.2	 25
486	 14	56.0	7.8	 25
487	 14	77.0	13.9	 25
488	 14	71.0	11.3	 25
489	 14	86.0	14.9	 25
490	 14	86.0	15.4	 25
491	 14	82.0	14.1	 25
492	 14	88.0	16.0	 25
493	 14	57.0	10.4	 25
494	 14	52.0	10.9	 25
495	 14	3113.0	364.5	 25
496	 14	68.0	10.4	 25
497	 14	67.0	10.8	 25
498	 14	68.0	9.8	 25
499	 14	100.0	15.5	 25
500	 14	86.0	16.5	 25
501	 14	69.0	9.7	 25
502	 14	67.0	12.2	 25
503	 14	90.0	13.3	 25
504	 14	46.0	9.2	 25
505	 14	47.0	11.7	 25
506	 14	53.0	8.6	 25
507	 14	74.0	11.2	 25
508	 14	57.0	9.2	 25
509	 14	70.0	10.3	 25
510	 14	84.0	13.3	 25
511	 14	144.0	20.9	 25
512	 14	144.0	25.0	 25
513	 14	75.0	11.4	 25
514	 14	75.0	13.0	 25
515	 14	84.0	12.5	 25
516	 14	68.0	9.8	 25
517	 14	64.0	11.5	 25
518	 14	102.0	15.5	 25
519	 14	140.0	21.6	 25
520	 14	90.0	11.1	 25
521	 14	61.0	10.6	 25
522	 14	61.0	8.6	 25
523	 14	54.0	9.1	 25
524	 14	60.0	11.1	 25
525	 14	61.0	10.1	 25
526	 14	72.0	8.6	 25
527	 14	40.0	8.3	 25
528	 14	67.0	11.4	 25
529	 14	51.0	7.1	 25
530	 14	90.0	16.8	 25
531	 14	83.0	12.8	 25
532	 14	83.0	18.3	 25
533	 14	72.0	14.7	 25
534	 14	72.0	12.9	 25
535	 14	72.0	13.6	 25
536	 14	89.0	14.0	 25
537	 14	59.0	12.2	 25
538	 14	76.0	16.6	 25
539	 14	406.0	42.0	 25
540	 14	173.0	26.1	 25
541	 14	62.0	10.7	 25
542	 14	96.0	16.7	 25
543	 14	56.0	9.6	 25
544	 14	61.0	10.5	 25
545	 14	67.0	9.3	 25
546	 14	58.0	10.3	 25
547	 14	57.0	8.4	 25
548	 14	63.0	11.1	 25
549	 14	118.0	15.8	 25
550	 14	56.0	7.3	 25
551	 14	132.0	26.2	 25
552	 14	73.0	12.1	 25
553	 14	85.0	13.5	 25
554	 14	93.0	16.5	 25
555	 14	62.0	12.9	 25
556	 14	77.0	17.8	 25
557	 14	73.0	12.8	 25
558	 14	64.0	9.8	 25
559	 14	62.0	9.4	 25
560	 14	51.0	13.4	 25
561	 14	64.0	9.6	 25
562	 14	65.0	13.2	 25
563	 14	104.0	16.9	 25
564	 14	104.0	18.5	 25
565	 14	666.0	102.9	 25
566	 14	88.0	12.8	 25
567	 14	116.0	16.3	 25
568	 14	66.0	11.7	 25
569	 14	68.0	10.3	 25
570	 14	60.0	13.3	 25
571	 14	50.0	7.6	 25
572	 14	76.0	13.9	 25
573	 14	82.0	13.8	 25
574	 14	57.0	9.0	 25
575	 14	192.0	30.6	 25
576	 14	103.0	19.5	 25
577	 14	71.0	16.7	 25
578	 14	56.0	9.4	 25
579	 14	90.0	20.8	 25
580	 14	69.0	9.3	 25
581	 14	83.0	12.8	 25
582	 14	66.0	11.3	 25
583	 14	75.0	14.3	 25
584	 14	65.0	10.7	 25
585	 14	53.0	10.4	 25
586	 14	54.0	7.3	 25
587	 14	75.0	10.0	 25
588	 14	65.0	9.8	 25
589	 14	62.0	8.9	 25
590	 14	81.0	15.5	 25
591	 14	168.0	30.9	 25
592	 14	71.0	10.7	 25
593	 14	64.0	9.8	 25
594	 14	73.0	14.1	 25
595	 14	88.0	15.8	 25
596	 14	2216.0	446.8	 25
597	 14	71.0	12.7	 25
598	 14	187.0	27.3	 25
599	 14	62.0	9.8	 25
600	 14	63.0	11.6	 25
601	 14	59.0	9.2	 25
602	 14	86.0	15.4	 25
603	 14	100.0	15.2	 25
604	 14	620.0	79.5	 25
605	 14	149.0	49.1	 25
606	 14	346.0	52.9	 25
607	 14	66.0	11.8	 25
608	 14	49.0	9.0	 25
609	 14	54.0	12.8	 25
610	 14	64.0	12.7	 25
611	 14	65.0	13.6	 25
612	 14	71.0	13.3	 25
613	 14	90.0	16.0	 25
614	 14	231.0	27.6	 25
615	 14	82.0	11.3	 25
616	 14	53.0	11.6	 25
617	 14	57.0	11.8	 25
618	 14	105.0	17.4	 25
619	 14	74.0	15.5	 25
620	 14	69.0	9.9	 25
621	 14	57.0	11.6	 25
622	 14	52.0	6.4	 25
623	 14	71.0	15.2	 25
624	 14	60.0	8.7	 25
625	 14	71.0	15.4	 25
626	 14	62.0	9.5	 25
627	 14	82.0	10.1	 25
628	 14	91.0	14.0	 25
629	 14	104.0	24.5	 25
630	 14	295.0	56.1	 25
631	 14	61.0	9.2	 25
632	 14	99.0	19.1	 25
633	 14	138.0	23.5	 25
634	 14	61.0	10.5	 25
635	 14	75.0	11.9	 25
636	 14	54.0	9.9	 25
637	 14	60.0	8.9	 25
638	 14	79.0	17.0	 25
639	 14	50.0	7.9	 25
640	 14	55.0	7.0	 25
641	 14	127.0	14.6	 25
642	 14	47.0	9.8	 25
643	 14	60.0	9.6	 25
644	 14	73.0	15.1	 25
645	 14	71.0	10.8	 25
646	 14	59.0	9.5	 25
647	 14	69.0	13.8	 25
648	 14	132.0	21.9	 25
649	 14	91.0	15.4	 25
650	 14	68.0	11.8	 25
651	 14	65.0	9.0	 25
652	 14	59.0	6.5	 25
653	 14	68.0	12.4	 25
654	 14	76.0	15.6	 25
655	 14	98.0	17.5	 25
656	 14	86.0	15.4	 25
657	 14	77.0	12.3	 25
658	 14	82.0	16.2	 25
659	 14	74.0	14.7	 25
660	 14	68.0	10.3	 25
661	 14	49.0	7.3	 25
662	 14	69.0	10.9	 25
663	 14	100.0	14.9	 25
664	 14	86.0	13.1	 25
665	 14	66.0	12.0	 25
666	 14	72.0	11.4	 25
667	 14	60.0	12.1	 25
668	 14	69.0	11.5	 25
669	 14	70.0	11.1	 25
670	 14	79.0	10.4	 25
671	 14	82.0	13.8	 25
672	 14	56.0	8.2	 25
673	 14	67.0	9.1	 25
674	 14	62.0	7.8	 25
675	 14	125.0	17.2	 25
676	 14	86.0	11.5	 25
677	 14	86.0	15.2	 25
678	 14	74.0	15.2	 25
679	 14	71.0	10.6	 25
680	 14	68.0	11.7	 25
681	 14	91.0	14.8	 25
682	 14	73.0	6.9	 25
683	 14	69.0	9.2	 25
684	 14	82.0	17.0	 25
685	 14	70.0	14.0	 25
686	 14	121.0	17.5	 25
687	 14	146.0	15.8	 25
688	 14	68.0	10.7	 25
689	 14	101.0	17.4	 25
690	 14	115.0	19.6	 25
691	 14	147.0	25.4	 25
692	 14	87.0	17.6	 25
693	 14	64.0	10.8	 25
694	 14	137.0	13.7	 25
695	 14	83.0	11.1	 25
696	 14	95.0	12.6	 25
697	 14	72.0	11.5	 25
698	 14	66.0	8.8	 25
699	 14	68.0	11.2	 25
700	 14	85.0	9.5	 25
701	 14	69.0	10.3	 25
702	 14	65.0	11.4	 25
703	 14	70.0	10.7	 25
704	 14	59.0	7.6	 25
705	 14	66.0	10.0	 25
706	 14	69.0	12.3	 25
707	 14	81.0	15.8	 25
708	 14	72.0	15.7	 25
709	 14	89.0	12.7	 25
710	 14	94.0	19.6	 25
711	 14	53.0	7.8	 25
712	 14	65.0	9.8	 25
713	 14	281.0	33.9	 25
714	 14	83.0	13.5	 25
715	 14	65.0	7.9	 25
716	 14	71.0	8.9	 25
717	 14	56.0	8.7	 25
718	 14	167.0	38.2	 25
719	 14	64.0	10.6	 25
720	 14	93.0	15.8	 25
721	 14	76.0	9.1	 25
722	 14	65.0	10.6	 25
723	 14	58.0	9.3	 25
724	 14	61.0	9.4	 25
725	 14	78.0	12.9	 25
726	 14	67.0	9.4	 25
727	 14	58.0	9.2	 25
728	 14	110.0	18.4	 25
729	 14	80.0	12.9	 25
730	 14	52.0	9.5	 25
731	 14	72.0	12.0	 25
732	 14	75.0	13.0	 25
733	 14	188.0	29.1	 25
734	 14	67.0	8.0	 25
735	 14	52.0	7.0	 25
736	 14	72.0	10.7	 25
737	 14	65.0	10.1	 25
738	 14	131.0	24.1	 25
739	 14	191.0	39.7	 25
740	 14	189.0	30.6	 25
741	 14	76.0	10.4	 25
742	 14	66.0	10.8	 25
743	 14	61.0	10.8	 25
744	 14	94.0	12.4	 25
745	 14	108.0	13.7	 25
746	 14	90.0	12.2	 25
747	 14	57.0	6.9	 25
748	 14	55.0	6.7	 25
749	 14	80.0	13.2	 25
750	 14	83.0	14.4	 25
751	 14	73.0	8.9	 25
752	 14	53.0	5.7	 25
753	 14	56.0	8.6	 25
754	 14	60.0	8.6	 25
755	 14	59.0	9.4	 25
756	 14	84.0	14.4	 25
757	 14	76.0	12.7	 25
758	 14	79.0	12.9	 25
759	 14	85.0	7.8	 25
760	 14	99.0	18.0	 25
761	 14	68.0	11.1	 25
762	 14	59.0	11.2	 25
763	 14	63.0	8.7	 25
764	 14	75.0	14.8	 25
765	 14	77.0	14.5	 25
766	 14	65.0	10.1	 25
767	 14	64.0	12.4	 25
768	 14	60.0	6.7	 25
769	 14	62.0	7.3	 25
770	 14	91.0	14.8	 25
771	 14	752.0	70.8	 25
772	 14	85.0	18.7	 25
773	 14	228.0	13.4	 25
774	 14	96.0	15.6	 25
775	 14	107.0	9.2	 25
776	 14	113.0	9.7	 25
777	 14	60.0	9.7	 25
778	 14	63.0	11.3	 25
779	 14	68.0	9.2	 25
780	 14	106.0	18.1	 25
781	 14	59.0	8.7	 25
782	 14	54.0	9.6	 25
783	 14	111.0	13.6	 25
784	 14	74.0	9.5	 25
785	 14	54.0	7.4	 25
786	 14	112.0	18.4	 25
787	 14	75.0	14.2	 25
788	 14	86.0	15.9	 25
789	 14	127.0	18.3	 25
790	 14	75.0	12.6	 25
791	 14	57.0	8.6	 25
792	 14	59.0	9.0	 25
793	 14	54.0	9.1	 25
794	 14	53.0	9.6	 25
795	 14	71.0	9.6	 25
796	 14	119.0	18.8	 25
797	 14	62.0	8.6	 25
798	 14	64.0	8.5	 25
799	 14	65.0	6.8	 25
800	 14	85.0	11.4	 25
801	 14	65.0	11.0	 25
802	 14	61.0	8.7	 25
803	 14	54.0	9.5	 25
804	 14	68.0	10.7	 25
805	 14	63.0	10.5	 25
806	 14	93.0	17.6	 25
807	 14	63.0	13.8	 25
808	 14	53.0	6.7	 25
809	 14	72.0	12.8	 25
810	 14	63.0	6.5	 25
811	 14	56.0	6.9	 25
812	 14	65.0	17.2	 25
813	 14	85.0	14.8	 25
814	 14	52.0	9.9	 25
815	 14	85.0	13.4	 25
816	 14	118.0	19.6	 25
817	 14	85.0	13.8	 25
818	 14	275.0	39.8	 25
819	 14	70.0	8.2	 25
820	 14	134.0	25.4	 25
821	 14	3393.0	398.9	 25
822	 14	81.0	16.0	 25
823	 14	165.0	24.8	 25
824	 14	95.0	16.2	 25
825	 14	76.0	12.8	 25
826	 14	111.0	25.5	 25
827	 14	79.0	12.5	 25
828	 14	87.0	14.0	 25
829	 14	78.0	16.1	 25
830	 14	178.0	30.2	 25
831	 14	99.0	15.8	 25
832	 14	77.0	10.5	 25
833	 14	63.0	12.5	 25
834	 14	58.0	11.1	 25
835	 14	58.0	10.2	 25
836	 14	58.0	12.6	 25
837	 14	52.0	7.0	 25
838	 14	73.0	17.2	 25
839	 14	88.0	14.1	 25
840	 14	264.0	48.2	 25
841	 14	67.0	6.7	 25
842	 14	55.0	8.7	 25
843	 14	52.0	8.8	 25
844	 14	73.0	15.5	 25
845	 14	73.0	14.7	 25
846	 14	57.0	14.2	 25
847	 14	60.0	9.5	 25
848	 14	70.0	17.9	 25
849	 14	76.0	16.0	 25
850	 14	69.0	12.6	 25
851	 14	78.0	11.4	 25
852	 14	71.0	12.6	 25
853	 14	77.0	12.0	 25
854	 14	62.0	8.2	 25
855	 14	78.0	13.1	 25
856	 14	69.0	10.8	 25
857	 14	240.0	37.2	 25
858	 14	66.0	10.1	 25
859	 14	146.0	27.0	 25
860	 14	255.0	55.0	 25
861	 14	64.0	13.7	 25
862	 14	63.0	9.5	 25
863	 14	67.0	12.7	 25
864	 14	53.0	8.5	 25
865	 14	55.0	9.5	 25
866	 14	69.0	12.8	 25
867	 14	56.0	10.4	 25
868	 14	80.0	17.7	 25
869	 14	61.0	12.4	 25
870	 14	56.0	10.7	 25
871	 14	67.0	10.9	 25
872	 14	65.0	12.3	 25
873	 14	72.0	14.8	 25
874	 14	63.0	9.9	 25
875	 14	60.0	12.9	 25
876	 14	56.0	9.6	 25
877	 14	72.0	12.2	 25
878	 14	103.0	22.8	 25
879	 14	72.0	15.6	 25
880	 14	69.0	13.7	 25
881	 14	117.0	22.2	 25
882	 14	76.0	9.9	 25
883	 14	97.0	15.8	 25
884	 14	63.0	11.2	 25
885	 14	57.0	7.1	 25
886	 14	384.0	45.9	 25
887	 14	161.0	18.9	 25
888	 14	66.0	9.6	 25
889	 14	60.0	10.0	 25
890	 14	83.0	16.2	 25
891	 14	66.0	11.2	 25
892	 14	78.0	13.7	 25
893	 14	77.0	17.7	 25
894	 14	3991.0	639.8	 25
895	 14	60.0	12.8	 25
896	 14	90.0	16.9	 25
897	 14	77.0	12.4	 25
898	 14	139.0	31.7	 25
899	 14	114.0	20.7	 25
900	 14	134.0	26.5	 25
901	 14	60.0	10.6	 25
902	 14	92.0	12.6	 25
903	 14	84.0	15.7	 25
904	 14	71.0	13.5	 25
905	 14	198.0	42.0	 25
906	 14	62.0	12.0	 25
907	 14	98.0	14.9	 25
908	 14	66.0	9.7	 25
909	 14	53.0	8.4	 25
910	 14	64.0	7.7	 25
911	 14	61.0	14.3	 25
912	 14	56.0	11.5	 25
913	 14	85.0	16.2	 25
914	 14	80.0	17.2	 25
915	 14	66.0	12.9	 25
916	 14	56.0	10.5	 25
917	 14	58.0	12.6	 25
918	 14	68.0	9.4	 25
919	 14	69.0	11.8	 25
920	 14	68.0	15.4	 25
921	 14	127.0	18.7	 25
922	 14	127.0	19.9	 25
923	 14	59.0	7.7	 25
924	 14	50.0	10.0	 25
925	 14	47.0	8.0	 25
926	 14	100.0	16.5	 25
927	 14	100.0	15.5	 25
928	 14	66.0	8.8	 25
929	 14	60.0	9.2	 25
930	 14	75.0	15.1	 25
931	 14	74.0	16.4	 25
932	 14	63.0	12.3	 25
933	 14	51.0	9.9	 25
934	 14	56.0	11.1	 25
935	 14	64.0	10.9	 25
936	 14	206.0	31.8	 25
937	 14	73.0	11.1	 25
938	 14	62.0	10.7	 25
939	 14	71.0	14.1	 25
940	 14	72.0	13.2	 25
941	 14	71.0	10.5	 25
942	 14	84.0	14.8	 25
943	 14	127.0	19.7	 25
944	 14	73.0	13.5	 25
945	 14	152.0	24.0	 25
946	 14	68.0	11.9	 25
947	 14	55.0	12.6	 25
948	 14	55.0	11.8	 25
949	 14	54.0	10.5	 25
950	 14	57.0	12.0	 25
951	 14	97.0	18.4	 25
952	 14	99.0	14.4	 25
953	 14	179.0	28.7	 25
954	 14	143.0	19.3	 25
955	 14	300.0	50.5	 25
956	 14	99.0	16.7	 25
957	 14	128.0	28.1	 25
958	 14	71.0	11.4	 25
959	 14	77.0	12.4	 25
960	 14	58.0	9.9	 25
961	 14	70.0	16.2	 25
962	 14	78.0	14.3	 25
963	 14	66.0	11.3	 25
964	 14	56.0	11.0	 25
965	 14	76.0	11.4	 25
966	 14	128.0	19.1	 25
967	 14	120.0	16.4	 25
968	 14	95.0	17.5	 25
969	 14	64.0	12.0	 25
970	 14	71.0	11.1	 25
971	 14	65.0	9.7	 25
972	 14	100.0	23.1	 25
973	 14	100.0	14.5	 25
974	 14	74.0	11.2	 25
975	 14	144.0	19.9	 25
976	 14	60.0	11.6	 25
977	 14	67.0	12.4	 25
978	 14	81.0	12.0	 25
979	 14	68.0	13.5	 25
980	 14	110.0	16.9	 25
981	 14	76.0	17.9	 25
982	 14	59.0	8.8	 25
983	 14	67.0	11.3	 25
984	 14	88.0	12.4	 25
985	 14	65.0	11.8	 25
986	 14	91.0	17.1	 25
987	 14	171.0	16.2	 25
988	 14	253.0	24.1	 25
989	 14	149.0	19.8	 25
990	 14	92.0	16.0	 25
991	 14	78.0	15.0	 25
992	 14	74.0	9.8	 25
993	 14	80.0	16.0	 25
994	 14	93.0	16.4	 25
995	 14	81.0	14.1	 25
996	 14	103.0	18.5	 25
997	 14	90.0	15.6	 25
998	 14	74.0	10.9	 25
999	 14	88.0	12.6	 25
1000	 14	106.0	15.5	 25
1001	 14	3323.0	684.6	 25
  0	 15	67.0	13.2	 25
  1	 15	1143.0	189.0	 25
  2	 15	122.0	23.5	 25
  3	 15	133.0	21.8	 25
  4	 15	70.0	12.7	 25
  5	 15	167.0	23.8	 25
  6	 15	287.0	42.2	 25
  7	 15	1064.0	163.4	 25
  8	 15	118.0	21.3	 25
  9	 15	66.0	14.6	 25
 10	 15	62.0	12.3	 25
 11	 15	65.0	11.2	 25
 12	 15	57.0	9.6	 25
 13	 15	131.0	18.1	 25
 14	 15	188.0	34.5	 25
 15	 15	114.0	15.5	 25
 16	 15	171.0	41.8	 25
 17	 15	87.0	17.3	 25
 18	 15	69.0	10.5	 25
 19	 15	57.0	11.4	 25
 20	 15	75.0	12.1	 25
 21	 15	70.0	12.0	 25
 22	 15	96.0	18.4	 25
 23	 15	1111.0	207.9	 25
 24	 15	1396.0	221.8	 25
 25	 15	67.0	9.0	 25
 26	 15	87.0	16.3	 25
 27	 15	48.0	7.8	 25
 28	 15	78.0	12.7	 25
 29	 15	104.0	50.0	 25
 30	 15	72.0	8.3	 25
 31	 15	465.0	53.4	 25
 32	 15	330.0	61.8	 25
 33	 15	142.0	27.4	 25
 34	 15	80.0	13.6	 25
 35	 15	833.0	139.4	 25
 36	 15	65.0	13.0	 25
 37	 15	74.0	9.3	 25
 38	 15	70.0	12.7	 25
 39	 15	51.0	6.9	 25
 40	 15	56.0	7.7	 25
 41	 15	80.0	11.8	 25
 42	 15	221.0	49.7	 25
 43	 15	223.0	39.3	 25
 44	 15	55.0	10.3	 25
 45	 15	57.0	6.4	 25
 46	 15	100.0	14.5	 25
 47	 15	60.0	8.3	 25
 48	 15	49.0	5.0	 25
 49	 15	59.0	11.7	 25
 50	 15	67.0	10.8	 25
 51	 15	110.0	20.0	 25
 52	 15	69.0	10.7	 25
 53	 15	52.0	9.4	 25
 54	 15	55.0	6.3	 25
 55	 15	115.0	25.0	 25
 56	 15	98.0	14.9	 25
 57	 15	57.0	7.7	 25
 58	 15	158.0	26.4	 25
 59	 15	146.0	20.7	 25
 60	 15	59.0	8.3	 25
 61	 15	76.0	9.2	 25
 62	 15	103.0	13.6	 25
 63	 15	334.0	58.2	 25
 64	 15	67.0	12.1	 25
 65	 15	70.0	11.3	 25
 66	 15	73.0	14.3	 25
 67	 15	64.0	9.4	 25
 68	 15	74.0	12.6	 25
 69	 15	64.0	12.5	 25
 70	 15	62.0	10.5	 25
 71	 15	75.0	11.3	 25
 72	 15	98.0	23.1	 25
 73	 15	82.0	10.5	 25
 74	 15	81.0	10.9	 25
 75	 15	91.0	17.0	 25
 76	 15	66.0	10.6	 25
 77	 15	64.0	6.9	 25
 78	 15	56.0	9.0	 25
 79	 15	190.0	37.2	 25
 80	 15	59.0	13.3	 25
 81	 15	74.0	11.3	 25
 82	 15	161.0	28.4	 25
 83	 15	79.0	13.9	 25
 84	 15	93.0	17.9	 25
 85	 15	85.0	10.1	 25
 86	 15	130.0	24.8	 25
 87	 15	260.0	23.6	 25
 88	 15	205.0	28.7	 25
 89	 15	182.0	24.3	 25
 90	 15	100.0	11.4	 25
 91	 15	51.0	6.9	 25
 92	 15	517.0	63.3	 25
 93	 15	117.0	24.8	 25
 94	 15	86.0	14.7	 25
 95	 15	69.0	11.7	 25
 96	 15	74.0	14.5	 25
 97	 15	60.0	8.1	 25
 98	 15	73.0	11.9	 25
 99	 15	64.0	9.5	 25
100	 15	59.0	9.7	 25
101	 15	54.0	9.2	 25
102	 15	57.0	10.7	 25
103	 15	52.0	9.0	 25
104	 15	57.0	7.5	 25
105	 15	73.0	11.8	 25
106	 15	68.0	9.6	 25
107	 15	97.0	15.2	 25
108	 15	354.0	58.7	 25
109	 15	276.0	39.1	 25
110	 15	84.0	13.1	 25
111	 15	53.0	9.7	 25
112	 15	64.0	12.4	 25
113	 15	93.0	13.2	 25
114	 15	61.0	9.1	 25
115	 15	153.0	20.5	 25
116	 15	70.0	10.1	 25
117	 15	67.0	11.3	 25
118	 15	78.0	14.6	 25
119	 15	68.0	10.2	 25
120	 15	1575.0	179.5	 25
121	 15	75.0	9.4	 25
122	 15	53.0	8.1	 25
123	 15	67.0	9.8	 25
124	 15	82.0	13.8	 25
125	 15	102.0	17.0	 25
126	 15	94.0	13.0	 25
127	 15	97.0	10.4	 25
128	 15	196.0	34.5	 25
129	 15	90.0	11.7	 25
130	 15	164.0	31.8	 25
131	 15	96.0	17.8	 25
132	 15	73.0	10.2	 25
133	 15	195.0	29.2	 25
134	 15	79.0	22.8	 25
135	 15	59.0	9.2	 25
136	 15	63.0	8.9	 25
137	 15	59.0	8.8	 25
138	 15	190.0	28.9	 25
139	 15	123.0	12.1	 25
140	 15	65.0	6.8	 25
141	 15	135.0	22.5	 25
142	 15	81.0	12.7	 25
143	 15	70.0	10.6	 25
144	 15	149.0	28.9	 25
145	 15	116.0	22.1	 25
146	 15	58.0	10.9	 25
147	 15	176.0	26.1	 25
148	 15	54.0	10.0	 25
149	 15	75.0	11.6	 25
150	 15	66.0	9.9	 25
151	 15	52.0	7.2	 25
152	 15	109.0	19.8	 25
153	 15	108.0	16.3	 25
154	 15	68.0	10.2	 25
155	 15	59.0	5.9	 25
156	 15	53.0	9.5	 25
157	 15	71.0	10.9	 25
158	 15	60.0	8.1	 25
159	 15	64.0	9.9	 25
160	 15	136.0	16.9	 25
161	 15	71.0	10.3	 25
162	 15	91.0	9.5	 25
163	 15	67.0	11.7	 25
164	 15	68.0	13.4	 25
165	 15	108.0	14.8	 25
166	 15	94.0	12.3	 25
167	 15	10228.0	1666.7	 25
168	 15	338.0	57.2	 25
169	 15	90.0	9.5	 25
170	 15	150.0	38.5	 25
171	 15	75.0	9.9	 25
172	 15	210.0	29.3	 25
173	 15	1511.0	136.7	 25
174	 15	69.0	10.3	 25
175	 15	85.0	12.8	 25
176	 15	80.0	11.1	 25
177	 15	81.0	13.9	 25
178	 15	3193.0	393.0	 25
179	 15	140.0	16.8	 25
180	 15	228.0	25.0	 25
181	 15	240.0	28.2	 25
182	 15	68.0	11.2	 25
183	 15	111.0	19.5	 25
184	 15	121.0	24.5	 25
185	 15	75.0	8.5	 25
186	 15	62.0	10.7	 25
187	 15	76.0	14.3	 25
188	 15	78.0	13.9	 25
189	 15	80.0	11.2	 25
190	 15	81.0	11.6	 25
191	 15	131.0	23.9	 25
192	 15	65.0	10.0	 25
193	 15	63.0	11.0	 25
194	 15	71.0	10.3	 25
195	 15	61.0	7.8	 25
196	 15	73.0	10.7	 25
197	 15	1170.0	291.0	 25
198	 15	56.0	10.7	 25
199	 15	89.0	10.2	 25
200	 15	93.0	18.4	 25
201	 15	92.0	11.7	 25
202	 15	65.0	12.4	 25
203	 15	156.0	23.1	 25
204	 15	70.0	9.7	 25
205	 15	82.0	12.1	 25
206	 15	52.0	9.7	 25
207	 15	69.0	11.3	 25
208	 15	68.0	10.2	 25
209	 15	515.0	91.3	 25
210	 15	520.0	89.4	 25
211	 15	136.0	18.5	 25
212	 15	74.0	11.7	 25
213	 15	181.0	22.6	 25
214	 15	99.0	13.3	 25
215	 15	95.0	16.4	 25
216	 15	136.0	17.5	 25
217	 15	87.0	12.2	 25
218	 15	95.0	12.5	 25
219	 15	96.0	15.3	 25
220	 15	63.0	11.1	 25
221	 15	56.0	9.1	 25
222	 15	80.0	12.9	 25
223	 15	88.0	18.6	 25
224	 15	61.0	7.9	 25
225	 15	266.0	47.7	 25
226	 15	79.0	13.2	 25
227	 15	79.0	14.2	 25
228	 15	262.0	48.1	 25
229	 15	63.0	10.4	 25
230	 15	201.0	39.7	 25
231	 15	183.0	20.1	 25
232	 15	105.0	23.1	 25
233	 15	58.0	8.3	 25
234	 15	76.0	17.1	 25
235	 15	1667.0	291.4	 25
236	 15	66.0	9.9	 25
237	 15	72.0	9.2	 25
238	 15	208.0	36.5	 25
239	 15	72.0	13.8	 25
240	 15	193.0	31.5	 25
241	 15	51.0	9.6	 25
242	 15	73.0	8.5	 25
243	 15	325.0	53.9	 25
244	 15	65.0	9.3	 25
245	 15	75.0	15.8	 25
246	 15	88.0	10.8	 25
247	 15	82.0	18.6	 25
248	 15	66.0	13.0	 25
249	 15	74.0	11.2	 25
250	 15	77.0	11.9	 25
251	 15	59.0	9.0	 25
252	 15	63.0	8.6	 25
253	 15	57.0	8.4	 25
254	 15	197.0	42.9	 25
255	 15	93.0	26.9	 25
256	 15	61.0	9.6	 25
257	 15	79.0	12.1	 25
258	 15	68.0	12.4	 25
259	 15	154.0	22.1	 25
260	 15	114.0	20.5	 25
261	 15	109.0	23.9	 25
262	 15	55.0	12.9	 25
263	 15	100.0	17.2	 25
264	 15	113.0	19.9	 25
265	 15	75.0	14.4	 25
266	 15	65.0	7.9	 25
267	 15	101.0	13.5	 25
268	 15	75.0	10.1	 25
269	 15	57.0	13.1	 25
270	 15	69.0	11.8	 25
271	 15	66.0	10.3	 25
272	 15	57.0	9.7	 25
273	 15	88.0	14.7	 25
274	 15	206.0	27.1	 25
275	 15	57.0	7.0	 25
276	 15	62.0	11.0	 25
277	 15	66.0	13.2	 25
278	 15	93.0	16.6	 25
279	 15	51.0	7.3	 25
280	 15	56.0	10.1	 25
281	 15	62.0	10.9	 25
282	 15	278.0	51.5	 25
283	 15	58.0	11.2	 25
284	 15	84.0	11.4	 25
285	 15	56.0	10.7	 25
286	 15	93.0	19.1	 25
287	 15	58.0	7.7	 25
288	 15	93.0	11.5	 25
289	 15	225.0	31.1	 25
290	 15	55.0	7.5	 25
291	 15	174.0	29.8	 25
292	 15	54.0	9.4	 25
293	 15	58.0	8.3	 25
294	 15	56.0	11.7	 25
295	 15	186.0	27.9	 25
296	 15	94.0	22.1	 25
297	 15	53.0	7.8	 25
298	 15	70.0	12.7	 25
299	 15	88.0	12.0	 25
300	 15	62.0	10.8	 25
301	 15	78.0	14.0	 25
302	 15	373.0	74.0	 25
303	 15	83.0	8.9	 25
304	 15	142.0	26.0	 25
305	 15	76.0	14.4	 25
306	 15	113.0	24.7	 25
307	 15	125.0	22.0	 25
308	 15	70.0	13.8	 25
309	 15	93.0	13.2	 25
310	 15	98.0	15.2	 25
311	 15	63.0	13.6	 25
312	 15	102.0	19.2	 25
313	 15	70.0	13.5	 25
314	 15	159.0	29.1	 25
315	 15	188.0	32.0	 25
316	 15	154.0	23.1	 25
317	 15	388.0	53.3	 25
318	 15	74.0	13.6	 25
319	 15	67.0	12.1	 25
320	 15	294.0	48.7	 25
321	 15	73.0	8.6	 25
322	 15	176.0	25.4	 25
323	 15	64.0	11.2	 25
324	 15	61.0	14.4	 25
325	 15	80.0	14.5	 25
326	 15	70.0	10.5	 25
327	 15	69.0	10.6	 25
328	 15	65.0	11.0	 25
329	 15	58.0	14.1	 25
330	 15	87.0	13.3	 25
331	 15	64.0	11.4	 25
332	 15	60.0	8.4	 25
333	 15	96.0	12.9	 25
334	 15	147.0	22.5	 25
335	 15	701.0	129.9	 25
336	 15	68.0	9.8	 25
337	 15	100.0	19.1	 25
338	 15	46.0	9.2	 25
339	 15	192.0	44.0	 25
340	 15	66.0	10.4	 25
341	 15	54.0	8.4	 25
342	 15	77.0	15.3	 25
343	 15	82.0	15.8	 25
344	 15	176.0	25.0	 25
345	 15	134.0	25.1	 25
346	 15	79.0	11.1	 25
347	 15	89.0	15.5	 25
348	 15	86.0	11.9	 25
349	 15	70.0	11.4	 25
350	 15	57.0	6.2	 25
351	 15	74.0	9.0	 25
352	 15	79.0	16.4	 25
353	 15	49.0	8.3	 25
354	 15	73.0	12.9	 25
355	 15	169.0	28.1	 25
356	 15	189.0	36.4	 25
357	 15	66.0	13.0	 25
358	 15	63.0	11.9	 25
359	 15	88.0	16.6	 25
360	 15	74.0	8.9	 25
361	 15	69.0	12.3	 25
362	 15	5846.0	783.0	 25
363	 15	82.0	17.3	 25
364	 15	64.0	9.4	 25
365	 15	55.0	10.1	 25
366	 15	85.0	18.9	 25
367	 15	563.0	48.1	 25
368	 15	134.0	20.5	 25
369	 15	1181.0	194.8	 25
370	 15	69.0	13.6	 25
371	 15	64.0	15.0	 25
372	 15	72.0	11.9	 25
373	 15	101.0	19.5	 25
374	 15	78.0	12.3	 25
375	 15	76.0	15.6	 25
376	 15	157.0	29.6	 25
377	 15	221.0	29.8	 25
378	 15	116.0	15.4	 25
379	 15	130.0	24.7	 25
380	 15	61.0	10.1	 25
381	 15	66.0	9.3	 25
382	 15	62.0	10.5	 25
383	 15	49.0	7.6	 25
384	 15	53.0	12.1	 25
385	 15	64.0	8.8	 25
386	 15	81.0	12.6	 25
387	 15	188.0	26.2	 25
388	 15	95.0	10.9	 25
389	 15	270.0	25.3	 25
390	 15	97.0	16.9	 25
391	 15	116.0	16.6	 25
392	 15	75.0	13.9	 25
393	 15	198.0	28.3	 25
394	 15	2380.0	283.7	 25
395	 15	740.0	121.7	 25
396	 15	72.0	13.4	 25
397	 15	95.0	13.2	 25
398	 15	93.0	16.6	 25
399	 15	67.0	15.2	 25
400	 15	878.0	125.5	 25
401	 15	98.0	23.1	 25
402	 15	72.0	15.1	 25
403	 15	66.0	10.4	 25
404	 15	67.0	11.1	 25
405	 15	263.0	34.2	 25
406	 15	89.0	17.9	 25
407	 15	61.0	8.8	 25
408	 15	473.0	59.9	 25
409	 15	147.0	13.3	 25
410	 15	83.0	12.8	 25
411	 15	261.0	46.5	 25
412	 15	94.0	16.5	 25
413	 15	91.0	12.4	 25
414	 15	67.0	11.6	 25
415	 15	55.0	8.7	 25
416	 15	60.0	8.7	 25
417	 15	296.0	53.7	 25
418	 15	68.0	10.0	 25
419	 15	109.0	18.7	 25
420	 15	49.0	7.0	 25
421	 15	117.0	15.4	 25
422	 15	126.0	24.1	 25
423	 15	82.0	13.5	 25
424	 15	163.0	25.0	 25
425	 15	81.0	15.1	 25
426	 15	61.0	10.2	 25
427	 15	60.0	7.8	 25
428	 15	83.0	12.9	 25
429	 15	1672.0	344.9	 25
430	 15	61.0	11.8	 25
431	 15	61.0	10.5	 25
432	 15	64.0	11.8	 25
433	 15	62.0	11.5	 25
434	 15	67.0	10.0	 25
435	 15	54.0	6.8	 25
436	 15	60.0	10.3	 25
437	 15	85.0	16.2	 25
438	 15	1779.0	177.8	 25
439	 15	81.0	13.2	 25
440	 15	81.0	10.6	 25
441	 15	94.0	12.0	 25
442	 15	94.0	16.8	 25
443	 15	677.0	63.4	 25
444	 15	130.0	18.6	 25
445	 15	80.0	16.8	 25
446	 15	71.0	11.6	 25
447	 15	76.0	9.5	 25
448	 15	64.0	6.2	 25
449	 15	253.0	52.3	 25
450	 15	106.0	14.1	 25
451	 15	66.0	10.8	 25
452	 15	82.0	11.1	 25
453	 15	55.0	7.5	 25
454	 15	80.0	15.5	 25
455	 15	65.0	11.1	 25
456	 15	179.0	24.8	 25
457	 15	82.0	12.0	 25
458	 15	78.0	10.7	 25
459	 15	70.0	12.0	 25
460	 15	95.0	18.3	 25
461	 15	119.0	16.3	 25
462	 15	90.0	17.5	 25
463	 15	139.0	28.3	 25
464	 15	76.0	13.5	 25
465	 15	86.0	14.4	 25
466	 15	73.0	11.8	 25
467	 15	68.0	14.3	 25
468	 15	49.0	5.5	 25
469	 15	73.0	10.9	 25
470	 15	72.0	14.4	 25
471	 15	86.0	15.4	 25
472	 15	111.0	17.7	 25
473	 15	138.0	21.6	 25
474	 15	250.0	25.2	 25
475	 15	61.0	8.8	 25
476	 15	58.0	12.5	 25
477	 15	59.0	8.4	 25
478	 15	75.0	12.5	 25
479	 15	95.0	17.7	 25
480	 15	523.0	94.6	 25
481	 15	88.0	13.5	 25
482	 15	112.0	12.8	 25
483	 15	80.0	16.2	 25
484	 15	78.0	9.9	 25
485	 15	118.0	15.7	 25
486	 15	87.0	12.8	 25
487	 15	61.0	12.2	 25
488	 15	113.0	23.6	 25
489	 15	1109.0	267.3	 25
490	 15	91.0	16.8	 25
491	 15	69.0	12.9	 25
492	 15	102.0	13.6	 25
493	 15	61.0	10.6	 25
494	 15	1314.0	205.2	 25
495	 15	113.0	17.0	 25
496	 15	119.0	21.1	 25
497	 15	97.0	10.8	 25
498	 15	72.0	11.6	 25
499	 15	93.0	14.9	 25
500	 15	52.0	5.6	 25
501	 15	218.0	26.9	 25
502	 15	59.0	8.7	 25
503	 15	80.0	14.3	 25
504	 15	67.0	7.1	 25
505	 15	52.0	7.3	 25
506	 15	75.0	13.4	 25
507	 15	81.0	14.7	 25
508	 15	54.0	9.1	 25
509	 15	70.0	9.4	 25
510	 15	171.0	24.5	 25
511	 15	655.0	43.5	 25
512	 15	92.0	12.6	 25
513	 15	217.0	25.9	 25
514	 15	76.0	13.4	 25
515	 15	78.0	12.4	 25
516	 15	139.0	17.9	 25
517	 15	70.0	10.0	 25
518	 15	77.0	12.0	 25
519	 15	76.0	11.9	 25
520	 15	130.0	17.5	 25
521	 15	135.0	24.4	 25
522	 15	94.0	15.4	 25
523	 15	68.0	8.3	 25
524	 15	78.0	11.2	 25
525	 15	55.0	8.4	 25
526	 15	67.0	10.6	 25
527	 15	78.0	15.8	 25
528	 15	72.0	9.8	 25
529	 15	82.0	15.4	 25
530	 15	53.0	6.0	 25
531	 15	64.0	11.5	 25
532	 15	91.0	21.2	 25
533	 15	243.0	36.9	 25
534	 15	69.0	12.3	 25
535	 15	633.0	120.0	 25
536	 15	168.0	24.9	 25
537	 15	143.0	23.1	 25
538	 15	144.0	21.1	 25
539	 15	1342.0	259.1	 25
540	 15	85.0	14.4	 25
541	 15	76.0	16.4	 25
542	 15	147.0	27.1	 25
543	 15	65.0	11.5	 25
544	 15	94.0	14.6	 25
545	 15	100.0	15.4	 25
546	 15	74.0	12.6	 25
547	 15	87.0	14.4	 25
548	 15	182.0	32.0	 25
549	 15	79.0	10.6	 25
550	 15	51.0	10.0	 25
551	 15	73.0	10.0	 25
552	 15	115.0	16.6	 25
553	 15	54.0	8.4	 25
554	 15	91.0	16.3	 25
555	 15	91.0	10.4	 25
556	 15	117.0	21.2	 25
557	 15	84.0	10.4	 25
558	 15	93.0	31.8	 25
559	 15	79.0	13.3	 25
560	 15	62.0	11.6	 25
561	 15	59.0	9.3	 25
562	 15	65.0	11.2	 25
563	 15	82.0	14.1	 25
564	 15	67.0	9.5	 25
565	 15	54.0	9.3	 25
566	 15	90.0	10.3	 25
567	 15	95.0	13.4	 25
568	 15	65.0	7.5	 25
569	 15	125.0	18.7	 25
570	 15	75.0	12.6	 25
571	 15	70.0	10.0	 25
572	 15	61.0	12.6	 25
573	 15	81.0	12.7	 25
574	 15	53.0	6.5	 25
575	 15	63.0	11.8	 25
576	 15	55.0	11.3	 25
577	 15	70.0	6.5	 25
578	 15	57.0	9.0	 25
579	 15	3087.0	437.3	 25
580	 15	53.0	8.0	 25
581	 15	62.0	9.3	 25
582	 15	217.0	23.8	 25
583	 15	679.0	94.4	 25
584	 15	649.0	75.9	 25
585	 15	69.0	14.2	 25
586	 15	410.0	50.3	 25
587	 15	88.0	13.5	 25
588	 15	50.0	6.8	 25
589	 15	55.0	9.6	 25
590	 15	72.0	12.5	 25
591	 15	64.0	10.9	 25
592	 15	77.0	10.3	 25
593	 15	61.0	7.7	 25
594	 15	65.0	9.4	 25
595	 15	64.0	11.4	 25
596	 15	64.0	8.9	 25
597	 15	75.0	12.8	 25
598	 15	67.0	11.1	 25
599	 15	112.0	16.0	 25
600	 15	188.0	30.1	 25
601	 15	75.0	13.3	 25
602	 15	299.0	46.6	 25
603	 15	83.0	10.3	 25
604	 15	196.0	38.9	 25
605	 15	90.0	14.1	 25
606	 15	63.0	12.3	 25
607	 15	81.0	11.7	 25
608	 15	58.0	8.3	 25
609	 15	62.0	13.1	 25
610	 15	114.0	21.1	 25
611	 15	105.0	12.0	 25
612	 15	53.0	5.2	 25
613	 15	66.0	6.1	 25
614	 15	67.0	14.1	 25
615	 15	50.0	5.2	 25
616	 15	59.0	10.6	 25
617	 15	51.0	8.9	 25
618	 15	53.0	8.8	 25
619	 15	82.0	12.0	 25
620	 15	163.0	24.5	 25
621	 15	73.0	11.8	 25
622	 15	76.0	12.0	 25
623	 15	269.0	45.9	 25
624	 15	85.0	11.3	 25
625	 15	63.0	8.5	 25
626	 15	91.0	20.2	 25
627	 15	83.0	14.6	 25
628	 15	78.0	13.9	 25
629	 15	60.0	9.1	 25
630	 15	58.0	8.0	 25
631	 15	63.0	5.4	 25
632	 15	73.0	9.6	 25
633	 15	85.0	13.8	 25
634	 15	114.0	20.8	 25
635	 15	65.0	7.7	 25
636	 15	60.0	10.9	 25
637	 15	73.0	15.0	 25
638	 15	67.0	9.0	 25
639	 15	310.0	46.5	 25
640	 15	65.0	11.9	 25
641	 15	62.0	10.3	 25
642	 15	54.0	9.6	 25
643	 15	417.0	70.6	 25
644	 15	65.0	8.9	 25
645	 15	62.0	11.5	 25
646	 15	218.0	35.4	 25
647	 15	51.0	7.7	 25
648	 15	57.0	9.4	 25
649	 15	58.0	9.4	 25
650	 15	320.0	59.5	 25
651	 15	221.0	39.7	 25
652	 15	97.0	15.1	 25
653	 15	108.0	22.6	 25
654	 15	68.0	8.0	 25
655	 15	361.0	76.9	 25
656	 15	61.0	10.7	 25
657	 15	60.0	14.5	 25
658	 15	61.0	11.4	 25
659	 15	54.0	10.4	 25
660	 15	106.0	21.8	 25
661	 15	127.0	23.8	 25
662	 15	56.0	11.7	 25
663	 15	102.0	24.1	 25
664	 15	95.0	19.1	 25
665	 15	139.0	26.6	 25
666	 15	127.0	20.9	 25
667	 15	62.0	12.2	 25
668	 15	99.0	14.1	 25
669	 15	63.0	10.3	 25
670	 15	75.0	14.1	 25
671	 15	894.0	139.8	 25
672	 15	119.0	22.3	 25
673	 15	60.0	11.1	 25
674	 15	66.0	11.4	 25
675	 15	85.0	14.5	 25
676	 15	85.0	14.4	 25
677	 15	98.0	14.3	 25
678	 15	68.0	13.0	 25
679	 15	169.0	34.9	 25
680	 15	52.0	6.3	 25
681	 15	68.0	11.8	 25
682	 15	59.0	12.6	 25
683	 15	75.0	13.6	 25
684	 15	77.0	12.6	 25
685	 15	89.0	15.3	 25
686	 15	91.0	15.3	 25
687	 15	148.0	24.0	 25
688	 15	291.0	49.5	 25
689	 15	75.0	13.8	 25
690	 15	52.0	10.6	 25
691	 15	67.0	14.5	 25
692	 15	67.0	14.6	 25
693	 15	61.0	11.3	 25
694	 15	73.0	13.9	 25
695	 15	57.0	12.2	 25
696	 15	54.0	8.9	 25
697	 15	215.0	41.0	 25
698	 15	130.0	23.9	 25
699	 15	66.0	14.0	 25
700	 15	68.0	12.1	 25
701	 15	323.0	34.3	 25
702	 15	141.0	24.1	 25
703	 15	133.0	33.6	 25
704	 15	223.0	47.2	 25
705	 15	62.0	12.0	 25
706	 15	73.0	13.1	 25
707	 15	68.0	16.9	 25
708	 15	140.0	23.0	 25
709	 15	445.0	78.7	 25
710	 15	429.0	69.1	 25
711	 15	95.0	13.9	 25
712	 15	69.0	12.7	 25
713	 15	166.0	29.3	 25
714	 15	234.0	30.4	 25
715	 15	191.0	24.9	 25
716	 15	61.0	12.6	 25
717	 15	70.0	10.7	 25
718	 15	68.0	15.7	 25
719	 15	54.0	13.9	 25
720	 15	186.0	24.6	 25
721	 15	62.0	12.6	 25
722	 15	63.0	9.9	 25
723	 15	70.0	10.6	 25
724	 15	56.0	8.4	 25
725	 15	93.0	18.6	 25
726	 15	55.0	10.3	 25
727	 15	79.0	12.0	 25
728	 15	65.0	15.1	 25
729	 15	163.0	33.4	 25
730	 15	68.0	11.1	 25
731	 15	96.0	16.3	 25
732	 15	57.0	9.1	 25
733	 15	123.0	14.5	 25
734	 15	58.0	7.0	 25
735	 15	79.0	10.5	 25
736	 15	63.0	7.9	 25
737	 15	52.0	8.5	 25
738	 15	58.0	10.6	 25
739	 15	50.0	9.1	 25
740	 15	65.0	11.8	 25
741	 15	248.0	37.1	 25
742	 15	1146.0	239.5	 25
743	 15	86.0	15.8	 25
744	 15	101.0	23.3	 25
745	 15	86.0	10.3	 25
746	 15	147.0	27.0	 25
747	 15	58.0	9.4	 25
748	 15	73.0	11.8	 25
749	 15	82.0	16.3	 25
750	 15	1020.0	201.2	 25
751	 15	83.0	16.3	 25
752	 15	58.0	8.4	 25
753	 15	54.0	11.7	 25
754	 15	165.0	29.4	 25
755	 15	132.0	18.7	 25
756	 15	575.0	49.9	 25
757	 15	175.0	24.6	 25
758	 15	325.0	50.7	 25
759	 15	79.0	12.2	 25
760	 15	146.0	26.0	 25
761	 15	90.0	19.6	 25
762	 15	60.0	9.1	 25
763	 15	1119.0	209.9	 25
764	 15	53.0	8.9	 25
765	 15	59.0	10.1	 25
766	 15	55.0	7.9	 25
767	 15	326.0	46.7	 25
768	 15	60.0	10.1	 25
769	 15	73.0	12.7	 25
770	 15	119.0	19.5	 25
771	 15	245.0	47.6	 25
772	 15	4906.0	549.1	 25
773	 15	72.0	8.9	 25
774	 15	82.0	15.8	 25
775	 15	181.0	30.7	 25
776	 15	114.0	21.3	 25
777	 15	71.0	15.3	 25
778	 15	80.0	8.8	 25
779	 15	54.0	9.0	 25
780	 15	68.0	11.1	 25
781	 15	65.0	9.2	 25
782	 15	136.0	19.0	 25
783	 15	65.0	8.9	 25
784	 15	549.0	107.8	 25
785	 15	63.0	11.0	 25
786	 15	104.0	17.1	 25
787	 15	78.0	13.4	 25
788	 15	84.0	12.2	 25
789	 15	925.0	145.0	 25
790	 15	57.0	8.5	 25
791	 15	142.0	17.8	 25
792	 15	90.0	15.9	 25
793	 15	86.0	13.2	 25
794	 15	74.0	16.1	 25
795	 15	84.0	16.6	 25
796	 15	74.0	11.2	 25
797	 15	98.0	18.4	 25
798	 15	79.0	8.4	 25
799	 15	71.0	11.1	 25
800	 15	109.0	17.9	 25
801	 15	373.0	51.2	 25
802	 15	85.0	10.6	 25
803	 15	52.0	9.5	 25
804	 15	59.0	11.1	 25
805	 15	219.0	27.2	 25
806	 15	683.0	140.6	 25
807	 15	54.0	8.9	 25
808	 15	71.0	12.3	 25
809	 15	66.0	10.5	 25
810	 15	71.0	12.9	 25
811	 15	67.0	9.8	 25
812	 15	62.0	8.7	 25
813	 15	68.0	9.2	 25
814	 15	53.0	8.0	 25
815	 15	55.0	10.3	 25
816	 15	60.0	7.8	 25
817	 15	68.0	12.6	 25
818	 15	60.0	11.9	 25
819	 15	91.0	12.2	 25
820	 15	65.0	11.3	 25
821	 15	57.0	8.8	 25
822	 15	66.0	10.4	 25
823	 15	1156.0	190.7	 25
824	 15	79.0	9.2	 25
825	 15	84.0	12.4	 25
826	 15	116.0	12.0	 25
827	 15	48.0	7.9	 25
828	 15	89.0	14.7	 25
829	 15	158.0	21.4	 25
830	 15	207.0	37.2	 25
831	 15	66.0	10.6	 25
832	 15	70.0	11.1	 25
833	 15	66.0	12.4	 25
834	 15	60.0	7.7	 25
835	 15	55.0	10.7	 25
836	 15	55.0	6.9	 25
837	 15	614.0	73.0	 25
838	 15	573.0	88.9	 25
839	 15	91.0	16.1	 25
840	 15	72.0	12.0	 25
841	 15	75.0	13.0	 25
842	 15	66.0	10.8	 25
843	 15	58.0	10.9	 25
844	 15	84.0	16.6	 25
845	 15	69.0	12.2	 25
846	 15	79.0	13.9	 25
847	 15	50.0	8.4	 25
848	 15	239.0	37.2	 25
849	 15	90.0	12.4	 25
850	 15	82.0	13.9	 25
851	 15	133.0	16.3	 25
852	 15	64.0	7.4	 25
853	 15	65.0	8.7	 25
854	 15	84.0	10.4	 25
855	 15	74.0	10.2	 25
856	 15	93.0	14.2	 25
857	 15	69.0	8.8	 25
858	 15	67.0	12.4	 25
859	 15	65.0	13.6	 25
860	 15	49.0	12.5	 25
861	 15	103.0	18.0	 25
862	 15	62.0	12.7	 25
863	 15	119.0	13.7	 25
864	 15	99.0	11.0	 25
865	 15	120.0	23.7	 25
866	 15	109.0	18.7	 25
867	 15	65.0	12.9	 25
868	 15	66.0	9.2	 25
869	 15	72.0	11.8	 25
870	 15	74.0	12.1	 25
871	 15	290.0	31.3	 25
872	 15	161.0	25.4	 25
873	 15	78.0	11.5	 25
874	 15	99.0	17.1	 25
875	 15	99.0	12.2	 25
876	 15	66.0	8.3	 25
877	 15	98.0	19.1	 25
878	 15	86.0	12.2	 25
879	 15	83.0	12.3	 25
880	 15	129.0	17.0	 25
881	 15	114.0	19.5	 25
882	 15	394.0	67.4	 25
883	 15	96.0	17.6	 25
884	 15	100.0	15.9	 25
885	 15	101.0	15.1	 25
886	 15	49.0	8.2	 25
887	 15	55.0	9.2	 25
888	 15	66.0	16.3	 25
889	 15	66.0	8.6	 25
890	 15	70.0	14.0	 25
891	 15	197.0	37.4	 25
892	 15	66.0	11.2	 25
893	 15	62.0	9.6	 25
894	 15	190.0	34.5	 25
895	 15	179.0	27.1	 25
896	 15	78.0	12.6	 25
897	 15	93.0	11.7	 25
898	 15	113.0	19.5	 25
899	 15	94.0	16.3	 25
900	 15	80.0	11.0	 25
901	 15	79.0	10.9	 25
902	 15	70.0	10.5	 25
903	 15	152.0	22.0	 25
904	 15	901.0	138.7	 25
905	 15	114.0	21.1	 25
906	 15	51.0	9.1	 25
907	 15	63.0	9.2	 25
908	 15	76.0	9.4	 25
909	 15	59.0	7.4	 25
910	 15	210.0	25.7	 25
911	 15	73.0	7.8	 25
912	 15	704.0	139.5	 25
913	 15	67.0	8.6	 25
914	 15	102.0	13.5	 25
915	 15	104.0	18.8	 25
916	 15	60.0	11.4	 25
917	 15	228.0	45.2	 25
918	 15	75.0	10.3	 25
919	 15	67.0	9.5	 25
920	 15	78.0	13.3	 25
921	 15	122.0	16.9	 25
922	 15	193.0	30.3	 25
923	 15	82.0	15.0	 25
924	 15	85.0	14.3	 25
925	 15	176.0	24.8	 25
926	 15	80.0	7.3	 25
927	 15	156.0	25.6	 25
928	 15	67.0	12.5	 25
929	 15	135.0	23.9	 25
930	 15	58.0	8.2	 25
931	 15	163.0	33.9	 25
932	 15	126.0	19.3	 25
933	 15	63.0	11.5	 25
934	 15	48.0	6.4	 25
935	 15	69.0	10.3	 25
936	 15	92.0	14.6	 25
937	 15	524.0	97.7	 25
938	 15	58.0	10.2	 25
939	 15	67.0	10.4	 25
940	 15	65.0	7.5	 25
941	 15	218.0	24.3	 25
942	 15	70.0	11.9	 25
943	 15	106.0	14.3	 25
944	 15	58.0	11.2	 25
945	 15	71.0	12.5	 25
946	 15	62.0	10.9	 25
947	 15	65.0	9.8	 25
948	 15	61.0	10.2	 25
949	 15	70.0	12.3	 25
950	 15	99.0	12.5	 25
951	 15	76.0	13.3	 25
952	 15	68.0	14.5	 25
953	 15	49.0	7.2	 25
954	 15	88.0	15.9	 25
955	 15	68.0	10.0	 25
956	 15	94.0	13.8	 25
957	 15	105.0	16.2	 25
958	 15	62.0	11.2	 25
959	 15	49.0	8.1	 25
960	 15	56.0	8.4	 25
961	 15	2677.0	500.4	 25
962	 15	87.0	15.5	 25
963	 15	65.0	10.5	 25
964	 15	57.0	9.1	 25
965	 15	52.0	5.7	 25
966	 15	67.0	8.9	 25
967	 15	128.0	16.9	 25
968	 15	67.0	12.3	 25
969	 15	84.0	14.2	 25
970	 15	105.0	16.4	 25
971	 15	88.0	10.7	 25
972	 15	95.0	13.8	 25
973	 15	112.0	11.7	 25
974	 15	51.0	7.4	 25
975	 15	101.0	16.0	 25
976	 15	141.0	17.6	 25
977	 15	99.0	11.5	 25
978	 15	53.0	7.5	 25
979	 15	85.0	14.5	 25
980	 15	68.0	9.3	 25
981	 15	61.0	11.5	 25
982	 15	73.0	14.3	 25
983	 15	132.0	25.2	 25
984	 15	95.0	18.9	 25
985	 15	58.0	8.8	 25
986	 15	63.0	9.3	 25
987	 15	78.0	8.9	 25
988	 15	113.0	17.3	 25
989	 15	96.0	13.3	 25
990	 15	156.0	18.9	 25
991	 15	119.0	15.5	 25
992	 15	72.0	9.4	 25
993	 15	59.0	12.2	 25
994	 15	63.0	11.8	 25
995	 15	92.0	13.1	 25
996	 15	158.0	22.1	 25
997	 15	111.0	17.6	 25
998	 15	135.0	19.8	 25
999	 15	195.0	33.3	 25
1000	 15	127.0	21.1	 25
1001	 15	73.0	17.6	 25
  0	 16	3353.0	528.7	 25
  1	 16	102.0	21.5	 25
  2	 16	97.0	15.0	 25
  3	 16	128.0	15.1	 25
  4	 16	60.0	9.1	 25
  5	 16	313.0	63.4	 25
  6	 16	93.0	15.0	 25
  7	 16	136.0	20.1	 25
  8	 16	89.0	14.7	 25
  9	 16	71.0	10.5	 25
 10	 16	66.0	11.1	 25
 11	 16	52.0	6.6	 25
 12	 16	65.0	15.8	 25
 13	 16	78.0	14.4	 25
 14	 16	88.0	17.7	 25
 15	 16	91.0	12.5	 25
 16	 16	84.0	16.5	 25
 17	 16	123.0	20.8	 25
 18	 16	65.0	11.8	 25
 19	 16	53.0	7.7	 25
 20	 16	65.0	12.7	 25
 21	 16	66.0	9.9	 25
 22	 16	65.0	9.5	 25
 23	 16	100.0	19.6	 25
 24	 16	320.0	45.8	 25
 25	 16	71.0	11.3	 25
 26	 16	59.0	9.6	 25
 27	 16	61.0	12.5	 25
 28	 16	60.0	8.0	 25
 29	 16	69.0	12.1	 25
 30	 16	80.0	16.1	 25
 31	 16	73.0	10.9	 25
 32	 16	67.0	11.4	 25
 33	 16	353.0	55.0	 25
 34	 16	75.0	17.5	 25
 35	 16	164.0	28.2	 25
 36	 16	63.0	11.3	 25
 37	 16	59.0	9.0	 25
 38	 16	46.0	7.1	 25
 39	 16	69.0	15.1	 25
 40	 16	46.0	6.2	 25
 41	 16	74.0	8.5	 25
 42	 16	66.0	9.8	 25
 43	 16	85.0	15.6	 25
 44	 16	63.0	10.0	 25
 45	 16	66.0	11.6	 25
 46	 16	80.0	11.7	 25
 47	 16	150.0	23.5	 25
 48	 16	64.0	11.2	 25
 49	 16	52.0	9.9	 25
 50	 16	66.0	11.8	 25
 51	 16	63.0	12.5	 25
 52	 16	64.0	12.3	 25
 53	 16	56.0	7.6	 25
 54	 16	58.0	10.2	 25
 55	 16	61.0	13.2	 25
 56	 16	67.0	13.5	 25
 57	 16	59.0	11.7	 25
 58	 16	99.0	14.3	 25
 59	 16	93.0	14.0	 25
 60	 16	68.0	11.9	 25
 61	 16	72.0	13.4	 25
 62	 16	79.0	13.6	 25
 63	 16	93.0	18.6	 25
 64	 16	62.0	16.0	 25
 65	 16	80.0	15.9	 25
 66	 16	77.0	11.6	 25
 67	 16	49.0	8.9	 25
 68	 16	70.0	8.8	 25
 69	 16	67.0	9.3	 25
 70	 16	60.0	7.0	 25
 71	 16	67.0	12.2	 25
 72	 16	79.0	16.8	 25
 73	 16	125.0	20.3	 25
 74	 16	62.0	8.8	 25
 75	 16	82.0	15.3	 25
 76	 16	69.0	13.3	 25
 77	 16	63.0	11.7	 25
 78	 16	68.0	12.9	 25
 79	 16	152.0	22.7	 25
 80	 16	85.0	14.3	 25
 81	 16	70.0	10.4	 25
 82	 16	115.0	22.4	 25
 83	 16	89.0	15.4	 25
 84	 16	73.0	10.5	 25
 85	 16	84.0	18.9	 25
 86	 16	125.0	17.3	 25
 87	 16	191.0	24.9	 25
 88	 16	194.0	32.7	 25
 89	 16	99.0	23.3	 25
 90	 16	69.0	13.9	 25
 91	 16	56.0	8.3	 25
 92	 16	77.0	18.3	 25
 93	 16	76.0	15.1	 25
 94	 16	63.0	12.4	 25
 95	 16	73.0	12.6	 25
 96	 16	76.0	10.0	 25
 97	 16	86.0	17.2	 25
 98	 16	80.0	11.2	 25
 99	 16	80.0	14.6	 25
100	 16	62.0	12.0	 25
101	 16	67.0	13.3	 25
102	 16	46.0	6.4	 25
103	 16	45.0	8.2	 25
104	 16	65.0	13.9	 25
105	 16	72.0	13.4	 25
106	 16	74.0	10.5	 25
107	 16	72.0	10.3	 25
108	 16	124.0	28.7	 25
109	 16	91.0	16.4	 25
110	 16	68.0	12.9	 25
111	 16	54.0	7.0	 25
112	 16	59.0	10.0	 25
113	 16	178.0	27.2	 25
114	 16	63.0	10.8	 25
115	 16	85.0	12.3	 25
116	 16	69.0	13.7	 25
117	 16	65.0	8.4	 25
118	 16	63.0	11.7	 25
119	 16	66.0	12.1	 25
120	 16	336.0	43.1	 25
121	 16	58.0	8.1	 25
122	 16	66.0	8.5	 25
123	 16	83.0	14.0	 25
124	 16	71.0	10.9	 25
125	 16	94.0	15.2	 25
126	 16	77.0	16.0	 25
127	 16	102.0	17.8	 25
128	 16	63.0	7.5	 25
129	 16	83.0	15.1	 25
130	 16	100.0	18.6	 25
131	 16	69.0	12.1	 25
132	 16	75.0	14.3	 25
133	 16	98.0	18.7	 25
134	 16	97.0	14.2	 25
135	 16	51.0	8.8	 25
136	 16	63.0	9.0	 25
137	 16	82.0	15.6	 25
138	 16	342.0	47.6	 25
139	 16	71.0	10.7	 25
140	 16	69.0	10.6	 25
141	 16	189.0	33.7	 25
142	 16	83.0	13.1	 25
143	 16	72.0	13.4	 25
144	 16	91.0	14.0	 25
145	 16	104.0	14.7	 25
146	 16	61.0	11.1	 25
147	 16	97.0	15.7	 25
148	 16	51.0	9.6	 25
149	 16	58.0	9.5	 25
150	 16	61.0	9.7	 25
151	 16	68.0	12.5	 25
152	 16	69.0	10.5	 25
153	 16	70.0	9.5	 25
154	 16	79.0	14.4	 25
155	 16	71.0	14.1	 25
156	 16	63.0	8.0	 25
157	 16	53.0	8.9	 25
158	 16	73.0	8.7	 25
159	 16	50.0	9.6	 25
160	 16	90.0	15.7	 25
161	 16	83.0	18.3	 25
162	 16	61.0	9.7	 25
163	 16	84.0	39.6	 25
164	 16	53.0	6.5	 25
165	 16	91.0	18.3	 25
166	 16	95.0	13.1	 25
167	 16	2222.0	340.9	 25
168	 16	76.0	11.6	 25
169	 16	78.0	13.6	 25
170	 16	62.0	8.5	 25
171	 16	68.0	12.7	 25
172	 16	86.0	14.3	 25
173	 16	200.0	24.4	 25
174	 16	70.0	13.0	 25
175	 16	66.0	11.1	 25
176	 16	56.0	6.6	 25
177	 16	58.0	10.8	 25
178	 16	409.0	49.0	 25
179	 16	77.0	14.5	 25
180	 16	73.0	14.6	 25
181	 16	76.0	16.7	 25
182	 16	50.0	6.7	 25
183	 16	81.0	13.3	 25
184	 16	83.0	14.9	 25
185	 16	83.0	8.3	 25
186	 16	63.0	8.5	 25
187	 16	132.0	22.3	 25
188	 16	87.0	13.5	 25
189	 16	105.0	18.4	 25
190	 16	57.0	6.9	 25
191	 16	133.0	19.4	 25
192	 16	56.0	7.1	 25
193	 16	100.0	17.6	 25
194	 16	66.0	8.9	 25
195	 16	54.0	10.0	 25
196	 16	51.0	7.6	 25
197	 16	66.0	11.3	 25
198	 16	49.0	7.1	 25
199	 16	72.0	7.2	 25
200	 16	615.0	72.5	 25
201	 16	92.0	10.7	 25
202	 16	55.0	7.8	 25
203	 16	104.0	16.1	 25
204	 16	61.0	10.7	 25
205	 16	109.0	23.0	 25
206	 16	53.0	9.3	 25
207	 16	50.0	5.4	 25
208	 16	58.0	8.2	 25
209	 16	140.0	27.0	 25
210	 16	70.0	9.8	 25
211	 16	68.0	11.5	 25
212	 16	49.0	5.7	 25
213	 16	72.0	12.7	 25
214	 16	97.0	14.9	 25
215	 16	78.0	14.5	 25
216	 16	103.0	16.8	 25
217	 16	87.0	6.9	 25
218	 16	74.0	14.6	 25
219	 16	60.0	8.3	 25
220	 16	59.0	8.4	 25
221	 16	50.0	5.5	 25
222	 16	68.0	10.0	 25
223	 16	54.0	5.0	 25
224	 16	56.0	10.9	 25
225	 16	58.0	8.8	 25
226	 16	66.0	14.8	 25
227	 16	72.0	12.3	 25
228	 16	54.0	8.4	 25
229	 16	57.0	8.0	 25
230	 16	91.0	14.5	 25
231	 16	80.0	12.1	 25
232	 16	69.0	9.2	 25
233	 16	70.0	12.6	 25
234	 16	52.0	9.2	 25
235	 16	74.0	13.3	 25
236	 16	58.0	8.3	 25
237	 16	62.0	10.7	 25
238	 16	524.0	74.2	 25
239	 16	77.0	12.8	 25
240	 16	78.0	14.9	 25
241	 16	64.0	12.5	 25
242	 16	54.0	7.7	 25
243	 16	75.0	12.6	 25
244	 16	48.0	7.4	 25
245	 16	56.0	8.5	 25
246	 16	71.0	13.7	 25
247	 16	51.0	7.1	 25
248	 16	72.0	9.5	 25
249	 16	63.0	6.0	 25
250	 16	211.0	52.6	 25
251	 16	61.0	6.7	 25
252	 16	66.0	13.4	 25
253	 16	64.0	10.4	 25
254	 16	62.0	11.0	 25
255	 16	70.0	8.6	 25
256	 16	64.0	14.4	 25
257	 16	64.0	9.7	 25
258	 16	52.0	7.2	 25
259	 16	126.0	11.6	 25
260	 16	176.0	15.4	 25
261	 16	75.0	7.5	 25
262	 16	63.0	9.6	 25
263	 16	83.0	13.4	 25
264	 16	67.0	8.1	 25
265	 16	61.0	8.3	 25
266	 16	61.0	5.5	 25
267	 16	74.0	7.3	 25
268	 16	65.0	12.2	 25
269	 16	52.0	5.2	 25
270	 16	66.0	10.9	 25
271	 16	65.0	8.2	 25
272	 16	62.0	10.7	 25
273	 16	59.0	8.5	 25
274	 16	68.0	12.6	 25
275	 16	67.0	14.0	 25
276	 16	57.0	10.7	 25
277	 16	66.0	11.2	 25
278	 16	66.0	10.6	 25
279	 16	55.0	10.0	 25
280	 16	49.0	10.8	 25
281	 16	51.0	7.6	 25
282	 16	76.0	11.8	 25
283	 16	61.0	5.8	 25
284	 16	69.0	12.0	 25
285	 16	59.0	10.3	 25
286	 16	91.0	13.7	 25
287	 16	64.0	9.2	 25
288	 16	95.0	17.9	 25
289	 16	87.0	8.7	 25
290	 16	68.0	11.1	 25
291	 16	75.0	13.9	 25
292	 16	53.0	8.0	 25
293	 16	46.0	8.3	 25
294	 16	74.0	13.0	 25
295	 16	142.0	20.4	 25
296	 16	64.0	10.1	 25
297	 16	67.0	9.6	 25
298	 16	73.0	12.4	 25
299	 16	81.0	11.1	 25
300	 16	68.0	10.1	 25
301	 16	83.0	11.9	 25
302	 16	100.0	14.0	 25
303	 16	139.0	19.0	 25
304	 16	130.0	18.8	 25
305	 16	62.0	8.8	 25
306	 16	76.0	9.9	 25
307	 16	102.0	17.7	 25
308	 16	82.0	14.6	 25
309	 16	412.0	56.7	 25
310	 16	81.0	12.8	 25
311	 16	61.0	12.2	 25
312	 16	65.0	9.1	 25
313	 16	70.0	10.3	 25
314	 16	79.0	9.5	 25
315	 16	77.0	6.3	 25
316	 16	113.0	15.3	 25
317	 16	263.0	29.8	 25
318	 16	72.0	13.6	 25
319	 16	83.0	12.0	 25
320	 16	61.0	11.8	 25
321	 16	102.0	16.3	 25
322	 16	96.0	16.1	 25
323	 16	66.0	10.6	 25
324	 16	59.0	10.8	 25
325	 16	75.0	6.6	 25
326	 16	74.0	17.1	 25
327	 16	49.0	8.7	 25
328	 16	67.0	12.5	 25
329	 16	63.0	8.0	 25
330	 16	79.0	12.5	 25
331	 16	64.0	14.4	 25
332	 16	76.0	9.6	 25
333	 16	71.0	11.3	 25
334	 16	75.0	13.8	 25
335	 16	89.0	16.0	 25
336	 16	71.0	10.8	 25
337	 16	64.0	13.7	 25
338	 16	67.0	12.4	 25
339	 16	65.0	15.2	 25
340	 16	66.0	14.1	 25
341	 16	62.0	9.9	 25
342	 16	93.0	20.7	 25
343	 16	79.0	7.6	 25
344	 16	116.0	17.6	 25
345	 16	78.0	14.3	 25
346	 16	58.0	10.1	 25
347	 16	83.0	12.3	 25
348	 16	135.0	22.7	 25
349	 16	76.0	10.5	 25
350	 16	74.0	14.8	 25
351	 16	101.0	15.7	 25
352	 16	89.0	19.7	 25
353	 16	55.0	10.0	 25
354	 16	73.0	11.6	 25
355	 16	68.0	11.7	 25
356	 16	110.0	24.1	 25
357	 16	81.0	12.0	 25
358	 16	76.0	12.1	 25
359	 16	82.0	14.8	 25
360	 16	66.0	9.3	 25
361	 16	81.0	13.8	 25
362	 16	519.0	88.6	 25
363	 16	95.0	10.7	 25
364	 16	71.0	12.0	 25
365	 16	68.0	11.7	 25
366	 16	81.0	12.3	 25
367	 16	636.0	52.7	 25
368	 16	114.0	18.5	 25
369	 16	679.0	120.7	 25
370	 16	89.0	19.3	 25
371	 16	60.0	7.8	 25
372	 16	61.0	11.6	 25
373	 16	81.0	11.3	 25
374	 16	77.0	12.1	 25
375	 16	68.0	12.1	 25
376	 16	64.0	10.7	 25
377	 16	140.0	28.0	 25
378	 16	104.0	14.8	 25
379	 16	86.0	15.2	 25
380	 16	49.0	8.6	 25
381	 16	66.0	11.6	 25
382	 16	61.0	9.6	 25
383	 16	65.0	16.4	 25
384	 16	49.0	5.9	 25
385	 16	57.0	8.8	 25
386	 16	73.0	13.5	 25
387	 16	153.0	28.1	 25
388	 16	65.0	11.1	 25
389	 16	134.0	19.5	 25
390	 16	132.0	23.3	 25
391	 16	94.0	9.6	 25
392	 16	75.0	15.3	 25
393	 16	144.0	26.1	 25
394	 16	1099.0	94.7	 25
395	 16	624.0	44.9	 25
396	 16	60.0	8.9	 25
397	 16	63.0	8.5	 25
398	 16	89.0	11.9	 25
399	 16	69.0	12.9	 25
400	 16	151.0	27.9	 25
401	 16	83.0	14.8	 25
402	 16	96.0	13.5	 25
403	 16	84.0	15.8	 25
404	 16	76.0	14.8	 25
405	 16	131.0	18.0	 25
406	 16	105.0	21.4	 25
407	 16	69.0	15.4	 25
408	 16	160.0	27.0	 25
409	 16	93.0	14.3	 25
410	 16	90.0	11.2	 25
411	 16	88.0	13.6	 25
412	 16	77.0	9.2	 25
413	 16	56.0	9.3	 25
414	 16	67.0	12.2	 25
415	 16	59.0	11.3	 25
416	 16	63.0	12.5	 25
417	 16	62.0	10.9	 25
418	 16	67.0	10.6	 25
419	 16	57.0	13.0	 25
420	 16	57.0	14.1	 25
421	 16	80.0	13.5	 25
422	 16	160.0	25.3	 25
423	 16	150.0	39.6	 25
424	 16	110.0	14.7	 25
425	 16	69.0	9.3	 25
426	 16	46.0	7.7	 25
427	 16	44.0	9.9	 25
428	 16	50.0	7.4	 25
429	 16	65.0	13.9	 25
430	 16	74.0	13.7	 25
431	 16	65.0	13.9	 25
432	 16	56.0	11.6	 25
433	 16	61.0	11.4	 25
434	 16	67.0	9.4	 25
435	 16	54.0	10.1	 25
436	 16	60.0	9.4	 25
437	 16	52.0	6.5	 25
438	 16	974.0	91.2	 25
439	 16	67.0	8.0	 25
440	 16	73.0	10.1	 25
441	 16	91.0	16.7	 25
442	 16	62.0	12.3	 25
443	 16	147.0	19.2	 25
444	 16	94.0	12.3	 25
445	 16	76.0	16.7	 25
446	 16	49.0	7.3	 25
447	 16	59.0	12.0	 25
448	 16	58.0	9.0	 25
449	 16	65.0	10.6	 25
450	 16	59.0	9.8	 25
451	 16	59.0	11.9	 25
452	 16	62.0	10.0	 25
453	 16	60.0	10.8	 25
454	 16	57.0	8.1	 25
455	 16	88.0	14.4	 25
456	 16	126.0	20.2	 25
457	 16	72.0	11.4	 25
458	 16	68.0	10.1	 25
459	 16	69.0	13.7	 25
460	 16	65.0	7.9	 25
461	 16	155.0	26.4	 25
462	 16	58.0	10.7	 25
463	 16	108.0	21.7	 25
464	 16	62.0	11.4	 25
465	 16	84.0	12.1	 25
466	 16	63.0	12.4	 25
467	 16	54.0	11.0	 25
468	 16	49.0	8.1	 25
469	 16	103.0	16.7	 25
470	 16	74.0	15.6	 25
471	 16	73.0	8.5	 25
472	 16	104.0	12.6	 25
473	 16	55.0	7.7	 25
474	 16	64.0	11.8	 25
475	 16	54.0	9.8	 25
476	 16	66.0	9.4	 25
477	 16	58.0	10.1	 25
478	 16	81.0	14.8	 25
479	 16	70.0	15.0	 25
480	 16	133.0	31.2	 25
481	 16	68.0	12.3	 25
482	 16	97.0	20.2	 25
483	 16	83.0	13.7	 25
484	 16	67.0	13.3	 25
485	 16	80.0	15.7	 25
486	 16	66.0	11.9	 25
487	 16	53.0	9.5	 25
488	 16	76.0	14.8	 25
489	 16	64.0	11.8	 25
490	 16	62.0	10.0	 25
491	 16	62.0	9.5	 25
492	 16	89.0	18.3	 25
493	 16	62.0	10.6	 25
494	 16	105.0	17.8	 25
495	 16	69.0	14.6	 25
496	 16	127.0	20.2	 25
497	 16	122.0	19.4	 25
498	 16	64.0	11.2	 25
499	 16	78.0	10.0	 25
500	 16	64.0	11.8	 25
501	 16	75.0	16.8	 25
502	 16	76.0	14.9	 25
503	 16	60.0	10.7	 25
504	 16	56.0	6.7	 25
505	 16	79.0	14.8	 25
506	 16	92.0	19.6	 25
507	 16	101.0	21.4	 25
508	 16	67.0	10.3	 25
509	 16	94.0	16.4	 25
510	 16	75.0	8.6	 25
511	 16	465.0	62.1	 25
512	 16	81.0	11.8	 25
513	 16	75.0	9.9	 25
514	 16	76.0	11.7	 25
515	 16	76.0	8.5	 25
516	 16	118.0	17.3	 25
517	 16	58.0	8.4	 25
518	 16	82.0	11.2	 25
519	 16	93.0	15.6	 25
520	 16	118.0	19.4	 25
521	 16	170.0	23.9	 25
522	 16	93.0	19.2	 25
523	 16	158.0	32.0	 25
524	 16	58.0	10.5	 25
525	 16	58.0	9.1	 25
526	 16	73.0	12.9	 25
527	 16	65.0	11.1	 25
528	 16	74.0	14.0	 25
529	 16	71.0	12.3	 25
530	 16	60.0	11.0	 25
531	 16	54.0	6.6	 25
532	 16	87.0	15.3	 25
533	 16	122.0	20.7	 25
534	 16	66.0	10.0	 25
535	 16	124.0	16.3	 25
536	 16	153.0	23.1	 25
537	 16	113.0	17.4	 25
538	 16	266.0	32.8	 25
539	 16	516.0	120.2	 25
540	 16	69.0	11.5	 25
541	 16	82.0	16.0	 25
542	 16	84.0	12.0	 25
543	 16	49.0	7.0	 25
544	 16	66.0	10.9	 25
545	 16	84.0	10.5	 25
546	 16	51.0	11.3	 25
547	 16	67.0	10.4	 25
548	 16	59.0	12.1	 25
549	 16	56.0	6.3	 25
550	 16	55.0	8.9	 25
551	 16	376.0	31.5	 25
552	 16	100.0	24.2	 25
553	 16	60.0	8.4	 25
554	 16	64.0	11.5	 25
555	 16	87.0	16.5	 25
556	 16	62.0	10.0	 25
557	 16	62.0	13.2	 25
558	 16	84.0	14.6	 25
559	 16	83.0	14.7	 25
560	 16	57.0	10.1	 25
561	 16	54.0	6.7	 25
562	 16	55.0	9.0	 25
563	 16	60.0	8.6	 25
564	 16	81.0	10.6	 25
565	 16	51.0	10.3	 25
566	 16	70.0	9.7	 25
567	 16	108.0	13.9	 25
568	 16	76.0	13.2	 25
569	 16	116.0	15.8	 25
570	 16	81.0	14.0	 25
571	 16	86.0	17.5	 25
572	 16	69.0	11.4	 25
573	 16	69.0	15.2	 25
574	 16	56.0	10.1	 25
575	 16	59.0	8.6	 25
576	 16	52.0	9.7	 25
577	 16	64.0	11.6	 25
578	 16	50.0	10.8	 25
579	 16	201.0	34.7	 25
580	 16	58.0	9.2	 25
581	 16	63.0	7.2	 25
582	 16	170.0	20.5	 25
583	 16	136.0	25.4	 25
584	 16	166.0	23.7	 25
585	 16	58.0	8.0	 25
586	 16	137.0	27.6	 25
587	 16	87.0	14.4	 25
588	 16	50.0	9.0	 25
589	 16	62.0	8.3	 25
590	 16	74.0	11.8	 25
591	 16	66.0	9.2	 25
592	 16	71.0	9.4	 25
593	 16	54.0	8.1	 25
594	 16	59.0	10.3	 25
595	 16	70.0	9.0	 25
596	 16	58.0	5.9	 25
597	 16	56.0	8.4	 25
598	 16	71.0	15.0	 25
599	 16	92.0	15.0	 25
600	 16	108.0	18.5	 25
601	 16	92.0	10.6	 25
602	 16	75.0	12.4	 25
603	 16	66.0	8.9	 25
604	 16	103.0	14.3	 25
605	 16	84.0	14.1	 25
606	 16	76.0	9.2	 25
607	 16	67.0	10.5	 25
608	 16	74.0	11.9	 25
609	 16	72.0	12.9	 25
610	 16	71.0	7.7	 25
611	 16	85.0	12.6	 25
612	 16	60.0	9.8	 25
613	 16	64.0	10.0	 25
614	 16	60.0	8.1	 25
615	 16	60.0	7.8	 25
616	 16	52.0	7.8	 25
617	 16	62.0	10.9	 25
618	 16	71.0	12.6	 25
619	 16	59.0	9.9	 25
620	 16	84.0	10.8	 25
621	 16	71.0	11.6	 25
622	 16	82.0	11.3	 25
623	 16	73.0	12.1	 25
624	 16	91.0	13.8	 25
625	 16	68.0	11.7	 25
626	 16	104.0	16.0	 25
627	 16	86.0	15.0	 25
628	 16	61.0	9.4	 25
629	 16	58.0	8.5	 25
630	 16	59.0	8.6	 25
631	 16	57.0	8.9	 25
632	 16	60.0	7.3	 25
633	 16	56.0	7.1	 25
634	 16	82.0	20.3	 25
635	 16	55.0	7.5	 25
636	 16	74.0	7.3	 25
637	 16	60.0	9.6	 25
638	 16	84.0	14.6	 25
639	 16	63.0	11.7	 25
640	 16	88.0	20.5	 25
641	 16	61.0	9.1	 25
642	 16	54.0	6.7	 25
643	 16	65.0	9.8	 25
644	 16	57.0	10.5	 25
645	 16	54.0	5.9	 25
646	 16	199.0	26.7	 25
647	 16	60.0	10.0	 25
648	 16	50.0	7.1	 25
649	 16	47.0	3.8	 25
650	 16	54.0	8.2	 25
651	 16	59.0	9.2	 25
652	 16	64.0	6.7	 25
653	 16	72.0	11.8	 25
654	 16	79.0	10.0	 25
655	 16	74.0	13.2	 25
656	 16	58.0	9.4	 25
657	 16	69.0	12.8	 25
658	 16	71.0	12.0	 25
659	 16	52.0	7.0	 25
660	 16	113.0	16.2	 25
661	 16	52.0	6.3	 25
662	 16	54.0	7.7	 25
663	 16	81.0	15.9	 25
664	 16	122.0	24.7	 25
665	 16	86.0	13.2	 25
666	 16	74.0	9.5	 25
667	 16	71.0	10.9	 25
668	 16	54.0	7.8	 25
669	 16	48.0	8.4	 25
670	 16	101.0	13.1	 25
671	 16	97.0	17.6	 25
672	 16	81.0	11.3	 25
673	 16	47.0	7.4	 25
674	 16	54.0	10.6	 25
675	 16	76.0	8.3	 25
676	 16	79.0	13.1	 25
677	 16	75.0	8.8	 25
678	 16	68.0	11.9	 25
679	 16	75.0	12.1	 25
680	 16	55.0	7.2	 25
681	 16	58.0	6.9	 25
682	 16	67.0	13.7	 25
683	 16	54.0	9.1	 25
684	 16	76.0	14.3	 25
685	 16	107.0	20.4	 25
686	 16	75.0	6.4	 25
687	 16	82.0	13.1	 25
688	 16	92.0	13.9	 25
689	 16	70.0	10.6	 25
690	 16	54.0	7.0	 25
691	 16	53.0	10.6	 25
692	 16	51.0	7.3	 25
693	 16	53.0	7.6	 25
694	 16	64.0	11.3	 25
695	 16	75.0	14.8	 25
696	 16	54.0	5.6	 25
697	 16	58.0	6.6	 25
698	 16	78.0	11.6	 25
699	 16	75.0	14.2	 25
700	 16	76.0	10.8	 25
701	 16	298.0	37.5	 25
702	 16	121.0	18.1	 25
703	 16	62.0	10.6	 25
704	 16	80.0	12.4	 25
705	 16	108.0	17.9	 25
706	 16	65.0	10.6	 25
707	 16	119.0	15.9	 25
708	 16	62.0	9.4	 25
709	 16	72.0	13.5	 25
710	 16	944.0	136.3	 25
711	 16	168.0	21.0	 25
712	 16	53.0	11.1	 25
713	 16	58.0	11.6	 25
714	 16	149.0	31.0	 25
715	 16	67.0	9.3	 25
716	 16	55.0	14.9	 25
717	 16	69.0	8.6	 25
718	 16	69.0	12.7	 25
719	 16	75.0	14.9	 25
720	 16	67.0	17.1	 25
721	 16	64.0	6.8	 25
722	 16	58.0	9.2	 25
723	 16	46.0	7.7	 25
724	 16	61.0	10.2	 25
725	 16	81.0	13.6	 25
726	 16	50.0	8.7	 25
727	 16	63.0	8.8	 25
728	 16	81.0	11.6	 25
729	 16	64.0	9.3	 25
730	 16	80.0	11.5	 25
731	 16	147.0	23.6	 25
732	 16	46.0	4.9	 25
733	 16	67.0	11.4	 25
734	 16	48.0	8.6	 25
735	 16	67.0	9.1	 25
736	 16	53.0	8.1	 25
737	 16	69.0	10.9	 25
738	 16	57.0	9.6	 25
739	 16	58.0	10.4	 25
740	 16	46.0	6.6	 25
741	 16	66.0	11.7	 25
742	 16	77.0	14.2	 25
743	 16	76.0	15.6	 25
744	 16	53.0	6.0	 25
745	 16	75.0	18.5	 25
746	 16	64.0	11.5	 25
747	 16	63.0	10.4	 25
748	 16	68.0	10.2	 25
749	 16	78.0	8.1	 25
750	 16	310.0	50.5	 25
751	 16	66.0	9.9	 25
752	 16	68.0	14.6	 25
753	 16	48.0	10.1	 25
754	 16	171.0	36.4	 25
755	 16	133.0	24.8	 25
756	 16	786.0	93.3	 25
757	 16	114.0	17.6	 25
758	 16	239.0	28.4	 25
759	 16	85.0	12.8	 25
760	 16	192.0	27.4	 25
761	 16	104.0	17.3	 25
762	 16	65.0	9.1	 25
763	 16	113.0	21.7	 25
764	 16	59.0	13.1	 25
765	 16	50.0	7.4	 25
766	 16	51.0	6.1	 25
767	 16	78.0	9.4	 25
768	 16	63.0	9.1	 25
769	 16	53.0	9.3	 25
770	 16	85.0	14.9	 25
771	 16	82.0	10.5	 25
772	 16	2740.0	287.6	 25
773	 16	117.0	15.8	 25
774	 16	56.0	8.5	 25
775	 16	95.0	15.0	 25
776	 16	63.0	13.9	 25
777	 16	76.0	11.0	 25
778	 16	67.0	10.8	 25
779	 16	57.0	12.6	 25
780	 16	58.0	10.8	 25
781	 16	59.0	10.8	 25
782	 16	77.0	17.3	 25
783	 16	60.0	11.6	 25
784	 16	90.0	18.0	 25
785	 16	74.0	15.5	 25
786	 16	91.0	18.1	 25
787	 16	55.0	10.5	 25
788	 16	65.0	11.0	 25
789	 16	66.0	8.9	 25
790	 16	83.0	12.5	 25
791	 16	97.0	16.4	 25
792	 16	98.0	14.5	 25
793	 16	68.0	10.5	 25
794	 16	74.0	14.2	 25
795	 16	129.0	22.8	 25
796	 16	76.0	12.9	 25
797	 16	83.0	16.2	 25
798	 16	74.0	11.9	 25
799	 16	69.0	15.1	 25
800	 16	70.0	11.9	 25
801	 16	74.0	15.2	 25
802	 16	68.0	14.6	 25
803	 16	48.0	6.9	 25
804	 16	66.0	11.4	 25
805	 16	291.0	29.6	 25
806	 16	152.0	26.4	 25
807	 16	45.0	6.8	 25
808	 16	62.0	10.1	 25
809	 16	59.0	10.1	 25
810	 16	54.0	10.7	 25
811	 16	63.0	11.8	 25
812	 16	67.0	14.1	 25
813	 16	65.0	14.0	 25
814	 16	54.0	10.0	 25
815	 16	64.0	13.3	 25
816	 16	58.0	10.6	 25
817	 16	57.0	9.6	 25
818	 16	56.0	13.5	 25
819	 16	63.0	12.4	 25
820	 16	61.0	10.9	 25
821	 16	50.0	9.0	 25
822	 16	93.0	20.6	 25
823	 16	88.0	15.1	 25
824	 16	71.0	15.9	 25
825	 16	63.0	13.5	 25
826	 16	67.0	13.8	 25
827	 16	58.0	12.2	 25
828	 16	74.0	10.9	 25
829	 16	108.0	19.2	 25
830	 16	287.0	46.6	 25
831	 16	76.0	15.4	 25
832	 16	70.0	10.3	 25
833	 16	54.0	10.6	 25
834	 16	61.0	11.7	 25
835	 16	67.0	14.3	 25
836	 16	61.0	12.0	 25
837	 16	103.0	18.1	 25
838	 16	227.0	34.8	 25
839	 16	77.0	8.9	 25
840	 16	114.0	18.0	 25
841	 16	113.0	21.1	 25
842	 16	63.0	16.4	 25
843	 16	52.0	11.6	 25
844	 16	123.0	22.0	 25
845	 16	58.0	12.4	 25
846	 16	51.0	8.3	 25
847	 16	55.0	12.8	 25
848	 16	88.0	14.6	 25
849	 16	86.0	13.3	 25
850	 16	62.0	7.9	 25
851	 16	81.0	13.6	 25
852	 16	61.0	12.0	 25
853	 16	71.0	11.6	 25
854	 16	79.0	12.3	 25
855	 16	68.0	12.3	 25
856	 16	108.0	19.2	 25
857	 16	111.0	16.8	 25
858	 16	96.0	21.3	 25
859	 16	71.0	13.3	 25
860	 16	59.0	11.2	 25
861	 16	65.0	9.8	 25
862	 16	77.0	17.7	 25
863	 16	148.0	19.1	 25
864	 16	134.0	19.2	 25
865	 16	108.0	14.0	 25
866	 16	88.0	14.5	 25
867	 16	66.0	16.7	 25
868	 16	60.0	11.5	 25
869	 16	55.0	10.1	 25
870	 16	58.0	12.2	 25
871	 16	109.0	21.6	 25
872	 16	64.0	12.6	 25
873	 16	54.0	9.3	 25
874	 16	72.0	12.0	 25
875	 16	76.0	11.8	 25
876	 16	54.0	15.6	 25
877	 16	121.0	25.3	 25
878	 16	76.0	13.8	 25
879	 16	71.0	13.4	 25
880	 16	102.0	18.5	 25
881	 16	115.0	20.6	 25
882	 16	73.0	11.5	 25
883	 16	69.0	12.0	 25
884	 16	58.0	11.7	 25
885	 16	60.0	9.2	 25
886	 16	60.0	8.6	 25
887	 16	66.0	12.7	 25
888	 16	65.0	11.7	 25
889	 16	56.0	8.5	 25
890	 16	52.0	6.2	 25
891	 16	98.0	21.1	 25
892	 16	60.0	9.8	 25
893	 16	60.0	11.6	 25
894	 16	68.0	12.2	 25
895	 16	78.0	13.0	 25
896	 16	73.0	9.8	 25
897	 16	55.0	8.1	 25
898	 16	71.0	17.8	 25
899	 16	91.0	13.3	 25
900	 16	120.0	21.8	 25
901	 16	79.0	12.6	 25
902	 16	84.0	12.1	 25
903	 16	165.0	23.2	 25
904	 16	103.0	17.4	 25
905	 16	50.0	8.2	 25
906	 16	53.0	9.8	 25
907	 16	62.0	11.1	 25
908	 16	65.0	10.1	 25
909	 16	69.0	12.6	 25
910	 16	75.0	12.3	 25
911	 16	61.0	11.4	 25
912	 16	105.0	19.2	 25
913	 16	55.0	10.5	 25
914	 16	75.0	12.8	 25
915	 16	75.0	14.9	 25
916	 16	54.0	6.7	 25
917	 16	66.0	14.5	 25
918	 16	78.0	10.8	 25
919	 16	74.0	9.8	 25
920	 16	77.0	16.0	 25
921	 16	61.0	8.7	 25
922	 16	109.0	16.4	 25
923	 16	83.0	15.0	 25
924	 16	68.0	8.6	 25
925	 16	119.0	13.2	 25
926	 16	72.0	17.6	 25
927	 16	99.0	19.4	 25
928	 16	50.0	8.3	 25
929	 16	51.0	8.9	 25
930	 16	57.0	7.8	 25
931	 16	86.0	15.6	 25
932	 16	62.0	10.9	 25
933	 16	90.0	16.5	 25
934	 16	66.0	10.1	 25
935	 16	80.0	16.4	 25
936	 16	53.0	6.8	 25
937	 16	66.0	7.3	 25
938	 16	55.0	9.9	 25
939	 16	58.0	10.0	 25
940	 16	80.0	11.7	 25
941	 16	146.0	21.2	 25
942	 16	70.0	9.1	 25
943	 16	70.0	11.4	 25
944	 16	68.0	12.7	 25
945	 16	54.0	9.5	 25
946	 16	51.0	9.2	 25
947	 16	56.0	12.2	 25
948	 16	53.0	7.1	 25
949	 16	64.0	11.7	 25
950	 16	82.0	10.9	 25
951	 16	75.0	12.6	 25
952	 16	58.0	8.9	 25
953	 16	63.0	11.1	 25
954	 16	100.0	26.5	 25
955	 16	54.0	7.2	 25
956	 16	79.0	10.2	 25
957	 16	76.0	10.2	 25
958	 16	82.0	13.1	 25
959	 16	49.0	6.6	 25
960	 16	62.0	12.4	 25
961	 16	74.0	13.1	 25
962	 16	55.0	8.7	 25
963	 16	59.0	9.1	 25
964	 16	59.0	8.2	 25
965	 16	72.0	12.8	 25
966	 16	72.0	12.9	 25
967	 16	194.0	27.5	 25
968	 16	88.0	17.3	 25
969	 16	65.0	7.9	 25
970	 16	126.0	12.4	 25
971	 16	100.0	12.2	 25
972	 16	59.0	10.1	 25
973	 16	78.0	11.4	 25
974	 16	62.0	10.6	 25
975	 16	74.0	11.9	 25
976	 16	91.0	15.8	 25
977	 16	63.0	10.5	 25
978	 16	65.0	12.0	 25
979	 16	71.0	11.4	 25
980	 16	47.0	7.0	 25
981	 16	57.0	11.1	 25
982	 16	48.0	8.1	 25
983	 16	67.0	13.5	 25
984	 16	67.0	11.9	 25
985	 16	54.0	8.2	 25
986	 16	49.0	10.0	 25
987	 16	69.0	8.8	 25
988	 16	134.0	21.5	 25
989	 16	144.0	13.3	 25
990	 16	134.0	19.4	 25
991	 16	73.0	12.2	 25
992	 16	77.0	12.9	 25
993	 16	54.0	7.8	 25
994	 16	84.0	14.3	 25
995	 16	105.0	17.4	 25
996	 16	79.0	11.3	 25
997	 16	80.0	10.0	 25
998	 16	82.0	13.8	 25
999	 16	72.0	9.7	 25
1000	 16	61.0	8.3	 25
1001	 16	3756.0	577.7	 25
  0	 17	74.0	14.0	 25
  1	 17	74.0	13.0	 25
  2	 17	61.0	11.0	 25
  3	 17	83.0	9.8	 25
  4	 17	103.0	15.7	 25
  5	 17	177.0	22.7	 25
  6	 17	266.0	49.7	 25
  7	 17	79.0	10.4	 25
  8	 17	83.0	13.1	 25
  9	 17	100.0	21.6	 25
 10	 17	62.0	11.9	 25
 11	 17	83.0	16.6	 25
 12	 17	72.0	8.0	 25
 13	 17	72.0	12.3	 25
 14	 17	86.0	12.5	 25
 15	 17	63.0	7.8	 25
 16	 17	55.0	9.5	 25
 17	 17	78.0	9.9	 25
 18	 17	104.0	19.4	 25
 19	 17	163.0	22.5	 25
 20	 17	64.0	11.4	 25
 21	 17	75.0	13.5	 25
 22	 17	82.0	11.1	 25
 23	 17	93.0	9.4	 25
 24	 17	48.0	7.5	 25
 25	 17	113.0	24.0	 25
 26	 17	66.0	8.3	 25
 27	 17	111.0	22.5	 25
 28	 17	116.0	22.7	 25
 29	 17	91.0	14.8	 25
 30	 17	61.0	8.7	 25
 31	 17	168.0	20.3	 25
 32	 17	71.0	10.0	 25
 33	 17	116.0	12.0	 25
 34	 17	767.0	127.1	 25
 35	 17	60.0	11.7	 25
 36	 17	54.0	9.4	 25
 37	 17	60.0	9.5	 25
 38	 17	53.0	6.1	 25
 39	 17	68.0	10.9	 25
 40	 17	51.0	8.6	 25
 41	 17	66.0	11.4	 25
 42	 17	715.0	154.6	 25
 43	 17	3274.0	473.2	 25
 44	 17	56.0	13.6	 25
 45	 17	97.0	11.9	 25
 46	 17	67.0	11.3	 25
 47	 17	107.0	17.4	 25
 48	 17	53.0	8.5	 25
 49	 17	119.0	21.7	 25
 50	 17	117.0	20.4	 25
 51	 17	61.0	6.9	 25
 52	 17	135.0	25.0	 25
 53	 17	153.0	18.0	 25
 54	 17	94.0	14.7	 25
 55	 17	66.0	12.7	 25
 56	 17	116.0	17.4	 25
 57	 17	269.0	52.7	 25
 58	 17	98.0	8.0	 25
 59	 17	74.0	13.1	 25
 60	 17	106.0	21.0	 25
 61	 17	65.0	13.9	 25
 62	 17	159.0	26.4	 25
 63	 17	233.0	40.7	 25
 64	 17	85.0	11.3	 25
 65	 17	59.0	7.1	 25
 66	 17	76.0	11.6	 25
 67	 17	85.0	15.6	 25
 68	 17	85.0	15.1	 25
 69	 17	51.0	8.7	 25
 70	 17	56.0	8.4	 25
 71	 17	67.0	13.1	 25
 72	 17	93.0	13.6	 25
 73	 17	76.0	13.1	 25
 74	 17	84.0	14.0	 25
 75	 17	48.0	7.9	 25
 76	 17	67.0	11.4	 25
 77	 17	87.0	12.4	 25
 78	 17	121.0	16.9	 25
 79	 17	195.0	32.7	 25
 80	 17	77.0	6.5	 25
 81	 17	133.0	19.9	 25
 82	 17	610.0	70.2	 25
 83	 17	99.0	11.8	 25
 84	 17	59.0	8.7	 25
 85	 17	56.0	7.9	 25
 86	 17	102.0	16.8	 25
 87	 17	73.0	8.1	 25
 88	 17	58.0	12.1	 25
 89	 17	123.0	28.4	 25
 90	 17	60.0	11.9	 25
 91	 17	75.0	8.6	 25
 92	 17	60.0	9.8	 25
 93	 17	64.0	10.5	 25
 94	 17	92.0	18.3	 25
 95	 17	108.0	13.4	 25
 96	 17	292.0	44.6	 25
 97	 17	367.0	78.9	 25
 98	 17	75.0	12.8	 25
 99	 17	102.0	13.4	 25
100	 17	67.0	9.4	 25
101	 17	1016.0	157.4	 25
102	 17	88.0	16.7	 25
103	 17	57.0	12.5	 25
104	 17	80.0	10.0	 25
105	 17	61.0	10.6	 25
106	 17	85.0	15.5	 25
107	 17	75.0	10.8	 25
108	 17	57.0	11.8	 25
109	 17	48.0	8.3	 25
110	 17	52.0	9.2	 25
111	 17	71.0	11.3	 25
112	 17	58.0	9.1	 25
113	 17	89.0	11.9	 25
114	 17	312.0	50.9	 25
115	 17	148.0	21.7	 25
116	 17	1206.0	138.3	 25
117	 17	135.0	15.8	 25
118	 17	70.0	11.0	 25
119	 17	1212.0	118.5	 25
120	 17	68.0	6.3	 25
121	 17	66.0	11.7	 25
122	 17	95.0	13.3	 25
123	 17	4168.0	592.3	 25
124	 17	4902.0	460.0	 25
125	 17	337.0	51.8	 25
126	 17	90.0	16.3	 25
127	 17	96.0	16.8	 25
128	 17	98.0	10.4	 25
129	 17	131.0	18.5	 25
130	 17	676.0	122.4	 25
131	 17	113.0	19.4	 25
132	 17	69.0	10.1	 25
133	 17	119.0	16.5	 25
134	 17	79.0	13.5	 25
135	 17	93.0	17.3	 25
136	 17	107.0	15.2	 25
137	 17	82.0	16.9	 25
138	 17	108.0	14.7	 25
139	 17	74.0	14.1	 25
140	 17	71.0	12.1	 25
141	 17	76.0	14.2	 25
142	 17	74.0	10.6	 25
143	 17	62.0	10.2	 25
144	 17	200.0	34.5	 25
145	 17	193.0	25.8	 25
146	 17	116.0	18.7	 25
147	 17	96.0	20.0	 25
148	 17	156.0	27.2	 25
149	 17	221.0	32.6	 25
150	 17	96.0	15.2	 25
151	 17	60.0	11.7	 25
152	 17	55.0	12.0	 25
153	 17	1180.0	209.6	 25
154	 17	56.0	10.6	 25
155	 17	87.0	18.8	 25
156	 17	52.0	9.3	 25
157	 17	80.0	15.5	 25
158	 17	52.0	10.9	 25
159	 17	54.0	12.6	 25
160	 17	110.0	18.2	 25
161	 17	72.0	13.9	 25
162	 17	177.0	21.0	 25
163	 17	196.0	37.1	 25
164	 17	208.0	26.6	 25
165	 17	470.0	76.0	 25
166	 17	161.0	30.1	 25
167	 17	62.0	11.6	 25
168	 17	57.0	12.7	 25
169	 17	104.0	27.7	 25
170	 17	55.0	7.2	 25
171	 17	60.0	11.5	 25
172	 17	67.0	11.6	 25
173	 17	119.0	17.1	 25
174	 17	63.0	9.9	 25
175	 17	95.0	22.4	 25
176	 17	91.0	14.7	 25
177	 17	160.0	29.0	 25
178	 17	147.0	25.1	 25
179	 17	81.0	13.7	 25
180	 17	736.0	91.4	 25
181	 17	60.0	9.6	 25
182	 17	70.0	10.7	 25
183	 17	83.0	15.0	 25
184	 17	70.0	12.4	 25
185	 17	72.0	14.7	 25
186	 17	78.0	16.0	 25
187	 17	447.0	69.7	 25
188	 17	131.0	23.0	 25
189	 17	120.0	15.7	 25
190	 17	86.0	16.2	 25
191	 17	62.0	11.0	 25
192	 17	370.0	79.7	 25
193	 17	62.0	13.2	 25
194	 17	60.0	11.2	 25
195	 17	58.0	12.0	 25
196	 17	157.0	37.8	 25
197	 17	112.0	23.5	 25
198	 17	65.0	9.6	 25
199	 17	64.0	10.6	 25
200	 17	54.0	9.0	 25
201	 17	66.0	10.1	 25
202	 17	62.0	9.3	 25
203	 17	80.0	16.6	 25
204	 17	57.0	11.9	 25
205	 17	59.0	9.1	 25
206	 17	52.0	9.3	 25
207	 17	47.0	6.0	 25
208	 17	68.0	8.3	 25
209	 17	55.0	12.1	 25
210	 17	52.0	8.2	 25
211	 17	63.0	9.1	 25
212	 17	78.0	16.1	 25
213	 17	72.0	15.8	 25
214	 17	59.0	11.4	 25
215	 17	75.0	14.7	 25
216	 17	62.0	11.6	 25
217	 17	102.0	23.9	 25
218	 17	96.0	21.1	 25
219	 17	60.0	9.7	 25
220	 17	69.0	11.1	 25
221	 17	63.0	11.0	 25
222	 17	169.0	27.2	 25
223	 17	122.0	19.2	 25
224	 17	67.0	10.0	 25
225	 17	72.0	10.2	 25
226	 17	55.0	7.1	 25
227	 17	123.0	25.0	 25
228	 17	84.0	14.3	 25
229	 17	75.0	13.5	 25
230	 17	60.0	12.0	 25
231	 17	64.0	11.4	 25
232	 17	87.0	11.4	 25
233	 17	61.0	13.7	 25
234	 17	71.0	14.5	 25
235	 17	177.0	38.2	 25
236	 17	88.0	14.1	 25
237	 17	452.0	63.4	 25
238	 17	80.0	14.8	 25
239	 17	117.0	19.0	 25
240	 17	64.0	11.9	 25
241	 17	73.0	10.4	 25
242	 17	45.0	9.1	 25
243	 17	59.0	9.6	 25
244	 17	72.0	15.7	 25
245	 17	94.0	19.3	 25
246	 17	72.0	11.2	 25
247	 17	59.0	9.8	 25
248	 17	70.0	9.8	 25
249	 17	83.0	12.5	 25
250	 17	86.0	12.8	 25
251	 17	85.0	13.5	 25
252	 17	93.0	12.3	 25
253	 17	129.0	17.3	 25
254	 17	121.0	19.0	 25
255	 17	83.0	18.2	 25
256	 17	63.0	9.3	 25
257	 17	77.0	12.8	 25
258	 17	128.0	20.1	 25
259	 17	116.0	12.8	 25
260	 17	118.0	18.6	 25
261	 17	84.0	15.2	 25
262	 17	58.0	8.3	 25
263	 17	62.0	12.0	 25
264	 17	57.0	8.8	 25
265	 17	90.0	17.8	 25
266	 17	90.0	14.7	 25
267	 17	111.0	17.3	 25
268	 17	120.0	23.5	 25
269	 17	115.0	18.0	 25
270	 17	63.0	11.9	 25
271	 17	60.0	9.3	 25
272	 17	50.0	6.4	 25
273	 17	63.0	13.4	 25
274	 17	99.0	14.4	 25
275	 17	68.0	10.8	 25
276	 17	207.0	27.3	 25
277	 17	88.0	14.8	 25
278	 17	77.0	15.0	 25
279	 17	82.0	16.2	 25
280	 17	73.0	10.9	 25
281	 17	110.0	19.4	 25
282	 17	84.0	14.1	 25
283	 17	63.0	11.4	 25
284	 17	127.0	17.8	 25
285	 17	84.0	18.6	 25
286	 17	78.0	15.2	 25
287	 17	72.0	17.3	 25
288	 17	64.0	12.6	 25
289	 17	72.0	9.6	 25
290	 17	64.0	9.3	 25
291	 17	67.0	10.9	 25
292	 17	62.0	15.3	 25
293	 17	332.0	41.6	 25
294	 17	68.0	7.9	 25
295	 17	143.0	25.4	 25
296	 17	55.0	6.9	 25
297	 17	65.0	13.2	 25
298	 17	69.0	10.3	 25
299	 17	105.0	21.5	 25
300	 17	199.0	29.1	 25
301	 17	65.0	11.5	 25
302	 17	1027.0	199.8	 25
303	 17	978.0	193.9	 25
304	 17	65.0	9.5	 25
305	 17	89.0	12.2	 25
306	 17	62.0	10.4	 25
307	 17	73.0	13.5	 25
308	 17	52.0	7.9	 25
309	 17	57.0	8.8	 25
310	 17	167.0	28.0	 25
311	 17	79.0	13.4	 25
312	 17	70.0	8.9	 25
313	 17	64.0	14.6	 25
314	 17	152.0	26.3	 25
315	 17	64.0	8.8	 25
316	 17	87.0	11.2	 25
317	 17	136.0	18.8	 25
318	 17	65.0	10.7	 25
319	 17	181.0	18.9	 25
320	 17	207.0	23.6	 25
321	 17	1176.0	206.2	 25
322	 17	115.0	12.9	 25
323	 17	768.0	142.2	 25
324	 17	68.0	10.0	 25
325	 17	97.0	15.3	 25
326	 17	61.0	10.6	 25
327	 17	62.0	10.6	 25
328	 17	100.0	17.1	 25
329	 17	130.0	25.2	 25
330	 17	91.0	13.2	 25
331	 17	1275.0	201.2	 25
332	 17	84.0	15.3	 25
333	 17	62.0	12.3	 25
334	 17	52.0	7.0	 25
335	 17	53.0	9.2	 25
336	 17	62.0	6.4	 25
337	 17	58.0	7.5	 25
338	 17	2161.0	378.7	 25
339	 17	77.0	15.5	 25
340	 17	93.0	8.8	 25
341	 17	91.0	9.1	 25
342	 17	348.0	29.9	 25
343	 17	74.0	12.4	 25
344	 17	58.0	11.8	 25
345	 17	129.0	14.0	 25
346	 17	63.0	10.8	 25
347	 17	119.0	14.5	 25
348	 17	68.0	11.5	 25
349	 17	474.0	57.7	 25
350	 17	61.0	8.5	 25
351	 17	44.0	7.9	 25
352	 17	58.0	7.7	 25
353	 17	47.0	6.1	 25
354	 17	66.0	9.0	 25
355	 17	73.0	15.9	 25
356	 17	66.0	9.9	 25
357	 17	62.0	9.0	 25
358	 17	689.0	157.1	 25
359	 17	125.0	17.6	 25
360	 17	103.0	20.8	 25
361	 17	149.0	19.8	 25
362	 17	92.0	18.0	 25
363	 17	97.0	12.6	 25
364	 17	99.0	14.4	 25
365	 17	57.0	9.9	 25
366	 17	84.0	15.6	 25
367	 17	85.0	15.1	 25
368	 17	281.0	39.6	 25
369	 17	2646.0	348.1	 25
370	 17	77.0	14.1	 25
371	 17	69.0	12.5	 25
372	 17	68.0	13.4	 25
373	 17	63.0	12.6	 25
374	 17	48.0	7.4	 25
375	 17	52.0	7.2	 25
376	 17	75.0	11.8	 25
377	 17	115.0	21.1	 25
378	 17	63.0	9.3	 25
379	 17	136.0	15.8	 25
380	 17	575.0	93.9	 25
381	 17	70.0	12.8	 25
382	 17	70.0	12.3	 25
383	 17	755.0	161.3	 25
384	 17	100.0	20.4	 25
385	 17	60.0	9.3	 25
386	 17	132.0	28.6	 25
387	 17	86.0	20.1	 25
388	 17	73.0	13.8	 25
389	 17	99.0	12.1	 25
390	 17	153.0	17.5	 25
391	 17	1363.0	227.7	 25
392	 17	73.0	8.2	 25
393	 17	105.0	21.7	 25
394	 17	80.0	13.1	 25
395	 17	1106.0	161.4	 25
396	 17	86.0	11.7	 25
397	 17	78.0	5.6	 25
398	 17	142.0	17.7	 25
399	 17	96.0	16.2	 25
400	 17	145.0	21.2	 25
401	 17	66.0	8.4	 25
402	 17	438.0	104.4	 25
403	 17	107.0	15.8	 25
404	 17	228.0	24.9	 25
405	 17	121.0	22.4	 25
406	 17	2387.0	365.9	 25
407	 17	97.0	12.9	 25
408	 17	74.0	11.5	 25
409	 17	79.0	18.5	 25
410	 17	269.0	45.8	 25
411	 17	145.0	21.4	 25
412	 17	60.0	7.2	 25
413	 17	70.0	15.0	 25
414	 17	48.0	5.8	 25
415	 17	78.0	12.6	 25
416	 17	99.0	16.5	 25
417	 17	85.0	13.3	 25
418	 17	63.0	9.3	 25
419	 17	50.0	8.6	 25
420	 17	68.0	14.7	 25
421	 17	79.0	10.5	 25
422	 17	103.0	18.9	 25
423	 17	72.0	7.6	 25
424	 17	69.0	7.0	 25
425	 17	64.0	9.1	 25
426	 17	144.0	29.9	 25
427	 17	69.0	12.7	 25
428	 17	57.0	6.9	 25
429	 17	56.0	5.7	 25
430	 17	49.0	4.7	 25
431	 17	138.0	24.0	 25
432	 17	66.0	9.0	 25
433	 17	125.0	20.3	 25
434	 17	67.0	12.5	 25
435	 17	58.0	10.1	 25
436	 17	58.0	9.2	 25
437	 17	71.0	9.3	 25
438	 17	79.0	9.5	 25
439	 17	73.0	15.4	 25
440	 17	65.0	10.2	 25
441	 17	62.0	8.1	 25
442	 17	204.0	27.3	 25
443	 17	107.0	16.0	 25
444	 17	70.0	9.1	 25
445	 17	55.0	8.3	 25
446	 17	56.0	11.1	 25
447	 17	161.0	24.4	 25
448	 17	71.0	14.2	 25
449	 17	337.0	62.9	 25
450	 17	114.0	14.0	 25
451	 17	58.0	12.2	 25
452	 17	57.0	9.3	 25
453	 17	80.0	9.6	 25
454	 17	87.0	15.0	 25
455	 17	117.0	13.3	 25
456	 17	73.0	9.9	 25
457	 17	80.0	10.5	 25
458	 17	76.0	12.7	 25
459	 17	61.0	9.9	 25
460	 17	512.0	100.2	 25
461	 17	52.0	8.3	 25
462	 17	54.0	8.4	 25
463	 17	69.0	10.3	 25
464	 17	158.0	24.9	 25
465	 17	107.0	17.8	 25
466	 17	83.0	14.0	 25
467	 17	107.0	15.2	 25
468	 17	81.0	15.5	 25
469	 17	50.0	6.5	 25
470	 17	65.0	11.7	 25
471	 17	77.0	10.1	 25
472	 17	171.0	25.9	 25
473	 17	651.0	93.6	 25
474	 17	90.0	14.0	 25
475	 17	100.0	15.8	 25
476	 17	64.0	8.4	 25
477	 17	62.0	8.2	 25
478	 17	103.0	11.0	 25
479	 17	109.0	12.7	 25
480	 17	95.0	17.9	 25
481	 17	116.0	19.9	 25
482	 17	68.0	17.1	 25
483	 17	75.0	9.9	 25
484	 17	68.0	11.1	 25
485	 17	71.0	13.1	 25
486	 17	129.0	20.8	 25
487	 17	69.0	13.3	 25
488	 17	52.0	11.5	 25
489	 17	85.0	9.1	 25
490	 17	100.0	14.0	 25
491	 17	68.0	8.9	 25
492	 17	102.0	15.1	 25
493	 17	75.0	11.9	 25
494	 17	93.0	15.3	 25
495	 17	109.0	15.6	 25
496	 17	129.0	19.3	 25
497	 17	111.0	16.0	 25
498	 17	139.0	25.3	 25
499	 17	74.0	11.8	 25
500	 17	62.0	8.9	 25
501	 17	69.0	10.4	 25
502	 17	60.0	13.0	 25
503	 17	49.0	9.2	 25
504	 17	125.0	25.1	 25
505	 17	66.0	12.1	 25
506	 17	98.0	21.0	 25
507	 17	89.0	15.8	 25
508	 17	64.0	7.9	 25
509	 17	66.0	9.8	 25
510	 17	69.0	10.9	 25
511	 17	66.0	8.8	 25
512	 17	66.0	11.7	 25
513	 17	59.0	10.8	 25
514	 17	131.0	20.7	 25
515	 17	68.0	8.1	 25
516	 17	64.0	11.6	 25
517	 17	62.0	8.4	 25
518	 17	56.0	12.9	 25
519	 17	66.0	8.8	 25
520	 17	390.0	56.1	 25
521	 17	112.0	15.5	 25
522	 17	75.0	9.5	 25
523	 17	68.0	11.1	 25
524	 17	59.0	9.6	 25
525	 17	88.0	16.9	 25
526	 17	100.0	21.0	 25
527	 17	77.0	13.2	 25
528	 17	147.0	23.5	 25
529	 17	56.0	6.0	 25
530	 17	58.0	11.5	 25
531	 17	53.0	7.5	 25
532	 17	119.0	21.4	 25
533	 17	171.0	20.2	 25
534	 17	67.0	8.3	 25
535	 17	85.0	12.7	 25
536	 17	56.0	8.0	 25
537	 17	62.0	12.3	 25
538	 17	93.0	12.1	 25
539	 17	88.0	14.9	 25
540	 17	54.0	6.6	 25
541	 17	1942.0	363.0	 25
542	 17	102.0	17.1	 25
543	 17	172.0	26.7	 25
544	 17	92.0	14.1	 25
545	 17	82.0	16.2	 25
546	 17	130.0	24.9	 25
547	 17	101.0	14.6	 25
548	 17	82.0	14.1	 25
549	 17	86.0	11.4	 25
550	 17	57.0	7.9	 25
551	 17	55.0	6.3	 25
552	 17	60.0	9.2	 25
553	 17	101.0	20.3	 25
554	 17	95.0	21.4	 25
555	 17	70.0	11.3	 25
556	 17	186.0	24.5	 25
557	 17	100.0	23.1	 25
558	 17	259.0	33.8	 25
559	 17	112.0	21.2	 25
560	 17	71.0	12.9	 25
561	 17	206.0	25.4	 25
562	 17	56.0	14.4	 25
563	 17	67.0	12.4	 25
564	 17	69.0	8.8	 25
565	 17	78.0	14.6	 25
566	 17	89.0	19.5	 25
567	 17	155.0	19.8	 25
568	 17	108.0	25.1	 25
569	 17	315.0	47.1	 25
570	 17	86.0	12.3	 25
571	 17	283.0	41.6	 25
572	 17	73.0	11.3	 25
573	 17	72.0	14.2	 25
574	 17	166.0	29.3	 25
575	 17	100.0	18.0	 25
576	 17	69.0	12.6	 25
577	 17	54.0	8.8	 25
578	 17	117.0	25.6	 25
579	 17	61.0	9.4	 25
580	 17	168.0	24.0	 25
581	 17	55.0	8.6	 25
582	 17	47.0	10.7	 25
583	 17	82.0	19.1	 25
584	 17	66.0	13.9	 25
585	 17	58.0	8.9	 25
586	 17	74.0	13.9	 25
587	 17	76.0	17.2	 25
588	 17	101.0	14.8	 25
589	 17	88.0	17.1	 25
590	 17	127.0	16.2	 25
591	 17	804.0	135.3	 25
592	 17	269.0	55.1	 25
593	 17	154.0	33.3	 25
594	 17	66.0	9.0	 25
595	 17	271.0	54.0	 25
596	 17	72.0	10.2	 25
597	 17	741.0	133.0	 25
598	 17	58.0	10.0	 25
599	 17	53.0	7.1	 25
600	 17	59.0	8.1	 25
601	 17	86.0	16.4	 25
602	 17	153.0	22.0	 25
603	 17	131.0	23.4	 25
604	 17	73.0	9.5	 25
605	 17	60.0	7.9	 25
606	 17	62.0	11.5	 25
607	 17	102.0	13.3	 25
608	 17	190.0	38.2	 25
609	 17	58.0	12.0	 25
610	 17	71.0	15.5	 25
611	 17	66.0	9.9	 25
612	 17	75.0	13.4	 25
613	 17	106.0	20.7	 25
614	 17	63.0	8.7	 25
615	 17	55.0	8.8	 25
616	 17	80.0	12.1	 25
617	 17	1063.0	218.9	 25
618	 17	76.0	12.8	 25
619	 17	68.0	9.4	 25
620	 17	264.0	52.1	 25
621	 17	54.0	7.4	 25
622	 17	74.0	13.5	 25
623	 17	714.0	116.7	 25
624	 17	66.0	11.1	 25
625	 17	74.0	11.8	 25
626	 17	93.0	9.5	 25
627	 17	274.0	44.9	 25
628	 17	57.0	8.1	 25
629	 17	91.0	17.2	 25
630	 17	52.0	7.2	 25
631	 17	78.0	13.5	 25
632	 17	80.0	14.3	 25
633	 17	77.0	14.1	 25
634	 17	54.0	8.7	 25
635	 17	55.0	8.4	 25
636	 17	98.0	14.2	 25
637	 17	64.0	12.5	 25
638	 17	74.0	15.6	 25
639	 17	301.0	42.4	 25
640	 17	187.0	30.4	 25
641	 17	124.0	17.8	 25
642	 17	65.0	11.2	 25
643	 17	73.0	9.6	 25
644	 17	63.0	8.9	 25
645	 17	72.0	10.6	 25
646	 17	343.0	41.7	 25
647	 17	67.0	11.4	 25
648	 17	114.0	15.6	 25
649	 17	155.0	16.0	 25
650	 17	58.0	8.5	 25
651	 17	110.0	21.8	 25
652	 17	64.0	10.5	 25
653	 17	92.0	19.9	 25
654	 17	50.0	10.7	 25
655	 17	70.0	10.1	 25
656	 17	57.0	8.9	 25
657	 17	77.0	9.5	 25
658	 17	54.0	12.2	 25
659	 17	84.0	12.9	 25
660	 17	71.0	12.5	 25
661	 17	137.0	23.3	 25
662	 17	73.0	8.5	 25
663	 17	56.0	9.8	 25
664	 17	158.0	22.8	 25
665	 17	66.0	8.9	 25
666	 17	89.0	14.4	 25
667	 17	144.0	23.5	 25
668	 17	109.0	21.4	 25
669	 17	87.0	15.5	 25
670	 17	64.0	7.7	 25
671	 17	67.0	9.5	 25
672	 17	65.0	11.1	 25
673	 17	175.0	19.2	 25
674	 17	90.0	15.7	 25
675	 17	71.0	10.5	 25
676	 17	75.0	10.5	 25
677	 17	77.0	15.4	 25
678	 17	81.0	16.2	 25
679	 17	82.0	13.8	 25
680	 17	333.0	52.4	 25
681	 17	64.0	13.3	 25
682	 17	70.0	12.9	 25
683	 17	94.0	14.1	 25
684	 17	62.0	11.6	 25
685	 17	130.0	23.7	 25
686	 17	1016.0	145.1	 25
687	 17	355.0	30.0	 25
688	 17	88.0	9.6	 25
689	 17	71.0	11.1	 25
690	 17	58.0	10.3	 25
691	 17	124.0	22.0	 25
692	 17	91.0	9.0	 25
693	 17	72.0	13.3	 25
694	 17	67.0	8.3	 25
695	 17	128.0	17.3	 25
696	 17	64.0	12.6	 25
697	 17	92.0	14.8	 25
698	 17	66.0	7.7	 25
699	 17	73.0	15.0	 25
700	 17	89.0	14.1	 25
701	 17	79.0	16.3	 25
702	 17	416.0	81.4	 25
703	 17	152.0	26.5	 25
704	 17	75.0	7.2	 25
705	 17	142.0	19.5	 25
706	 17	101.0	12.9	 25
707	 17	65.0	10.3	 25
708	 17	91.0	16.9	 25
709	 17	72.0	13.2	 25
710	 17	183.0	25.9	 25
711	 17	148.0	22.4	 25
712	 17	70.0	8.5	 25
713	 17	139.0	22.7	 25
714	 17	66.0	8.3	 25
715	 17	196.0	41.1	 25
716	 17	62.0	10.7	 25
717	 17	187.0	32.4	 25
718	 17	442.0	82.7	 25
719	 17	4208.0	600.4	 25
720	 17	69.0	8.2	 25
721	 17	58.0	7.3	 25
722	 17	71.0	9.2	 25
723	 17	69.0	11.1	 25
724	 17	159.0	21.2	 25
725	 17	165.0	16.7	 25
726	 17	65.0	8.7	 25
727	 17	53.0	4.2	 25
728	 17	70.0	12.8	 25
729	 17	104.0	12.2	 25
730	 17	71.0	10.1	 25
731	 17	103.0	12.3	 25
732	 17	73.0	13.6	 25
733	 17	92.0	13.0	 25
734	 17	56.0	8.9	 25
735	 17	148.0	12.1	 25
736	 17	110.0	16.8	 25
737	 17	65.0	8.8	 25
738	 17	87.0	10.2	 25
739	 17	89.0	17.0	 25
740	 17	57.0	6.4	 25
741	 17	135.0	18.1	 25
742	 17	163.0	26.6	 25
743	 17	83.0	17.9	 25
744	 17	75.0	12.9	 25
745	 17	74.0	12.0	 25
746	 17	94.0	11.9	 25
747	 17	283.0	37.7	 25
748	 17	177.0	27.8	 25
749	 17	52.0	5.4	 25
750	 17	307.0	44.5	 25
751	 17	70.0	10.2	 25
752	 17	78.0	14.1	 25
753	 17	169.0	22.2	 25
754	 17	63.0	8.6	 25
755	 17	101.0	13.0	 25
756	 17	280.0	45.4	 25
757	 17	80.0	12.9	 25
758	 17	734.0	139.7	 25
759	 17	54.0	5.7	 25
760	 17	60.0	8.7	 25
761	 17	83.0	14.9	 25
762	 17	69.0	10.3	 25
763	 17	59.0	9.6	 25
764	 17	60.0	10.7	 25
765	 17	74.0	8.0	 25
766	 17	69.0	12.0	 25
767	 17	118.0	13.7	 25
768	 17	74.0	16.4	 25
769	 17	222.0	36.6	 25
770	 17	223.0	33.2	 25
771	 17	100.0	10.3	 25
772	 17	76.0	12.2	 25
773	 17	86.0	12.7	 25
774	 17	66.0	10.2	 25
775	 17	141.0	21.6	 25
776	 17	62.0	8.1	 25
777	 17	56.0	9.9	 25
778	 17	55.0	6.0	 25
779	 17	61.0	7.5	 25
780	 17	59.0	7.9	 25
781	 17	118.0	12.1	 25
782	 17	87.0	9.2	 25
783	 17	66.0	11.1	 25
784	 17	92.0	15.0	 25
785	 17	128.0	15.8	 25
786	 17	162.0	24.4	 25
787	 17	969.0	144.7	 25
788	 17	77.0	13.7	 25
789	 17	127.0	14.4	 25
790	 17	110.0	19.9	 25
791	 17	144.0	22.7	 25
792	 17	67.0	9.1	 25
793	 17	105.0	20.8	 25
794	 17	137.0	15.8	 25
795	 17	294.0	61.3	 25
796	 17	92.0	12.0	 25
797	 17	64.0	7.0	 25
798	 17	5294.0	1173.3	 25
799	 17	72.0	11.9	 25
800	 17	236.0	45.6	 25
801	 17	60.0	12.0	 25
802	 17	71.0	14.3	 25
803	 17	51.0	6.2	 25
804	 17	55.0	8.6	 25
805	 17	54.0	4.5	 25
806	 17	70.0	11.4	 25
807	 17	64.0	8.4	 25
808	 17	62.0	14.4	 25
809	 17	157.0	28.0	 25
810	 17	77.0	12.4	 25
811	 17	54.0	7.8	 25
812	 17	101.0	14.8	 25
813	 17	118.0	13.6	 25
814	 17	84.0	13.3	 25
815	 17	98.0	15.1	 25
816	 17	67.0	15.1	 25
817	 17	103.0	13.1	 25
818	 17	65.0	7.9	 25
819	 17	67.0	9.5	 25
820	 17	76.0	12.7	 25
821	 17	147.0	31.4	 25
822	 17	120.0	19.8	 25
823	 17	71.0	12.6	 25
824	 17	158.0	29.4	 25
825	 17	135.0	18.2	 25
826	 17	66.0	12.8	 25
827	 17	77.0	10.6	 25
828	 17	415.0	60.1	 25
829	 17	100.0	16.6	 25
830	 17	109.0	26.6	 25
831	 17	120.0	20.0	 25
832	 17	83.0	16.9	 25
833	 17	86.0	12.8	 25
834	 17	94.0	12.6	 25
835	 17	479.0	81.9	 25
836	 17	64.0	14.3	 25
837	 17	60.0	7.9	 25
838	 17	4361.0	788.2	 25
839	 17	70.0	10.1	 25
840	 17	89.0	14.3	 25
841	 17	110.0	16.4	 25
842	 17	187.0	29.6	 25
843	 17	80.0	13.1	 25
844	 17	47.0	7.3	 25
845	 17	61.0	7.1	 25
846	 17	58.0	9.2	 25
847	 17	59.0	9.7	 25
848	 17	49.0	6.7	 25
849	 17	74.0	12.0	 25
850	 17	94.0	14.5	 25
851	 17	67.0	8.3	 25
852	 17	90.0	14.3	 25
853	 17	275.0	41.8	 25
854	 17	281.0	51.0	 25
855	 17	69.0	12.8	 25
856	 17	67.0	7.2	 25
857	 17	103.0	15.0	 25
858	 17	89.0	13.5	 25
859	 17	95.0	17.7	 25
860	 17	73.0	11.8	 25
861	 17	93.0	14.8	 25
862	 17	147.0	28.2	 25
863	 17	77.0	13.6	 25
864	 17	127.0	11.9	 25
865	 17	137.0	17.5	 25
866	 17	140.0	20.9	 25
867	 17	60.0	9.7	 25
868	 17	107.0	22.4	 25
869	 17	60.0	11.7	 25
870	 17	49.0	9.3	 25
871	 17	170.0	26.7	 25
872	 17	75.0	7.0	 25
873	 17	66.0	12.9	 25
874	 17	57.0	7.7	 25
875	 17	199.0	31.6	 25
876	 17	55.0	11.1	 25
877	 17	68.0	11.9	 25
878	 17	112.0	23.3	 25
879	 17	134.0	25.8	 25
880	 17	56.0	7.5	 25
881	 17	88.0	13.6	 25
882	 17	66.0	10.9	 25
883	 17	74.0	14.9	 25
884	 17	77.0	13.3	 25
885	 17	49.0	6.7	 25
886	 17	184.0	26.9	 25
887	 17	1225.0	175.1	 25
888	 17	61.0	11.0	 25
889	 17	127.0	15.3	 25
890	 17	88.0	15.2	 25
891	 17	92.0	12.8	 25
892	 17	96.0	12.0	 25
893	 17	57.0	10.2	 25
894	 17	56.0	9.8	 25
895	 17	58.0	13.5	 25
896	 17	95.0	15.7	 25
897	 17	95.0	16.6	 25
898	 17	159.0	27.2	 25
899	 17	210.0	31.6	 25
900	 17	79.0	9.4	 25
901	 17	65.0	11.6	 25
902	 17	317.0	64.9	 25
903	 17	118.0	16.6	 25
904	 17	377.0	49.4	 25
905	 17	71.0	16.2	 25
906	 17	64.0	8.7	 25
907	 17	96.0	17.4	 25
908	 17	141.0	22.8	 25
909	 17	126.0	20.3	 25
910	 17	65.0	11.5	 25
911	 17	113.0	15.9	 25
912	 17	85.0	16.5	 25
913	 17	52.0	8.9	 25
914	 17	65.0	11.9	 25
915	 17	72.0	12.4	 25
916	 17	72.0	13.9	 25
917	 17	295.0	30.9	 25
918	 17	301.0	38.2	 25
919	 17	192.0	19.4	 25
920	 17	72.0	14.2	 25
921	 17	77.0	17.4	 25
922	 17	74.0	11.4	 25
923	 17	63.0	7.8	 25
924	 17	55.0	9.8	 25
925	 17	191.0	24.3	 25
926	 17	65.0	11.8	 25
927	 17	71.0	11.9	 25
928	 17	60.0	11.0	 25
929	 17	664.0	133.0	 25
930	 17	55.0	10.1	 25
931	 17	67.0	11.4	 25
932	 17	60.0	10.3	 25
933	 17	65.0	10.8	 25
934	 17	84.0	18.8	 25
935	 17	51.0	7.7	 25
936	 17	299.0	47.5	 25
937	 17	91.0	17.8	 25
938	 17	165.0	32.2	 25
939	 17	148.0	25.0	 25
940	 17	90.0	18.4	 25
941	 17	77.0	11.5	 25
942	 17	657.0	101.4	 25
943	 17	127.0	17.4	 25
944	 17	96.0	14.1	 25
945	 17	70.0	8.1	 25
946	 17	53.0	7.8	 25
947	 17	132.0	22.5	 25
948	 17	65.0	10.7	 25
[truncated: 21,694,120 more chars]
