# Supplementary material for: A role for RNA post-transcriptional regulation in satellite cell activation
Source: Skelet Muscle. 2012 Oct 9;2:21. doi: 10.1186/2044-5040-2-21 (PMC3563611; doi:10.1186/2044-5040-2-21)
Supplement: Additional file 4 — CEL files of syndecan-4−/− satellite cells isolated from uninjured muscle. Raw expression data for three replicates of satellite cells isolated from syndecan-4−/− uninjured TA muscles. *. CEL files can be opened with any microarray analysis software including the Affymetrix Expression Console Software (http://www.affymetrix.com/estore/browse/level_seven_software_products_only.jsp?productId=131414&categoryId=35623&productName=Affymetrix-Expression-Console-Software#1_1). [file 2044-5040-2-21-S4.zip › Sdc4-UI-3.CEL]

[CEL]
Version=3

[HEADER]
Cols=1002
Rows=1002
TotalX=1002
TotalY=1002
OffsetX=0
OffsetY=0
GridCornerUL=222 261
GridCornerUR=7273 197
GridCornerLR=7339 7273
GridCornerLL=289 7337
Axis-invertX=0
AxisInvertY=0
swapXY=0
DatHeader=[11..45399]  Cornelison_S4_(- -)_#3_4-28-04_Mouse430_2:CLS=7560 RWS=7560 XIN=1  YIN=1  VE=30        2.0 04/29/04 10:56:01 50102440  M10      Mouse430_2.1sq                  6
Algorithm=Percentile
AlgorithmParameters=Percentile:75;CellMargin:2;OutlierHigh:1.500;OutlierLow:1.004;AlgVersion:6.0;FixedCellSize:TRUE;FullFeatureWidth:7;FullFeatureHeight:7;IgnoreOutliersInShiftRows:FALSE;FeatureExtraction:TRUE;PoolWidthExtenstion:2;PoolHeightExtension:2;UseSubgrids:FALSE;RandomizePixels:FALSE;ErrorBasis:StdvMean;StdMult:1.000000

[INTENSITY]
NumberCells=1004004
CellHeader=X	Y	MEAN	STDV	NPIXELS
  0	  0	61.0	11.4	 25
  1	  0	3477.0	721.0	 25
  2	  0	79.0	17.4	 25
  3	  0	3457.0	535.3	 25
  4	  0	71.0	11.9	 25
  5	  0	71.0	14.2	 25
  6	  0	3633.0	543.5	 25
  7	  0	71.0	12.4	 25
  8	  0	3403.0	457.4	 25
  9	  0	72.0	14.0	 25
 10	  0	3612.0	591.0	 25
 11	  0	76.0	18.1	 25
 12	  0	3358.0	566.6	 25
 13	  0	72.0	16.2	 25
 14	  0	3525.0	739.8	 25
 15	  0	73.0	18.9	 25
 16	  0	3551.0	787.5	 25
 17	  0	68.0	13.7	 25
 18	  0	3518.0	687.0	 25
 19	  0	70.0	12.2	 25
 20	  0	3497.0	577.9	 25
 21	  0	76.0	15.8	 25
 22	  0	3641.0	668.1	 25
 23	  0	81.0	19.2	 25
 24	  0	3613.0	518.1	 25
 25	  0	80.0	15.5	 25
 26	  0	3501.0	546.7	 25
 27	  0	64.0	14.4	 25
 28	  0	3494.0	528.5	 25
 29	  0	82.0	17.3	 25
 30	  0	3496.0	651.0	 25
 31	  0	80.0	11.3	 25
 32	  0	3584.0	693.8	 25
 33	  0	96.0	14.5	 25
 34	  0	3634.0	560.3	 25
 35	  0	72.0	15.2	 25
 36	  0	3445.0	522.1	 25
 37	  0	87.0	20.9	 25
 38	  0	3542.0	586.1	 25
 39	  0	70.0	14.3	 25
 40	  0	3515.0	564.2	 25
 41	  0	82.0	21.5	 25
 42	  0	3462.0	601.5	 25
 43	  0	82.0	23.2	 25
 44	  0	3551.0	752.7	 25
 45	  0	77.0	23.2	 25
 46	  0	3516.0	760.9	 25
 47	  0	82.0	16.1	 25
 48	  0	3467.0	564.6	 25
 49	  0	73.0	18.2	 25
 50	  0	3738.0	581.9	 25
 51	  0	77.0	18.4	 25
 52	  0	3432.0	451.8	 25
 53	  0	71.0	8.4	 25
 54	  0	3520.0	507.0	 25
 55	  0	76.0	13.6	 25
 56	  0	3536.0	589.1	 25
 57	  0	77.0	14.7	 25
 58	  0	3577.0	682.4	 25
 59	  0	86.0	18.8	 25
 60	  0	3558.0	697.3	 25
 61	  0	68.0	12.6	 25
 62	  0	3572.0	598.2	 25
 63	  0	76.0	16.8	 25
 64	  0	3524.0	543.1	 25
 65	  0	82.0	18.4	 25
 66	  0	3734.0	543.7	 25
 67	  0	73.0	13.0	 25
 68	  0	3518.0	465.1	 25
 69	  0	65.0	13.5	 25
 70	  0	3618.0	526.9	 25
 71	  0	86.0	14.7	 25
 72	  0	3718.0	578.9	 25
 73	  0	77.0	17.8	 25
 74	  0	3638.0	666.6	 25
 75	  0	92.0	20.5	 25
 76	  0	3556.0	698.5	 25
 77	  0	67.0	13.9	 25
 78	  0	3468.0	652.7	 25
 79	  0	86.0	20.6	 25
 80	  0	3490.0	604.0	 25
 81	  0	80.0	19.5	 25
 82	  0	3409.0	616.9	 25
 83	  0	79.0	17.0	 25
 84	  0	3606.0	543.6	 25
 85	  0	71.0	11.4	 25
 86	  0	3498.0	515.2	 25
 87	  0	75.0	17.2	 25
 88	  0	3514.0	470.7	 25
 89	  0	70.0	13.5	 25
 90	  0	3590.0	560.4	 25
 91	  0	85.0	15.2	 25
 92	  0	3411.0	580.9	 25
 93	  0	80.0	11.5	 25
 94	  0	3515.0	523.2	 25
 95	  0	72.0	10.5	 25
 96	  0	3432.0	479.1	 25
 97	  0	63.0	12.6	 25
 98	  0	3628.0	493.5	 25
 99	  0	81.0	15.5	 25
100	  0	3588.0	520.8	 25
101	  0	84.0	11.5	 25
102	  0	3543.0	565.3	 25
103	  0	68.0	14.1	 25
104	  0	3408.0	643.7	 25
105	  0	81.0	15.7	 25
106	  0	3448.0	672.5	 25
107	  0	76.0	17.8	 25
108	  0	3576.0	616.4	 25
109	  0	81.0	17.2	 25
110	  0	3462.0	620.7	 25
111	  0	74.0	20.5	 25
112	  0	3535.0	627.3	 25
113	  0	76.0	19.3	 25
114	  0	3481.0	598.2	 25
115	  0	62.0	15.0	 25
116	  0	3507.0	584.1	 25
117	  0	65.0	6.0	 25
118	  0	3391.0	652.2	 25
119	  0	78.0	10.9	 25
120	  0	3360.0	598.7	 25
121	  0	78.0	16.7	 25
122	  0	3521.0	705.7	 25
123	  0	75.0	12.3	 25
124	  0	3516.0	604.3	 25
125	  0	84.0	19.3	 25
126	  0	3550.0	523.2	 25
127	  0	63.0	11.0	 25
128	  0	3565.0	532.4	 25
129	  0	72.0	12.2	 25
130	  0	3579.0	517.5	 25
131	  0	73.0	13.2	 25
132	  0	3655.0	549.7	 25
133	  0	61.0	9.1	 25
134	  0	3600.0	558.6	 25
135	  0	72.0	11.2	 25
136	  0	3506.0	532.4	 25
137	  0	73.0	10.0	 25
138	  0	3590.0	682.6	 25
139	  0	69.0	12.0	 25
140	  0	3620.0	615.5	 25
141	  0	72.0	8.8	 25
142	  0	3790.0	709.6	 25
143	  0	71.0	10.6	 25
144	  0	3707.0	564.3	 25
145	  0	71.0	13.2	 25
146	  0	3730.0	594.1	 25
147	  0	69.0	11.3	 25
148	  0	3618.0	581.0	 25
149	  0	81.0	15.8	 25
150	  0	3510.0	654.5	 25
151	  0	74.0	20.1	 25
152	  0	3446.0	664.6	 25
153	  0	71.0	17.6	 25
154	  0	3632.0	684.9	 25
155	  0	72.0	14.7	 25
156	  0	3550.0	665.2	 25
157	  0	66.0	11.7	 25
158	  0	3540.0	551.0	 25
159	  0	79.0	14.9	 25
160	  0	3702.0	498.5	 25
161	  0	76.0	14.5	 25
162	  0	3589.0	433.3	 25
163	  0	74.0	16.3	 25
164	  0	3440.0	459.2	 25
165	  0	72.0	12.4	 25
166	  0	3457.0	484.8	 25
167	  0	83.0	19.6	 25
168	  0	3557.0	610.0	 25
169	  0	89.0	16.1	 25
170	  0	3342.0	700.1	 25
171	  0	66.0	16.8	 25
172	  0	3432.0	639.9	 25
173	  0	68.0	13.7	 25
174	  0	3536.0	590.7	 25
175	  0	77.0	17.3	 25
176	  0	3834.0	700.2	 25
177	  0	85.0	18.4	 25
178	  0	3726.0	607.6	 25
179	  0	62.0	17.3	 25
180	  0	3589.0	535.0	 25
181	  0	85.0	19.5	 25
182	  0	3575.0	562.9	 25
183	  0	72.0	12.6	 25
184	  0	3540.0	605.8	 25
185	  0	68.0	13.6	 25
186	  0	3502.0	528.7	 25
187	  0	73.0	16.6	 25
188	  0	3549.0	498.3	 25
189	  0	82.0	14.1	 25
190	  0	3639.0	492.6	 25
191	  0	71.0	12.4	 25
192	  0	3558.0	501.1	 25
193	  0	81.0	21.3	 25
194	  0	3476.0	606.6	 25
195	  0	73.0	13.6	 25
196	  0	3663.0	620.2	 25
197	  0	77.0	9.2	 25
198	  0	3599.0	768.2	 25
199	  0	64.0	10.7	 25
200	  0	3495.0	717.5	 25
201	  0	78.0	14.7	 25
202	  0	3896.0	1178.7	 25
203	  0	68.0	17.2	 25
204	  0	3659.0	648.4	 25
205	  0	78.0	22.1	 25
206	  0	3593.0	538.3	 25
207	  0	71.0	11.7	 25
208	  0	3534.0	534.0	 25
209	  0	77.0	16.1	 25
210	  0	3649.0	541.5	 25
211	  0	80.0	18.0	 25
212	  0	3434.0	582.8	 25
213	  0	74.0	10.8	 25
214	  0	3579.0	673.2	 25
215	  0	78.0	12.3	 25
216	  0	3638.0	593.1	 25
217	  0	78.0	10.4	 25
218	  0	3539.0	615.3	 25
219	  0	80.0	13.7	 25
220	  0	3662.0	570.9	 25
221	  0	71.0	12.2	 25
222	  0	3608.0	506.1	 25
223	  0	71.0	11.4	 25
224	  0	3663.0	497.2	 25
225	  0	73.0	13.4	 25
226	  0	3750.0	546.1	 25
227	  0	70.0	18.8	 25
228	  0	3552.0	615.4	 25
229	  0	81.0	14.6	 25
230	  0	3463.0	718.2	 25
231	  0	79.0	16.7	 25
232	  0	3518.0	769.1	 25
233	  0	95.0	26.8	 25
234	  0	3630.0	644.2	 25
235	  0	75.0	16.5	 25
236	  0	3510.0	694.6	 25
237	  0	68.0	13.1	 25
238	  0	3588.0	640.5	 25
239	  0	79.0	13.7	 25
240	  0	3541.0	543.1	 25
241	  0	76.0	16.1	 25
242	  0	3748.0	589.4	 25
243	  0	74.0	22.4	 25
244	  0	3570.0	583.3	 25
245	  0	70.0	15.3	 25
246	  0	3733.0	640.8	 25
247	  0	74.0	14.9	 25
248	  0	3437.0	655.0	 25
249	  0	72.0	16.1	 25
250	  0	3530.0	627.6	 25
251	  0	77.0	15.4	 25
252	  0	3685.0	589.4	 25
253	  0	71.0	14.8	 25
254	  0	3735.0	550.9	 25
255	  0	63.0	13.1	 25
256	  0	3640.0	616.2	 25
257	  0	67.0	8.9	 25
258	  0	3551.0	596.7	 25
259	  0	64.0	16.2	 25
260	  0	3493.0	685.2	 25
261	  0	77.0	14.6	 25
262	  0	3518.0	715.4	 25
263	  0	75.0	14.1	 25
264	  0	3592.0	748.5	 25
265	  0	73.0	18.3	 25
266	  0	3379.0	725.3	 25
267	  0	75.0	20.5	 25
268	  0	3525.0	561.4	 25
269	  0	69.0	13.1	 25
270	  0	3641.0	556.8	 25
271	  0	91.0	15.3	 25
272	  0	3764.0	598.0	 25
273	  0	62.0	14.3	 25
274	  0	3669.0	569.6	 25
275	  0	78.0	13.8	 25
276	  0	3687.0	604.5	 25
277	  0	77.0	16.0	 25
278	  0	3408.0	622.3	 25
279	  0	71.0	11.7	 25
280	  0	3690.0	679.4	 25
281	  0	75.0	14.6	 25
282	  0	3630.0	624.5	 25
283	  0	74.0	14.3	 25
284	  0	3701.0	596.3	 25
285	  0	59.0	15.1	 25
286	  0	3587.0	633.7	 25
287	  0	69.0	10.7	 25
288	  0	3642.0	625.5	 25
289	  0	70.0	9.8	 25
290	  0	3787.0	691.3	 25
291	  0	64.0	15.9	 25
292	  0	3568.0	590.5	 25
293	  0	62.0	12.1	 25
294	  0	3754.0	693.5	 25
295	  0	68.0	12.3	 25
296	  0	3529.0	735.4	 25
297	  0	69.0	12.0	 25
298	  0	3618.0	691.8	 25
299	  0	75.0	16.1	 25
300	  0	3728.0	539.2	 25
301	  0	67.0	10.8	 25
302	  0	3875.0	694.4	 25
303	  0	85.0	17.3	 25
304	  0	3755.0	540.8	 25
305	  0	80.0	14.3	 25
306	  0	3756.0	562.7	 25
307	  0	74.0	17.2	 25
308	  0	3605.0	542.9	 25
309	  0	73.0	14.2	 25
310	  0	3616.0	673.3	 25
311	  0	75.0	11.6	 25
312	  0	3542.0	841.1	 25
313	  0	67.0	16.7	 25
314	  0	3529.0	764.7	 25
315	  0	74.0	19.3	 25
316	  0	3580.0	755.1	 25
317	  0	71.0	15.7	 25
318	  0	3609.0	643.6	 25
319	  0	71.0	13.4	 25
320	  0	3627.0	526.3	 25
321	  0	85.0	14.8	 25
322	  0	3707.0	482.7	 25
323	  0	73.0	15.7	 25
324	  0	3809.0	529.9	 25
325	  0	76.0	12.1	 25
326	  0	3577.0	563.2	 25
327	  0	69.0	11.8	 25
328	  0	3631.0	776.4	 25
329	  0	81.0	16.1	 25
330	  0	3697.0	633.6	 25
331	  0	62.0	9.7	 25
332	  0	66.0	10.6	 25
333	  0	628.0	98.9	 25
334	  0	56.0	9.2	 25
335	  0	55.0	9.1	 25
336	  0	82.0	16.6	 25
337	  0	58.0	8.9	 25
338	  0	3677.0	607.5	 25
339	  0	74.0	14.1	 25
340	  0	3701.0	641.7	 25
341	  0	73.0	14.6	 25
342	  0	3913.0	847.1	 25
343	  0	74.0	19.7	 25
344	  0	3700.0	754.7	 25
345	  0	74.0	16.9	 25
346	  0	3730.0	805.5	 25
347	  0	78.0	19.5	 25
348	  0	3579.0	667.8	 25
349	  0	84.0	12.4	 25
350	  0	3672.0	614.5	 25
351	  0	73.0	15.6	 25
352	  0	3627.0	528.5	 25
353	  0	64.0	11.7	 25
354	  0	3697.0	592.5	 25
355	  0	76.0	10.7	 25
356	  0	3739.0	574.8	 25
357	  0	71.0	10.9	 25
358	  0	3631.0	653.0	 25
359	  0	68.0	12.8	 25
360	  0	3553.0	667.9	 25
361	  0	86.0	14.5	 25
362	  0	3670.0	667.4	 25
363	  0	92.0	17.7	 25
364	  0	3581.0	606.7	 25
365	  0	72.0	12.0	 25
366	  0	3559.0	655.1	 25
367	  0	84.0	17.9	 25
368	  0	3637.0	691.5	 25
369	  0	81.0	18.7	 25
370	  0	3581.0	669.3	 25
371	  0	72.0	15.3	 25
372	  0	3593.0	635.2	 25
373	  0	71.0	16.8	 25
374	  0	3650.0	735.3	 25
375	  0	68.0	15.6	 25
376	  0	3734.0	781.0	 25
377	  0	67.0	11.0	 25
378	  0	3632.0	601.7	 25
379	  0	66.0	12.6	 25
380	  0	3595.0	449.8	 25
381	  0	69.0	10.3	 25
382	  0	3717.0	471.2	 25
383	  0	79.0	11.5	 25
384	  0	3644.0	464.4	 25
385	  0	78.0	15.4	 25
386	  0	3686.0	578.1	 25
387	  0	66.0	12.9	 25
388	  0	3534.0	698.6	 25
389	  0	77.0	15.8	 25
390	  0	3673.0	771.2	 25
391	  0	79.0	19.5	 25
392	  0	3626.0	669.2	 25
393	  0	77.0	10.6	 25
394	  0	3091.0	599.2	 25
395	  0	84.0	17.3	 25
396	  0	3026.0	563.3	 25
397	  0	81.0	16.2	 25
398	  0	3157.0	480.0	 25
399	  0	73.0	10.9	 25
400	  0	3601.0	543.6	 25
401	  0	70.0	11.0	 25
402	  0	3685.0	551.5	 25
403	  0	69.0	11.9	 25
404	  0	3633.0	592.8	 25
405	  0	77.0	17.0	 25
406	  0	3669.0	687.4	 25
407	  0	70.0	12.5	 25
408	  0	3537.0	554.4	 25
409	  0	79.0	16.2	 25
410	  0	3598.0	570.7	 25
411	  0	88.0	15.5	 25
412	  0	3625.0	546.1	 25
413	  0	75.0	12.7	 25
414	  0	3599.0	548.4	 25
415	  0	81.0	10.7	 25
416	  0	3504.0	713.7	 25
417	  0	79.0	20.1	 25
418	  0	3531.0	579.7	 25
419	  0	79.0	19.8	 25
420	  0	3692.0	636.8	 25
421	  0	72.0	10.0	 25
422	  0	3685.0	457.1	 25
423	  0	72.0	13.7	 25
424	  0	3657.0	458.6	 25
425	  0	68.0	12.6	 25
426	  0	3694.0	520.0	 25
427	  0	71.0	14.6	 25
428	  0	3615.0	494.1	 25
429	  0	66.0	13.8	 25
430	  0	3765.0	564.1	 25
431	  0	73.0	18.9	 25
432	  0	3657.0	661.1	 25
433	  0	73.0	16.8	 25
434	  0	3653.0	766.3	 25
435	  0	71.0	11.0	 25
436	  0	3632.0	717.3	 25
437	  0	76.0	17.7	 25
438	  0	3570.0	654.2	 25
439	  0	59.0	13.7	 25
440	  0	3631.0	551.9	 25
441	  0	84.0	14.4	 25
442	  0	3617.0	450.1	 25
443	  0	66.0	11.9	 25
444	  0	3848.0	634.1	 25
445	  0	73.0	14.1	 25
446	  0	3555.0	414.4	 25
447	  0	76.0	10.8	 25
448	  0	3503.0	537.2	 25
449	  0	71.0	10.3	 25
450	  0	3724.0	600.9	 25
451	  0	71.0	12.7	 25
452	  0	3610.0	673.4	 25
453	  0	81.0	17.7	 25
454	  0	3462.0	622.2	 25
455	  0	75.0	12.1	 25
456	  0	3641.0	504.8	 25
457	  0	68.0	17.6	 25
458	  0	3720.0	510.5	 25
459	  0	71.0	18.6	 25
460	  0	3666.0	521.8	 25
461	  0	63.0	14.0	 25
462	  0	3666.0	660.7	 25
463	  0	86.0	22.4	 25
464	  0	3768.0	671.9	 25
465	  0	82.0	17.3	 25
466	  0	3481.0	704.4	 25
467	  0	83.0	17.2	 25
468	  0	3648.0	762.6	 25
469	  0	80.0	12.1	 25
470	  0	3845.0	665.8	 25
471	  0	69.0	13.0	 25
472	  0	3759.0	636.5	 25
473	  0	84.0	13.3	 25
474	  0	3744.0	583.9	 25
475	  0	77.0	11.0	 25
476	  0	3666.0	558.2	 25
477	  0	72.0	12.6	 25
478	  0	3559.0	537.7	 25
479	  0	76.0	8.8	 25
480	  0	3681.0	622.3	 25
481	  0	67.0	11.9	 25
482	  0	3629.0	727.5	 25
483	  0	75.0	14.2	 25
484	  0	3672.0	767.3	 25
485	  0	77.0	20.9	 25
486	  0	3731.0	627.8	 25
487	  0	77.0	15.2	 25
488	  0	3760.0	669.7	 25
489	  0	92.0	16.5	 25
490	  0	3700.0	680.2	 25
491	  0	71.0	11.1	 25
492	  0	3716.0	697.4	 25
493	  0	66.0	9.9	 25
494	  0	3633.0	678.4	 25
495	  0	74.0	15.2	 25
496	  0	3562.0	770.3	 25
497	  0	67.0	16.5	 25
498	  0	3597.0	765.8	 25
499	  0	69.0	18.6	 25
500	  0	3666.0	822.8	 25
501	  0	74.0	23.7	 25
502	  0	3553.0	609.4	 25
503	  0	81.0	12.2	 25
504	  0	3550.0	542.5	 25
505	  0	69.0	12.2	 25
506	  0	3696.0	542.9	 25
507	  0	76.0	17.7	 25
508	  0	3638.0	578.0	 25
509	  0	76.0	11.4	 25
510	  0	3771.0	587.9	 25
511	  0	77.0	11.1	 25
512	  0	3644.0	583.1	 25
513	  0	69.0	10.3	 25
514	  0	3646.0	577.4	 25
515	  0	68.0	11.9	 25
516	  0	3517.0	521.3	 25
517	  0	65.0	13.5	 25
518	  0	3655.0	516.7	 25
519	  0	83.0	17.1	 25
520	  0	3623.0	532.5	 25
521	  0	87.0	10.3	 25
522	  0	3636.0	556.6	 25
523	  0	72.0	16.2	 25
524	  0	3831.0	627.8	 25
525	  0	76.0	16.9	 25
526	  0	3633.0	529.6	 25
527	  0	75.0	12.9	 25
528	  0	3588.0	553.6	 25
529	  0	65.0	11.6	 25
530	  0	3780.0	676.3	 25
531	  0	65.0	8.7	 25
532	  0	3742.0	541.6	 25
533	  0	69.0	14.3	 25
534	  0	3663.0	500.1	 25
535	  0	68.0	13.7	 25
536	  0	3904.0	597.5	 25
537	  0	92.0	14.6	 25
538	  0	3838.0	514.5	 25
539	  0	84.0	15.4	 25
540	  0	3899.0	655.7	 25
541	  0	76.0	15.2	 25
542	  0	3785.0	649.1	 25
543	  0	78.0	12.0	 25
544	  0	3761.0	805.7	 25
545	  0	62.0	16.6	 25
546	  0	3745.0	883.8	 25
547	  0	72.0	17.2	 25
548	  0	3608.0	704.3	 25
549	  0	74.0	16.4	 25
550	  0	3798.0	617.5	 25
551	  0	88.0	18.7	 25
552	  0	3740.0	600.4	 25
553	  0	70.0	12.8	 25
554	  0	3749.0	532.7	 25
555	  0	86.0	16.7	 25
556	  0	3686.0	485.7	 25
557	  0	73.0	15.7	 25
558	  0	3685.0	530.2	 25
559	  0	87.0	14.6	 25
560	  0	3711.0	629.0	 25
561	  0	82.0	19.9	 25
562	  0	3776.0	694.2	 25
563	  0	77.0	13.0	 25
564	  0	3684.0	546.6	 25
565	  0	65.0	8.9	 25
566	  0	3585.0	446.3	 25
567	  0	79.0	14.4	 25
568	  0	3726.0	527.3	 25
569	  0	80.0	13.6	 25
570	  0	3710.0	624.2	 25
571	  0	75.0	14.6	 25
572	  0	3862.0	777.5	 25
573	  0	72.0	16.4	 25
574	  0	3763.0	739.8	 25
575	  0	69.0	15.4	 25
576	  0	3507.0	644.6	 25
577	  0	63.0	18.2	 25
578	  0	3692.0	694.1	 25
579	  0	74.0	14.9	 25
580	  0	3571.0	570.5	 25
581	  0	67.0	10.8	 25
582	  0	3702.0	509.3	 25
583	  0	81.0	16.9	 25
584	  0	3652.0	481.4	 25
585	  0	79.0	18.1	 25
586	  0	3798.0	563.5	 25
587	  0	68.0	13.1	 25
588	  0	3728.0	537.5	 25
589	  0	71.0	12.9	 25
590	  0	3786.0	628.2	 25
591	  0	77.0	16.5	 25
592	  0	3771.0	631.4	 25
593	  0	81.0	9.0	 25
594	  0	3784.0	644.0	 25
595	  0	74.0	14.7	 25
596	  0	3755.0	594.8	 25
597	  0	80.0	15.4	 25
598	  0	3605.0	512.9	 25
599	  0	84.0	27.4	 25
600	  0	3837.0	588.6	 25
601	  0	93.0	17.3	 25
602	  0	3808.0	634.5	 25
603	  0	69.0	14.2	 25
604	  0	3852.0	765.7	 25
605	  0	75.0	14.3	 25
606	  0	3734.0	739.1	 25
607	  0	75.0	12.7	 25
608	  0	3741.0	789.7	 25
609	  0	72.0	18.6	 25
610	  0	3717.0	781.8	 25
611	  0	70.0	13.4	 25
612	  0	3771.0	710.6	 25
613	  0	69.0	14.5	 25
614	  0	3773.0	624.4	 25
615	  0	76.0	16.0	 25
616	  0	3829.0	612.5	 25
617	  0	59.0	7.7	 25
618	  0	3778.0	531.9	 25
619	  0	74.0	14.1	 25
620	  0	3793.0	693.5	 25
621	  0	78.0	14.1	 25
622	  0	3776.0	566.3	 25
623	  0	72.0	13.1	 25
624	  0	3721.0	649.6	 25
625	  0	71.0	14.6	 25
626	  0	3771.0	786.9	 25
627	  0	69.0	15.9	 25
628	  0	3813.0	708.2	 25
629	  0	70.0	11.6	 25
630	  0	3722.0	618.1	 25
631	  0	69.0	11.8	 25
632	  0	4018.0	695.4	 25
633	  0	70.0	14.1	 25
634	  0	3832.0	662.1	 25
635	  0	69.0	15.6	 25
636	  0	3613.0	605.5	 25
637	  0	76.0	14.0	 25
638	  0	3827.0	654.1	 25
639	  0	81.0	14.3	 25
640	  0	3895.0	685.9	 25
641	  0	82.0	18.7	 25
642	  0	3747.0	737.3	 25
643	  0	65.0	11.9	 25
644	  0	3774.0	716.8	 25
645	  0	72.0	10.1	 25
646	  0	3810.0	501.0	 25
647	  0	63.0	14.9	 25
648	  0	3963.0	544.6	 25
649	  0	82.0	15.5	 25
650	  0	3985.0	588.8	 25
651	  0	91.0	21.0	 25
652	  0	3790.0	583.1	 25
653	  0	74.0	15.4	 25
654	  0	3741.0	685.6	 25
655	  0	67.0	13.9	 25
656	  0	3859.0	740.6	 25
657	  0	70.0	14.5	 25
658	  0	3748.0	736.7	 25
659	  0	79.0	24.9	 25
660	  0	3793.0	689.6	 25
661	  0	67.0	16.7	 25
662	  0	3748.0	620.9	 25
663	  0	77.0	14.9	 25
664	  0	3806.0	562.4	 25
665	  0	61.0	11.3	 25
666	  0	70.0	12.5	 25
667	  0	624.0	94.7	 25
668	  0	66.0	11.3	 25
669	  0	56.0	10.1	 25
670	  0	58.0	9.1	 25
671	  0	53.0	7.6	 25
672	  0	3744.0	721.1	 25
673	  0	69.0	9.8	 25
674	  0	3814.0	648.4	 25
675	  0	74.0	12.3	 25
676	  0	3866.0	558.1	 25
677	  0	94.0	16.4	 25
678	  0	3912.0	593.7	 25
679	  0	69.0	19.2	 25
680	  0	3667.0	520.7	 25
681	  0	73.0	15.2	 25
682	  0	3830.0	552.7	 25
683	  0	84.0	11.6	 25
684	  0	3945.0	803.0	 25
685	  0	86.0	19.1	 25
686	  0	3961.0	807.1	 25
687	  0	82.0	18.4	 25
688	  0	3800.0	828.6	 25
689	  0	75.0	16.1	 25
690	  0	3606.0	777.3	 25
691	  0	88.0	16.5	 25
692	  0	3729.0	664.8	 25
693	  0	70.0	17.0	 25
694	  0	3882.0	538.6	 25
695	  0	75.0	11.5	 25
696	  0	3866.0	493.7	 25
697	  0	75.0	12.5	 25
698	  0	3932.0	513.0	 25
699	  0	71.0	11.8	 25
700	  0	3843.0	515.8	 25
701	  0	78.0	17.8	 25
702	  0	4044.0	636.1	 25
703	  0	75.0	16.3	 25
704	  0	3890.0	632.2	 25
705	  0	86.0	13.4	 25
706	  0	3758.0	642.6	 25
707	  0	68.0	11.8	 25
708	  0	3674.0	576.0	 25
709	  0	65.0	12.0	 25
710	  0	3664.0	563.2	 25
711	  0	76.0	15.0	 25
712	  0	3838.0	568.3	 25
713	  0	80.0	19.4	 25
714	  0	3744.0	629.6	 25
715	  0	69.0	13.9	 25
716	  0	3717.0	559.6	 25
717	  0	77.0	13.1	 25
718	  0	3715.0	593.5	 25
719	  0	69.0	12.7	 25
720	  0	3776.0	574.5	 25
721	  0	73.0	13.6	 25
722	  0	3701.0	646.8	 25
723	  0	67.0	12.2	 25
724	  0	3770.0	584.2	 25
725	  0	70.0	9.0	 25
726	  0	3856.0	559.5	 25
727	  0	68.0	10.7	 25
728	  0	3827.0	532.6	 25
729	  0	73.0	13.7	 25
730	  0	3767.0	516.1	 25
731	  0	69.0	9.4	 25
732	  0	3586.0	541.1	 25
733	  0	67.0	10.1	 25
734	  0	3799.0	683.3	 25
735	  0	86.0	8.3	 25
736	  0	3762.0	658.8	 25
737	  0	89.0	19.7	 25
738	  0	3790.0	622.5	 25
739	  0	79.0	14.7	 25
740	  0	3798.0	616.2	 25
741	  0	70.0	17.3	 25
742	  0	3809.0	677.4	 25
743	  0	74.0	17.0	 25
744	  0	3739.0	651.0	 25
745	  0	66.0	12.5	 25
746	  0	3816.0	699.0	 25
747	  0	79.0	11.1	 25
748	  0	3719.0	774.4	 25
749	  0	63.0	9.9	 25
750	  0	3747.0	680.9	 25
751	  0	62.0	14.7	 25
752	  0	3757.0	545.6	 25
753	  0	80.0	11.9	 25
754	  0	3785.0	521.9	 25
755	  0	61.0	10.9	 25
756	  0	3908.0	571.9	 25
757	  0	72.0	10.6	 25
758	  0	3751.0	606.0	 25
759	  0	74.0	13.8	 25
760	  0	3802.0	649.6	 25
761	  0	75.0	16.4	 25
762	  0	3732.0	712.5	 25
763	  0	70.0	11.7	 25
764	  0	3760.0	686.5	 25
765	  0	76.0	20.1	 25
766	  0	3680.0	687.6	 25
767	  0	77.0	14.5	 25
768	  0	3704.0	572.5	 25
769	  0	77.0	13.0	 25
770	  0	3729.0	587.8	 25
771	  0	70.0	9.8	 25
772	  0	3791.0	521.8	 25
773	  0	76.0	12.6	 25
774	  0	3810.0	499.3	 25
775	  0	77.0	23.8	 25
776	  0	3896.0	607.7	 25
777	  0	72.0	12.8	 25
778	  0	3824.0	514.6	 25
779	  0	85.0	17.9	 25
780	  0	3848.0	593.0	 25
781	  0	76.0	14.1	 25
782	  0	3854.0	538.6	 25
783	  0	69.0	16.5	 25
784	  0	3732.0	632.3	 25
785	  0	62.0	10.4	 25
786	  0	3620.0	617.3	 25
787	  0	63.0	9.5	 25
788	  0	3885.0	663.5	 25
789	  0	70.0	9.8	 25
790	  0	3698.0	650.6	 25
791	  0	66.0	13.3	 25
792	  0	3855.0	589.3	 25
793	  0	88.0	14.9	 25
794	  0	3927.0	550.5	 25
795	  0	65.0	16.0	 25
796	  0	3863.0	514.2	 25
797	  0	77.0	18.2	 25
798	  0	3910.0	537.5	 25
799	  0	76.0	20.1	 25
800	  0	4004.0	823.1	 25
801	  0	73.0	10.9	 25
802	  0	3965.0	664.7	 25
803	  0	85.0	19.5	 25
804	  0	3874.0	693.0	 25
805	  0	71.0	12.2	 25
806	  0	4020.0	848.1	 25
807	  0	70.0	13.4	 25
808	  0	3934.0	843.2	 25
809	  0	72.0	14.1	 25
810	  0	4024.0	682.9	 25
811	  0	62.0	7.5	 25
812	  0	4010.0	611.7	 25
813	  0	83.0	10.4	 25
814	  0	3771.0	537.1	 25
815	  0	78.0	14.3	 25
816	  0	3951.0	537.7	 25
817	  0	66.0	11.2	 25
818	  0	3883.0	512.4	 25
819	  0	66.0	12.2	 25
820	  0	3929.0	671.9	 25
821	  0	70.0	12.5	 25
822	  0	4000.0	679.1	 25
823	  0	86.0	17.0	 25
824	  0	3677.0	714.8	 25
825	  0	63.0	14.3	 25
826	  0	3757.0	582.5	 25
827	  0	75.0	13.8	 25
828	  0	3849.0	629.5	 25
829	  0	77.0	12.8	 25
830	  0	4053.0	620.2	 25
831	  0	80.0	16.2	 25
832	  0	3889.0	659.6	 25
833	  0	69.0	13.8	 25
834	  0	3952.0	706.1	 25
835	  0	69.0	16.3	 25
836	  0	3866.0	690.3	 25
837	  0	77.0	14.1	 25
838	  0	4032.0	819.5	 25
839	  0	78.0	14.1	 25
840	  0	3850.0	628.8	 25
841	  0	61.0	10.2	 25
842	  0	3781.0	556.4	 25
843	  0	78.0	11.7	 25
844	  0	3870.0	574.8	 25
845	  0	68.0	17.2	 25
846	  0	3959.0	552.9	 25
847	  0	65.0	9.2	 25
848	  0	3818.0	501.7	 25
849	  0	96.0	20.2	 25
850	  0	3936.0	595.3	 25
851	  0	71.0	16.2	 25
852	  0	3928.0	632.8	 25
853	  0	88.0	25.5	 25
854	  0	3823.0	702.1	 25
855	  0	84.0	23.3	 25
856	  0	3938.0	684.8	 25
857	  0	67.0	15.8	 25
858	  0	3664.0	666.2	 25
859	  0	71.0	16.9	 25
860	  0	4045.0	656.1	 25
861	  0	82.0	17.4	 25
862	  0	4010.0	662.8	 25
863	  0	71.0	17.4	 25
864	  0	3805.0	681.4	 25
865	  0	71.0	15.0	 25
866	  0	3975.0	713.5	 25
867	  0	70.0	18.2	 25
868	  0	3948.0	841.1	 25
869	  0	76.0	17.5	 25
870	  0	3812.0	826.7	 25
871	  0	78.0	14.1	 25
872	  0	3967.0	857.7	 25
873	  0	79.0	15.7	 25
874	  0	4051.0	635.8	 25
875	  0	80.0	14.8	 25
876	  0	3918.0	524.4	 25
877	  0	71.0	13.9	 25
878	  0	3972.0	533.9	 25
879	  0	69.0	14.6	 25
880	  0	3948.0	568.2	 25
881	  0	69.0	11.6	 25
882	  0	3952.0	668.4	 25
883	  0	72.0	10.8	 25
884	  0	4021.0	800.5	 25
885	  0	83.0	23.4	 25
886	  0	3963.0	875.9	 25
887	  0	76.0	12.9	 25
888	  0	4012.0	962.8	 25
889	  0	74.0	20.4	 25
890	  0	3863.0	742.5	 25
891	  0	81.0	16.7	 25
892	  0	3999.0	712.6	 25
893	  0	69.0	10.2	 25
894	  0	3936.0	600.1	 25
895	  0	60.0	13.3	 25
896	  0	3919.0	539.6	 25
897	  0	77.0	14.9	 25
898	  0	4034.0	656.6	 25
899	  0	72.0	11.8	 25
900	  0	3991.0	760.7	 25
901	  0	72.0	17.4	 25
902	  0	3785.0	783.9	 25
903	  0	78.0	17.2	 25
904	  0	4085.0	693.4	 25
905	  0	78.0	16.4	 25
906	  0	3869.0	588.0	 25
907	  0	80.0	18.3	 25
908	  0	3849.0	535.7	 25
909	  0	75.0	15.9	 25
910	  0	3925.0	512.3	 25
911	  0	83.0	17.2	 25
912	  0	3904.0	608.2	 25
913	  0	81.0	22.0	 25
914	  0	3883.0	690.0	 25
915	  0	74.0	18.1	 25
916	  0	3929.0	791.9	 25
917	  0	74.0	10.6	 25
918	  0	3881.0	789.9	 25
919	  0	87.0	16.7	 25
920	  0	3971.0	713.0	 25
921	  0	58.0	12.4	 25
922	  0	3974.0	666.2	 25
923	  0	69.0	15.7	 25
924	  0	3822.0	534.8	 25
925	  0	68.0	15.8	 25
926	  0	4001.0	536.5	 25
927	  0	76.0	14.8	 25
928	  0	4107.0	561.2	 25
929	  0	76.0	11.3	 25
930	  0	3936.0	573.8	 25
931	  0	75.0	15.2	 25
932	  0	3932.0	624.0	 25
933	  0	81.0	17.9	 25
934	  0	3878.0	800.4	 25
935	  0	80.0	13.9	 25
936	  0	4009.0	949.3	 25
937	  0	80.0	18.1	 25
938	  0	3925.0	708.8	 25
939	  0	90.0	23.3	 25
940	  0	3851.0	716.8	 25
941	  0	70.0	21.7	 25
942	  0	4015.0	735.0	 25
943	  0	77.0	20.4	 25
944	  0	3860.0	636.0	 25
945	  0	76.0	12.6	 25
946	  0	3931.0	654.8	 25
947	  0	68.0	19.5	 25
948	  0	3867.0	728.6	 25
949	  0	74.0	15.6	 25
950	  0	4011.0	838.8	 25
951	  0	77.0	16.6	 25
952	  0	4127.0	1038.4	 25
953	  0	85.0	17.8	 25
954	  0	3835.0	644.3	 25
955	  0	89.0	16.8	 25
956	  0	3858.0	600.4	 25
957	  0	71.0	15.0	 25
958	  0	3912.0	589.9	 25
959	  0	71.0	10.5	 25
960	  0	3964.0	549.8	 25
961	  0	63.0	10.4	 25
962	  0	3984.0	583.9	 25
963	  0	57.0	9.9	 25
964	  0	3918.0	646.5	 25
965	  0	73.0	14.9	 25
966	  0	3838.0	765.9	 25
967	  0	81.0	15.9	 25
968	  0	3936.0	795.8	 25
969	  0	78.0	15.2	 25
970	  0	3890.0	590.8	 25
971	  0	74.0	17.4	 25
972	  0	3783.0	662.7	 25
973	  0	79.0	16.8	 25
974	  0	3938.0	720.2	 25
975	  0	65.0	19.1	 25
976	  0	3904.0	651.3	 25
977	  0	77.0	15.5	 25
978	  0	3928.0	665.0	 25
979	  0	65.0	11.0	 25
980	  0	3911.0	662.7	 25
981	  0	80.0	12.9	 25
982	  0	3780.0	700.5	 25
983	  0	78.0	22.3	 25
984	  0	3856.0	693.3	 25
985	  0	93.0	24.2	 25
986	  0	4020.0	1342.5	 25
987	  0	87.0	15.0	 25
988	  0	3875.0	566.5	 25
989	  0	75.0	19.8	 25
990	  0	3790.0	462.3	 25
991	  0	85.0	20.0	 25
992	  0	3813.0	524.0	 25
993	  0	64.0	16.0	 25
994	  0	3921.0	517.1	 25
995	  0	81.0	16.7	 25
996	  0	3862.0	769.2	 25
997	  0	78.0	11.3	 25
998	  0	59.0	6.4	 25
999	  0	3600.0	719.6	 25
1000	  0	83.0	17.6	 25
1001	  0	3703.0	788.8	 25
  0	  1	3198.0	502.7	 25
  1	  1	101.0	29.2	 25
  2	  1	3312.0	599.5	 25
  3	  1	97.0	42.1	 25
  4	  1	66.0	14.6	 25
  5	  1	69.0	10.8	 25
  6	  1	69.0	11.6	 25
  7	  1	61.0	10.5	 25
  8	  1	65.0	8.6	 25
  9	  1	51.0	6.2	 25
 10	  1	64.0	10.9	 25
 11	  1	61.0	9.2	 25
 12	  1	53.0	7.0	 25
 13	  1	75.0	8.8	 25
 14	  1	53.0	8.5	 25
 15	  1	150.0	26.3	 25
 16	  1	68.0	7.5	 25
 17	  1	49.0	6.2	 25
 18	  1	62.0	11.0	 25
 19	  1	96.0	15.3	 25
 20	  1	60.0	14.3	 25
 21	  1	61.0	8.6	 25
 22	  1	82.0	10.9	 25
 23	  1	62.0	9.6	 25
 24	  1	71.0	8.2	 25
 25	  1	56.0	5.2	 25
 26	  1	63.0	9.8	 25
 27	  1	129.0	17.3	 25
 28	  1	86.0	15.1	 25
 29	  1	311.0	52.6	 25
 30	  1	329.0	47.1	 25
 31	  1	1165.0	210.4	 25
 32	  1	79.0	12.4	 25
 33	  1	76.0	10.1	 25
 34	  1	78.0	13.0	 25
 35	  1	93.0	11.6	 25
 36	  1	65.0	9.1	 25
 37	  1	62.0	12.4	 25
 38	  1	66.0	7.4	 25
 39	  1	124.0	23.6	 25
 40	  1	130.0	14.0	 25
 41	  1	494.0	69.8	 25
 42	  1	80.0	11.7	 25
 43	  1	210.0	32.9	 25
 44	  1	78.0	10.9	 25
 45	  1	54.0	5.9	 25
 46	  1	68.0	11.1	 25
 47	  1	56.0	8.0	 25
 48	  1	60.0	6.7	 25
 49	  1	72.0	10.5	 25
 50	  1	60.0	5.8	 25
 51	  1	55.0	9.8	 25
 52	  1	62.0	11.0	 25
 53	  1	86.0	12.9	 25
 54	  1	1176.0	162.2	 25
 55	  1	69.0	14.2	 25
 56	  1	156.0	32.8	 25
 57	  1	70.0	9.9	 25
 58	  1	51.0	7.8	 25
 59	  1	64.0	7.4	 25
 60	  1	73.0	8.6	 25
 61	  1	62.0	10.1	 25
 62	  1	71.0	11.3	 25
 63	  1	74.0	11.8	 25
 64	  1	90.0	14.7	 25
 65	  1	62.0	11.7	 25
 66	  1	65.0	11.0	 25
 67	  1	56.0	5.9	 25
 68	  1	61.0	9.9	 25
 69	  1	62.0	8.6	 25
 70	  1	127.0	20.4	 25
 71	  1	135.0	24.2	 25
 72	  1	94.0	12.1	 25
 73	  1	57.0	5.7	 25
 74	  1	124.0	21.5	 25
 75	  1	895.0	160.4	 25
 76	  1	64.0	6.7	 25
 77	  1	53.0	7.8	 25
 78	  1	53.0	10.4	 25
 79	  1	53.0	7.8	 25
 80	  1	46.0	4.3	 25
 81	  1	50.0	5.3	 25
 82	  1	59.0	8.0	 25
 83	  1	42.0	5.7	 25
 84	  1	61.0	10.5	 25
 85	  1	54.0	9.5	 25
 86	  1	66.0	10.4	 25
 87	  1	58.0	8.0	 25
 88	  1	55.0	8.2	 25
 89	  1	70.0	12.0	 25
 90	  1	82.0	16.9	 25
 91	  1	75.0	9.5	 25
 92	  1	61.0	10.2	 25
 93	  1	302.0	49.4	 25
 94	  1	66.0	12.2	 25
 95	  1	103.0	16.2	 25
 96	  1	492.0	64.5	 25
 97	  1	63.0	8.1	 25
 98	  1	69.0	7.7	 25
 99	  1	67.0	10.0	 25
100	  1	58.0	8.7	 25
101	  1	162.0	25.5	 25
102	  1	105.0	20.3	 25
103	  1	65.0	11.4	 25
104	  1	51.0	9.0	 25
105	  1	68.0	15.2	 25
106	  1	66.0	6.6	 25
107	  1	52.0	8.1	 25
108	  1	72.0	12.2	 25
109	  1	64.0	12.5	 25
110	  1	86.0	17.9	 25
111	  1	72.0	9.6	 25
112	  1	57.0	10.5	 25
113	  1	54.0	9.1	 25
114	  1	56.0	7.3	 25
115	  1	45.0	5.4	 25
116	  1	67.0	9.6	 25
117	  1	64.0	12.5	 25
118	  1	70.0	8.7	 25
119	  1	61.0	9.8	 25
120	  1	62.0	11.8	 25
121	  1	61.0	12.1	 25
122	  1	68.0	10.4	 25
123	  1	66.0	6.4	 25
124	  1	81.0	12.1	 25
125	  1	105.0	15.1	 25
126	  1	67.0	9.2	 25
127	  1	55.0	7.6	 25
128	  1	74.0	12.0	 25
129	  1	70.0	15.4	 25
130	  1	53.0	7.9	 25
131	  1	97.0	15.2	 25
132	  1	72.0	12.1	 25
133	  1	57.0	9.2	 25
134	  1	131.0	18.3	 25
135	  1	87.0	13.6	 25
136	  1	49.0	6.2	 25
137	  1	105.0	16.2	 25
138	  1	79.0	16.8	 25
139	  1	72.0	8.6	 25
140	  1	65.0	11.0	 25
141	  1	77.0	12.0	 25
142	  1	67.0	13.4	 25
143	  1	126.0	23.7	 25
144	  1	51.0	9.3	 25
145	  1	76.0	11.9	 25
146	  1	72.0	15.4	 25
147	  1	76.0	15.0	 25
148	  1	65.0	13.9	 25
149	  1	65.0	10.1	 25
150	  1	63.0	11.6	 25
151	  1	64.0	13.7	 25
152	  1	103.0	25.0	 25
153	  1	87.0	15.5	 25
154	  1	74.0	15.2	 25
155	  1	54.0	9.0	 25
156	  1	67.0	11.9	 25
157	  1	66.0	11.3	 25
158	  1	56.0	12.1	 25
159	  1	54.0	9.7	 25
160	  1	46.0	9.1	 25
161	  1	45.0	5.9	 25
162	  1	72.0	16.7	 25
163	  1	160.0	22.7	 25
164	  1	139.0	17.6	 25
165	  1	70.0	12.8	 25
166	  1	67.0	10.5	 25
167	  1	3268.0	556.1	 25
168	  1	67.0	12.8	 25
169	  1	79.0	14.6	 25
170	  1	68.0	12.8	 25
171	  1	74.0	13.1	 25
172	  1	76.0	13.0	 25
173	  1	62.0	8.0	 25
174	  1	81.0	15.9	 25
175	  1	73.0	11.4	 25
176	  1	60.0	10.5	 25
177	  1	103.0	17.3	 25
178	  1	146.0	26.0	 25
179	  1	65.0	10.7	 25
180	  1	121.0	19.8	 25
181	  1	762.0	56.4	 25
182	  1	537.0	46.6	 25
183	  1	105.0	17.5	 25
184	  1	66.0	10.5	 25
185	  1	64.0	14.8	 25
186	  1	72.0	12.7	 25
187	  1	51.0	8.2	 25
188	  1	80.0	15.2	 25
189	  1	52.0	7.9	 25
190	  1	72.0	12.4	 25
191	  1	52.0	7.1	 25
192	  1	56.0	8.8	 25
193	  1	402.0	64.5	 25
194	  1	133.0	17.7	 25
195	  1	95.0	18.9	 25
196	  1	84.0	13.4	 25
197	  1	67.0	8.8	 25
198	  1	81.0	14.5	 25
199	  1	47.0	7.0	 25
200	  1	68.0	9.1	 25
201	  1	52.0	9.6	 25
202	  1	108.0	20.3	 25
203	  1	118.0	19.4	 25
204	  1	81.0	13.4	 25
205	  1	80.0	14.3	 25
206	  1	104.0	20.4	 25
207	  1	176.0	34.6	 25
208	  1	74.0	13.0	 25
209	  1	127.0	17.4	 25
210	  1	142.0	23.6	 25
211	  1	75.0	12.2	 25
212	  1	63.0	10.4	 25
213	  1	73.0	9.1	 25
214	  1	64.0	11.7	 25
215	  1	402.0	32.9	 25
216	  1	502.0	62.4	 25
217	  1	71.0	11.9	 25
218	  1	101.0	18.5	 25
219	  1	297.0	60.9	 25
220	  1	61.0	8.5	 25
221	  1	105.0	15.4	 25
222	  1	59.0	9.2	 25
223	  1	228.0	41.0	 25
224	  1	47.0	5.6	 25
225	  1	61.0	9.2	 25
226	  1	68.0	12.8	 25
227	  1	125.0	22.6	 25
228	  1	62.0	7.8	 25
229	  1	55.0	11.2	 25
230	  1	57.0	7.2	 25
231	  1	66.0	8.5	 25
232	  1	80.0	12.4	 25
233	  1	80.0	13.5	 25
234	  1	77.0	13.6	 25
235	  1	61.0	9.4	 25
236	  1	67.0	6.5	 25
237	  1	48.0	5.3	 25
238	  1	70.0	8.5	 25
239	  1	110.0	15.2	 25
240	  1	116.0	17.2	 25
241	  1	62.0	9.7	 25
242	  1	57.0	9.4	 25
243	  1	57.0	9.6	 25
244	  1	354.0	44.5	 25
245	  1	81.0	14.1	 25
246	  1	89.0	11.5	 25
247	  1	61.0	7.1	 25
248	  1	91.0	15.7	 25
249	  1	89.0	15.2	 25
250	  1	55.0	7.5	 25
251	  1	57.0	9.5	 25
252	  1	59.0	8.9	 25
253	  1	64.0	11.7	 25
254	  1	159.0	20.0	 25
255	  1	60.0	9.6	 25
256	  1	67.0	6.5	 25
257	  1	82.0	11.8	 25
258	  1	92.0	10.3	 25
259	  1	56.0	6.0	 25
260	  1	71.0	8.8	 25
261	  1	77.0	10.2	 25
262	  1	328.0	60.8	 25
263	  1	113.0	11.4	 25
264	  1	168.0	20.0	 25
265	  1	67.0	11.5	 25
266	  1	49.0	6.6	 25
267	  1	76.0	12.1	 25
268	  1	55.0	7.8	 25
269	  1	71.0	12.8	 25
270	  1	64.0	14.2	 25
271	  1	66.0	8.0	 25
272	  1	92.0	14.2	 25
273	  1	61.0	11.0	 25
274	  1	82.0	10.3	 25
275	  1	46.0	5.3	 25
276	  1	508.0	70.4	 25
277	  1	60.0	7.5	 25
278	  1	56.0	8.4	 25
279	  1	57.0	6.7	 25
280	  1	52.0	7.5	 25
281	  1	257.0	44.7	 25
282	  1	76.0	9.2	 25
283	  1	77.0	11.2	 25
284	  1	76.0	7.9	 25
285	  1	53.0	6.4	 25
286	  1	56.0	9.6	 25
287	  1	67.0	11.3	 25
288	  1	53.0	7.3	 25
289	  1	47.0	6.7	 25
290	  1	116.0	19.2	 25
291	  1	72.0	10.0	 25
292	  1	52.0	8.6	 25
293	  1	62.0	8.8	 25
294	  1	104.0	10.4	 25
295	  1	155.0	23.3	 25
296	  1	58.0	7.2	 25
297	  1	58.0	9.1	 25
298	  1	65.0	8.3	 25
299	  1	64.0	9.3	 25
300	  1	59.0	9.4	 25
301	  1	75.0	10.3	 25
302	  1	76.0	12.6	 25
303	  1	142.0	21.4	 25
304	  1	75.0	9.8	 25
305	  1	49.0	9.6	 25
306	  1	63.0	8.6	 25
307	  1	300.0	48.3	 25
308	  1	49.0	6.6	 25
309	  1	51.0	8.8	 25
310	  1	87.0	15.6	 25
311	  1	56.0	9.0	 25
312	  1	60.0	11.3	 25
313	  1	56.0	8.6	 25
314	  1	157.0	27.4	 25
315	  1	93.0	16.5	 25
316	  1	62.0	10.5	 25
317	  1	82.0	14.7	 25
318	  1	61.0	10.0	 25
319	  1	63.0	9.3	 25
320	  1	1031.0	143.6	 25
321	  1	131.0	21.6	 25
322	  1	68.0	16.9	 25
323	  1	63.0	9.9	 25
324	  1	62.0	7.5	 25
325	  1	271.0	42.7	 25
326	  1	178.0	23.5	 25
327	  1	159.0	22.1	 25
328	  1	432.0	58.5	 25
329	  1	929.0	152.1	 25
330	  1	56.0	9.2	 25
331	  1	82.0	11.7	 25
332	  1	69.0	6.5	 25
333	  1	96.0	16.4	 25
334	  1	64.0	10.2	 25
335	  1	55.0	4.9	 25
336	  1	71.0	5.4	 25
337	  1	82.0	16.3	 25
338	  1	226.0	33.4	 25
339	  1	59.0	10.4	 25
340	  1	103.0	11.2	 25
341	  1	125.0	20.7	 25
342	  1	83.0	12.6	 25
343	  1	123.0	26.0	 25
344	  1	80.0	14.1	 25
345	  1	67.0	9.2	 25
346	  1	64.0	11.1	 25
347	  1	59.0	10.6	 25
348	  1	57.0	7.0	 25
349	  1	67.0	11.3	 25
350	  1	74.0	10.2	 25
351	  1	56.0	8.8	 25
352	  1	52.0	6.0	 25
353	  1	60.0	9.1	 25
354	  1	75.0	7.3	 25
355	  1	95.0	11.1	 25
356	  1	991.0	158.1	 25
357	  1	61.0	6.9	 25
358	  1	77.0	15.6	 25
359	  1	88.0	9.9	 25
360	  1	66.0	9.0	 25
361	  1	55.0	8.9	 25
362	  1	58.0	8.7	 25
363	  1	96.0	15.3	 25
364	  1	114.0	20.8	 25
365	  1	54.0	7.4	 25
366	  1	122.0	21.1	 25
367	  1	110.0	14.7	 25
368	  1	63.0	7.9	 25
369	  1	64.0	10.8	 25
370	  1	66.0	10.1	 25
371	  1	61.0	11.8	 25
372	  1	60.0	10.9	 25
373	  1	60.0	10.1	 25
374	  1	123.0	19.7	 25
375	  1	80.0	15.3	 25
376	  1	66.0	8.8	 25
377	  1	75.0	12.0	 25
378	  1	57.0	8.5	 25
379	  1	332.0	42.9	 25
380	  1	65.0	11.4	 25
381	  1	86.0	11.7	 25
382	  1	93.0	14.5	 25
383	  1	83.0	9.7	 25
384	  1	3650.0	513.2	 25
385	  1	73.0	11.4	 25
386	  1	75.0	10.9	 25
387	  1	65.0	10.2	 25
388	  1	68.0	10.0	 25
389	  1	140.0	24.5	 25
390	  1	93.0	18.3	 25
391	  1	79.0	14.7	 25
392	  1	60.0	13.9	 25
393	  1	59.0	11.2	 25
394	  1	53.0	10.5	 25
395	  1	52.0	8.4	 25
396	  1	56.0	12.9	 25
397	  1	171.0	28.7	 25
398	  1	131.0	25.9	 25
399	  1	86.0	14.0	 25
400	  1	106.0	17.0	 25
401	  1	118.0	18.7	 25
402	  1	61.0	10.5	 25
403	  1	65.0	9.9	 25
404	  1	76.0	11.2	 25
405	  1	57.0	10.9	 25
406	  1	71.0	11.8	 25
407	  1	73.0	11.3	 25
408	  1	64.0	11.5	 25
409	  1	185.0	22.4	 25
410	  1	65.0	12.6	 25
411	  1	150.0	18.9	 25
412	  1	67.0	9.8	 25
413	  1	55.0	7.3	 25
414	  1	57.0	10.1	 25
415	  1	47.0	7.8	 25
416	  1	58.0	10.1	 25
417	  1	68.0	11.1	 25
418	  1	84.0	13.6	 25
419	  1	64.0	9.5	 25
420	  1	82.0	17.5	 25
421	  1	66.0	12.8	 25
422	  1	51.0	8.7	 25
423	  1	93.0	15.3	 25
424	  1	73.0	9.3	 25
425	  1	71.0	13.4	 25
426	  1	294.0	38.8	 25
427	  1	81.0	15.1	 25
428	  1	59.0	10.0	 25
429	  1	71.0	12.8	 25
430	  1	81.0	16.5	 25
431	  1	83.0	13.9	 25
432	  1	63.0	9.4	 25
433	  1	161.0	29.4	 25
434	  1	99.0	22.6	 25
435	  1	75.0	15.6	 25
436	  1	184.0	28.2	 25
437	  1	115.0	22.4	 25
438	  1	53.0	8.2	 25
439	  1	58.0	10.1	 25
440	  1	72.0	12.4	 25
441	  1	95.0	19.7	 25
442	  1	69.0	9.8	 25
443	  1	81.0	17.8	 25
444	  1	364.0	56.3	 25
445	  1	56.0	9.9	 25
446	  1	102.0	18.0	 25
447	  1	64.0	8.5	 25
448	  1	308.0	54.8	 25
449	  1	77.0	12.2	 25
450	  1	73.0	13.5	 25
451	  1	150.0	24.5	 25
452	  1	197.0	31.4	 25
453	  1	167.0	27.6	 25
454	  1	163.0	23.3	 25
455	  1	68.0	12.6	 25
456	  1	63.0	10.5	 25
457	  1	65.0	12.5	 25
458	  1	77.0	14.5	 25
459	  1	54.0	9.6	 25
460	  1	69.0	14.6	 25
461	  1	64.0	10.2	 25
462	  1	66.0	13.6	 25
463	  1	75.0	13.4	 25
464	  1	1951.0	190.5	 25
465	  1	61.0	7.6	 25
466	  1	57.0	9.0	 25
467	  1	65.0	12.9	 25
468	  1	59.0	8.3	 25
469	  1	139.0	22.2	 25
470	  1	71.0	10.8	 25
471	  1	60.0	11.0	 25
472	  1	64.0	13.4	 25
473	  1	67.0	14.8	 25
474	  1	132.0	23.6	 25
475	  1	52.0	9.3	 25
476	  1	55.0	10.5	 25
477	  1	62.0	9.9	 25
478	  1	102.0	17.0	 25
479	  1	48.0	8.2	 25
480	  1	54.0	12.0	 25
481	  1	104.0	13.1	 25
482	  1	67.0	12.4	 25
483	  1	59.0	13.2	 25
484	  1	81.0	15.7	 25
485	  1	72.0	10.5	 25
486	  1	89.0	19.6	 25
487	  1	57.0	9.4	 25
488	  1	65.0	11.4	 25
489	  1	11963.0	2049.0	 25
490	  1	90.0	12.3	 25
491	  1	86.0	17.1	 25
492	  1	73.0	14.6	 25
493	  1	78.0	16.7	 25
494	  1	77.0	8.8	 25
495	  1	74.0	11.2	 25
496	  1	69.0	11.4	 25
497	  1	72.0	12.3	 25
498	  1	98.0	13.7	 25
499	  1	78.0	11.9	 25
500	  1	55.0	11.8	 25
501	  1	65.0	8.3	 25
502	  1	61.0	11.9	 25
503	  1	524.0	88.3	 25
504	  1	445.0	60.8	 25
505	  1	62.0	8.4	 25
506	  1	83.0	11.7	 25
507	  1	55.0	7.4	 25
508	  1	58.0	9.7	 25
509	  1	63.0	7.2	 25
510	  1	79.0	11.4	 25
511	  1	183.0	31.8	 25
512	  1	107.0	14.9	 25
513	  1	139.0	19.2	 25
514	  1	87.0	15.3	 25
515	  1	58.0	7.3	 25
516	  1	77.0	11.5	 25
517	  1	74.0	14.9	 25
518	  1	59.0	7.5	 25
519	  1	134.0	18.1	 25
520	  1	111.0	20.3	 25
521	  1	75.0	8.0	 25
522	  1	81.0	13.2	 25
523	  1	59.0	12.4	 25
524	  1	55.0	8.6	 25
525	  1	55.0	9.1	 25
526	  1	83.0	11.9	 25
527	  1	49.0	7.9	 25
528	  1	59.0	11.7	 25
529	  1	58.0	11.0	 25
530	  1	53.0	7.6	 25
531	  1	96.0	14.2	 25
532	  1	543.0	68.8	 25
533	  1	68.0	11.0	 25
534	  1	59.0	11.1	 25
535	  1	45.0	5.2	 25
536	  1	171.0	28.4	 25
537	  1	317.0	83.1	 25
538	  1	70.0	15.4	 25
539	  1	47.0	5.9	 25
540	  1	75.0	13.5	 25
541	  1	83.0	12.0	 25
542	  1	604.0	116.3	 25
543	  1	60.0	9.3	 25
544	  1	63.0	8.9	 25
545	  1	91.0	19.7	 25
546	  1	63.0	8.3	 25
547	  1	79.0	15.2	 25
548	  1	315.0	37.3	 25
549	  1	84.0	14.0	 25
550	  1	74.0	14.5	 25
551	  1	389.0	46.0	 25
552	  1	65.0	10.4	 25
553	  1	73.0	8.2	 25
554	  1	80.0	14.9	 25
555	  1	67.0	10.1	 25
556	  1	58.0	7.4	 25
557	  1	77.0	15.6	 25
558	  1	63.0	12.5	 25
559	  1	90.0	12.4	 25
560	  1	69.0	9.8	 25
561	  1	95.0	13.6	 25
562	  1	241.0	37.3	 25
563	  1	106.0	11.0	 25
564	  1	66.0	7.1	 25
565	  1	76.0	13.4	 25
566	  1	165.0	16.5	 25
567	  1	50.0	5.2	 25
568	  1	75.0	9.3	 25
569	  1	52.0	7.8	 25
570	  1	195.0	22.9	 25
571	  1	73.0	8.5	 25
572	  1	61.0	7.6	 25
573	  1	72.0	8.6	 25
574	  1	73.0	14.8	 25
575	  1	125.0	15.9	 25
576	  1	52.0	7.9	 25
577	  1	144.0	18.8	 25
578	  1	99.0	13.5	 25
579	  1	70.0	9.6	 25
580	  1	60.0	6.5	 25
581	  1	54.0	7.9	 25
582	  1	97.0	19.7	 25
583	  1	66.0	10.9	 25
584	  1	56.0	8.0	 25
585	  1	57.0	10.4	 25
586	  1	67.0	8.7	 25
587	  1	57.0	7.3	 25
588	  1	51.0	5.9	 25
589	  1	61.0	9.7	 25
590	  1	60.0	8.3	 25
591	  1	64.0	9.8	 25
592	  1	92.0	12.0	 25
593	  1	144.0	19.9	 25
594	  1	81.0	13.5	 25
595	  1	103.0	17.9	 25
596	  1	203.0	29.1	 25
597	  1	60.0	9.4	 25
598	  1	54.0	3.9	 25
599	  1	51.0	6.6	 25
600	  1	69.0	9.0	 25
601	  1	124.0	16.1	 25
602	  1	67.0	7.6	 25
603	  1	59.0	10.6	 25
604	  1	76.0	9.5	 25
605	  1	63.0	10.9	 25
606	  1	69.0	13.5	 25
607	  1	61.0	11.0	 25
608	  1	78.0	11.7	 25
609	  1	67.0	11.2	 25
610	  1	60.0	8.7	 25
611	  1	88.0	11.2	 25
612	  1	71.0	8.2	 25
613	  1	60.0	8.0	 25
614	  1	85.0	23.1	 25
615	  1	50.0	9.4	 25
616	  1	46.0	7.7	 25
617	  1	55.0	7.2	 25
618	  1	81.0	12.3	 25
619	  1	65.0	9.6	 25
620	  1	158.0	25.9	 25
621	  1	61.0	12.1	 25
622	  1	69.0	15.6	 25
623	  1	71.0	10.3	 25
624	  1	114.0	14.0	 25
625	  1	74.0	6.9	 25
626	  1	92.0	22.0	 25
627	  1	60.0	9.2	 25
628	  1	258.0	38.0	 25
629	  1	59.0	4.5	 25
630	  1	191.0	30.7	 25
631	  1	65.0	7.5	 25
632	  1	299.0	32.9	 25
633	  1	58.0	11.8	 25
634	  1	56.0	6.1	 25
635	  1	121.0	24.5	 25
636	  1	70.0	8.4	 25
637	  1	58.0	7.6	 25
638	  1	68.0	8.3	 25
639	  1	64.0	9.0	 25
640	  1	125.0	21.5	 25
641	  1	55.0	7.4	 25
642	  1	89.0	18.6	 25
643	  1	75.0	12.2	 25
644	  1	1353.0	188.9	 25
645	  1	1377.0	194.6	 25
646	  1	54.0	5.1	 25
647	  1	52.0	7.4	 25
648	  1	5643.0	807.2	 25
649	  1	50.0	7.0	 25
650	  1	101.0	20.4	 25
651	  1	53.0	7.4	 25
652	  1	177.0	21.5	 25
653	  1	121.0	22.8	 25
654	  1	88.0	16.1	 25
655	  1	85.0	16.5	 25
656	  1	176.0	20.6	 25
657	  1	58.0	8.2	 25
658	  1	65.0	7.3	 25
659	  1	67.0	5.9	 25
660	  1	92.0	11.5	 25
661	  1	58.0	7.3	 25
662	  1	67.0	8.0	 25
663	  1	65.0	12.4	 25
664	  1	91.0	14.6	 25
665	  1	86.0	11.7	 25
666	  1	61.0	6.9	 25
667	  1	112.0	12.3	 25
668	  1	70.0	8.9	 25
669	  1	60.0	12.0	 25
670	  1	73.0	8.4	 25
671	  1	80.0	12.3	 25
672	  1	347.0	29.8	 25
673	  1	47.0	6.3	 25
674	  1	55.0	9.0	 25
675	  1	64.0	9.7	 25
676	  1	976.0	142.0	 25
677	  1	61.0	11.8	 25
678	  1	56.0	9.2	 25
679	  1	68.0	8.0	 25
680	  1	83.0	12.5	 25
681	  1	103.0	19.1	 25
682	  1	52.0	6.9	 25
683	  1	78.0	13.8	 25
684	  1	88.0	14.7	 25
685	  1	54.0	6.0	 25
686	  1	1156.0	172.6	 25
687	  1	56.0	11.1	 25
688	  1	53.0	7.4	 25
689	  1	82.0	12.6	 25
690	  1	69.0	12.9	 25
691	  1	64.0	11.9	 25
692	  1	54.0	6.7	 25
693	  1	103.0	18.0	 25
694	  1	50.0	9.1	 25
695	  1	68.0	10.6	 25
696	  1	73.0	13.4	 25
697	  1	108.0	20.3	 25
698	  1	67.0	12.6	 25
699	  1	110.0	11.7	 25
700	  1	172.0	21.8	 25
701	  1	62.0	12.3	 25
702	  1	162.0	24.0	 25
703	  1	64.0	9.3	 25
704	  1	57.0	11.5	 25
705	  1	54.0	10.5	 25
706	  1	54.0	9.4	 25
707	  1	51.0	10.2	 25
708	  1	71.0	13.5	 25
709	  1	50.0	6.1	 25
710	  1	73.0	11.7	 25
711	  1	98.0	13.7	 25
712	  1	76.0	11.3	 25
713	  1	70.0	11.1	 25
714	  1	62.0	13.5	 25
715	  1	53.0	6.2	 25
716	  1	284.0	47.6	 25
717	  1	331.0	53.2	 25
718	  1	135.0	26.4	 25
719	  1	65.0	11.1	 25
720	  1	74.0	13.7	 25
721	  1	63.0	10.7	 25
722	  1	56.0	8.4	 25
723	  1	50.0	7.8	 25
724	  1	57.0	12.3	 25
725	  1	177.0	65.6	 25
726	  1	71.0	12.7	 25
727	  1	76.0	15.4	 25
728	  1	92.0	12.7	 25
729	  1	213.0	27.8	 25
730	  1	79.0	13.8	 25
731	  1	107.0	20.6	 25
732	  1	81.0	18.4	 25
733	  1	81.0	15.3	 25
734	  1	198.0	21.4	 25
735	  1	187.0	31.9	 25
736	  1	84.0	15.1	 25
737	  1	94.0	12.8	 25
738	  1	423.0	64.0	 25
739	  1	76.0	11.1	 25
740	  1	76.0	15.2	 25
741	  1	60.0	9.9	 25
742	  1	78.0	19.2	 25
743	  1	67.0	10.0	 25
744	  1	128.0	20.2	 25
745	  1	56.0	9.9	 25
746	  1	61.0	11.2	 25
747	  1	60.0	12.7	 25
748	  1	51.0	9.7	 25
749	  1	2214.0	384.8	 25
750	  1	107.0	19.0	 25
751	  1	113.0	19.6	 25
752	  1	67.0	15.0	 25
753	  1	50.0	9.3	 25
754	  1	57.0	13.6	 25
755	  1	56.0	11.9	 25
756	  1	60.0	11.8	 25
757	  1	59.0	8.6	 25
758	  1	65.0	12.9	 25
759	  1	52.0	11.3	 25
760	  1	53.0	8.6	 25
761	  1	67.0	7.9	 25
762	  1	63.0	12.7	 25
763	  1	91.0	16.3	 25
764	  1	60.0	11.5	 25
765	  1	169.0	30.9	 25
766	  1	326.0	43.3	 25
767	  1	103.0	18.0	 25
768	  1	60.0	12.5	 25
769	  1	62.0	10.2	 25
770	  1	61.0	8.6	 25
771	  1	160.0	25.3	 25
772	  1	233.0	28.9	 25
773	  1	64.0	12.5	 25
774	  1	60.0	10.5	 25
775	  1	71.0	10.6	 25
776	  1	90.0	14.0	 25
777	  1	63.0	9.2	 25
778	  1	81.0	14.7	 25
779	  1	66.0	9.9	 25
780	  1	50.0	10.6	 25
781	  1	58.0	9.1	 25
782	  1	128.0	22.6	 25
783	  1	54.0	9.9	 25
784	  1	188.0	24.2	 25
785	  1	106.0	16.6	 25
786	  1	63.0	11.2	 25
787	  1	79.0	12.0	 25
788	  1	1397.0	211.6	 25
789	  1	70.0	14.6	 25
790	  1	133.0	23.9	 25
791	  1	61.0	11.3	 25
792	  1	83.0	14.9	 25
793	  1	182.0	18.7	 25
794	  1	82.0	14.9	 25
795	  1	72.0	14.1	 25
796	  1	94.0	14.8	 25
797	  1	68.0	10.5	 25
798	  1	62.0	9.3	 25
799	  1	54.0	7.9	 25
800	  1	75.0	12.8	 25
801	  1	82.0	12.2	 25
802	  1	57.0	8.3	 25
803	  1	60.0	7.6	 25
804	  1	51.0	11.2	 25
805	  1	68.0	9.4	 25
806	  1	118.0	24.9	 25
807	  1	552.0	98.5	 25
808	  1	135.0	16.5	 25
809	  1	45.0	6.2	 25
810	  1	60.0	8.2	 25
811	  1	79.0	15.7	 25
812	  1	62.0	11.5	 25
813	  1	95.0	15.3	 25
814	  1	54.0	5.8	 25
815	  1	62.0	10.7	 25
816	  1	58.0	11.4	 25
817	  1	71.0	10.0	 25
818	  1	85.0	10.4	 25
819	  1	60.0	8.2	 25
820	  1	116.0	16.4	 25
821	  1	81.0	13.4	 25
822	  1	653.0	79.0	 25
823	  1	65.0	11.4	 25
824	  1	73.0	13.4	 25
825	  1	74.0	14.9	 25
826	  1	1623.0	156.9	 25
827	  1	216.0	31.6	 25
828	  1	115.0	22.0	 25
829	  1	48.0	5.1	 25
830	  1	57.0	12.5	 25
831	  1	44.0	4.5	 25
832	  1	56.0	9.9	 25
833	  1	65.0	7.7	 25
834	  1	57.0	8.6	 25
835	  1	52.0	6.5	 25
836	  1	63.0	13.7	 25
837	  1	54.0	9.3	 25
838	  1	50.0	7.9	 25
839	  1	59.0	7.7	 25
840	  1	199.0	40.7	 25
841	  1	49.0	6.7	 25
842	  1	170.0	24.0	 25
843	  1	246.0	32.3	 25
844	  1	52.0	6.6	 25
845	  1	69.0	12.1	 25
846	  1	50.0	5.3	 25
847	  1	64.0	12.0	 25
848	  1	72.0	13.8	 25
849	  1	54.0	7.0	 25
850	  1	86.0	10.1	 25
851	  1	56.0	10.7	 25
852	  1	116.0	22.8	 25
853	  1	62.0	11.6	 25
854	  1	58.0	10.5	 25
855	  1	1053.0	188.7	 25
856	  1	75.0	11.7	 25
857	  1	54.0	7.8	 25
858	  1	48.0	5.7	 25
859	  1	62.0	9.7	 25
860	  1	124.0	16.3	 25
861	  1	83.0	9.5	 25
862	  1	101.0	15.6	 25
863	  1	57.0	8.5	 25
864	  1	194.0	53.1	 25
865	  1	140.0	16.6	 25
866	  1	62.0	8.7	 25
867	  1	63.0	8.9	 25
868	  1	58.0	9.2	 25
869	  1	67.0	8.8	 25
870	  1	89.0	17.7	 25
871	  1	890.0	174.7	 25
872	  1	50.0	8.2	 25
873	  1	82.0	17.7	 25
874	  1	77.0	11.5	 25
875	  1	69.0	10.5	 25
876	  1	58.0	5.4	 25
877	  1	63.0	8.5	 25
878	  1	66.0	7.9	 25
879	  1	72.0	10.5	 25
880	  1	75.0	10.6	 25
881	  1	77.0	13.0	 25
882	  1	66.0	10.3	 25
883	  1	77.0	10.2	 25
884	  1	277.0	21.2	 25
885	  1	64.0	7.9	 25
886	  1	52.0	7.3	 25
887	  1	62.0	6.7	 25
888	  1	75.0	13.1	 25
889	  1	141.0	26.6	 25
890	  1	73.0	12.2	 25
891	  1	74.0	10.7	 25
892	  1	141.0	18.1	 25
893	  1	84.0	17.1	 25
894	  1	56.0	9.2	 25
895	  1	99.0	17.0	 25
896	  1	52.0	7.1	 25
897	  1	62.0	8.7	 25
898	  1	73.0	13.1	 25
899	  1	193.0	26.9	 25
900	  1	163.0	17.1	 25
901	  1	69.0	9.9	 25
902	  1	89.0	12.8	 25
903	  1	87.0	15.4	 25
904	  1	142.0	20.5	 25
905	  1	103.0	17.0	 25
906	  1	748.0	81.0	 25
907	  1	72.0	9.5	 25
908	  1	119.0	16.7	 25
909	  1	52.0	8.5	 25
910	  1	58.0	6.9	 25
911	  1	59.0	13.5	 25
912	  1	81.0	13.2	 25
913	  1	49.0	7.8	 25
914	  1	77.0	10.3	 25
915	  1	50.0	7.2	 25
916	  1	63.0	11.5	 25
917	  1	229.0	33.1	 25
918	  1	74.0	11.2	 25
919	  1	54.0	8.3	 25
920	  1	60.0	7.8	 25
921	  1	58.0	6.3	 25
922	  1	123.0	20.3	 25
923	  1	81.0	11.0	 25
924	  1	61.0	8.8	 25
925	  1	55.0	9.2	 25
926	  1	57.0	9.5	 25
927	  1	61.0	10.2	 25
928	  1	71.0	11.8	 25
929	  1	64.0	9.5	 25
930	  1	144.0	14.3	 25
931	  1	98.0	19.5	 25
932	  1	65.0	8.7	 25
933	  1	75.0	13.6	 25
934	  1	81.0	14.1	 25
935	  1	58.0	8.8	 25
936	  1	62.0	10.0	 25
937	  1	70.0	10.3	 25
938	  1	65.0	10.5	 25
939	  1	190.0	25.9	 25
940	  1	94.0	16.8	 25
941	  1	178.0	30.0	 25
942	  1	557.0	102.8	 25
943	  1	80.0	10.9	 25
944	  1	120.0	19.2	 25
945	  1	71.0	7.9	 25
946	  1	62.0	11.9	 25
947	  1	65.0	10.7	 25
948	  1	120.0	24.3	 25
949	  1	73.0	12.4	 25
950	  1	83.0	16.0	 25
951	  1	69.0	9.5	 25
952	  1	149.0	19.4	 25
953	  1	70.0	12.5	 25
954	  1	47.0	8.2	 25
955	  1	73.0	10.5	 25
956	  1	77.0	17.3	 25
957	  1	133.0	30.6	 25
958	  1	83.0	10.9	 25
959	  1	509.0	95.3	 25
960	  1	87.0	18.3	 25
961	  1	53.0	9.6	 25
962	  1	86.0	15.7	 25
963	  1	151.0	34.1	 25
964	  1	251.0	51.1	 25
965	  1	63.0	9.7	 25
966	  1	73.0	11.2	 25
967	  1	51.0	10.4	 25
968	  1	114.0	21.6	 25
969	  1	70.0	16.8	 25
970	  1	90.0	14.1	 25
971	  1	76.0	13.3	 25
972	  1	142.0	34.4	 25
973	  1	110.0	15.6	 25
974	  1	70.0	13.6	 25
975	  1	66.0	10.3	 25
976	  1	54.0	7.5	 25
977	  1	52.0	10.7	 25
978	  1	67.0	14.3	 25
979	  1	113.0	23.9	 25
980	  1	160.0	23.4	 25
981	  1	61.0	9.7	 25
982	  1	255.0	40.3	 25
983	  1	248.0	38.9	 25
984	  1	688.0	83.9	 25
985	  1	82.0	13.4	 25
986	  1	58.0	6.7	 25
987	  1	55.0	6.2	 25
988	  1	71.0	11.9	 25
989	  1	75.0	14.4	 25
990	  1	77.0	9.5	 25
991	  1	74.0	11.8	 25
992	  1	70.0	10.7	 25
993	  1	61.0	11.7	 25
994	  1	57.0	10.4	 25
995	  1	733.0	110.2	 25
996	  1	69.0	10.3	 25
997	  1	79.0	13.5	 25
998	  1	3732.0	840.6	 25
999	  1	91.0	18.4	 25
1000	  1	3686.0	859.4	 25
1001	  1	82.0	18.4	 25
  0	  2	83.0	18.1	 25
  1	  2	3305.0	534.8	 25
  2	  2	91.0	21.3	 25
  3	  2	3362.0	567.9	 25
  4	  2	71.0	15.4	 25
  5	  2	59.0	14.2	 25
  6	  2	76.0	14.5	 25
  7	  2	51.0	6.4	 25
  8	  2	57.0	7.6	 25
  9	  2	52.0	8.0	 25
 10	  2	56.0	9.0	 25
 11	  2	58.0	12.9	 25
 12	  2	54.0	10.7	 25
 13	  2	90.0	16.9	 25
 14	  2	49.0	6.7	 25
 15	  2	101.0	15.7	 25
 16	  2	73.0	13.2	 25
 17	  2	57.0	8.7	 25
 18	  2	65.0	10.0	 25
 19	  2	66.0	12.5	 25
 20	  2	69.0	8.1	 25
 21	  2	57.0	8.3	 25
 22	  2	126.0	22.3	 25
 23	  2	57.0	7.8	 25
 24	  2	76.0	14.0	 25
 25	  2	49.0	8.1	 25
 26	  2	71.0	10.3	 25
 27	  2	70.0	11.2	 25
 28	  2	50.0	7.0	 25
 29	  2	66.0	10.1	 25
 30	  2	68.0	11.7	 25
 31	  2	86.0	12.3	 25
 32	  2	51.0	7.1	 25
 33	  2	71.0	11.3	 25
 34	  2	75.0	17.1	 25
 35	  2	87.0	15.8	 25
 36	  2	53.0	11.1	 25
 37	  2	47.0	6.9	 25
 38	  2	83.0	16.3	 25
 39	  2	67.0	13.9	 25
 40	  2	74.0	8.9	 25
 41	  2	64.0	6.7	 25
 42	  2	48.0	6.3	 25
 43	  2	116.0	26.4	 25
 44	  2	91.0	16.4	 25
 45	  2	53.0	5.6	 25
 46	  2	54.0	9.3	 25
 47	  2	71.0	9.5	 25
 48	  2	56.0	10.5	 25
 49	  2	64.0	12.1	 25
 50	  2	44.0	8.1	 25
 51	  2	64.0	11.3	 25
 52	  2	81.0	12.1	 25
 53	  2	71.0	14.3	 25
 54	  2	249.0	45.8	 25
 55	  2	46.0	6.2	 25
 56	  2	58.0	9.8	 25
 57	  2	64.0	12.6	 25
 58	  2	56.0	9.1	 25
 59	  2	54.0	8.6	 25
 60	  2	63.0	7.2	 25
 61	  2	69.0	9.4	 25
 62	  2	55.0	13.2	 25
 63	  2	59.0	13.7	 25
 64	  2	90.0	9.9	 25
 65	  2	48.0	7.4	 25
 66	  2	51.0	8.6	 25
 67	  2	53.0	8.9	 25
 68	  2	85.0	13.7	 25
 69	  2	67.0	14.5	 25
 70	  2	79.0	12.1	 25
 71	  2	65.0	8.7	 25
 72	  2	83.0	13.8	 25
 73	  2	63.0	7.5	 25
 74	  2	88.0	12.6	 25
 75	  2	86.0	13.8	 25
 76	  2	50.0	6.7	 25
 77	  2	67.0	13.3	 25
 78	  2	55.0	11.3	 25
 79	  2	59.0	8.4	 25
 80	  2	65.0	11.3	 25
 81	  2	53.0	7.4	 25
 82	  2	65.0	9.9	 25
 83	  2	80.0	14.1	 25
 84	  2	63.0	9.9	 25
 85	  2	53.0	6.5	 25
 86	  2	51.0	8.0	 25
 87	  2	73.0	9.2	 25
 88	  2	62.0	10.1	 25
 89	  2	53.0	7.4	 25
 90	  2	52.0	4.6	 25
 91	  2	47.0	5.0	 25
 92	  2	59.0	11.1	 25
 93	  2	69.0	9.0	 25
 94	  2	60.0	6.5	 25
 95	  2	60.0	10.3	 25
 96	  2	69.0	10.0	 25
 97	  2	75.0	8.5	 25
 98	  2	62.0	10.3	 25
 99	  2	48.0	8.0	 25
100	  2	60.0	10.5	 25
101	  2	69.0	10.3	 25
102	  2	90.0	13.2	 25
103	  2	64.0	11.6	 25
104	  2	50.0	7.6	 25
105	  2	59.0	12.0	 25
106	  2	55.0	7.4	 25
107	  2	53.0	8.7	 25
108	  2	63.0	9.3	 25
109	  2	53.0	8.5	 25
110	  2	59.0	5.9	 25
111	  2	76.0	12.7	 25
112	  2	61.0	9.2	 25
113	  2	69.0	12.6	 25
114	  2	57.0	8.2	 25
115	  2	54.0	6.5	 25
116	  2	56.0	9.7	 25
117	  2	50.0	7.3	 25
118	  2	68.0	9.4	 25
119	  2	52.0	7.3	 25
120	  2	62.0	9.4	 25
121	  2	52.0	8.9	 25
122	  2	53.0	9.9	 25
123	  2	59.0	8.5	 25
124	  2	71.0	11.5	 25
125	  2	89.0	12.7	 25
126	  2	63.0	6.9	 25
127	  2	57.0	7.6	 25
128	  2	104.0	15.5	 25
129	  2	52.0	8.8	 25
130	  2	62.0	7.8	 25
131	  2	93.0	13.6	 25
132	  2	68.0	11.5	 25
133	  2	44.0	8.7	 25
134	  2	77.0	10.0	 25
135	  2	54.0	7.5	 25
136	  2	55.0	8.0	 25
137	  2	91.0	11.3	 25
138	  2	64.0	9.1	 25
139	  2	61.0	10.5	 25
140	  2	60.0	9.1	 25
141	  2	82.0	12.2	 25
142	  2	55.0	8.8	 25
143	  2	113.0	15.3	 25
144	  2	51.0	9.8	 25
145	  2	67.0	13.0	 25
146	  2	63.0	9.9	 25
147	  2	66.0	8.2	 25
148	  2	60.0	8.4	 25
149	  2	85.0	17.7	 25
150	  2	56.0	7.8	 25
151	  2	55.0	8.5	 25
152	  2	110.0	16.1	 25
153	  2	61.0	10.8	 25
154	  2	68.0	11.0	 25
155	  2	49.0	9.5	 25
156	  2	83.0	8.6	 25
157	  2	59.0	8.2	 25
158	  2	49.0	6.7	 25
159	  2	76.0	9.9	 25
160	  2	63.0	9.7	 25
161	  2	52.0	10.8	 25
162	  2	60.0	11.8	 25
163	  2	80.0	7.6	 25
164	  2	99.0	14.1	 25
165	  2	73.0	10.4	 25
166	  2	89.0	12.4	 25
167	  2	666.0	108.1	 25
168	  2	47.0	6.3	 25
169	  2	87.0	15.4	 25
170	  2	68.0	14.5	 25
171	  2	85.0	13.0	 25
172	  2	87.0	13.5	 25
173	  2	51.0	6.2	 25
174	  2	64.0	6.6	 25
175	  2	51.0	5.6	 25
176	  2	61.0	9.5	 25
177	  2	73.0	11.1	 25
178	  2	86.0	10.5	 25
179	  2	64.0	6.7	 25
180	  2	532.0	55.8	 25
181	  2	144.0	21.6	 25
182	  2	91.0	15.3	 25
183	  2	99.0	16.4	 25
184	  2	56.0	8.8	 25
185	  2	62.0	7.9	 25
186	  2	63.0	14.0	 25
187	  2	49.0	7.6	 25
188	  2	58.0	7.0	 25
189	  2	60.0	12.1	 25
190	  2	71.0	11.4	 25
191	  2	60.0	9.1	 25
192	  2	63.0	11.8	 25
193	  2	81.0	12.4	 25
194	  2	67.0	10.6	 25
195	  2	53.0	9.4	 25
196	  2	76.0	16.6	 25
197	  2	64.0	10.0	 25
198	  2	48.0	7.4	 25
199	  2	45.0	6.7	 25
200	  2	49.0	7.9	 25
201	  2	63.0	12.1	 25
202	  2	121.0	18.4	 25
203	  2	89.0	17.0	 25
204	  2	54.0	9.7	 25
205	  2	51.0	9.7	 25
206	  2	53.0	9.7	 25
207	  2	61.0	6.4	 25
208	  2	67.0	12.1	 25
209	  2	57.0	9.1	 25
210	  2	88.0	13.4	 25
211	  2	58.0	7.8	 25
212	  2	58.0	9.5	 25
213	  2	64.0	9.6	 25
214	  2	64.0	9.9	 25
215	  2	62.0	11.0	 25
216	  2	118.0	20.4	 25
217	  2	44.0	7.5	 25
218	  2	93.0	14.3	 25
219	  2	92.0	13.5	 25
220	  2	57.0	8.4	 25
221	  2	70.0	13.8	 25
222	  2	57.0	8.2	 25
223	  2	68.0	10.8	 25
224	  2	65.0	10.2	 25
225	  2	50.0	9.2	 25
226	  2	77.0	11.0	 25
227	  2	96.0	21.2	 25
228	  2	59.0	10.2	 25
229	  2	50.0	9.3	 25
230	  2	48.0	10.7	 25
231	  2	57.0	8.6	 25
232	  2	62.0	8.8	 25
233	  2	82.0	18.9	 25
234	  2	81.0	11.9	 25
235	  2	74.0	13.0	 25
236	  2	82.0	12.0	 25
237	  2	53.0	9.7	 25
238	  2	65.0	11.9	 25
239	  2	234.0	42.7	 25
240	  2	49.0	9.6	 25
241	  2	65.0	9.7	 25
242	  2	54.0	8.9	 25
243	  2	75.0	11.8	 25
244	  2	58.0	10.5	 25
245	  2	64.0	10.8	 25
246	  2	53.0	11.0	 25
247	  2	58.0	9.4	 25
248	  2	57.0	9.6	 25
249	  2	112.0	17.5	 25
250	  2	73.0	11.8	 25
251	  2	69.0	15.4	 25
252	  2	59.0	5.3	 25
253	  2	71.0	10.6	 25
254	  2	131.0	13.1	 25
255	  2	51.0	8.8	 25
256	  2	49.0	8.3	 25
257	  2	67.0	9.5	 25
258	  2	91.0	15.7	 25
259	  2	61.0	11.7	 25
260	  2	77.0	14.9	 25
261	  2	58.0	10.5	 25
262	  2	124.0	24.0	 25
263	  2	75.0	13.3	 25
264	  2	75.0	18.1	 25
265	  2	53.0	9.8	 25
266	  2	50.0	6.2	 25
267	  2	50.0	8.7	 25
268	  2	65.0	10.6	 25
269	  2	71.0	10.8	 25
270	  2	50.0	7.5	 25
271	  2	67.0	12.6	 25
272	  2	55.0	6.0	 25
273	  2	56.0	10.4	 25
274	  2	83.0	16.4	 25
275	  2	52.0	7.5	 25
276	  2	228.0	38.3	 25
277	  2	73.0	16.1	 25
278	  2	69.0	11.6	 25
279	  2	111.0	18.8	 25
280	  2	47.0	10.0	 25
281	  2	62.0	9.7	 25
282	  2	67.0	9.6	 25
283	  2	81.0	17.2	 25
284	  2	84.0	12.1	 25
285	  2	47.0	7.0	 25
286	  2	60.0	11.7	 25
287	  2	51.0	8.0	 25
288	  2	57.0	10.2	 25
289	  2	45.0	5.7	 25
290	  2	57.0	8.8	 25
291	  2	57.0	9.9	 25
292	  2	57.0	8.5	 25
293	  2	51.0	12.6	 25
294	  2	93.0	15.5	 25
295	  2	93.0	13.4	 25
296	  2	53.0	8.7	 25
297	  2	61.0	9.5	 25
298	  2	62.0	11.1	 25
299	  2	74.0	11.6	 25
300	  2	56.0	10.1	 25
301	  2	71.0	12.8	 25
302	  2	73.0	12.1	 25
303	  2	88.0	11.7	 25
304	  2	55.0	9.6	 25
305	  2	53.0	10.1	 25
306	  2	50.0	9.5	 25
307	  2	95.0	20.0	 25
308	  2	43.0	6.3	 25
309	  2	48.0	7.7	 25
310	  2	58.0	8.3	 25
311	  2	58.0	10.0	 25
312	  2	57.0	10.2	 25
313	  2	54.0	9.0	 25
314	  2	81.0	14.5	 25
315	  2	65.0	9.2	 25
316	  2	45.0	7.5	 25
317	  2	83.0	15.7	 25
318	  2	107.0	21.8	 25
319	  2	50.0	9.0	 25
320	  2	172.0	19.1	 25
321	  2	77.0	10.6	 25
322	  2	58.0	8.9	 25
323	  2	77.0	10.7	 25
324	  2	52.0	8.2	 25
325	  2	72.0	10.0	 25
326	  2	49.0	6.4	 25
327	  2	151.0	11.9	 25
328	  2	79.0	10.1	 25
329	  2	241.0	34.5	 25
330	  2	63.0	12.6	 25
331	  2	93.0	12.7	 25
332	  2	63.0	8.7	 25
333	  2	87.0	16.6	 25
334	  2	64.0	9.3	 25
335	  2	68.0	15.4	 25
336	  2	71.0	7.9	 25
337	  2	92.0	19.0	 25
338	  2	112.0	18.6	 25
339	  2	61.0	9.3	 25
340	  2	86.0	12.6	 25
341	  2	63.0	7.3	 25
342	  2	107.0	13.6	 25
343	  2	63.0	8.1	 25
344	  2	69.0	8.2	 25
345	  2	59.0	9.3	 25
346	  2	87.0	14.7	 25
347	  2	83.0	12.5	 25
348	  2	55.0	7.1	 25
349	  2	58.0	6.6	 25
350	  2	71.0	12.0	 25
351	  2	61.0	8.9	 25
352	  2	56.0	9.1	 25
353	  2	59.0	12.2	 25
354	  2	65.0	9.6	 25
355	  2	79.0	15.0	 25
356	  2	214.0	26.9	 25
357	  2	46.0	5.9	 25
358	  2	70.0	10.8	 25
359	  2	62.0	9.5	 25
360	  2	65.0	9.4	 25
361	  2	52.0	5.4	 25
362	  2	61.0	9.6	 25
363	  2	67.0	11.2	 25
364	  2	198.0	23.7	 25
365	  2	77.0	11.8	 25
366	  2	72.0	11.5	 25
367	  2	115.0	14.6	 25
368	  2	56.0	10.7	 25
369	  2	67.0	9.2	 25
370	  2	299.0	55.0	 25
371	  2	74.0	10.1	 25
372	  2	61.0	8.5	 25
373	  2	63.0	8.0	 25
374	  2	77.0	11.8	 25
375	  2	81.0	14.8	 25
376	  2	63.0	13.1	 25
377	  2	60.0	12.1	 25
378	  2	52.0	9.4	 25
379	  2	245.0	22.4	 25
380	  2	55.0	9.6	 25
381	  2	60.0	9.2	 25
382	  2	168.0	20.7	 25
383	  2	68.0	11.8	 25
384	  2	181.0	21.6	 25
385	  2	60.0	8.9	 25
386	  2	59.0	8.4	 25
387	  2	60.0	8.7	 25
388	  2	56.0	11.4	 25
389	  2	67.0	9.4	 25
390	  2	73.0	10.1	 25
391	  2	70.0	11.6	 25
392	  2	46.0	7.1	 25
393	  2	51.0	9.3	 25
394	  2	50.0	6.0	 25
395	  2	54.0	9.2	 25
396	  2	58.0	9.8	 25
397	  2	75.0	8.7	 25
398	  2	94.0	13.8	 25
399	  2	67.0	9.4	 25
400	  2	114.0	15.7	 25
401	  2	114.0	12.9	 25
402	  2	57.0	8.3	 25
403	  2	55.0	9.1	 25
404	  2	88.0	13.4	 25
405	  2	59.0	7.6	 25
406	  2	66.0	9.4	 25
407	  2	68.0	9.4	 25
408	  2	62.0	8.1	 25
409	  2	64.0	9.1	 25
410	  2	130.0	17.4	 25
411	  2	212.0	45.9	 25
412	  2	72.0	9.1	 25
413	  2	73.0	10.6	 25
414	  2	47.0	6.9	 25
415	  2	46.0	6.5	 25
416	  2	61.0	6.6	 25
417	  2	62.0	9.9	 25
418	  2	73.0	8.1	 25
419	  2	64.0	10.6	 25
420	  2	49.0	7.2	 25
421	  2	59.0	9.6	 25
422	  2	50.0	7.2	 25
423	  2	109.0	19.2	 25
424	  2	476.0	76.2	 25
425	  2	65.0	10.8	 25
426	  2	70.0	11.7	 25
427	  2	71.0	11.2	 25
428	  2	53.0	9.5	 25
429	  2	67.0	10.8	 25
430	  2	59.0	7.9	 25
431	  2	62.0	9.6	 25
432	  2	82.0	12.2	 25
433	  2	67.0	8.4	 25
434	  2	75.0	14.7	 25
435	  2	64.0	9.7	 25
436	  2	54.0	9.1	 25
437	  2	56.0	10.7	 25
438	  2	59.0	10.4	 25
439	  2	55.0	7.4	 25
440	  2	66.0	8.8	 25
441	  2	95.0	17.4	 25
442	  2	69.0	10.1	 25
443	  2	82.0	11.4	 25
444	  2	62.0	10.3	 25
445	  2	57.0	10.1	 25
446	  2	85.0	16.3	 25
447	  2	67.0	8.1	 25
448	  2	101.0	16.5	 25
449	  2	68.0	7.2	 25
450	  2	58.0	9.2	 25
451	  2	88.0	13.1	 25
452	  2	62.0	8.0	 25
453	  2	70.0	9.3	 25
454	  2	81.0	15.3	 25
455	  2	83.0	12.9	 25
456	  2	65.0	9.3	 25
457	  2	69.0	13.7	 25
458	  2	61.0	9.6	 25
459	  2	57.0	6.9	 25
460	  2	54.0	12.5	 25
461	  2	96.0	19.3	 25
462	  2	58.0	7.3	 25
463	  2	56.0	7.0	 25
464	  2	465.0	100.7	 25
465	  2	61.0	8.2	 25
466	  2	49.0	5.4	 25
467	  2	65.0	11.5	 25
468	  2	51.0	8.2	 25
469	  2	50.0	9.5	 25
470	  2	66.0	7.6	 25
471	  2	54.0	9.6	 25
472	  2	55.0	7.2	 25
473	  2	61.0	14.5	 25
474	  2	62.0	11.8	 25
475	  2	44.0	8.8	 25
476	  2	48.0	7.6	 25
477	  2	55.0	7.9	 25
478	  2	54.0	7.1	 25
479	  2	55.0	9.9	 25
480	  2	53.0	8.0	 25
481	  2	78.0	12.6	 25
482	  2	68.0	12.3	 25
483	  2	57.0	9.8	 25
484	  2	55.0	7.7	 25
485	  2	80.0	13.3	 25
486	  2	71.0	15.1	 25
487	  2	61.0	9.0	 25
488	  2	62.0	8.3	 25
489	  2	5485.0	917.2	 25
490	  2	100.0	16.6	 25
491	  2	49.0	10.2	 25
492	  2	72.0	9.4	 25
493	  2	60.0	12.7	 25
494	  2	56.0	10.5	 25
495	  2	58.0	11.4	 25
496	  2	55.0	7.5	 25
497	  2	81.0	16.2	 25
498	  2	69.0	11.6	 25
499	  2	81.0	14.9	 25
500	  2	47.0	9.5	 25
501	  2	60.0	10.0	 25
502	  2	63.0	8.6	 25
503	  2	195.0	36.4	 25
504	  2	141.0	19.8	 25
505	  2	66.0	10.3	 25
506	  2	62.0	10.5	 25
507	  2	54.0	9.9	 25
508	  2	56.0	10.5	 25
509	  2	65.0	11.8	 25
510	  2	60.0	12.1	 25
511	  2	77.0	14.8	 25
512	  2	117.0	25.1	 25
513	  2	104.0	20.4	 25
514	  2	79.0	13.1	 25
515	  2	53.0	9.6	 25
516	  2	94.0	16.5	 25
517	  2	79.0	12.0	 25
518	  2	59.0	10.6	 25
519	  2	212.0	29.5	 25
520	  2	73.0	13.6	 25
521	  2	59.0	10.7	 25
522	  2	104.0	23.4	 25
523	  2	57.0	10.2	 25
524	  2	66.0	10.2	 25
525	  2	61.0	10.5	 25
526	  2	51.0	8.5	 25
527	  2	52.0	7.8	 25
528	  2	46.0	7.3	 25
529	  2	52.0	7.8	 25
530	  2	47.0	8.5	 25
531	  2	65.0	14.9	 25
532	  2	141.0	26.8	 25
533	  2	66.0	9.7	 25
534	  2	58.0	11.6	 25
535	  2	50.0	9.4	 25
536	  2	53.0	8.8	 25
537	  2	67.0	12.3	 25
538	  2	59.0	9.8	 25
539	  2	59.0	11.0	 25
540	  2	70.0	12.9	 25
541	  2	69.0	11.3	 25
542	  2	136.0	24.4	 25
543	  2	46.0	8.6	 25
544	  2	60.0	11.8	 25
545	  2	51.0	13.5	 25
546	  2	60.0	10.4	 25
547	  2	62.0	9.4	 25
548	  2	73.0	16.3	 25
549	  2	55.0	9.0	 25
550	  2	74.0	14.2	 25
551	  2	337.0	37.9	 25
552	  2	83.0	16.3	 25
553	  2	54.0	8.9	 25
554	  2	60.0	12.4	 25
555	  2	69.0	13.0	 25
556	  2	57.0	10.4	 25
557	  2	65.0	8.6	 25
558	  2	59.0	9.3	 25
559	  2	66.0	12.0	 25
560	  2	66.0	12.2	 25
561	  2	89.0	11.4	 25
562	  2	82.0	16.3	 25
563	  2	71.0	16.9	 25
564	  2	71.0	15.1	 25
565	  2	68.0	12.1	 25
566	  2	84.0	15.6	 25
567	  2	69.0	14.5	 25
568	  2	69.0	7.8	 25
569	  2	56.0	8.6	 25
570	  2	106.0	20.5	 25
571	  2	63.0	9.2	 25
572	  2	61.0	8.6	 25
573	  2	70.0	12.9	 25
574	  2	66.0	10.7	 25
575	  2	70.0	13.0	 25
576	  2	52.0	10.2	 25
577	  2	90.0	15.7	 25
578	  2	79.0	14.3	 25
579	  2	46.0	6.8	 25
580	  2	56.0	10.3	 25
581	  2	49.0	8.6	 25
582	  2	60.0	7.4	 25
583	  2	57.0	10.3	 25
584	  2	53.0	9.2	 25
585	  2	53.0	9.9	 25
586	  2	60.0	11.7	 25
587	  2	67.0	12.1	 25
588	  2	48.0	9.0	 25
589	  2	66.0	12.2	 25
590	  2	68.0	12.3	 25
591	  2	61.0	9.3	 25
592	  2	60.0	8.2	 25
593	  2	83.0	11.4	 25
594	  2	60.0	9.6	 25
595	  2	54.0	8.6	 25
596	  2	68.0	9.7	 25
597	  2	53.0	7.9	 25
598	  2	52.0	6.8	 25
599	  2	44.0	5.8	 25
600	  2	59.0	10.4	 25
601	  2	160.0	27.2	 25
602	  2	76.0	11.6	 25
603	  2	64.0	14.1	 25
604	  2	58.0	9.4	 25
605	  2	60.0	10.6	 25
606	  2	58.0	12.2	 25
607	  2	85.0	11.1	 25
608	  2	52.0	6.7	 25
609	  2	80.0	9.3	 25
610	  2	62.0	10.7	 25
611	  2	65.0	8.8	 25
612	  2	98.0	15.2	 25
613	  2	63.0	13.4	 25
614	  2	67.0	12.4	 25
615	  2	58.0	12.1	 25
616	  2	66.0	12.5	 25
617	  2	54.0	9.5	 25
618	  2	73.0	14.1	 25
619	  2	47.0	7.2	 25
620	  2	64.0	12.5	 25
621	  2	86.0	12.1	 25
622	  2	72.0	14.4	 25
623	  2	102.0	20.4	 25
624	  2	80.0	12.2	 25
625	  2	144.0	25.0	 25
626	  2	96.0	15.2	 25
627	  2	58.0	7.9	 25
628	  2	68.0	10.9	 25
629	  2	44.0	5.7	 25
630	  2	101.0	18.6	 25
631	  2	52.0	7.1	 25
632	  2	102.0	11.9	 25
633	  2	78.0	12.7	 25
634	  2	49.0	7.3	 25
635	  2	63.0	10.5	 25
636	  2	65.0	14.1	 25
637	  2	50.0	8.1	 25
638	  2	63.0	7.9	 25
639	  2	56.0	10.3	 25
640	  2	82.0	18.3	 25
641	  2	50.0	7.3	 25
642	  2	65.0	11.1	 25
643	  2	85.0	19.3	 25
644	  2	66.0	11.5	 25
645	  2	62.0	9.2	 25
646	  2	69.0	15.3	 25
647	  2	64.0	10.2	 25
648	  2	119.0	17.5	 25
649	  2	65.0	12.7	 25
650	  2	51.0	9.1	 25
651	  2	52.0	7.7	 25
652	  2	75.0	10.1	 25
653	  2	107.0	17.3	 25
654	  2	73.0	9.4	 25
655	  2	94.0	14.4	 25
656	  2	149.0	20.1	 25
657	  2	58.0	13.4	 25
658	  2	79.0	14.7	 25
659	  2	63.0	11.7	 25
660	  2	64.0	11.2	 25
661	  2	52.0	9.3	 25
662	  2	67.0	10.2	 25
663	  2	64.0	11.4	 25
664	  2	94.0	16.1	 25
665	  2	100.0	18.7	 25
666	  2	62.0	14.0	 25
667	  2	66.0	7.4	 25
668	  2	78.0	11.0	 25
669	  2	54.0	10.0	 25
670	  2	66.0	8.0	 25
671	  2	79.0	13.4	 25
672	  2	65.0	12.7	 25
673	  2	58.0	7.2	 25
674	  2	40.0	4.2	 25
675	  2	53.0	8.8	 25
676	  2	60.0	7.2	 25
677	  2	79.0	14.2	 25
678	  2	66.0	8.3	 25
679	  2	60.0	7.9	 25
680	  2	82.0	11.9	 25
681	  2	112.0	17.1	 25
682	  2	54.0	7.9	 25
683	  2	60.0	8.8	 25
684	  2	69.0	10.4	 25
685	  2	49.0	8.5	 25
686	  2	249.0	31.0	 25
687	  2	48.0	6.7	 25
688	  2	56.0	6.9	 25
689	  2	63.0	10.1	 25
690	  2	56.0	7.7	 25
691	  2	55.0	8.9	 25
692	  2	57.0	7.4	 25
693	  2	63.0	10.3	 25
694	  2	60.0	9.7	 25
695	  2	52.0	8.1	 25
696	  2	58.0	8.9	 25
697	  2	118.0	18.3	 25
698	  2	72.0	10.4	 25
699	  2	78.0	8.7	 25
700	  2	79.0	14.3	 25
701	  2	66.0	12.1	 25
702	  2	62.0	7.7	 25
703	  2	54.0	8.2	 25
704	  2	46.0	6.0	 25
705	  2	58.0	7.3	 25
706	  2	50.0	7.0	 25
707	  2	50.0	9.6	 25
708	  2	50.0	8.9	 25
709	  2	55.0	7.8	 25
710	  2	58.0	9.6	 25
711	  2	66.0	10.6	 25
712	  2	74.0	8.2	 25
713	  2	61.0	8.3	 25
714	  2	57.0	7.6	 25
715	  2	48.0	6.4	 25
716	  2	90.0	15.6	 25
717	  2	91.0	12.1	 25
718	  2	101.0	12.3	 25
719	  2	52.0	6.4	 25
720	  2	58.0	9.6	 25
721	  2	50.0	7.1	 25
722	  2	45.0	7.3	 25
723	  2	55.0	8.4	 25
724	  2	58.0	8.2	 25
725	  2	65.0	8.8	 25
726	  2	55.0	7.6	 25
727	  2	82.0	14.0	 25
728	  2	74.0	10.2	 25
729	  2	62.0	8.2	 25
730	  2	52.0	6.4	 25
731	  2	53.0	9.7	 25
732	  2	58.0	9.1	 25
733	  2	64.0	8.9	 25
734	  2	127.0	15.1	 25
735	  2	92.0	15.7	 25
736	  2	89.0	17.5	 25
737	  2	88.0	14.4	 25
738	  2	176.0	23.4	 25
739	  2	51.0	7.0	 25
740	  2	61.0	10.7	 25
741	  2	64.0	10.6	 25
742	  2	60.0	8.6	 25
743	  2	56.0	5.5	 25
744	  2	75.0	9.7	 25
745	  2	52.0	9.4	 25
746	  2	51.0	9.0	 25
747	  2	45.0	6.3	 25
748	  2	74.0	13.1	 25
749	  2	119.0	15.2	 25
750	  2	135.0	20.3	 25
751	  2	80.0	9.9	 25
752	  2	64.0	6.0	 25
753	  2	57.0	7.7	 25
754	  2	74.0	9.2	 25
755	  2	52.0	6.9	 25
756	  2	60.0	9.4	 25
757	  2	57.0	9.1	 25
758	  2	59.0	10.0	 25
759	  2	91.0	12.2	 25
760	  2	47.0	5.7	 25
761	  2	59.0	8.9	 25
762	  2	48.0	8.8	 25
763	  2	56.0	7.6	 25
764	  2	58.0	10.5	 25
765	  2	68.0	7.6	 25
766	  2	68.0	10.8	 25
767	  2	63.0	9.8	 25
768	  2	51.0	9.5	 25
769	  2	73.0	9.9	 25
770	  2	53.0	7.5	 25
771	  2	59.0	6.8	 25
772	  2	95.0	13.4	 25
773	  2	50.0	5.6	 25
774	  2	47.0	8.4	 25
775	  2	65.0	10.5	 25
776	  2	84.0	13.5	 25
777	  2	51.0	7.6	 25
778	  2	77.0	10.0	 25
779	  2	65.0	12.7	 25
780	  2	52.0	6.0	 25
781	  2	66.0	11.9	 25
782	  2	141.0	27.9	 25
783	  2	52.0	8.6	 25
784	  2	52.0	7.3	 25
785	  2	74.0	14.3	 25
786	  2	63.0	9.4	 25
787	  2	56.0	9.5	 25
788	  2	117.0	15.4	 25
789	  2	76.0	14.4	 25
790	  2	64.0	9.8	 25
791	  2	63.0	11.9	 25
792	  2	91.0	14.2	 25
793	  2	101.0	14.9	 25
794	  2	78.0	8.8	 25
795	  2	75.0	14.5	 25
796	  2	75.0	14.4	 25
797	  2	73.0	10.2	 25
798	  2	79.0	12.8	 25
799	  2	57.0	10.0	 25
800	  2	68.0	8.7	 25
801	  2	101.0	10.9	 25
802	  2	61.0	13.8	 25
803	  2	57.0	15.0	 25
804	  2	66.0	11.3	 25
805	  2	78.0	15.3	 25
806	  2	73.0	10.2	 25
807	  2	324.0	59.2	 25
808	  2	61.0	8.6	 25
809	  2	50.0	6.5	 25
810	  2	56.0	9.9	 25
811	  2	59.0	9.5	 25
812	  2	63.0	9.2	 25
813	  2	72.0	10.5	 25
814	  2	58.0	12.3	 25
815	  2	60.0	8.9	 25
816	  2	49.0	8.1	 25
817	  2	78.0	10.0	 25
818	  2	81.0	13.6	 25
819	  2	54.0	7.8	 25
820	  2	93.0	17.2	 25
821	  2	66.0	14.6	 25
822	  2	103.0	17.9	 25
823	  2	61.0	7.2	 25
824	  2	68.0	10.4	 25
825	  2	52.0	5.8	 25
826	  2	3151.0	351.5	 25
827	  2	94.0	18.5	 25
828	  2	58.0	8.2	 25
829	  2	68.0	16.0	 25
830	  2	57.0	11.5	 25
831	  2	64.0	11.1	 25
832	  2	59.0	5.3	 25
833	  2	51.0	7.0	 25
834	  2	64.0	10.2	 25
835	  2	53.0	6.2	 25
836	  2	68.0	13.9	 25
837	  2	54.0	8.5	 25
838	  2	68.0	11.1	 25
839	  2	63.0	9.4	 25
840	  2	249.0	39.6	 25
841	  2	53.0	9.6	 25
842	  2	79.0	11.9	 25
843	  2	135.0	21.2	 25
844	  2	60.0	11.1	 25
845	  2	76.0	13.6	 25
846	  2	52.0	8.9	 25
847	  2	55.0	8.7	 25
848	  2	68.0	11.8	 25
849	  2	48.0	9.2	 25
850	  2	290.0	47.6	 25
851	  2	66.0	15.7	 25
852	  2	74.0	12.6	 25
853	  2	64.0	12.9	 25
854	  2	68.0	13.5	 25
855	  2	219.0	37.4	 25
856	  2	69.0	10.7	 25
857	  2	60.0	10.0	 25
858	  2	63.0	14.1	 25
859	  2	110.0	17.3	 25
860	  2	211.0	38.7	 25
861	  2	62.0	13.5	 25
862	  2	74.0	14.8	 25
863	  2	58.0	8.2	 25
864	  2	244.0	35.9	 25
865	  2	70.0	13.8	 25
866	  2	58.0	12.3	 25
867	  2	60.0	11.6	 25
868	  2	65.0	13.7	 25
869	  2	67.0	15.1	 25
870	  2	69.0	9.6	 25
871	  2	188.0	35.6	 25
872	  2	49.0	7.6	 25
873	  2	246.0	43.0	 25
874	  2	57.0	9.2	 25
875	  2	57.0	10.1	 25
876	  2	54.0	10.3	 25
877	  2	55.0	8.9	 25
878	  2	104.0	20.4	 25
879	  2	58.0	11.3	 25
880	  2	56.0	10.2	 25
881	  2	66.0	16.1	 25
882	  2	73.0	13.9	 25
883	  2	58.0	7.7	 25
884	  2	193.0	49.1	 25
885	  2	76.0	14.0	 25
886	  2	54.0	9.2	 25
887	  2	70.0	12.2	 25
888	  2	75.0	14.8	 25
889	  2	60.0	13.6	 25
890	  2	60.0	7.6	 25
891	  2	85.0	13.0	 25
892	  2	112.0	21.3	 25
893	  2	68.0	12.6	 25
894	  2	55.0	10.1	 25
895	  2	50.0	7.4	 25
896	  2	63.0	9.4	 25
897	  2	58.0	10.1	 25
898	  2	61.0	9.7	 25
899	  2	104.0	17.4	 25
900	  2	109.0	19.4	 25
901	  2	54.0	10.6	 25
902	  2	91.0	15.4	 25
903	  2	54.0	9.9	 25
904	  2	69.0	11.4	 25
905	  2	58.0	10.5	 25
906	  2	82.0	14.4	 25
907	  2	67.0	11.5	 25
908	  2	65.0	11.5	 25
909	  2	48.0	8.0	 25
910	  2	59.0	9.3	 25
911	  2	61.0	10.0	 25
912	  2	77.0	14.7	 25
913	  2	59.0	9.8	 25
914	  2	66.0	8.4	 25
915	  2	56.0	13.3	 25
916	  2	64.0	12.7	 25
917	  2	101.0	12.5	 25
918	  2	58.0	9.1	 25
919	  2	55.0	11.4	 25
920	  2	56.0	8.9	 25
921	  2	53.0	8.5	 25
922	  2	68.0	13.2	 25
923	  2	69.0	11.8	 25
924	  2	88.0	13.9	 25
925	  2	90.0	14.3	 25
926	  2	70.0	11.2	 25
927	  2	118.0	12.5	 25
928	  2	61.0	8.7	 25
929	  2	62.0	14.2	 25
930	  2	72.0	10.4	 25
931	  2	78.0	10.5	 25
932	  2	92.0	16.3	 25
933	  2	82.0	14.8	 25
934	  2	73.0	12.1	 25
935	  2	53.0	7.6	 25
936	  2	61.0	12.1	 25
937	  2	74.0	16.3	 25
938	  2	48.0	8.4	 25
939	  2	116.0	22.3	 25
940	  2	64.0	9.9	 25
941	  2	83.0	11.1	 25
942	  2	77.0	11.0	 25
943	  2	75.0	15.9	 25
944	  2	62.0	8.7	 25
945	  2	114.0	21.1	 25
946	  2	67.0	11.8	 25
947	  2	57.0	8.7	 25
948	  2	101.0	16.2	 25
949	  2	86.0	13.6	 25
950	  2	70.0	8.2	 25
951	  2	63.0	9.5	 25
952	  2	64.0	7.9	 25
953	  2	61.0	10.6	 25
954	  2	53.0	8.6	 25
955	  2	84.0	15.3	 25
956	  2	54.0	8.1	 25
957	  2	56.0	8.9	 25
958	  2	89.0	17.1	 25
959	  2	204.0	33.6	 25
960	  2	60.0	9.9	 25
961	  2	52.0	7.1	 25
962	  2	63.0	10.7	 25
963	  2	66.0	12.0	 25
964	  2	52.0	6.4	 25
965	  2	76.0	15.3	 25
966	  2	43.0	5.7	 25
967	  2	39.0	5.3	 25
968	  2	70.0	11.3	 25
969	  2	57.0	8.0	 25
970	  2	58.0	8.7	 25
971	  2	89.0	9.8	 25
972	  2	84.0	9.2	 25
973	  2	91.0	14.3	 25
974	  2	52.0	8.5	 25
975	  2	66.0	8.9	 25
976	  2	59.0	9.0	 25
977	  2	57.0	10.0	 25
978	  2	52.0	7.9	 25
979	  2	75.0	10.3	 25
980	  2	102.0	13.8	 25
981	  2	54.0	4.5	 25
982	  2	74.0	10.0	 25
983	  2	79.0	7.4	 25
984	  2	89.0	18.8	 25
985	  2	90.0	11.4	 25
986	  2	68.0	12.4	 25
987	  2	41.0	5.6	 25
988	  2	84.0	12.8	 25
989	  2	73.0	13.0	 25
990	  2	57.0	7.6	 25
991	  2	65.0	12.0	 25
992	  2	93.0	14.3	 25
993	  2	68.0	10.5	 25
994	  2	56.0	10.0	 25
995	  2	133.0	20.4	 25
996	  2	59.0	9.0	 25
997	  2	64.0	9.1	 25
998	  2	85.0	20.9	 25
999	  2	3703.0	702.6	 25
1000	  2	101.0	19.6	 25
1001	  2	3740.0	626.4	 25
  0	  3	3254.0	450.3	 25
  1	  3	77.0	14.4	 25
  2	  3	3438.0	511.7	 25
  3	  3	63.0	9.4	 25
  4	  3	73.0	11.4	 25
  5	  3	56.0	9.1	 25
  6	  3	66.0	9.3	 25
  7	  3	86.0	13.3	 25
  8	  3	78.0	13.8	 25
  9	  3	50.0	8.4	 25
 10	  3	62.0	9.3	 25
 11	  3	54.0	9.3	 25
 12	  3	50.0	6.4	 25
 13	  3	67.0	13.4	 25
 14	  3	72.0	11.8	 25
 15	  3	107.0	18.1	 25
 16	  3	70.0	8.9	 25
 17	  3	51.0	8.1	 25
 18	  3	50.0	8.2	 25
 19	  3	56.0	8.1	 25
 20	  3	74.0	14.1	 25
 21	  3	62.0	10.5	 25
 22	  3	79.0	8.6	 25
 23	  3	76.0	10.4	 25
 24	  3	73.0	12.5	 25
 25	  3	72.0	13.2	 25
 26	  3	65.0	10.0	 25
 27	  3	71.0	10.4	 25
 28	  3	79.0	12.6	 25
 29	  3	89.0	19.2	 25
 30	  3	54.0	11.8	 25
 31	  3	175.0	29.2	 25
 32	  3	105.0	10.0	 25
 33	  3	53.0	9.2	 25
 34	  3	55.0	8.0	 25
 35	  3	103.0	14.6	 25
 36	  3	93.0	21.6	 25
 37	  3	56.0	7.4	 25
 38	  3	78.0	11.1	 25
 39	  3	80.0	13.1	 25
 40	  3	94.0	19.3	 25
 41	  3	53.0	8.8	 25
 42	  3	65.0	12.9	 25
 43	  3	100.0	20.4	 25
 44	  3	89.0	13.9	 25
 45	  3	50.0	7.5	 25
 46	  3	61.0	13.0	 25
 47	  3	78.0	11.5	 25
 48	  3	85.0	13.3	 25
 49	  3	71.0	13.3	 25
 50	  3	75.0	12.6	 25
 51	  3	70.0	10.8	 25
 52	  3	102.0	18.0	 25
 53	  3	67.0	12.5	 25
 54	  3	66.0	10.7	 25
 55	  3	53.0	9.5	 25
 56	  3	57.0	8.9	 25
 57	  3	60.0	12.6	 25
 58	  3	84.0	16.0	 25
 59	  3	68.0	8.7	 25
 60	  3	58.0	7.0	 25
 61	  3	65.0	8.7	 25
 62	  3	123.0	18.7	 25
 63	  3	68.0	12.1	 25
 64	  3	56.0	7.1	 25
 65	  3	58.0	9.9	 25
 66	  3	73.0	15.7	 25
 67	  3	69.0	12.1	 25
 68	  3	42.0	6.7	 25
 69	  3	48.0	10.7	 25
 70	  3	110.0	20.9	 25
 71	  3	1190.0	217.0	 25
 72	  3	64.0	10.9	 25
 73	  3	66.0	13.0	 25
 74	  3	84.0	15.8	 25
 75	  3	86.0	17.5	 25
 76	  3	80.0	12.8	 25
 77	  3	194.0	37.8	 25
 78	  3	70.0	12.4	 25
 79	  3	61.0	11.0	 25
 80	  3	63.0	13.3	 25
 81	  3	94.0	19.4	 25
 82	  3	249.0	36.7	 25
 83	  3	101.0	18.8	 25
 84	  3	47.0	6.4	 25
 85	  3	450.0	63.6	 25
 86	  3	66.0	12.0	 25
 87	  3	53.0	7.2	 25
 88	  3	58.0	9.3	 25
 89	  3	56.0	8.4	 25
 90	  3	72.0	12.9	 25
 91	  3	76.0	8.1	 25
 92	  3	52.0	8.8	 25
 93	  3	50.0	8.0	 25
 94	  3	108.0	21.7	 25
 95	  3	297.0	44.0	 25
 96	  3	53.0	8.9	 25
 97	  3	65.0	9.6	 25
 98	  3	74.0	13.2	 25
 99	  3	107.0	10.6	 25
100	  3	118.0	25.6	 25
101	  3	67.0	10.4	 25
102	  3	57.0	13.1	 25
103	  3	53.0	11.2	 25
104	  3	1539.0	279.4	 25
105	  3	1546.0	269.1	 25
106	  3	1117.0	237.3	 25
107	  3	65.0	15.4	 25
108	  3	61.0	8.6	 25
109	  3	68.0	13.9	 25
110	  3	74.0	12.8	 25
111	  3	52.0	8.6	 25
112	  3	60.0	8.0	 25
113	  3	53.0	7.1	 25
114	  3	52.0	7.2	 25
115	  3	259.0	48.1	 25
116	  3	58.0	8.6	 25
117	  3	66.0	11.9	 25
118	  3	81.0	12.0	 25
119	  3	67.0	15.8	 25
120	  3	54.0	8.3	 25
121	  3	48.0	9.5	 25
122	  3	61.0	11.2	 25
123	  3	178.0	29.6	 25
124	  3	75.0	14.5	 25
125	  3	71.0	18.3	 25
126	  3	63.0	11.4	 25
127	  3	57.0	11.5	 25
128	  3	146.0	20.4	 25
129	  3	107.0	14.7	 25
130	  3	76.0	12.1	 25
131	  3	267.0	51.9	 25
132	  3	138.0	26.8	 25
133	  3	93.0	15.6	 25
134	  3	82.0	11.5	 25
135	  3	48.0	9.9	 25
136	  3	53.0	8.1	 25
137	  3	64.0	8.1	 25
138	  3	61.0	14.1	 25
139	  3	82.0	14.3	 25
140	  3	100.0	17.0	 25
141	  3	66.0	12.0	 25
142	  3	82.0	12.5	 25
143	  3	87.0	15.6	 25
144	  3	70.0	13.1	 25
145	  3	60.0	10.6	 25
146	  3	54.0	8.0	 25
147	  3	99.0	17.7	 25
148	  3	63.0	9.0	 25
149	  3	495.0	60.2	 25
150	  3	65.0	14.7	 25
151	  3	59.0	10.9	 25
152	  3	67.0	14.6	 25
153	  3	81.0	15.3	 25
154	  3	1986.0	250.4	 25
155	  3	146.0	24.6	 25
156	  3	67.0	9.7	 25
157	  3	98.0	14.5	 25
158	  3	121.0	17.8	 25
159	  3	54.0	8.2	 25
160	  3	48.0	8.6	 25
161	  3	48.0	6.9	 25
162	  3	67.0	9.7	 25
163	  3	68.0	11.7	 25
164	  3	108.0	17.6	 25
165	  3	102.0	16.5	 25
166	  3	95.0	20.1	 25
167	  3	54.0	10.9	 25
168	  3	49.0	7.0	 25
169	  3	58.0	5.5	 25
170	  3	48.0	5.9	 25
171	  3	80.0	9.2	 25
172	  3	71.0	10.3	 25
173	  3	57.0	8.9	 25
174	  3	59.0	8.8	 25
175	  3	56.0	7.3	 25
176	  3	72.0	11.6	 25
177	  3	105.0	19.2	 25
178	  3	49.0	6.4	 25
179	  3	65.0	15.1	 25
180	  3	63.0	11.3	 25
181	  3	71.0	12.6	 25
182	  3	56.0	8.4	 25
183	  3	55.0	10.8	 25
184	  3	99.0	10.4	 25
185	  3	100.0	15.1	 25
186	  3	62.0	12.3	 25
187	  3	138.0	16.5	 25
188	  3	93.0	11.7	 25
189	  3	68.0	12.8	 25
190	  3	74.0	9.1	 25
191	  3	6531.0	1469.5	 25
192	  3	60.0	6.8	 25
193	  3	53.0	6.9	 25
194	  3	126.0	25.5	 25
195	  3	427.0	82.0	 25
196	  3	58.0	10.0	 25
197	  3	84.0	10.7	 25
198	  3	54.0	6.4	 25
199	  3	56.0	11.1	 25
200	  3	53.0	7.0	 25
201	  3	79.0	12.7	 25
202	  3	360.0	43.5	 25
203	  3	211.0	24.7	 25
204	  3	96.0	17.0	 25
205	  3	376.0	47.4	 25
206	  3	58.0	8.5	 25
207	  3	56.0	8.5	 25
208	  3	353.0	57.8	 25
209	  3	53.0	7.6	 25
210	  3	143.0	22.0	 25
211	  3	113.0	14.0	 25
212	  3	204.0	38.3	 25
213	  3	83.0	9.0	 25
214	  3	104.0	24.9	 25
215	  3	86.0	9.0	 25
216	  3	203.0	38.2	 25
217	  3	131.0	17.6	 25
218	  3	62.0	8.0	 25
219	  3	57.0	7.0	 25
220	  3	59.0	9.8	 25
221	  3	85.0	12.5	 25
222	  3	69.0	11.6	 25
223	  3	53.0	8.4	 25
224	  3	169.0	24.7	 25
225	  3	277.0	44.3	 25
226	  3	58.0	8.7	 25
227	  3	72.0	11.8	 25
228	  3	73.0	11.6	 25
229	  3	47.0	6.9	 25
230	  3	107.0	10.8	 25
231	  3	78.0	11.9	 25
232	  3	58.0	7.5	 25
233	  3	67.0	10.7	 25
234	  3	74.0	11.1	 25
235	  3	54.0	7.9	 25
236	  3	58.0	9.4	 25
237	  3	59.0	8.8	 25
238	  3	63.0	8.2	 25
239	  3	76.0	9.9	 25
240	  3	61.0	9.9	 25
241	  3	62.0	8.5	 25
242	  3	228.0	33.8	 25
243	  3	166.0	21.3	 25
244	  3	319.0	59.6	 25
245	  3	56.0	9.2	 25
246	  3	249.0	35.7	 25
247	  3	66.0	8.6	 25
248	  3	75.0	12.7	 25
249	  3	74.0	11.0	 25
250	  3	66.0	12.9	 25
251	  3	68.0	12.9	 25
252	  3	75.0	11.9	 25
253	  3	63.0	9.1	 25
254	  3	82.0	10.6	 25
255	  3	100.0	10.9	 25
256	  3	81.0	8.8	 25
257	  3	66.0	7.7	 25
258	  3	63.0	7.6	 25
259	  3	63.0	9.9	 25
260	  3	82.0	11.9	 25
261	  3	73.0	15.0	 25
262	  3	69.0	13.2	 25
263	  3	58.0	6.9	 25
264	  3	131.0	15.7	 25
265	  3	64.0	13.8	 25
266	  3	612.0	60.9	 25
267	  3	102.0	24.3	 25
268	  3	59.0	11.9	 25
269	  3	78.0	9.7	 25
270	  3	83.0	12.7	 25
271	  3	52.0	9.2	 25
272	  3	223.0	23.6	 25
273	  3	130.0	22.8	 25
274	  3	62.0	7.7	 25
275	  3	5211.0	805.6	 25
276	  3	5345.0	740.5	 25
277	  3	79.0	13.0	 25
278	  3	102.0	18.1	 25
279	  3	64.0	6.6	 25
280	  3	69.0	13.9	 25
281	  3	144.0	17.7	 25
282	  3	64.0	7.2	 25
283	  3	58.0	10.1	 25
284	  3	115.0	25.3	 25
285	  3	71.0	8.2	 25
286	  3	67.0	10.2	 25
287	  3	44.0	4.4	 25
288	  3	50.0	8.3	 25
289	  3	46.0	7.9	 25
290	  3	49.0	9.0	 25
291	  3	83.0	17.2	 25
292	  3	1156.0	121.6	 25
293	  3	77.0	11.1	 25
294	  3	248.0	35.0	 25
295	  3	153.0	15.8	 25
296	  3	1068.0	140.9	 25
297	  3	180.0	27.8	 25
298	  3	47.0	3.6	 25
299	  3	74.0	10.0	 25
300	  3	210.0	35.8	 25
301	  3	123.0	29.2	 25
302	  3	99.0	13.3	 25
303	  3	107.0	15.8	 25
304	  3	74.0	9.2	 25
305	  3	86.0	18.7	 25
306	  3	88.0	10.3	 25
307	  3	62.0	7.6	 25
308	  3	47.0	6.1	 25
309	  3	57.0	11.2	 25
310	  3	57.0	9.4	 25
311	  3	66.0	11.4	 25
312	  3	63.0	14.5	 25
313	  3	368.0	60.7	 25
314	  3	63.0	14.1	 25
315	  3	83.0	11.5	 25
316	  3	64.0	11.5	 25
317	  3	50.0	4.8	 25
318	  3	61.0	11.6	 25
319	  3	142.0	22.4	 25
320	  3	58.0	4.5	 25
321	  3	246.0	53.6	 25
322	  3	153.0	22.4	 25
323	  3	60.0	6.0	 25
324	  3	82.0	12.8	 25
325	  3	48.0	8.8	 25
326	  3	68.0	9.2	 25
327	  3	48.0	8.4	 25
328	  3	53.0	7.5	 25
329	  3	60.0	10.7	 25
330	  3	74.0	12.5	 25
331	  3	95.0	11.9	 25
332	  3	70.0	10.1	 25
333	  3	68.0	11.4	 25
334	  3	68.0	11.7	 25
335	  3	60.0	5.9	 25
336	  3	74.0	8.8	 25
337	  3	56.0	8.6	 25
338	  3	117.0	19.2	 25
339	  3	80.0	16.3	 25
340	  3	16817.0	2010.0	 25
341	  3	97.0	17.3	 25
342	  3	54.0	10.7	 25
343	  3	150.0	27.2	 25
344	  3	82.0	13.8	 25
345	  3	64.0	9.1	 25
346	  3	51.0	8.7	 25
347	  3	320.0	69.2	 25
348	  3	73.0	11.4	 25
349	  3	87.0	14.2	 25
350	  3	115.0	24.4	 25
351	  3	67.0	11.5	 25
352	  3	54.0	10.9	 25
353	  3	73.0	14.5	 25
354	  3	67.0	10.9	 25
355	  3	74.0	11.0	 25
356	  3	68.0	13.9	 25
357	  3	100.0	21.5	 25
358	  3	55.0	13.3	 25
359	  3	67.0	10.4	 25
360	  3	53.0	10.4	 25
361	  3	64.0	13.2	 25
362	  3	95.0	17.7	 25
363	  3	69.0	15.5	 25
364	  3	100.0	11.7	 25
365	  3	124.0	16.2	 25
366	  3	2012.0	362.4	 25
367	  3	56.0	11.8	 25
368	  3	52.0	6.5	 25
369	  3	95.0	23.4	 25
370	  3	43.0	8.1	 25
371	  3	59.0	11.7	 25
372	  3	168.0	31.8	 25
373	  3	100.0	18.3	 25
374	  3	85.0	12.5	 25
375	  3	64.0	10.0	 25
376	  3	237.0	44.2	 25
377	  3	114.0	19.4	 25
378	  3	111.0	23.4	 25
379	  3	379.0	43.2	 25
380	  3	64.0	9.9	 25
381	  3	158.0	21.4	 25
382	  3	78.0	11.5	 25
383	  3	232.0	36.2	 25
384	  3	243.0	32.5	 25
385	  3	154.0	27.6	 25
386	  3	70.0	9.7	 25
387	  3	94.0	15.0	 25
388	  3	102.0	14.7	 25
389	  3	74.0	8.3	 25
390	  3	80.0	14.1	 25
391	  3	133.0	22.1	 25
392	  3	76.0	13.8	 25
393	  3	345.0	32.6	 25
394	  3	76.0	12.7	 25
395	  3	70.0	11.8	 25
396	  3	260.0	45.5	 25
397	  3	43.0	6.6	 25
398	  3	58.0	9.3	 25
399	  3	73.0	15.0	 25
400	  3	1315.0	198.8	 25
401	  3	48.0	7.9	 25
402	  3	62.0	8.1	 25
403	  3	58.0	8.9	 25
404	  3	127.0	20.2	 25
405	  3	65.0	11.4	 25
406	  3	85.0	12.1	 25
407	  3	77.0	14.6	 25
408	  3	214.0	31.7	 25
409	  3	232.0	42.0	 25
410	  3	102.0	14.1	 25
411	  3	50.0	11.7	 25
412	  3	69.0	9.4	 25
413	  3	93.0	11.1	 25
414	  3	63.0	9.3	 25
415	  3	57.0	8.3	 25
416	  3	213.0	33.0	 25
417	  3	53.0	7.8	 25
418	  3	69.0	9.4	 25
419	  3	71.0	9.5	 25
420	  3	100.0	15.8	 25
421	  3	61.0	11.2	 25
422	  3	64.0	9.9	 25
423	  3	99.0	14.3	 25
424	  3	97.0	15.2	 25
425	  3	190.0	27.2	 25
426	  3	115.0	15.8	 25
427	  3	73.0	17.5	 25
428	  3	53.0	7.8	 25
429	  3	85.0	14.8	 25
430	  3	61.0	9.2	 25
431	  3	77.0	15.4	 25
432	  3	171.0	26.5	 25
433	  3	78.0	10.5	 25
434	  3	61.0	8.8	 25
435	  3	56.0	8.5	 25
436	  3	499.0	92.0	 25
437	  3	66.0	8.7	 25
438	  3	59.0	10.4	 25
439	  3	201.0	35.7	 25
440	  3	106.0	16.3	 25
441	  3	71.0	11.1	 25
442	  3	83.0	11.1	 25
443	  3	113.0	26.5	 25
444	  3	52.0	6.5	 25
445	  3	86.0	15.2	 25
446	  3	51.0	8.4	 25
447	  3	48.0	7.0	 25
448	  3	61.0	7.7	 25
449	  3	75.0	13.2	 25
450	  3	96.0	15.0	 25
451	  3	166.0	22.8	 25
452	  3	56.0	9.2	 25
453	  3	91.0	10.4	 25
454	  3	100.0	17.7	 25
455	  3	404.0	84.9	 25
456	  3	61.0	9.6	 25
457	  3	63.0	8.2	 25
458	  3	74.0	15.7	 25
459	  3	105.0	19.1	 25
460	  3	70.0	8.5	 25
461	  3	56.0	7.1	 25
462	  3	50.0	5.7	 25
463	  3	55.0	8.4	 25
464	  3	49.0	5.1	 25
465	  3	55.0	6.1	 25
466	  3	56.0	7.8	 25
467	  3	110.0	12.7	 25
468	  3	158.0	21.2	 25
469	  3	67.0	11.6	 25
470	  3	459.0	75.2	 25
471	  3	57.0	9.3	 25
472	  3	62.0	6.8	 25
473	  3	155.0	21.0	 25
474	  3	86.0	11.7	 25
475	  3	91.0	12.9	 25
476	  3	47.0	5.6	 25
477	  3	60.0	8.8	 25
478	  3	61.0	12.2	 25
479	  3	81.0	10.0	 25
480	  3	2004.0	391.3	 25
481	  3	59.0	8.3	 25
482	  3	114.0	18.5	 25
483	  3	76.0	13.7	 25
484	  3	46.0	5.4	 25
485	  3	54.0	10.2	 25
486	  3	51.0	6.7	 25
487	  3	58.0	7.5	 25
488	  3	63.0	11.9	 25
489	  3	98.0	15.2	 25
490	  3	68.0	13.4	 25
491	  3	54.0	7.1	 25
492	  3	60.0	9.2	 25
493	  3	66.0	9.1	 25
494	  3	69.0	10.2	 25
495	  3	201.0	29.3	 25
496	  3	75.0	13.3	 25
497	  3	64.0	10.1	 25
498	  3	112.0	18.4	 25
499	  3	153.0	20.8	 25
500	  3	77.0	9.3	 25
501	  3	57.0	8.8	 25
502	  3	57.0	7.5	 25
503	  3	60.0	11.0	 25
504	  3	48.0	7.8	 25
505	  3	54.0	7.9	 25
506	  3	65.0	11.1	 25
507	  3	4785.0	647.9	 25
508	  3	55.0	5.1	 25
509	  3	81.0	12.5	 25
510	  3	77.0	9.5	 25
511	  3	54.0	10.0	 25
512	  3	88.0	16.4	 25
513	  3	68.0	11.8	 25
514	  3	62.0	9.3	 25
515	  3	56.0	8.1	 25
516	  3	54.0	7.5	 25
517	  3	59.0	7.8	 25
518	  3	61.0	8.3	 25
519	  3	72.0	12.4	 25
520	  3	50.0	7.9	 25
521	  3	101.0	17.9	 25
522	  3	167.0	21.2	 25
523	  3	52.0	7.6	 25
524	  3	46.0	5.8	 25
525	  3	70.0	10.9	 25
526	  3	51.0	6.0	 25
527	  3	69.0	8.7	 25
528	  3	112.0	17.5	 25
529	  3	47.0	9.2	 25
530	  3	48.0	7.8	 25
531	  3	400.0	59.1	 25
532	  3	168.0	22.1	 25
533	  3	64.0	9.5	 25
534	  3	54.0	8.8	 25
535	  3	66.0	10.5	 25
536	  3	79.0	8.7	 25
537	  3	52.0	5.6	 25
538	  3	153.0	21.1	 25
539	  3	115.0	20.7	 25
540	  3	73.0	9.9	 25
541	  3	76.0	9.7	 25
542	  3	62.0	11.2	 25
543	  3	101.0	15.4	 25
544	  3	60.0	9.2	 25
545	  3	71.0	14.2	 25
546	  3	163.0	27.8	 25
547	  3	401.0	50.7	 25
548	  3	227.0	25.4	 25
549	  3	297.0	45.9	 25
550	  3	56.0	8.0	 25
551	  3	246.0	36.6	 25
552	  3	233.0	38.8	 25
553	  3	85.0	13.7	 25
554	  3	69.0	13.9	 25
555	  3	67.0	9.7	 25
556	  3	73.0	13.5	 25
557	  3	97.0	12.2	 25
558	  3	68.0	8.6	 25
559	  3	49.0	8.9	 25
560	  3	51.0	7.6	 25
561	  3	57.0	10.8	 25
562	  3	199.0	29.4	 25
563	  3	282.0	41.5	 25
564	  3	79.0	12.3	 25
565	  3	115.0	18.9	 25
566	  3	802.0	126.4	 25
567	  3	61.0	10.4	 25
568	  3	59.0	12.5	 25
569	  3	548.0	96.3	 25
570	  3	79.0	14.6	 25
571	  3	78.0	12.2	 25
572	  3	59.0	8.6	 25
573	  3	62.0	11.3	 25
574	  3	53.0	8.5	 25
575	  3	414.0	59.8	 25
576	  3	76.0	13.4	 25
577	  3	55.0	9.8	 25
578	  3	67.0	10.3	 25
579	  3	124.0	21.8	 25
580	  3	69.0	9.3	 25
581	  3	61.0	12.5	 25
582	  3	80.0	9.7	 25
583	  3	70.0	11.3	 25
584	  3	46.0	8.1	 25
585	  3	49.0	8.1	 25
586	  3	62.0	7.7	 25
587	  3	64.0	10.9	 25
588	  3	54.0	9.5	 25
589	  3	80.0	13.5	 25
590	  3	69.0	12.2	 25
591	  3	132.0	18.4	 25
592	  3	71.0	12.0	 25
593	  3	149.0	23.7	 25
594	  3	91.0	23.9	 25
595	  3	60.0	8.5	 25
596	  3	70.0	10.7	 25
597	  3	79.0	14.7	 25
598	  3	64.0	7.6	 25
599	  3	52.0	8.8	 25
600	  3	46.0	7.5	 25
601	  3	52.0	7.1	 25
602	  3	139.0	23.3	 25
603	  3	74.0	15.2	 25
604	  3	62.0	9.7	 25
605	  3	98.0	18.6	 25
606	  3	62.0	9.1	 25
607	  3	63.0	16.2	 25
608	  3	123.0	23.3	 25
609	  3	73.0	13.9	 25
610	  3	141.0	26.6	 25
611	  3	68.0	15.3	 25
612	  3	80.0	15.4	 25
613	  3	127.0	22.1	 25
614	  3	55.0	8.3	 25
615	  3	66.0	11.5	 25
616	  3	155.0	28.3	 25
617	  3	122.0	23.5	 25
618	  3	57.0	12.4	 25
619	  3	126.0	13.4	 25
620	  3	89.0	13.5	 25
621	  3	90.0	16.6	 25
622	  3	49.0	7.7	 25
623	  3	66.0	10.1	 25
624	  3	105.0	14.9	 25
625	  3	71.0	12.3	 25
626	  3	138.0	24.1	 25
627	  3	79.0	14.1	 25
628	  3	85.0	16.9	 25
629	  3	67.0	11.2	 25
630	  3	121.0	22.1	 25
631	  3	73.0	9.3	 25
632	  3	84.0	16.4	 25
633	  3	97.0	18.4	 25
634	  3	60.0	9.0	 25
635	  3	107.0	13.5	 25
636	  3	60.0	10.7	 25
637	  3	109.0	21.3	 25
638	  3	52.0	11.3	 25
639	  3	68.0	12.0	 25
640	  3	164.0	31.0	 25
641	  3	54.0	7.2	 25
642	  3	68.0	10.6	 25
643	  3	440.0	55.8	 25
644	  3	58.0	10.0	 25
645	  3	93.0	14.6	 25
646	  3	209.0	48.4	 25
647	  3	61.0	11.2	 25
648	  3	64.0	11.2	 25
649	  3	56.0	8.4	 25
650	  3	112.0	20.7	 25
651	  3	236.0	30.8	 25
652	  3	53.0	9.6	 25
653	  3	202.0	43.2	 25
654	  3	90.0	15.1	 25
655	  3	85.0	14.8	 25
656	  3	55.0	10.3	 25
657	  3	51.0	7.2	 25
658	  3	78.0	13.6	 25
659	  3	78.0	14.2	 25
660	  3	98.0	14.7	 25
661	  3	69.0	13.7	 25
662	  3	826.0	166.1	 25
663	  3	128.0	24.0	 25
664	  3	60.0	12.5	 25
665	  3	60.0	12.1	 25
666	  3	60.0	10.1	 25
667	  3	54.0	11.9	 25
668	  3	57.0	10.3	 25
669	  3	61.0	10.0	 25
670	  3	74.0	11.6	 25
671	  3	200.0	32.2	 25
672	  3	601.0	76.9	 25
673	  3	141.0	27.2	 25
674	  3	74.0	12.9	 25
675	  3	133.0	31.5	 25
676	  3	62.0	11.4	 25
677	  3	122.0	23.3	 25
678	  3	2139.0	442.0	 25
679	  3	68.0	13.6	 25
680	  3	58.0	8.7	 25
681	  3	69.0	12.8	 25
682	  3	64.0	12.3	 25
683	  3	44.0	9.7	 25
684	  3	88.0	18.4	 25
685	  3	49.0	10.1	 25
686	  3	60.0	14.2	 25
687	  3	105.0	19.7	 25
688	  3	157.0	27.4	 25
689	  3	83.0	17.0	 25
690	  3	226.0	40.5	 25
691	  3	78.0	15.9	 25
692	  3	80.0	15.7	 25
693	  3	83.0	17.4	 25
694	  3	59.0	13.7	 25
695	  3	84.0	13.8	 25
696	  3	71.0	12.6	 25
697	  3	129.0	28.0	 25
698	  3	65.0	9.8	 25
699	  3	154.0	32.9	 25
700	  3	75.0	9.5	 25
701	  3	60.0	7.7	 25
702	  3	48.0	7.8	 25
703	  3	319.0	45.5	 25
704	  3	850.0	122.2	 25
705	  3	187.0	27.4	 25
706	  3	74.0	11.6	 25
707	  3	204.0	44.9	 25
708	  3	53.0	9.4	 25
709	  3	66.0	12.7	 25
710	  3	69.0	8.7	 25
711	  3	89.0	13.1	 25
712	  3	106.0	15.3	 25
713	  3	168.0	32.1	 25
714	  3	83.0	16.0	 25
715	  3	100.0	17.3	 25
716	  3	63.0	10.3	 25
717	  3	89.0	10.4	 25
718	  3	117.0	19.6	 25
719	  3	91.0	14.6	 25
720	  3	266.0	33.0	 25
721	  3	60.0	9.1	 25
722	  3	54.0	9.5	 25
723	  3	63.0	9.1	 25
724	  3	64.0	13.1	 25
725	  3	102.0	17.3	 25
726	  3	76.0	11.7	 25
727	  3	208.0	32.9	 25
728	  3	54.0	13.2	 25
729	  3	65.0	10.1	 25
730	  3	147.0	21.0	 25
731	  3	82.0	13.7	 25
732	  3	66.0	11.6	 25
733	  3	70.0	15.0	 25
734	  3	106.0	16.2	 25
735	  3	89.0	10.4	 25
736	  3	353.0	74.8	 25
737	  3	69.0	15.3	 25
738	  3	231.0	53.8	 25
739	  3	57.0	9.0	 25
740	  3	59.0	11.1	 25
741	  3	56.0	7.6	 25
742	  3	85.0	12.7	 25
743	  3	163.0	36.5	 25
744	  3	67.0	12.8	 25
745	  3	191.0	25.7	 25
746	  3	82.0	18.5	 25
747	  3	101.0	19.8	 25
748	  3	108.0	23.2	 25
749	  3	68.0	12.5	 25
750	  3	125.0	22.3	 25
751	  3	95.0	21.1	 25
752	  3	58.0	10.3	 25
753	  3	61.0	6.7	 25
754	  3	797.0	135.6	 25
755	  3	836.0	118.1	 25
756	  3	137.0	21.9	 25
757	  3	56.0	8.1	 25
758	  3	62.0	13.5	 25
759	  3	263.0	48.7	 25
760	  3	60.0	8.6	 25
761	  3	59.0	10.7	 25
762	  3	90.0	18.7	 25
763	  3	3345.0	553.9	 25
764	  3	93.0	18.4	 25
765	  3	61.0	9.9	 25
766	  3	101.0	15.0	 25
767	  3	81.0	14.5	 25
768	  3	77.0	9.0	 25
769	  3	108.0	20.0	 25
770	  3	56.0	9.6	 25
771	  3	86.0	14.4	 25
772	  3	125.0	24.9	 25
773	  3	58.0	7.8	 25
774	  3	94.0	14.2	 25
775	  3	724.0	120.1	 25
776	  3	50.0	8.2	 25
777	  3	464.0	69.6	 25
778	  3	54.0	8.1	 25
779	  3	83.0	13.2	 25
780	  3	75.0	14.0	 25
781	  3	1383.0	304.0	 25
782	  3	44.0	7.9	 25
783	  3	58.0	7.3	 25
784	  3	61.0	10.3	 25
785	  3	463.0	49.4	 25
786	  3	143.0	27.3	 25
787	  3	58.0	7.3	 25
788	  3	74.0	17.4	 25
789	  3	136.0	18.6	 25
790	  3	81.0	16.2	 25
791	  3	108.0	19.8	 25
792	  3	68.0	11.1	 25
793	  3	80.0	14.6	 25
794	  3	114.0	19.9	 25
795	  3	146.0	14.6	 25
796	  3	74.0	13.0	 25
797	  3	3918.0	675.9	 25
798	  3	57.0	7.4	 25
799	  3	50.0	8.9	 25
800	  3	58.0	6.3	 25
801	  3	68.0	9.2	 25
802	  3	76.0	13.7	 25
803	  3	216.0	43.3	 25
804	  3	209.0	35.0	 25
805	  3	166.0	16.7	 25
806	  3	108.0	21.4	 25
807	  3	85.0	15.1	 25
808	  3	78.0	15.5	 25
809	  3	70.0	10.2	 25
810	  3	132.0	22.3	 25
811	  3	64.0	13.1	 25
812	  3	54.0	8.7	 25
813	  3	86.0	11.2	 25
814	  3	92.0	14.0	 25
815	  3	66.0	8.7	 25
816	  3	75.0	10.7	 25
817	  3	61.0	9.4	 25
818	  3	80.0	12.3	 25
819	  3	829.0	136.9	 25
820	  3	153.0	24.1	 25
821	  3	73.0	14.4	 25
822	  3	54.0	6.0	 25
823	  3	70.0	11.1	 25
824	  3	539.0	99.7	 25
825	  3	112.0	14.8	 25
826	  3	54.0	6.7	 25
827	  3	91.0	14.5	 25
828	  3	74.0	9.6	 25
829	  3	134.0	14.8	 25
830	  3	138.0	25.8	 25
831	  3	113.0	18.2	 25
832	  3	53.0	9.7	 25
833	  3	76.0	10.0	 25
834	  3	146.0	24.5	 25
835	  3	56.0	8.3	 25
836	  3	82.0	14.9	 25
837	  3	64.0	10.0	 25
838	  3	643.0	45.1	 25
839	  3	69.0	9.4	 25
840	  3	166.0	27.2	 25
841	  3	75.0	10.9	 25
842	  3	61.0	9.1	 25
843	  3	50.0	8.6	 25
844	  3	134.0	23.2	 25
845	  3	55.0	6.8	 25
846	  3	53.0	6.4	 25
847	  3	67.0	9.8	 25
848	  3	55.0	10.3	 25
849	  3	52.0	10.8	 25
850	  3	90.0	15.5	 25
851	  3	52.0	7.5	 25
852	  3	53.0	7.2	 25
853	  3	4150.0	617.4	 25
854	  3	113.0	18.7	 25
855	  3	56.0	8.6	 25
856	  3	61.0	9.3	 25
857	  3	84.0	12.6	 25
858	  3	59.0	9.7	 25
859	  3	140.0	18.6	 25
860	  3	88.0	15.4	 25
861	  3	55.0	7.9	 25
862	  3	67.0	7.5	 25
863	  3	60.0	6.8	 25
864	  3	70.0	11.5	 25
865	  3	93.0	11.3	 25
866	  3	63.0	9.8	 25
867	  3	129.0	14.5	 25
868	  3	184.0	20.9	 25
869	  3	84.0	15.3	 25
870	  3	81.0	15.5	 25
871	  3	72.0	8.5	 25
872	  3	79.0	18.3	 25
873	  3	149.0	17.1	 25
874	  3	175.0	28.8	 25
875	  3	94.0	16.1	 25
876	  3	96.0	13.5	 25
877	  3	58.0	5.8	 25
878	  3	63.0	10.6	 25
879	  3	104.0	13.5	 25
880	  3	97.0	15.9	 25
881	  3	99.0	19.9	 25
882	  3	83.0	12.2	 25
883	  3	86.0	13.2	 25
884	  3	832.0	126.5	 25
885	  3	126.0	19.8	 25
886	  3	62.0	9.7	 25
887	  3	92.0	18.1	 25
888	  3	59.0	9.5	 25
889	  3	44.0	10.4	 25
890	  3	63.0	11.6	 25
891	  3	339.0	47.5	 25
892	  3	86.0	12.5	 25
893	  3	65.0	12.6	 25
894	  3	101.0	18.0	 25
895	  3	47.0	8.2	 25
896	  3	107.0	14.7	 25
897	  3	94.0	13.4	 25
898	  3	52.0	9.3	 25
899	  3	108.0	13.7	 25
900	  3	114.0	20.1	 25
901	  3	120.0	21.1	 25
902	  3	309.0	47.7	 25
903	  3	107.0	21.8	 25
904	  3	67.0	12.2	 25
905	  3	196.0	38.2	 25
906	  3	69.0	11.3	 25
907	  3	106.0	21.8	 25
908	  3	878.0	169.3	 25
909	  3	258.0	45.8	 25
910	  3	228.0	39.2	 25
911	  3	188.0	25.9	 25
912	  3	166.0	24.6	 25
913	  3	92.0	15.7	 25
914	  3	121.0	21.9	 25
915	  3	89.0	13.5	 25
916	  3	137.0	23.8	 25
917	  3	157.0	45.2	 25
918	  3	931.0	150.0	 25
919	  3	66.0	15.6	 25
920	  3	54.0	6.0	 25
921	  3	44.0	6.7	 25
922	  3	64.0	11.9	 25
923	  3	57.0	9.1	 25
924	  3	92.0	19.0	 25
925	  3	62.0	10.8	 25
926	  3	111.0	22.3	 25
927	  3	214.0	39.0	 25
928	  3	66.0	9.4	 25
929	  3	62.0	10.2	 25
930	  3	76.0	12.1	 25
931	  3	62.0	11.5	 25
932	  3	87.0	17.3	 25
933	  3	62.0	12.4	 25
934	  3	90.0	15.7	 25
935	  3	65.0	18.5	 25
936	  3	106.0	12.4	 25
937	  3	188.0	44.5	 25
938	  3	123.0	18.6	 25
939	  3	251.0	46.4	 25
940	  3	192.0	33.9	 25
941	  3	202.0	32.8	 25
942	  3	236.0	30.4	 25
943	  3	75.0	12.9	 25
944	  3	69.0	12.2	 25
945	  3	67.0	11.7	 25
946	  3	89.0	15.9	 25
947	  3	68.0	8.6	 25
948	  3	58.0	11.3	 25
949	  3	54.0	11.3	 25
950	  3	73.0	11.7	 25
951	  3	81.0	13.7	 25
952	  3	98.0	19.7	 25
953	  3	68.0	10.6	 25
954	  3	155.0	28.0	 25
955	  3	134.0	18.7	 25
956	  3	78.0	10.5	 25
957	  3	50.0	7.9	 25
958	  3	134.0	20.6	 25
959	  3	155.0	23.7	 25
960	  3	170.0	21.7	 25
961	  3	73.0	13.5	 25
962	  3	78.0	13.1	 25
963	  3	320.0	42.0	 25
964	  3	61.0	11.3	 25
965	  3	65.0	16.3	 25
966	  3	86.0	16.9	 25
967	  3	145.0	18.7	 25
968	  3	58.0	10.4	 25
969	  3	95.0	18.0	 25
970	  3	137.0	24.1	 25
971	  3	51.0	6.2	 25
972	  3	75.0	15.6	 25
973	  3	124.0	22.5	 25
974	  3	64.0	10.2	 25
975	  3	56.0	12.9	 25
976	  3	50.0	11.2	 25
977	  3	46.0	6.0	 25
978	  3	52.0	7.4	 25
979	  3	66.0	16.8	 25
980	  3	74.0	17.1	 25
981	  3	83.0	14.9	 25
982	  3	503.0	76.3	 25
983	  3	64.0	10.2	 25
984	  3	49.0	8.7	 25
985	  3	55.0	9.2	 25
986	  3	106.0	25.9	 25
987	  3	510.0	58.5	 25
988	  3	95.0	13.7	 25
989	  3	114.0	21.9	 25
990	  3	56.0	11.4	 25
991	  3	94.0	13.6	 25
992	  3	125.0	29.8	 25
993	  3	157.0	27.0	 25
994	  3	88.0	14.4	 25
995	  3	943.0	158.0	 25
996	  3	62.0	10.4	 25
997	  3	65.0	11.5	 25
998	  3	3773.0	584.8	 25
999	  3	92.0	18.6	 25
1000	  3	3716.0	592.6	 25
1001	  3	71.0	13.8	 25
  0	  4	73.0	12.6	 25
  1	  4	78.0	13.3	 25
  2	  4	72.0	13.2	 25
  3	  4	53.0	8.2	 25
  4	  4	59.0	8.4	 25
  5	  4	55.0	7.1	 25
  6	  4	83.0	14.3	 25
  7	  4	68.0	9.9	 25
  8	  4	45.0	7.2	 25
  9	  4	61.0	5.9	 25
 10	  4	61.0	11.4	 25
 11	  4	52.0	7.5	 25
 12	  4	74.0	13.8	 25
 13	  4	51.0	6.1	 25
 14	  4	81.0	10.4	 25
 15	  4	76.0	9.7	 25
 16	  4	104.0	16.5	 25
 17	  4	62.0	6.4	 25
 18	  4	63.0	11.6	 25
 19	  4	55.0	6.2	 25
 20	  4	50.0	6.4	 25
 21	  4	58.0	11.2	 25
 22	  4	63.0	5.9	 25
 23	  4	72.0	9.4	 25
 24	  4	55.0	5.7	 25
 25	  4	50.0	6.8	 25
 26	  4	79.0	15.6	 25
 27	  4	66.0	10.3	 25
 28	  4	69.0	6.7	 25
 29	  4	106.0	16.5	 25
 30	  4	68.0	11.8	 25
 31	  4	96.0	14.9	 25
 32	  4	142.0	20.9	 25
 33	  4	55.0	9.4	 25
 34	  4	69.0	12.3	 25
 35	  4	85.0	14.9	 25
 36	  4	67.0	10.0	 25
 37	  4	54.0	9.5	 25
 38	  4	75.0	10.4	 25
 39	  4	75.0	10.5	 25
 40	  4	65.0	7.4	 25
 41	  4	48.0	5.1	 25
 42	  4	59.0	8.1	 25
 43	  4	60.0	7.7	 25
 44	  4	73.0	9.6	 25
 45	  4	66.0	8.3	 25
 46	  4	54.0	7.5	 25
 47	  4	66.0	8.4	 25
 48	  4	46.0	5.6	 25
 49	  4	74.0	9.7	 25
 50	  4	78.0	13.5	 25
 51	  4	87.0	10.7	 25
 52	  4	61.0	6.2	 25
 53	  4	64.0	10.4	 25
 54	  4	61.0	9.3	 25
 55	  4	51.0	7.0	 25
 56	  4	52.0	8.7	 25
 57	  4	64.0	15.5	 25
 58	  4	57.0	6.9	 25
 59	  4	58.0	10.6	 25
 60	  4	56.0	7.8	 25
 61	  4	55.0	7.3	 25
 62	  4	77.0	9.3	 25
 63	  4	65.0	9.8	 25
 64	  4	49.0	8.1	 25
 65	  4	45.0	6.7	 25
 66	  4	64.0	8.1	 25
 67	  4	59.0	9.2	 25
 68	  4	49.0	6.5	 25
 69	  4	49.0	8.0	 25
 70	  4	67.0	9.3	 25
 71	  4	95.0	17.6	 25
 72	  4	51.0	6.9	 25
 73	  4	86.0	10.9	 25
 74	  4	56.0	6.2	 25
 75	  4	58.0	8.1	 25
 76	  4	44.0	5.3	 25
 77	  4	62.0	12.2	 25
 78	  4	88.0	15.3	 25
 79	  4	41.0	5.9	 25
 80	  4	51.0	4.7	 25
 81	  4	58.0	10.4	 25
 82	  4	533.0	59.8	 25
 83	  4	75.0	10.1	 25
 84	  4	48.0	9.7	 25
 85	  4	69.0	8.8	 25
 86	  4	53.0	6.0	 25
 87	  4	53.0	9.1	 25
 88	  4	64.0	8.9	 25
 89	  4	106.0	19.4	 25
 90	  4	66.0	9.8	 25
 91	  4	85.0	13.0	 25
 92	  4	51.0	5.8	 25
 93	  4	47.0	6.0	 25
 94	  4	68.0	14.3	 25
 95	  4	134.0	15.8	 25
 96	  4	63.0	10.6	 25
 97	  4	65.0	8.9	 25
 98	  4	81.0	11.6	 25
 99	  4	50.0	8.0	 25
100	  4	53.0	8.9	 25
101	  4	55.0	9.0	 25
102	  4	50.0	7.9	 25
103	  4	55.0	7.6	 25
104	  4	70.0	11.2	 25
105	  4	98.0	16.2	 25
106	  4	191.0	27.3	 25
107	  4	58.0	12.1	 25
108	  4	73.0	8.3	 25
109	  4	61.0	6.6	 25
110	  4	54.0	9.2	 25
111	  4	59.0	11.4	 25
112	  4	48.0	8.1	 25
113	  4	48.0	4.3	 25
114	  4	80.0	12.3	 25
115	  4	62.0	7.0	 25
116	  4	89.0	16.9	 25
117	  4	82.0	15.7	 25
118	  4	68.0	11.2	 25
119	  4	59.0	5.8	 25
120	  4	59.0	10.8	 25
121	  4	48.0	9.7	 25
122	  4	448.0	46.1	 25
123	  4	121.0	13.0	 25
124	  4	60.0	9.0	 25
125	  4	64.0	9.2	 25
126	  4	47.0	5.8	 25
127	  4	55.0	7.8	 25
128	  4	113.0	13.8	 25
129	  4	107.0	14.1	 25
130	  4	69.0	11.5	 25
131	  4	134.0	19.8	 25
132	  4	112.0	14.0	 25
133	  4	63.0	10.0	 25
134	  4	65.0	7.9	 25
135	  4	67.0	6.8	 25
136	  4	58.0	10.0	 25
137	  4	45.0	8.7	 25
138	  4	56.0	10.6	 25
139	  4	49.0	8.7	 25
140	  4	72.0	11.1	 25
141	  4	62.0	12.8	 25
142	  4	84.0	12.8	 25
143	  4	127.0	13.4	 25
144	  4	89.0	11.7	 25
145	  4	63.0	9.0	 25
146	  4	55.0	5.5	 25
147	  4	107.0	22.8	 25
148	  4	75.0	10.4	 25
149	  4	210.0	28.4	 25
150	  4	57.0	11.5	 25
151	  4	55.0	9.6	 25
152	  4	69.0	12.3	 25
153	  4	56.0	9.9	 25
154	  4	289.0	58.8	 25
155	  4	97.0	20.8	 25
156	  4	70.0	13.6	 25
157	  4	54.0	9.4	 25
158	  4	79.0	15.4	 25
159	  4	67.0	13.6	 25
160	  4	49.0	8.6	 25
161	  4	41.0	6.4	 25
162	  4	81.0	13.1	 25
163	  4	123.0	22.7	 25
164	  4	117.0	17.3	 25
165	  4	127.0	18.3	 25
166	  4	57.0	8.8	 25
167	  4	101.0	11.3	 25
168	  4	157.0	32.3	 25
169	  4	56.0	9.5	 25
170	  4	56.0	6.0	 25
171	  4	64.0	11.2	 25
172	  4	144.0	23.5	 25
173	  4	57.0	9.0	 25
174	  4	62.0	10.8	 25
175	  4	61.0	12.4	 25
176	  4	42.0	5.3	 25
177	  4	73.0	13.7	 25
178	  4	59.0	7.1	 25
179	  4	45.0	11.0	 25
180	  4	49.0	9.9	 25
181	  4	55.0	8.4	 25
182	  4	48.0	9.2	 25
183	  4	66.0	13.5	 25
184	  4	67.0	11.7	 25
185	  4	59.0	10.5	 25
186	  4	52.0	11.3	 25
187	  4	108.0	14.0	 25
188	  4	89.0	19.8	 25
189	  4	69.0	10.6	 25
190	  4	90.0	16.0	 25
191	  4	914.0	158.2	 25
192	  4	63.0	10.1	 25
193	  4	75.0	17.3	 25
194	  4	50.0	7.9	 25
195	  4	112.0	22.6	 25
196	  4	53.0	8.5	 25
197	  4	52.0	8.8	 25
198	  4	57.0	8.9	 25
199	  4	44.0	6.7	 25
200	  4	44.0	7.2	 25
201	  4	66.0	11.6	 25
202	  4	260.0	49.1	 25
203	  4	66.0	13.3	 25
204	  4	51.0	6.9	 25
205	  4	72.0	10.7	 25
206	  4	79.0	12.0	 25
207	  4	64.0	10.9	 25
208	  4	90.0	13.2	 25
209	  4	69.0	9.6	 25
210	  4	95.0	19.5	 25
211	  4	69.0	13.7	 25
212	  4	63.0	11.0	 25
213	  4	102.0	16.4	 25
214	  4	68.0	13.4	 25
215	  4	114.0	16.1	 25
216	  4	103.0	18.5	 25
217	  4	73.0	10.6	 25
218	  4	65.0	13.9	 25
219	  4	51.0	9.0	 25
220	  4	53.0	9.0	 25
221	  4	67.0	13.3	 25
222	  4	67.0	12.2	 25
223	  4	77.0	11.4	 25
224	  4	75.0	14.0	 25
225	  4	137.0	34.1	 25
226	  4	95.0	15.3	 25
227	  4	64.0	8.0	 25
228	  4	75.0	13.2	 25
229	  4	52.0	6.5	 25
230	  4	57.0	10.0	 25
231	  4	72.0	11.9	 25
232	  4	51.0	9.8	 25
233	  4	53.0	9.1	 25
234	  4	56.0	11.3	 25
235	  4	49.0	5.3	 25
236	  4	50.0	7.4	 25
237	  4	54.0	9.0	 25
238	  4	75.0	12.1	 25
239	  4	61.0	13.9	 25
240	  4	56.0	11.3	 25
241	  4	61.0	11.0	 25
242	  4	73.0	12.1	 25
243	  4	96.0	18.6	 25
244	  4	600.0	52.2	 25
245	  4	60.0	9.4	 25
246	  4	50.0	7.5	 25
247	  4	71.0	9.0	 25
248	  4	80.0	15.8	 25
249	  4	74.0	10.6	 25
250	  4	54.0	9.3	 25
251	  4	63.0	13.9	 25
252	  4	61.0	9.9	 25
253	  4	79.0	14.5	 25
254	  4	91.0	18.0	 25
255	  4	97.0	16.7	 25
256	  4	85.0	14.1	 25
257	  4	45.0	5.9	 25
258	  4	62.0	12.9	 25
259	  4	56.0	9.7	 25
260	  4	75.0	12.2	 25
261	  4	101.0	8.2	 25
262	  4	69.0	10.8	 25
263	  4	71.0	12.2	 25
264	  4	120.0	14.8	 25
265	  4	62.0	9.6	 25
266	  4	1049.0	108.2	 25
267	  4	107.0	14.3	 25
268	  4	58.0	9.2	 25
269	  4	72.0	12.4	 25
270	  4	74.0	11.7	 25
271	  4	61.0	13.9	 25
272	  4	99.0	12.3	 25
273	  4	85.0	12.9	 25
274	  4	75.0	18.4	 25
275	  4	569.0	76.0	 25
276	  4	631.0	122.4	 25
277	  4	60.0	8.3	 25
278	  4	58.0	9.8	 25
279	  4	57.0	9.1	 25
280	  4	63.0	9.2	 25
281	  4	55.0	6.9	 25
282	  4	51.0	8.5	 25
283	  4	57.0	6.5	 25
284	  4	90.0	14.3	 25
285	  4	65.0	10.1	 25
286	  4	51.0	11.1	 25
287	  4	60.0	8.1	 25
288	  4	52.0	8.1	 25
289	  4	53.0	10.2	 25
290	  4	50.0	8.6	 25
291	  4	57.0	10.5	 25
292	  4	173.0	22.9	 25
293	  4	61.0	9.9	 25
294	  4	78.0	8.1	 25
295	  4	153.0	24.2	 25
296	  4	280.0	41.0	 25
297	  4	156.0	27.0	 25
298	  4	73.0	12.3	 25
299	  4	54.0	9.1	 25
300	  4	56.0	8.0	 25
301	  4	59.0	9.5	 25
302	  4	113.0	16.8	 25
303	  4	88.0	11.2	 25
304	  4	67.0	7.2	 25
305	  4	69.0	8.6	 25
306	  4	66.0	10.8	 25
307	  4	50.0	9.1	 25
308	  4	49.0	7.9	 25
309	  4	56.0	12.0	 25
310	  4	46.0	5.8	 25
311	  4	54.0	9.3	 25
312	  4	57.0	7.2	 25
313	  4	204.0	36.5	 25
314	  4	75.0	13.2	 25
315	  4	91.0	16.3	 25
316	  4	52.0	7.8	 25
317	  4	69.0	9.9	 25
318	  4	50.0	7.3	 25
319	  4	65.0	7.2	 25
320	  4	69.0	10.7	 25
321	  4	79.0	14.5	 25
322	  4	95.0	13.4	 25
323	  4	64.0	8.2	 25
324	  4	128.0	21.3	 25
325	  4	50.0	8.4	 25
326	  4	66.0	9.5	 25
327	  4	56.0	7.8	 25
328	  4	55.0	7.9	 25
329	  4	62.0	7.3	 25
330	  4	60.0	11.2	 25
331	  4	153.0	18.6	 25
332	  4	58.0	8.9	 25
333	  4	60.0	5.6	 25
334	  4	61.0	7.3	 25
335	  4	60.0	5.1	 25
336	  4	78.0	9.7	 25
337	  4	47.0	6.1	 25
338	  4	73.0	9.3	 25
339	  4	85.0	12.9	 25
340	  4	7909.0	505.0	 25
341	  4	92.0	16.5	 25
342	  4	54.0	9.2	 25
343	  4	79.0	12.8	 25
344	  4	71.0	8.8	 25
345	  4	45.0	7.6	 25
346	  4	56.0	8.1	 25
347	  4	99.0	13.6	 25
348	  4	72.0	10.6	 25
349	  4	71.0	11.0	 25
350	  4	55.0	9.5	 25
351	  4	56.0	10.9	 25
352	  4	50.0	6.6	 25
353	  4	64.0	8.9	 25
354	  4	76.0	9.1	 25
355	  4	60.0	6.0	 25
356	  4	74.0	12.6	 25
357	  4	68.0	11.7	 25
358	  4	60.0	9.8	 25
359	  4	82.0	11.4	 25
360	  4	51.0	4.7	 25
361	  4	66.0	9.4	 25
362	  4	118.0	16.3	 25
363	  4	61.0	6.5	 25
364	  4	77.0	19.4	 25
365	  4	152.0	20.9	 25
366	  4	123.0	10.6	 25
367	  4	47.0	4.6	 25
368	  4	67.0	12.9	 25
369	  4	62.0	7.7	 25
370	  4	49.0	7.3	 25
371	  4	67.0	12.4	 25
372	  4	53.0	8.4	 25
373	  4	102.0	37.2	 25
374	  4	83.0	12.6	 25
375	  4	54.0	8.5	 25
376	  4	103.0	16.1	 25
377	  4	135.0	21.0	 25
378	  4	121.0	14.4	 25
379	  4	160.0	18.3	 25
380	  4	56.0	9.6	 25
381	  4	118.0	13.6	 25
382	  4	83.0	14.0	 25
383	  4	202.0	30.4	 25
384	  4	146.0	14.3	 25
385	  4	89.0	14.3	 25
386	  4	80.0	10.9	 25
387	  4	74.0	12.8	 25
388	  4	99.0	11.1	 25
389	  4	56.0	12.1	 25
390	  4	87.0	11.0	 25
391	  4	157.0	21.9	 25
392	  4	95.0	7.6	 25
393	  4	54.0	10.8	 25
394	  4	70.0	10.8	 25
395	  4	51.0	8.0	 25
396	  4	66.0	8.9	 25
397	  4	60.0	9.2	 25
398	  4	61.0	11.4	 25
399	  4	66.0	8.3	 25
400	  4	113.0	17.9	 25
401	  4	72.0	13.2	 25
402	  4	63.0	15.0	 25
403	  4	55.0	7.1	 25
404	  4	68.0	10.5	 25
405	  4	54.0	7.3	 25
406	  4	275.0	48.1	 25
407	  4	121.0	21.7	 25
408	  4	69.0	11.4	 25
409	  4	350.0	33.8	 25
410	  4	85.0	11.9	 25
411	  4	51.0	8.4	 25
412	  4	86.0	19.7	 25
413	  4	90.0	15.9	 25
414	  4	69.0	11.9	 25
415	  4	63.0	12.7	 25
416	  4	126.0	22.6	 25
417	  4	86.0	15.4	 25
418	  4	88.0	11.8	 25
419	  4	64.0	7.6	 25
420	  4	76.0	14.3	 25
421	  4	77.0	10.8	 25
422	  4	51.0	7.6	 25
423	  4	66.0	9.9	 25
424	  4	58.0	9.1	 25
425	  4	59.0	9.3	 25
426	  4	73.0	12.7	 25
427	  4	55.0	12.9	 25
428	  4	64.0	11.8	 25
429	  4	46.0	8.8	 25
430	  4	79.0	14.2	 25
431	  4	73.0	8.5	 25
432	  4	102.0	10.0	 25
433	  4	80.0	15.5	 25
434	  4	61.0	10.5	 25
435	  4	61.0	11.7	 25
436	  4	84.0	15.9	 25
437	  4	63.0	9.7	 25
438	  4	51.0	9.3	 25
439	  4	87.0	12.2	 25
440	  4	66.0	13.8	 25
441	  4	66.0	12.3	 25
442	  4	61.0	8.7	 25
443	  4	51.0	7.0	 25
444	  4	69.0	10.7	 25
445	  4	78.0	12.8	 25
446	  4	47.0	9.8	 25
447	  4	55.0	8.5	 25
448	  4	54.0	9.4	 25
449	  4	64.0	8.0	 25
450	  4	64.0	11.5	 25
451	  4	161.0	29.7	 25
452	  4	61.0	12.2	 25
453	  4	83.0	11.3	 25
454	  4	68.0	11.2	 25
455	  4	154.0	23.9	 25
456	  4	50.0	7.3	 25
457	  4	66.0	6.1	 25
458	  4	61.0	8.9	 25
459	  4	115.0	23.3	 25
460	  4	95.0	17.7	 25
461	  4	63.0	8.3	 25
462	  4	40.0	6.5	 25
463	  4	54.0	8.6	 25
464	  4	66.0	12.9	 25
465	  4	70.0	11.6	 25
466	  4	60.0	10.5	 25
467	  4	81.0	13.4	 25
468	  4	85.0	14.0	 25
469	  4	53.0	9.1	 25
470	  4	64.0	10.6	 25
471	  4	48.0	9.5	 25
472	  4	60.0	7.9	 25
473	  4	114.0	18.7	 25
474	  4	165.0	19.8	 25
475	  4	53.0	8.7	 25
476	  4	58.0	10.6	 25
477	  4	53.0	8.6	 25
478	  4	52.0	9.0	 25
479	  4	52.0	8.8	 25
480	  4	127.0	23.4	 25
481	  4	67.0	12.1	 25
482	  4	78.0	11.8	 25
483	  4	63.0	11.7	 25
484	  4	56.0	10.8	 25
485	  4	52.0	9.5	 25
486	  4	55.0	9.8	 25
487	  4	73.0	12.7	 25
488	  4	63.0	10.7	 25
489	  4	51.0	9.0	 25
490	  4	53.0	9.3	 25
491	  4	50.0	8.0	 25
492	  4	77.0	14.9	 25
493	  4	60.0	7.3	 25
494	  4	54.0	10.1	 25
495	  4	106.0	14.4	 25
496	  4	97.0	16.0	 25
497	  4	63.0	12.1	 25
498	  4	75.0	13.0	 25
499	  4	75.0	13.7	 25
500	  4	65.0	12.5	 25
501	  4	54.0	8.4	 25
502	  4	68.0	11.1	 25
503	  4	54.0	9.5	 25
504	  4	60.0	7.7	 25
505	  4	56.0	10.8	 25
506	  4	58.0	7.8	 25
507	  4	135.0	21.8	 25
508	  4	56.0	11.4	 25
509	  4	65.0	13.4	 25
510	  4	70.0	12.3	 25
511	  4	58.0	8.9	 25
512	  4	64.0	8.3	 25
513	  4	59.0	12.2	 25
514	  4	62.0	10.4	 25
515	  4	54.0	10.6	 25
516	  4	50.0	6.7	 25
517	  4	87.0	11.7	 25
518	  4	92.0	27.2	 25
519	  4	69.0	14.9	 25
520	  4	71.0	11.0	 25
521	  4	78.0	12.6	 25
522	  4	103.0	13.4	 25
523	  4	50.0	9.7	 25
524	  4	51.0	6.7	 25
525	  4	62.0	11.7	 25
526	  4	48.0	6.5	 25
527	  4	53.0	5.8	 25
528	  4	51.0	8.3	 25
529	  4	46.0	8.0	 25
530	  4	54.0	8.4	 25
531	  4	174.0	21.2	 25
532	  4	318.0	34.1	 25
533	  4	89.0	12.0	 25
534	  4	56.0	8.8	 25
535	  4	59.0	7.5	 25
536	  4	69.0	13.3	 25
537	  4	62.0	11.3	 25
538	  4	87.0	15.2	 25
539	  4	73.0	11.7	 25
540	  4	93.0	13.8	 25
541	  4	84.0	14.2	 25
542	  4	63.0	15.1	 25
543	  4	115.0	16.3	 25
544	  4	62.0	10.4	 25
545	  4	54.0	9.3	 25
546	  4	103.0	22.7	 25
547	  4	170.0	20.0	 25
548	  4	177.0	20.5	 25
549	  4	115.0	20.4	 25
550	  4	50.0	9.1	 25
551	  4	215.0	21.2	 25
552	  4	146.0	21.8	 25
553	  4	67.0	13.6	 25
554	  4	67.0	12.5	 25
555	  4	66.0	11.2	 25
556	  4	59.0	9.7	 25
557	  4	65.0	7.5	 25
558	  4	51.0	5.4	 25
559	  4	52.0	8.0	 25
560	  4	50.0	8.9	 25
561	  4	56.0	9.6	 25
562	  4	82.0	9.3	 25
563	  4	123.0	22.8	 25
564	  4	81.0	10.9	 25
565	  4	64.0	10.7	 25
566	  4	120.0	17.7	 25
567	  4	56.0	9.8	 25
568	  4	64.0	9.9	 25
569	  4	60.0	8.9	 25
570	  4	76.0	11.9	 25
571	  4	115.0	20.0	 25
572	  4	62.0	6.5	 25
573	  4	64.0	10.4	 25
574	  4	57.0	9.1	 25
575	  4	95.0	19.8	 25
576	  4	65.0	8.9	 25
577	  4	56.0	7.1	 25
578	  4	55.0	7.2	 25
579	  4	59.0	6.8	 25
580	  4	49.0	6.7	 25
581	  4	62.0	6.8	 25
582	  4	64.0	7.4	 25
583	  4	75.0	13.5	 25
584	  4	54.0	8.0	 25
585	  4	52.0	6.4	 25
586	  4	65.0	12.3	 25
587	  4	58.0	17.3	 25
588	  4	65.0	9.7	 25
589	  4	90.0	13.4	 25
590	  4	84.0	13.6	 25
591	  4	108.0	13.1	 25
592	  4	85.0	14.1	 25
593	  4	90.0	9.8	 25
594	  4	61.0	7.8	 25
595	  4	47.0	9.4	 25
596	  4	60.0	9.1	 25
597	  4	71.0	10.4	 25
598	  4	53.0	7.4	 25
599	  4	62.0	11.9	 25
600	  4	44.0	7.3	 25
601	  4	48.0	7.0	 25
602	  4	124.0	18.1	 25
603	  4	61.0	7.5	 25
604	  4	52.0	9.4	 25
605	  4	73.0	10.9	 25
606	  4	59.0	9.1	 25
607	  4	62.0	5.5	 25
608	  4	70.0	10.0	 25
609	  4	66.0	8.4	 25
610	  4	70.0	12.7	 25
611	  4	50.0	6.9	 25
612	  4	59.0	9.4	 25
613	  4	55.0	8.1	 25
614	  4	56.0	8.1	 25
615	  4	47.0	6.2	 25
616	  4	49.0	8.6	 25
617	  4	58.0	10.7	 25
618	  4	49.0	4.8	 25
619	  4	115.0	20.5	 25
620	  4	87.0	16.2	 25
621	  4	70.0	10.6	 25
622	  4	68.0	14.6	 25
623	  4	65.0	10.3	 25
624	  4	73.0	6.9	 25
625	  4	84.0	14.4	 25
626	  4	144.0	20.2	 25
627	  4	57.0	5.9	 25
628	  4	76.0	14.0	 25
629	  4	69.0	10.1	 25
630	  4	57.0	8.8	 25
631	  4	68.0	11.7	 25
632	  4	63.0	11.4	 25
633	  4	54.0	6.4	 25
634	  4	56.0	10.0	 25
635	  4	56.0	8.2	 25
636	  4	50.0	8.5	 25
637	  4	57.0	7.0	 25
638	  4	80.0	8.5	 25
639	  4	63.0	9.7	 25
640	  4	63.0	14.7	 25
641	  4	66.0	8.9	 25
642	  4	57.0	10.4	 25
643	  4	180.0	29.2	 25
644	  4	51.0	6.3	 25
645	  4	77.0	17.9	 25
646	  4	75.0	16.2	 25
647	  4	45.0	7.9	 25
648	  4	63.0	12.4	 25
649	  4	74.0	14.6	 25
650	  4	105.0	14.1	 25
651	  4	75.0	14.9	 25
652	  4	53.0	7.7	 25
653	  4	49.0	8.4	 25
654	  4	52.0	7.3	 25
655	  4	62.0	10.4	 25
656	  4	54.0	9.1	 25
657	  4	54.0	8.9	 25
658	  4	64.0	13.1	 25
659	  4	47.0	6.2	 25
660	  4	73.0	13.4	 25
661	  4	46.0	12.5	 25
662	  4	75.0	13.3	 25
663	  4	60.0	9.3	 25
664	  4	54.0	7.6	 25
665	  4	70.0	12.7	 25
666	  4	76.0	9.8	 25
667	  4	64.0	10.2	 25
668	  4	69.0	13.0	 25
669	  4	69.0	10.5	 25
670	  4	71.0	12.7	 25
671	  4	120.0	17.6	 25
672	  4	294.0	39.9	 25
673	  4	73.0	11.1	 25
674	  4	65.0	9.1	 25
675	  4	79.0	14.2	 25
676	  4	77.0	8.7	 25
677	  4	89.0	15.6	 25
678	  4	122.0	18.5	 25
679	  4	66.0	13.5	 25
680	  4	96.0	15.9	 25
681	  4	57.0	8.7	 25
682	  4	67.0	11.9	 25
683	  4	61.0	13.4	 25
684	  4	64.0	10.9	 25
685	  4	70.0	13.0	 25
686	  4	64.0	12.4	 25
687	  4	75.0	10.2	 25
688	  4	52.0	7.8	 25
689	  4	59.0	10.3	 25
690	  4	191.0	19.9	 25
691	  4	66.0	14.5	 25
692	  4	83.0	15.3	 25
693	  4	53.0	8.7	 25
694	  4	73.0	12.1	 25
695	  4	66.0	12.2	 25
696	  4	49.0	12.4	 25
697	  4	148.0	23.6	 25
698	  4	76.0	11.6	 25
699	  4	70.0	10.2	 25
700	  4	86.0	13.6	 25
701	  4	62.0	10.4	 25
702	  4	82.0	13.2	 25
703	  4	85.0	16.9	 25
704	  4	189.0	50.4	 25
705	  4	103.0	17.4	 25
706	  4	71.0	9.2	 25
707	  4	85.0	12.4	 25
708	  4	56.0	11.2	 25
709	  4	71.0	10.9	 25
710	  4	78.0	15.7	 25
711	  4	109.0	16.4	 25
712	  4	162.0	23.0	 25
713	  4	81.0	13.3	 25
714	  4	76.0	12.7	 25
715	  4	79.0	11.1	 25
716	  4	61.0	11.1	 25
717	  4	70.0	9.3	 25
718	  4	93.0	11.9	 25
719	  4	99.0	16.6	 25
720	  4	184.0	32.1	 25
721	  4	49.0	7.7	 25
722	  4	55.0	8.0	 25
723	  4	97.0	16.1	 25
724	  4	70.0	12.3	 25
725	  4	62.0	9.7	 25
726	  4	55.0	7.7	 25
727	  4	110.0	17.5	 25
728	  4	57.0	7.3	 25
729	  4	56.0	9.7	 25
730	  4	75.0	9.6	 25
731	  4	170.0	27.4	 25
732	  4	60.0	8.5	 25
733	  4	57.0	11.1	 25
734	  4	177.0	25.2	 25
735	  4	106.0	13.8	 25
736	  4	61.0	6.8	 25
737	  4	77.0	11.0	 25
738	  4	107.0	17.3	 25
739	  4	59.0	11.1	 25
740	  4	76.0	14.7	 25
741	  4	81.0	17.4	 25
742	  4	139.0	29.9	 25
743	  4	74.0	7.6	 25
744	  4	128.0	32.1	 25
745	  4	73.0	14.9	 25
746	  4	51.0	10.9	 25
747	  4	63.0	8.8	 25
748	  4	60.0	15.4	 25
749	  4	66.0	9.2	 25
750	  4	155.0	22.7	 25
751	  4	77.0	14.9	 25
752	  4	80.0	14.8	 25
753	  4	77.0	11.3	 25
754	  4	114.0	28.0	 25
755	  4	114.0	20.9	 25
756	  4	75.0	15.2	 25
757	  4	53.0	7.2	 25
758	  4	55.0	11.3	 25
759	  4	130.0	16.6	 25
760	  4	55.0	12.7	 25
761	  4	59.0	13.7	 25
762	  4	75.0	17.1	 25
763	  4	410.0	65.2	 25
764	  4	83.0	12.1	 25
765	  4	57.0	11.1	 25
766	  4	64.0	11.8	 25
767	  4	74.0	11.9	 25
768	  4	78.0	14.2	 25
769	  4	77.0	12.7	 25
770	  4	60.0	9.6	 25
771	  4	64.0	7.9	 25
772	  4	119.0	19.8	 25
773	  4	53.0	8.8	 25
774	  4	55.0	8.4	 25
775	  4	59.0	14.6	 25
776	  4	62.0	13.2	 25
777	  4	91.0	10.9	 25
778	  4	58.0	9.7	 25
779	  4	46.0	7.7	 25
780	  4	60.0	11.6	 25
781	  4	109.0	20.8	 25
782	  4	53.0	9.1	 25
783	  4	67.0	11.5	 25
784	  4	50.0	11.2	 25
785	  4	584.0	75.0	 25
786	  4	80.0	16.0	 25
787	  4	53.0	9.4	 25
788	  4	58.0	8.9	 25
789	  4	81.0	19.0	 25
790	  4	58.0	11.4	 25
791	  4	72.0	14.6	 25
792	  4	57.0	9.4	 25
793	  4	72.0	11.6	 25
794	  4	81.0	17.0	 25
795	  4	71.0	12.8	 25
796	  4	94.0	17.2	 25
797	  4	426.0	67.5	 25
798	  4	54.0	8.4	 25
799	  4	55.0	8.7	 25
800	  4	55.0	11.1	 25
801	  4	84.0	19.9	 25
802	  4	52.0	9.6	 25
803	  4	56.0	10.8	 25
804	  4	58.0	7.9	 25
805	  4	58.0	8.6	 25
806	  4	82.0	14.6	 25
807	  4	111.0	15.7	 25
808	  4	96.0	13.5	 25
809	  4	59.0	11.1	 25
810	  4	78.0	13.7	 25
811	  4	52.0	9.0	 25
812	  4	57.0	9.7	 25
813	  4	121.0	19.4	 25
814	  4	95.0	18.3	 25
815	  4	67.0	11.3	 25
816	  4	48.0	7.8	 25
817	  4	68.0	12.8	 25
818	  4	94.0	19.6	 25
819	  4	84.0	16.1	 25
820	  4	132.0	22.1	 25
821	  4	60.0	14.1	 25
822	  4	63.0	12.2	 25
823	  4	49.0	8.0	 25
824	  4	76.0	13.1	 25
825	  4	66.0	12.1	 25
826	  4	72.0	13.0	 25
827	  4	56.0	11.4	 25
828	  4	109.0	17.8	 25
829	  4	94.0	15.5	 25
830	  4	85.0	13.7	 25
831	  4	83.0	15.3	 25
832	  4	64.0	10.0	 25
833	  4	71.0	13.3	 25
834	  4	52.0	10.3	 25
835	  4	57.0	11.3	 25
836	  4	99.0	16.3	 25
837	  4	64.0	13.5	 25
838	  4	637.0	42.4	 25
839	  4	62.0	9.3	 25
840	  4	102.0	20.2	 25
841	  4	110.0	17.1	 25
842	  4	60.0	9.7	 25
843	  4	54.0	8.1	 25
844	  4	65.0	10.1	 25
845	  4	57.0	10.3	 25
846	  4	50.0	10.6	 25
847	  4	58.0	7.1	 25
848	  4	45.0	8.6	 25
849	  4	49.0	7.7	 25
850	  4	58.0	10.7	 25
851	  4	61.0	9.0	 25
852	  4	56.0	11.5	 25
853	  4	104.0	20.5	 25
854	  4	49.0	6.6	 25
855	  4	72.0	14.9	 25
856	  4	58.0	8.4	 25
857	  4	86.0	18.5	 25
858	  4	60.0	9.9	 25
859	  4	96.0	16.6	 25
860	  4	78.0	14.2	 25
861	  4	67.0	14.9	 25
862	  4	69.0	15.3	 25
863	  4	61.0	9.9	 25
864	  4	72.0	10.3	 25
865	  4	91.0	15.4	 25
866	  4	49.0	10.1	 25
867	  4	78.0	15.3	 25
868	  4	230.0	38.7	 25
869	  4	88.0	14.3	 25
870	  4	79.0	12.5	 25
871	  4	71.0	11.6	 25
872	  4	78.0	12.9	 25
873	  4	371.0	36.5	 25
874	  4	78.0	12.9	 25
875	  4	53.0	7.7	 25
876	  4	86.0	14.6	 25
877	  4	59.0	9.9	 25
878	  4	55.0	9.2	 25
879	  4	78.0	13.6	 25
880	  4	78.0	13.9	 25
881	  4	64.0	12.7	 25
882	  4	74.0	10.0	 25
883	  4	66.0	14.5	 25
884	  4	224.0	38.6	 25
885	  4	47.0	10.4	 25
886	  4	61.0	10.1	 25
887	  4	45.0	6.9	 25
888	  4	68.0	10.2	 25
889	  4	51.0	8.8	 25
890	  4	79.0	14.5	 25
891	  4	142.0	15.2	 25
892	  4	63.0	10.8	 25
893	  4	68.0	7.7	 25
894	  4	145.0	20.2	 25
895	  4	52.0	7.1	 25
896	  4	150.0	19.3	 25
897	  4	82.0	10.4	 25
898	  4	69.0	8.7	 25
899	  4	86.0	13.2	 25
900	  4	116.0	17.5	 25
901	  4	68.0	11.5	 25
902	  4	199.0	18.8	 25
903	  4	70.0	9.1	 25
904	  4	71.0	11.5	 25
905	  4	170.0	19.1	 25
906	  4	62.0	8.6	 25
907	  4	70.0	12.9	 25
908	  4	294.0	38.0	 25
909	  4	61.0	8.6	 25
910	  4	132.0	17.9	 25
911	  4	119.0	21.2	 25
912	  4	73.0	8.5	 25
913	  4	75.0	14.3	 25
914	  4	54.0	7.2	 25
915	  4	134.0	23.3	 25
916	  4	175.0	22.9	 25
917	  4	63.0	8.9	 25
918	  4	139.0	19.8	 25
919	  4	61.0	11.8	 25
920	  4	48.0	8.6	 25
921	  4	61.0	10.1	 25
922	  4	65.0	12.3	 25
923	  4	57.0	12.8	 25
924	  4	67.0	11.9	 25
925	  4	49.0	6.5	 25
926	  4	153.0	20.1	 25
927	  4	90.0	9.9	 25
928	  4	79.0	10.7	 25
929	  4	58.0	8.7	 25
930	  4	52.0	6.0	 25
931	  4	58.0	6.3	 25
932	  4	91.0	15.2	 25
933	  4	47.0	5.9	 25
934	  4	61.0	9.1	 25
935	  4	55.0	7.7	 25
936	  4	213.0	35.9	 25
937	  4	63.0	8.2	 25
938	  4	127.0	18.1	 25
939	  4	140.0	16.3	 25
940	  4	193.0	24.8	 25
941	  4	61.0	8.9	 25
942	  4	69.0	9.8	 25
943	  4	64.0	8.4	 25
944	  4	74.0	11.1	 25
945	  4	66.0	6.7	 25
946	  4	120.0	18.5	 25
947	  4	72.0	14.0	 25
948	  4	68.0	11.2	 25
949	  4	49.0	6.8	 25
950	  4	69.0	11.4	 25
951	  4	51.0	6.7	 25
952	  4	74.0	13.3	 25
953	  4	61.0	12.4	 25
954	  4	128.0	17.9	 25
955	  4	89.0	12.7	 25
956	  4	84.0	16.7	 25
957	  4	43.0	6.6	 25
958	  4	114.0	12.2	 25
959	  4	112.0	18.8	 25
960	  4	73.0	7.3	 25
961	  4	57.0	8.4	 25
962	  4	62.0	8.4	 25
963	  4	91.0	15.9	 25
964	  4	51.0	7.0	 25
965	  4	55.0	8.8	 25
966	  4	81.0	7.1	 25
967	  4	88.0	11.4	 25
968	  4	54.0	9.5	 25
969	  4	76.0	11.0	 25
970	  4	93.0	21.7	 25
971	  4	65.0	10.4	 25
972	  4	72.0	9.4	 25
973	  4	76.0	13.3	 25
974	  4	48.0	7.7	 25
975	  4	52.0	6.7	 25
976	  4	53.0	10.4	 25
977	  4	68.0	13.0	 25
978	  4	66.0	12.8	 25
979	  4	73.0	9.2	 25
980	  4	87.0	13.8	 25
981	  4	79.0	18.3	 25
982	  4	66.0	10.7	 25
983	  4	75.0	16.1	 25
984	  4	56.0	8.9	 25
985	  4	53.0	9.3	 25
986	  4	81.0	6.9	 25
987	  4	693.0	68.5	 25
988	  4	106.0	19.7	 25
989	  4	75.0	9.8	 25
990	  4	56.0	8.1	 25
991	  4	61.0	6.2	 25
992	  4	116.0	14.6	 25
993	  4	89.0	15.8	 25
994	  4	124.0	18.9	 25
995	  4	127.0	20.1	 25
996	  4	57.0	9.5	 25
997	  4	69.0	9.6	 25
998	  4	73.0	7.7	 25
999	  4	91.0	18.3	 25
1000	  4	85.0	15.6	 25
1001	  4	70.0	9.8	 25
  0	  5	64.0	13.1	 25
  1	  5	69.0	12.9	 25
  2	  5	101.0	19.3	 25
  3	  5	84.0	16.4	 25
  4	  5	74.0	8.4	 25
  5	  5	90.0	12.1	 25
  6	  5	53.0	7.8	 25
  7	  5	77.0	15.0	 25
  8	  5	61.0	8.4	 25
  9	  5	54.0	10.5	 25
 10	  5	58.0	7.5	 25
 11	  5	67.0	9.7	 25
 12	  5	58.0	11.7	 25
 13	  5	3639.0	527.6	 25
 14	  5	3705.0	598.1	 25
 15	  5	3679.0	556.6	 25
 16	  5	61.0	9.5	 25
 17	  5	72.0	14.2	 25
 18	  5	43.0	6.1	 25
 19	  5	53.0	9.3	 25
 20	  5	46.0	5.9	 25
 21	  5	56.0	10.4	 25
 22	  5	57.0	8.7	 25
 23	  5	62.0	10.3	 25
 24	  5	64.0	13.6	 25
 25	  5	45.0	8.4	 25
 26	  5	49.0	7.7	 25
 27	  5	58.0	11.9	 25
 28	  5	61.0	14.4	 25
 29	  5	70.0	11.9	 25
 30	  5	52.0	8.1	 25
 31	  5	55.0	7.7	 25
 32	  5	59.0	11.6	 25
 33	  5	54.0	8.8	 25
 34	  5	48.0	5.9	 25
 35	  5	61.0	9.7	 25
 36	  5	65.0	10.8	 25
 37	  5	3585.0	666.7	 25
 38	  5	3520.0	743.1	 25
 39	  5	3576.0	646.1	 25
 40	  5	74.0	15.2	 25
 41	  5	74.0	10.1	 25
 42	  5	3652.0	537.9	 25
 43	  5	58.0	12.9	 25
 44	  5	61.0	10.4	 25
 45	  5	61.0	11.4	 25
 46	  5	57.0	8.2	 25
 47	  5	67.0	12.0	 25
 48	  5	65.0	11.1	 25
 49	  5	49.0	7.0	 25
 50	  5	54.0	8.0	 25
 51	  5	49.0	5.9	 25
 52	  5	46.0	6.6	 25
 53	  5	56.0	9.6	 25
 54	  5	56.0	10.1	 25
 55	  5	60.0	9.0	 25
 56	  5	78.0	17.1	 25
 57	  5	64.0	12.3	 25
 58	  5	45.0	7.7	 25
 59	  5	68.0	12.4	 25
 60	  5	61.0	9.5	 25
 61	  5	72.0	11.7	 25
 62	  5	3516.0	486.4	 25
 63	  5	61.0	8.7	 25
 64	  5	57.0	9.5	 25
 65	  5	56.0	10.5	 25
 66	  5	3635.0	673.7	 25
 67	  5	85.0	12.5	 25
 68	  5	67.0	12.5	 25
 69	  5	57.0	11.6	 25
 70	  5	60.0	7.6	 25
 71	  5	49.0	7.0	 25
 72	  5	53.0	6.0	 25
 73	  5	68.0	13.9	 25
 74	  5	59.0	8.6	 25
 75	  5	56.0	9.1	 25
 76	  5	57.0	8.5	 25
 77	  5	57.0	7.6	 25
 78	  5	49.0	8.9	 25
 79	  5	60.0	9.0	 25
 80	  5	56.0	7.0	 25
 81	  5	59.0	7.3	 25
 82	  5	58.0	8.8	 25
 83	  5	48.0	7.7	 25
 84	  5	51.0	9.7	 25
 85	  5	60.0	9.4	 25
 86	  5	56.0	6.9	 25
 87	  5	53.0	10.5	 25
 88	  5	67.0	8.6	 25
 89	  5	62.0	10.1	 25
 90	  5	51.0	7.9	 25
 91	  5	73.0	16.5	 25
 92	  5	54.0	9.9	 25
 93	  5	64.0	9.1	 25
 94	  5	56.0	7.0	 25
 95	  5	67.0	10.7	 25
 96	  5	3615.0	620.9	 25
 97	  5	3624.0	628.0	 25
 98	  5	59.0	9.2	 25
 99	  5	76.0	9.6	 25
100	  5	70.0	11.5	 25
101	  5	3563.0	638.5	 25
102	  5	3553.0	548.9	 25
103	  5	74.0	14.2	 25
104	  5	55.0	7.3	 25
105	  5	62.0	6.4	 25
106	  5	70.0	11.1	 25
107	  5	3743.0	495.5	 25
108	  5	3663.0	522.0	 25
109	  5	64.0	9.4	 25
110	  5	66.0	8.1	 25
111	  5	74.0	11.9	 25
112	  5	64.0	8.6	 25
113	  5	62.0	9.2	 25
114	  5	71.0	14.1	 25
115	  5	3519.0	572.8	 25
116	  5	3729.0	639.1	 25
117	  5	3808.0	550.5	 25
118	  5	62.0	7.6	 25
119	  5	64.0	8.4	 25
120	  5	74.0	15.6	 25
121	  5	84.0	12.4	 25
122	  5	69.0	10.1	 25
123	  5	57.0	12.5	 25
124	  5	57.0	6.8	 25
125	  5	112.0	13.1	 25
126	  5	72.0	11.5	 25
127	  5	92.0	9.0	 25
128	  5	142.0	16.4	 25
129	  5	68.0	8.3	 25
130	  5	111.0	18.8	 25
131	  5	114.0	16.9	 25
132	  5	163.0	26.9	 25
133	  5	68.0	6.7	 25
134	  5	407.0	67.4	 25
135	  5	75.0	9.3	 25
136	  5	79.0	10.5	 25
137	  5	73.0	13.0	 25
138	  5	91.0	15.7	 25
139	  5	50.0	6.2	 25
140	  5	78.0	9.8	 25
141	  5	54.0	7.0	 25
142	  5	55.0	8.7	 25
143	  5	62.0	10.3	 25
144	  5	258.0	19.6	 25
145	  5	51.0	8.5	 25
146	  5	423.0	67.5	 25
147	  5	306.0	34.7	 25
148	  5	1508.0	193.0	 25
149	  5	531.0	80.2	 25
150	  5	179.0	26.0	 25
151	  5	108.0	15.7	 25
152	  5	128.0	22.7	 25
153	  5	103.0	18.3	 25
154	  5	60.0	11.8	 25
155	  5	58.0	10.1	 25
156	  5	46.0	5.7	 25
157	  5	70.0	7.4	 25
158	  5	90.0	15.1	 25
159	  5	99.0	13.9	 25
160	  5	58.0	10.3	 25
161	  5	58.0	8.2	 25
162	  5	59.0	8.9	 25
163	  5	55.0	8.9	 25
164	  5	51.0	9.6	 25
165	  5	834.0	154.9	 25
166	  5	75.0	9.4	 25
167	  5	70.0	9.1	 25
168	  5	72.0	8.5	 25
169	  5	74.0	13.8	 25
170	  5	51.0	9.6	 25
171	  5	54.0	8.5	 25
172	  5	69.0	8.3	 25
173	  5	54.0	7.7	 25
174	  5	84.0	11.5	 25
175	  5	46.0	6.3	 25
176	  5	55.0	9.0	 25
177	  5	44.0	7.6	 25
178	  5	62.0	6.7	 25
179	  5	65.0	7.6	 25
180	  5	64.0	12.0	 25
181	  5	60.0	12.1	 25
182	  5	74.0	10.3	 25
183	  5	177.0	23.4	 25
184	  5	637.0	98.4	 25
185	  5	477.0	72.8	 25
186	  5	59.0	9.1	 25
187	  5	54.0	5.2	 25
188	  5	69.0	7.4	 25
189	  5	61.0	11.9	 25
190	  5	97.0	10.9	 25
191	  5	69.0	11.8	 25
192	  5	125.0	13.5	 25
193	  5	67.0	9.7	 25
194	  5	57.0	10.0	 25
195	  5	92.0	14.3	 25
196	  5	78.0	11.5	 25
197	  5	61.0	8.9	 25
198	  5	61.0	7.1	 25
199	  5	57.0	8.6	 25
200	  5	43.0	6.1	 25
201	  5	57.0	6.4	 25
202	  5	64.0	11.0	 25
203	  5	85.0	15.0	 25
204	  5	64.0	10.8	 25
205	  5	39.0	4.5	 25
206	  5	52.0	6.9	 25
207	  5	67.0	7.2	 25
208	  5	101.0	12.3	 25
209	  5	62.0	8.9	 25
210	  5	62.0	10.6	 25
211	  5	56.0	6.9	 25
212	  5	53.0	7.3	 25
213	  5	173.0	33.3	 25
214	  5	174.0	18.8	 25
215	  5	671.0	113.9	 25
216	  5	66.0	9.8	 25
217	  5	139.0	19.0	 25
218	  5	56.0	6.4	 25
219	  5	68.0	9.9	 25
220	  5	70.0	8.8	 25
221	  5	1173.0	276.7	 25
222	  5	93.0	13.8	 25
223	  5	126.0	20.3	 25
224	  5	85.0	11.1	 25
225	  5	64.0	7.9	 25
226	  5	89.0	11.5	 25
227	  5	74.0	9.5	 25
228	  5	724.0	98.4	 25
229	  5	53.0	8.0	 25
230	  5	57.0	9.5	 25
231	  5	184.0	31.2	 25
232	  5	67.0	7.9	 25
233	  5	90.0	12.1	 25
234	  5	87.0	16.6	 25
235	  5	53.0	10.6	 25
236	  5	66.0	11.9	 25
237	  5	77.0	12.4	 25
238	  5	554.0	70.4	 25
239	  5	97.0	17.5	 25
240	  5	63.0	9.4	 25
241	  5	51.0	10.7	 25
242	  5	58.0	12.5	 25
243	  5	65.0	8.0	 25
244	  5	63.0	9.0	 25
245	  5	53.0	7.5	 25
246	  5	258.0	39.4	 25
247	  5	98.0	13.0	 25
248	  5	121.0	19.1	 25
249	  5	111.0	19.4	 25
250	  5	363.0	57.4	 25
251	  5	75.0	12.1	 25
252	  5	115.0	19.0	 25
253	  5	283.0	43.3	 25
254	  5	54.0	7.8	 25
255	  5	47.0	7.0	 25
256	  5	119.0	17.9	 25
257	  5	44.0	7.4	 25
258	  5	63.0	9.0	 25
259	  5	73.0	15.3	 25
260	  5	47.0	5.5	 25
261	  5	54.0	9.6	 25
262	  5	62.0	8.0	 25
263	  5	98.0	14.8	 25
264	  5	93.0	17.4	 25
265	  5	105.0	14.1	 25
266	  5	53.0	8.5	 25
267	  5	141.0	21.8	 25
268	  5	73.0	12.6	 25
269	  5	59.0	9.3	 25
270	  5	49.0	7.7	 25
271	  5	157.0	29.9	 25
272	  5	42.0	8.0	 25
273	  5	170.0	33.0	 25
274	  5	76.0	10.6	 25
275	  5	123.0	20.4	 25
276	  5	79.0	12.1	 25
277	  5	58.0	8.2	 25
278	  5	58.0	10.2	 25
279	  5	54.0	6.9	 25
280	  5	62.0	11.4	 25
281	  5	63.0	7.5	 25
282	  5	54.0	9.8	 25
283	  5	119.0	15.6	 25
284	  5	54.0	8.6	 25
285	  5	54.0	9.4	 25
286	  5	85.0	17.9	 25
287	  5	50.0	6.5	 25
288	  5	67.0	10.9	 25
289	  5	61.0	12.1	 25
290	  5	72.0	12.8	 25
291	  5	77.0	14.7	 25
292	  5	72.0	14.5	 25
293	  5	106.0	18.6	 25
294	  5	120.0	21.0	 25
295	  5	65.0	8.4	 25
296	  5	47.0	5.8	 25
297	  5	44.0	7.9	 25
298	  5	79.0	19.4	 25
299	  5	66.0	11.6	 25
300	  5	86.0	20.2	 25
301	  5	91.0	19.3	 25
302	  5	72.0	11.5	 25
303	  5	62.0	12.1	 25
304	  5	71.0	12.2	 25
305	  5	60.0	6.6	 25
306	  5	123.0	15.2	 25
307	  5	69.0	13.4	 25
308	  5	79.0	11.2	 25
309	  5	52.0	8.6	 25
310	  5	78.0	10.6	 25
311	  5	118.0	21.9	 25
312	  5	77.0	11.4	 25
313	  5	80.0	11.2	 25
314	  5	57.0	11.2	 25
315	  5	70.0	11.0	 25
316	  5	52.0	8.2	 25
317	  5	58.0	9.1	 25
318	  5	61.0	10.4	 25
319	  5	89.0	12.7	 25
320	  5	133.0	27.2	 25
321	  5	578.0	83.5	 25
322	  5	511.0	75.0	 25
323	  5	67.0	10.8	 25
324	  5	171.0	38.8	 25
325	  5	64.0	9.0	 25
326	  5	78.0	11.3	 25
327	  5	681.0	94.8	 25
328	  5	64.0	11.5	 25
329	  5	73.0	11.1	 25
330	  5	59.0	10.8	 25
331	  5	440.0	75.5	 25
332	  5	75.0	17.2	 25
333	  5	609.0	75.9	 25
334	  5	78.0	13.9	 25
335	  5	62.0	10.6	 25
336	  5	66.0	10.4	 25
337	  5	70.0	10.2	 25
338	  5	221.0	36.0	 25
339	  5	60.0	7.8	 25
340	  5	83.0	13.2	 25
341	  5	64.0	11.7	 25
342	  5	60.0	8.2	 25
343	  5	69.0	9.8	 25
344	  5	89.0	15.6	 25
345	  5	68.0	13.3	 25
346	  5	73.0	14.3	 25
347	  5	64.0	10.4	 25
348	  5	82.0	12.5	 25
349	  5	105.0	17.0	 25
350	  5	229.0	42.0	 25
351	  5	106.0	15.6	 25
352	  5	79.0	12.9	 25
353	  5	56.0	11.1	 25
354	  5	112.0	22.0	 25
355	  5	103.0	16.2	 25
356	  5	78.0	10.7	 25
357	  5	123.0	18.1	 25
358	  5	91.0	17.2	 25
359	  5	176.0	22.9	 25
360	  5	632.0	111.0	 25
361	  5	589.0	129.5	 25
362	  5	50.0	11.4	 25
363	  5	97.0	13.0	 25
364	  5	237.0	30.3	 25
365	  5	118.0	22.9	 25
366	  5	57.0	14.6	 25
367	  5	72.0	12.7	 25
368	  5	87.0	12.6	 25
369	  5	391.0	67.9	 25
370	  5	54.0	10.4	 25
371	  5	54.0	9.2	 25
372	  5	71.0	14.1	 25
373	  5	62.0	9.5	 25
374	  5	55.0	7.7	 25
375	  5	64.0	10.4	 25
376	  5	1133.0	142.2	 25
377	  5	74.0	10.0	 25
378	  5	58.0	8.1	 25
379	  5	84.0	17.4	 25
380	  5	89.0	15.3	 25
381	  5	61.0	9.5	 25
382	  5	125.0	26.0	 25
383	  5	176.0	27.3	 25
384	  5	124.0	21.8	 25
385	  5	86.0	11.0	 25
386	  5	259.0	54.6	 25
387	  5	81.0	13.4	 25
388	  5	60.0	12.1	 25
389	  5	64.0	12.1	 25
390	  5	75.0	9.7	 25
391	  5	54.0	8.8	 25
392	  5	254.0	45.4	 25
393	  5	55.0	7.8	 25
394	  5	159.0	21.2	 25
395	  5	66.0	10.5	 25
396	  5	7592.0	1352.4	 25
397	  5	86.0	17.6	 25
398	  5	141.0	16.6	 25
399	  5	101.0	16.1	 25
400	  5	2791.0	423.0	 25
401	  5	46.0	7.4	 25
402	  5	58.0	9.4	 25
403	  5	81.0	16.6	 25
404	  5	70.0	12.2	 25
405	  5	57.0	9.1	 25
406	  5	90.0	11.7	 25
407	  5	96.0	8.9	 25
408	  5	144.0	24.0	 25
409	  5	1009.0	77.2	 25
410	  5	113.0	14.5	 25
411	  5	61.0	13.3	 25
412	  5	120.0	16.4	 25
413	  5	64.0	11.0	 25
414	  5	97.0	18.2	 25
415	  5	95.0	12.3	 25
416	  5	245.0	38.1	 25
417	  5	137.0	15.6	 25
418	  5	115.0	21.9	 25
419	  5	163.0	27.4	 25
420	  5	74.0	9.4	 25
421	  5	66.0	9.3	 25
422	  5	631.0	121.2	 25
423	  5	929.0	166.7	 25
424	  5	375.0	52.8	 25
425	  5	88.0	9.6	 25
426	  5	293.0	47.6	 25
427	  5	96.0	20.9	 25
428	  5	90.0	12.9	 25
429	  5	51.0	5.6	 25
430	  5	50.0	7.1	 25
431	  5	402.0	70.2	 25
432	  5	57.0	7.5	 25
433	  5	119.0	23.1	 25
434	  5	76.0	12.7	 25
435	  5	92.0	13.1	 25
436	  5	61.0	9.6	 25
437	  5	54.0	4.9	 25
438	  5	78.0	12.2	 25
439	  5	1091.0	190.4	 25
440	  5	100.0	14.0	 25
441	  5	70.0	11.7	 25
442	  5	649.0	111.2	 25
443	  5	52.0	6.9	 25
444	  5	345.0	43.2	 25
445	  5	319.0	48.8	 25
446	  5	53.0	6.4	 25
447	  5	104.0	20.2	 25
448	  5	68.0	11.1	 25
449	  5	60.0	9.9	 25
450	  5	63.0	11.0	 25
451	  5	109.0	15.3	 25
452	  5	52.0	8.6	 25
453	  5	237.0	27.8	 25
454	  5	76.0	14.4	 25
455	  5	58.0	7.2	 25
456	  5	76.0	9.3	 25
457	  5	64.0	6.9	 25
458	  5	58.0	7.5	 25
459	  5	71.0	16.4	 25
460	  5	53.0	6.8	 25
461	  5	79.0	12.3	 25
462	  5	48.0	7.0	 25
463	  5	55.0	7.0	 25
464	  5	50.0	6.5	 25
465	  5	73.0	14.9	 25
466	  5	59.0	8.8	 25
467	  5	96.0	13.0	 25
468	  5	55.0	10.6	 25
469	  5	56.0	9.9	 25
470	  5	64.0	8.7	 25
471	  5	48.0	7.0	 25
472	  5	57.0	6.7	 25
473	  5	704.0	167.4	 25
474	  5	60.0	7.3	 25
475	  5	68.0	8.2	 25
476	  5	60.0	8.0	 25
477	  5	59.0	7.6	 25
478	  5	50.0	7.6	 25
479	  5	70.0	9.6	 25
480	  5	73.0	15.6	 25
481	  5	57.0	8.1	 25
482	  5	48.0	6.9	 25
483	  5	56.0	7.8	 25
484	  5	60.0	9.6	 25
485	  5	259.0	42.7	 25
486	  5	89.0	8.5	 25
487	  5	56.0	8.8	 25
488	  5	67.0	11.0	 25
489	  5	386.0	61.0	 25
490	  5	72.0	9.6	 25
491	  5	214.0	32.0	 25
492	  5	310.0	43.7	 25
493	  5	52.0	6.5	 25
494	  5	90.0	17.5	 25
495	  5	77.0	13.9	 25
496	  5	107.0	13.4	 25
497	  5	72.0	10.1	 25
498	  5	59.0	9.2	 25
499	  5	49.0	9.6	 25
500	  5	50.0	9.2	 25
501	  5	72.0	11.6	 25
502	  5	161.0	31.1	 25
503	  5	46.0	6.5	 25
504	  5	54.0	7.1	 25
505	  5	66.0	10.6	 25
506	  5	59.0	6.6	 25
507	  5	52.0	8.0	 25
508	  5	53.0	8.9	 25
509	  5	54.0	9.6	 25
510	  5	230.0	44.8	 25
511	  5	56.0	5.8	 25
512	  5	69.0	11.3	 25
513	  5	79.0	13.0	 25
514	  5	113.0	19.2	 25
515	  5	60.0	9.0	 25
516	  5	89.0	15.0	 25
517	  5	89.0	18.9	 25
518	  5	49.0	8.3	 25
519	  5	63.0	10.5	 25
520	  5	64.0	11.8	 25
521	  5	68.0	8.9	 25
522	  5	72.0	8.8	 25
523	  5	55.0	8.4	 25
524	  5	53.0	8.4	 25
525	  5	59.0	9.5	 25
526	  5	66.0	11.0	 25
527	  5	62.0	9.4	 25
528	  5	516.0	114.2	 25
529	  5	915.0	63.5	 25
530	  5	119.0	20.6	 25
531	  5	80.0	16.3	 25
532	  5	171.0	28.6	 25
533	  5	114.0	15.5	 25
534	  5	58.0	8.3	 25
535	  5	63.0	14.1	 25
536	  5	97.0	14.6	 25
537	  5	55.0	7.7	 25
538	  5	54.0	8.9	 25
539	  5	58.0	9.5	 25
540	  5	54.0	9.5	 25
541	  5	52.0	8.3	 25
542	  5	55.0	9.4	 25
543	  5	65.0	10.7	 25
544	  5	45.0	10.0	 25
545	  5	94.0	18.6	 25
546	  5	559.0	76.2	 25
547	  5	106.0	16.4	 25
548	  5	163.0	26.4	 25
549	  5	70.0	12.5	 25
550	  5	89.0	13.3	 25
551	  5	567.0	104.3	 25
552	  5	82.0	14.8	 25
553	  5	802.0	132.2	 25
554	  5	56.0	13.6	 25
555	  5	61.0	7.0	 25
556	  5	51.0	10.1	 25
557	  5	467.0	86.1	 25
558	  5	109.0	22.6	 25
559	  5	62.0	12.2	 25
560	  5	47.0	8.6	 25
561	  5	61.0	11.1	 25
562	  5	62.0	11.3	 25
563	  5	51.0	12.2	 25
564	  5	133.0	22.7	 25
565	  5	74.0	14.6	 25
566	  5	53.0	8.9	 25
567	  5	182.0	25.7	 25
568	  5	88.0	15.1	 25
569	  5	78.0	13.0	 25
570	  5	57.0	7.6	 25
571	  5	115.0	19.3	 25
572	  5	84.0	12.7	 25
573	  5	98.0	17.1	 25
574	  5	80.0	11.3	 25
575	  5	43.0	8.0	 25
576	  5	55.0	9.3	 25
577	  5	66.0	8.2	 25
578	  5	61.0	8.2	 25
579	  5	432.0	70.3	 25
580	  5	61.0	10.5	 25
581	  5	55.0	9.7	 25
582	  5	127.0	23.3	 25
583	  5	81.0	19.3	 25
584	  5	144.0	27.4	 25
585	  5	176.0	24.7	 25
586	  5	67.0	8.9	 25
587	  5	60.0	8.2	 25
588	  5	66.0	10.1	 25
589	  5	68.0	9.4	 25
590	  5	54.0	7.9	 25
591	  5	84.0	14.6	 25
592	  5	76.0	13.6	 25
593	  5	57.0	14.5	 25
594	  5	69.0	16.1	 25
595	  5	79.0	13.3	 25
596	  5	67.0	12.0	 25
597	  5	57.0	7.5	 25
598	  5	57.0	9.6	 25
599	  5	55.0	7.8	 25
600	  5	98.0	12.4	 25
601	  5	73.0	13.5	 25
602	  5	77.0	15.4	 25
603	  5	1498.0	199.4	 25
604	  5	75.0	14.7	 25
605	  5	56.0	8.1	 25
606	  5	54.0	11.1	 25
607	  5	56.0	14.8	 25
608	  5	243.0	40.3	 25
609	  5	51.0	10.0	 25
610	  5	72.0	11.7	 25
611	  5	53.0	8.1	 25
612	  5	103.0	15.7	 25
613	  5	92.0	17.6	 25
614	  5	79.0	11.9	 25
615	  5	149.0	39.4	 25
616	  5	57.0	8.7	 25
617	  5	69.0	13.8	 25
618	  5	62.0	9.0	 25
619	  5	100.0	16.0	 25
620	  5	106.0	21.7	 25
621	  5	450.0	74.5	 25
622	  5	186.0	25.6	 25
623	  5	76.0	16.9	 25
624	  5	110.0	22.0	 25
625	  5	58.0	13.1	 25
626	  5	48.0	6.0	 25
627	  5	155.0	21.7	 25
628	  5	69.0	7.1	 25
629	  5	80.0	14.2	 25
630	  5	150.0	23.7	 25
631	  5	64.0	11.2	 25
632	  5	73.0	13.7	 25
633	  5	82.0	15.5	 25
634	  5	50.0	7.3	 25
635	  5	47.0	7.1	 25
636	  5	282.0	39.1	 25
637	  5	59.0	10.6	 25
638	  5	76.0	11.6	 25
639	  5	110.0	16.2	 25
640	  5	135.0	21.0	 25
641	  5	45.0	7.7	 25
642	  5	110.0	18.0	 25
643	  5	63.0	9.9	 25
644	  5	73.0	14.9	 25
645	  5	93.0	15.4	 25
646	  5	153.0	31.7	 25
647	  5	59.0	8.1	 25
648	  5	59.0	11.5	 25
649	  5	126.0	18.2	 25
650	  5	75.0	9.6	 25
651	  5	54.0	7.1	 25
652	  5	71.0	10.4	 25
653	  5	64.0	11.5	 25
654	  5	51.0	6.0	 25
655	  5	62.0	9.7	 25
656	  5	57.0	8.1	 25
657	  5	65.0	10.3	 25
658	  5	106.0	15.3	 25
659	  5	72.0	11.5	 25
660	  5	58.0	10.9	 25
661	  5	82.0	13.0	 25
662	  5	105.0	21.2	 25
663	  5	50.0	9.5	 25
664	  5	54.0	5.5	 25
665	  5	72.0	10.9	 25
666	  5	91.0	18.3	 25
667	  5	79.0	14.0	 25
668	  5	61.0	9.3	 25
669	  5	62.0	10.3	 25
670	  5	58.0	8.8	 25
671	  5	129.0	18.4	 25
672	  5	292.0	40.7	 25
673	  5	53.0	6.8	 25
674	  5	126.0	29.6	 25
675	  5	61.0	10.2	 25
676	  5	62.0	9.5	 25
677	  5	163.0	23.9	 25
678	  5	489.0	71.3	 25
679	  5	72.0	12.7	 25
680	  5	57.0	6.6	 25
681	  5	56.0	9.3	 25
682	  5	51.0	10.2	 25
683	  5	77.0	13.2	 25
684	  5	51.0	9.8	 25
685	  5	50.0	7.1	 25
686	  5	70.0	10.5	 25
687	  5	51.0	5.7	 25
688	  5	124.0	20.3	 25
689	  5	51.0	10.1	 25
690	  5	120.0	19.5	 25
691	  5	92.0	15.2	 25
692	  5	62.0	7.8	 25
693	  5	53.0	8.1	 25
694	  5	83.0	12.6	 25
695	  5	57.0	8.4	 25
696	  5	62.0	9.9	 25
697	  5	53.0	8.5	 25
698	  5	56.0	7.5	 25
699	  5	55.0	8.3	 25
700	  5	110.0	21.5	 25
701	  5	316.0	60.8	 25
702	  5	52.0	7.5	 25
703	  5	86.0	13.8	 25
704	  5	63.0	9.7	 25
705	  5	62.0	9.7	 25
706	  5	79.0	9.3	 25
707	  5	60.0	7.6	 25
708	  5	69.0	13.1	 25
709	  5	114.0	16.2	 25
710	  5	118.0	14.3	 25
711	  5	82.0	14.8	 25
712	  5	83.0	18.2	 25
713	  5	53.0	7.5	 25
714	  5	216.0	44.2	 25
715	  5	72.0	10.4	 25
716	  5	131.0	23.9	 25
717	  5	93.0	18.9	 25
718	  5	550.0	79.4	 25
719	  5	83.0	11.3	 25
720	  5	61.0	10.6	 25
721	  5	89.0	16.3	 25
722	  5	50.0	9.6	 25
723	  5	97.0	10.9	 25
724	  5	61.0	8.9	 25
725	  5	90.0	12.2	 25
726	  5	62.0	7.5	 25
727	  5	221.0	24.7	 25
728	  5	58.0	7.7	 25
729	  5	75.0	12.2	 25
730	  5	61.0	10.2	 25
731	  5	54.0	9.2	 25
732	  5	2220.0	356.0	 25
733	  5	60.0	10.3	 25
734	  5	61.0	9.9	 25
735	  5	62.0	7.1	 25
736	  5	47.0	7.6	 25
737	  5	59.0	8.9	 25
738	  5	96.0	14.6	 25
739	  5	53.0	9.8	 25
740	  5	62.0	7.8	 25
741	  5	59.0	10.9	 25
742	  5	52.0	8.9	 25
743	  5	563.0	100.8	 25
744	  5	527.0	81.4	 25
745	  5	62.0	9.6	 25
746	  5	121.0	16.3	 25
747	  5	58.0	8.4	 25
748	  5	122.0	16.0	 25
749	  5	58.0	8.4	 25
750	  5	55.0	8.8	 25
751	  5	222.0	39.0	 25
752	  5	82.0	13.8	 25
753	  5	63.0	10.6	 25
754	  5	79.0	12.2	 25
755	  5	88.0	11.1	 25
756	  5	70.0	12.6	 25
757	  5	60.0	6.6	 25
758	  5	71.0	9.3	 25
759	  5	84.0	13.2	 25
760	  5	351.0	50.9	 25
761	  5	107.0	14.7	 25
762	  5	480.0	62.8	 25
763	  5	166.0	34.1	 25
764	  5	81.0	11.6	 25
765	  5	100.0	15.9	 25
766	  5	76.0	10.5	 25
767	  5	65.0	10.7	 25
768	  5	64.0	7.0	 25
769	  5	55.0	7.7	 25
770	  5	82.0	11.5	 25
771	  5	55.0	7.8	 25
772	  5	58.0	9.1	 25
773	  5	82.0	12.5	 25
774	  5	52.0	7.6	 25
775	  5	63.0	11.3	 25
776	  5	83.0	9.4	 25
777	  5	330.0	51.2	 25
778	  5	136.0	22.0	 25
779	  5	84.0	10.5	 25
780	  5	300.0	51.4	 25
781	  5	55.0	7.4	 25
782	  5	3390.0	493.4	 25
783	  5	3495.0	463.9	 25
784	  5	55.0	10.5	 25
785	  5	54.0	6.6	 25
786	  5	323.0	43.0	 25
787	  5	79.0	15.2	 25
788	  5	57.0	9.1	 25
789	  5	60.0	10.3	 25
790	  5	53.0	8.4	 25
791	  5	436.0	66.3	 25
792	  5	71.0	11.0	 25
793	  5	62.0	10.8	 25
794	  5	92.0	12.2	 25
795	  5	56.0	10.2	 25
796	  5	58.0	12.0	 25
797	  5	84.0	11.3	 25
798	  5	931.0	158.6	 25
799	  5	73.0	15.2	 25
800	  5	62.0	9.7	 25
801	  5	56.0	9.4	 25
802	  5	54.0	10.2	 25
803	  5	84.0	12.4	 25
804	  5	60.0	12.4	 25
805	  5	88.0	9.7	 25
806	  5	100.0	19.5	 25
807	  5	85.0	19.3	 25
808	  5	136.0	18.3	 25
809	  5	65.0	11.2	 25
810	  5	73.0	14.2	 25
811	  5	62.0	8.9	 25
812	  5	127.0	20.4	 25
813	  5	135.0	19.2	 25
814	  5	2789.0	436.6	 25
815	  5	80.0	14.7	 25
816	  5	47.0	9.6	 25
817	  5	49.0	6.7	 25
818	  5	175.0	24.1	 25
819	  5	59.0	10.7	 25
820	  5	79.0	9.8	 25
821	  5	57.0	10.5	 25
822	  5	82.0	16.0	 25
823	  5	64.0	10.7	 25
824	  5	105.0	12.9	 25
825	  5	50.0	6.4	 25
826	  5	90.0	16.1	 25
827	  5	66.0	9.4	 25
828	  5	77.0	10.3	 25
829	  5	104.0	15.5	 25
830	  5	51.0	7.5	 25
831	  5	208.0	41.4	 25
832	  5	328.0	39.6	 25
833	  5	69.0	10.8	 25
834	  5	49.0	7.0	 25
835	  5	56.0	8.5	 25
836	  5	53.0	11.3	 25
837	  5	55.0	7.7	 25
838	  5	81.0	11.5	 25
839	  5	130.0	23.6	 25
840	  5	60.0	10.5	 25
841	  5	65.0	13.2	 25
842	  5	69.0	14.8	 25
843	  5	59.0	10.1	 25
844	  5	59.0	9.7	 25
845	  5	95.0	13.1	 25
846	  5	66.0	8.1	 25
847	  5	62.0	10.0	 25
848	  5	95.0	18.4	 25
849	  5	54.0	7.6	 25
850	  5	116.0	16.0	 25
851	  5	53.0	5.6	 25
852	  5	251.0	31.7	 25
853	  5	69.0	11.2	 25
854	  5	84.0	13.3	 25
855	  5	87.0	17.4	 25
856	  5	61.0	9.2	 25
857	  5	73.0	11.4	 25
858	  5	80.0	11.8	 25
859	  5	74.0	13.0	 25
860	  5	72.0	15.7	 25
861	  5	59.0	9.4	 25
862	  5	50.0	6.3	 25
863	  5	73.0	11.6	 25
864	  5	64.0	7.2	 25
865	  5	59.0	10.4	 25
866	  5	79.0	16.7	 25
867	  5	56.0	10.1	 25
868	  5	64.0	11.8	 25
869	  5	64.0	11.1	 25
870	  5	69.0	13.1	 25
871	  5	63.0	13.7	 25
872	  5	181.0	38.2	 25
873	  5	76.0	10.5	 25
874	  5	58.0	14.2	 25
875	  5	130.0	21.7	 25
876	  5	94.0	19.0	 25
877	  5	61.0	11.8	 25
878	  5	68.0	10.5	 25
879	  5	514.0	85.1	 25
880	  5	87.0	14.0	 25
881	  5	159.0	30.4	 25
882	  5	77.0	10.7	 25
883	  5	71.0	9.6	 25
884	  5	48.0	10.1	 25
885	  5	104.0	21.1	 25
886	  5	461.0	63.7	 25
887	  5	594.0	96.0	 25
888	  5	53.0	9.4	 25
889	  5	68.0	14.7	 25
890	  5	999.0	175.5	 25
891	  5	96.0	17.8	 25
892	  5	61.0	11.6	 25
893	  5	69.0	11.7	 25
894	  5	76.0	16.1	 25
895	  5	60.0	10.0	 25
896	  5	75.0	16.6	 25
897	  5	63.0	12.4	 25
898	  5	80.0	12.0	 25
899	  5	41.0	7.3	 25
900	  5	53.0	12.1	 25
901	  5	81.0	14.1	 25
902	  5	65.0	11.1	 25
903	  5	69.0	10.9	 25
904	  5	52.0	10.3	 25
905	  5	53.0	11.2	 25
906	  5	85.0	17.9	 25
907	  5	323.0	52.9	 25
908	  5	71.0	13.4	 25
909	  5	85.0	12.7	 25
910	  5	154.0	24.1	 25
911	  5	47.0	9.2	 25
912	  5	576.0	99.1	 25
913	  5	78.0	13.9	 25
914	  5	106.0	20.8	 25
915	  5	208.0	29.9	 25
916	  5	91.0	13.7	 25
917	  5	52.0	7.4	 25
918	  5	69.0	13.7	 25
919	  5	43.0	7.5	 25
920	  5	51.0	8.6	 25
921	  5	62.0	9.0	 25
922	  5	69.0	11.4	 25
923	  5	55.0	10.5	 25
924	  5	118.0	21.3	 25
925	  5	204.0	33.4	 25
926	  5	245.0	48.2	 25
927	  5	72.0	12.9	 25
928	  5	80.0	13.1	 25
929	  5	61.0	11.5	 25
930	  5	56.0	7.4	 25
931	  5	59.0	10.8	 25
932	  5	137.0	16.9	 25
933	  5	59.0	11.3	 25
934	  5	82.0	15.9	 25
935	  5	125.0	18.1	 25
936	  5	94.0	15.3	 25
937	  5	95.0	16.9	 25
938	  5	110.0	16.2	 25
939	  5	268.0	44.3	 25
940	  5	102.0	11.5	 25
941	  5	76.0	11.8	 25
942	  5	84.0	16.3	 25
943	  5	68.0	12.9	 25
944	  5	85.0	13.5	 25
945	  5	236.0	20.9	 25
946	  5	94.0	15.6	 25
947	  5	71.0	11.2	 25
948	  5	72.0	14.4	 25
949	  5	67.0	8.5	 25
950	  5	62.0	10.9	 25
951	  5	82.0	17.7	 25
952	  5	89.0	12.5	 25
953	  5	50.0	9.0	 25
954	  5	68.0	11.1	 25
955	  5	99.0	19.7	 25
956	  5	1514.0	257.7	 25
957	  5	54.0	12.5	 25
958	  5	74.0	11.4	 25
959	  5	57.0	10.2	 25
960	  5	2250.0	406.8	 25
961	  5	128.0	22.2	 25
962	  5	63.0	10.4	 25
963	  5	63.0	13.8	 25
964	  5	50.0	6.5	 25
965	  5	84.0	12.9	 25
966	  5	51.0	8.1	 25
967	  5	54.0	9.9	 25
968	  5	52.0	9.9	 25
969	  5	167.0	25.2	 25
970	  5	61.0	14.0	 25
971	  5	73.0	10.9	 25
972	  5	71.0	10.0	 25
973	  5	70.0	12.6	 25
974	  5	43.0	8.1	 25
975	  5	53.0	7.9	 25
976	  5	67.0	11.3	 25
977	  5	249.0	23.1	 25
978	  5	61.0	9.5	 25
979	  5	177.0	21.3	 25
980	  5	281.0	32.5	 25
981	  5	96.0	14.8	 25
982	  5	62.0	12.3	 25
983	  5	58.0	8.3	 25
984	  5	61.0	11.6	 25
985	  5	56.0	9.2	 25
986	  5	56.0	9.9	 25
987	  5	46.0	8.7	 25
988	  5	54.0	7.3	 25
989	  5	54.0	7.6	 25
990	  5	86.0	10.6	 25
991	  5	87.0	16.0	 25
992	  5	53.0	10.4	 25
993	  5	54.0	8.7	 25
994	  5	78.0	14.0	 25
995	  5	70.0	12.3	 25
996	  5	66.0	11.6	 25
997	  5	62.0	13.2	 25
998	  5	700.0	89.6	 25
999	  5	439.0	57.5	 25
1000	  5	59.0	9.9	 25
1001	  5	63.0	9.4	 25
  0	  6	3492.0	533.4	 25
  1	  6	88.0	13.0	 25
  2	  6	58.0	6.8	 25
  3	  6	62.0	7.8	 25
  4	  6	60.0	10.3	 25
  5	  6	76.0	10.4	 25
  6	  6	50.0	5.2	 25
  7	  6	55.0	8.0	 25
  8	  6	53.0	7.0	 25
  9	  6	50.0	9.9	 25
 10	  6	59.0	7.9	 25
 11	  6	75.0	12.9	 25
 12	  6	3317.0	518.8	 25
 13	  6	65.0	8.5	 25
 14	  6	64.0	5.7	 25
 15	  6	61.0	6.8	 25
 16	  6	3443.0	518.0	 25
 17	  6	71.0	12.7	 25
 18	  6	71.0	9.4	 25
 19	  6	58.0	10.0	 25
 20	  6	61.0	6.7	 25
 21	  6	48.0	4.7	 25
 22	  6	46.0	4.9	 25
 23	  6	60.0	8.3	 25
 24	  6	61.0	7.6	 25
 25	  6	66.0	10.7	 25
 26	  6	72.0	13.8	 25
 27	  6	49.0	5.7	 25
 28	  6	49.0	5.6	 25
 29	  6	61.0	8.2	 25
 30	  6	61.0	9.5	 25
 31	  6	68.0	8.0	 25
 32	  6	60.0	8.9	 25
 33	  6	48.0	8.8	 25
 34	  6	55.0	9.8	 25
 35	  6	62.0	6.3	 25
 36	  6	3402.0	652.3	 25
 37	  6	65.0	9.6	 25
 38	  6	50.0	3.4	 25
 39	  6	64.0	9.8	 25
 40	  6	3244.0	548.3	 25
 41	  6	71.0	11.9	 25
 42	  6	3436.0	549.3	 25
 43	  6	61.0	9.7	 25
 44	  6	62.0	10.2	 25
 45	  6	51.0	7.6	 25
 46	  6	55.0	10.7	 25
 47	  6	63.0	8.1	 25
 48	  6	58.0	10.2	 25
 49	  6	44.0	6.4	 25
 50	  6	59.0	9.6	 25
 51	  6	48.0	6.2	 25
 52	  6	46.0	5.2	 25
 53	  6	61.0	9.8	 25
 54	  6	69.0	14.1	 25
 55	  6	73.0	9.3	 25
 56	  6	70.0	9.2	 25
 57	  6	62.0	8.9	 25
 58	  6	58.0	10.2	 25
 59	  6	58.0	11.2	 25
 60	  6	57.0	7.7	 25
 61	  6	69.0	12.4	 25
 62	  6	3386.0	457.1	 25
 63	  6	3501.0	585.4	 25
 64	  6	79.0	12.9	 25
 65	  6	3414.0	572.9	 25
 66	  6	3512.0	662.6	 25
 67	  6	74.0	9.0	 25
 68	  6	61.0	8.2	 25
 69	  6	61.0	9.6	 25
 70	  6	56.0	7.7	 25
 71	  6	57.0	8.6	 25
 72	  6	56.0	9.0	 25
 73	  6	62.0	12.0	 25
 74	  6	53.0	8.5	 25
 75	  6	53.0	6.3	 25
 76	  6	51.0	9.2	 25
 77	  6	61.0	9.4	 25
 78	  6	52.0	8.6	 25
 79	  6	65.0	10.8	 25
 80	  6	51.0	8.2	 25
 81	  6	59.0	6.5	 25
 82	  6	53.0	5.9	 25
 83	  6	56.0	9.6	 25
 84	  6	52.0	10.8	 25
 85	  6	59.0	7.6	 25
 86	  6	48.0	7.7	 25
 87	  6	74.0	10.9	 25
 88	  6	56.0	7.2	 25
 89	  6	72.0	13.2	 25
 90	  6	57.0	8.1	 25
 91	  6	65.0	9.6	 25
 92	  6	62.0	8.9	 25
 93	  6	70.0	10.8	 25
 94	  6	64.0	12.1	 25
 95	  6	3518.0	561.0	 25
 96	  6	90.0	22.8	 25
 97	  6	3538.0	663.0	 25
 98	  6	67.0	8.7	 25
 99	  6	59.0	10.5	 25
100	  6	3466.0	763.6	 25
101	  6	63.0	11.6	 25
102	  6	64.0	10.0	 25
103	  6	3489.0	581.1	 25
104	  6	75.0	12.4	 25
105	  6	72.0	14.4	 25
106	  6	3589.0	512.9	 25
107	  6	71.0	10.9	 25
108	  6	69.0	11.4	 25
109	  6	3747.0	495.0	 25
110	  6	64.0	11.2	 25
111	  6	52.0	8.7	 25
112	  6	64.0	7.8	 25
113	  6	76.0	17.6	 25
114	  6	3364.0	618.6	 25
115	  6	62.0	12.7	 25
116	  6	64.0	12.5	 25
117	  6	74.0	11.5	 25
118	  6	3835.0	550.1	 25
119	  6	75.0	8.4	 25
120	  6	69.0	10.5	 25
121	  6	90.0	18.8	 25
122	  6	97.0	13.4	 25
123	  6	57.0	12.4	 25
124	  6	59.0	12.8	 25
125	  6	78.0	15.3	 25
126	  6	53.0	10.7	 25
127	  6	68.0	12.1	 25
128	  6	209.0	26.7	 25
129	  6	68.0	13.5	 25
130	  6	116.0	23.4	 25
131	  6	101.0	12.8	 25
132	  6	69.0	13.2	 25
133	  6	106.0	19.3	 25
134	  6	125.0	18.2	 25
135	  6	66.0	13.9	 25
136	  6	48.0	9.1	 25
137	  6	57.0	9.3	 25
138	  6	59.0	7.1	 25
139	  6	56.0	9.2	 25
140	  6	69.0	8.0	 25
141	  6	55.0	9.1	 25
142	  6	67.0	9.3	 25
143	  6	63.0	12.5	 25
144	  6	215.0	38.5	 25
145	  6	45.0	6.6	 25
146	  6	69.0	10.8	 25
147	  6	202.0	30.0	 25
148	  6	372.0	59.5	 25
149	  6	74.0	12.4	 25
150	  6	83.0	12.5	 25
151	  6	101.0	16.2	 25
152	  6	59.0	8.9	 25
153	  6	45.0	4.3	 25
154	  6	84.0	14.0	 25
155	  6	74.0	13.6	 25
156	  6	66.0	14.7	 25
157	  6	47.0	10.0	 25
158	  6	75.0	14.9	 25
159	  6	83.0	11.9	 25
160	  6	59.0	7.9	 25
161	  6	57.0	8.8	 25
162	  6	68.0	11.6	 25
163	  6	50.0	8.1	 25
164	  6	48.0	7.1	 25
165	  6	68.0	12.4	 25
166	  6	45.0	6.3	 25
167	  6	59.0	10.4	 25
168	  6	49.0	8.6	 25
169	  6	51.0	8.6	 25
170	  6	47.0	7.9	 25
171	  6	58.0	11.4	 25
172	  6	63.0	11.9	 25
173	  6	48.0	7.4	 25
174	  6	109.0	15.1	 25
175	  6	62.0	10.9	 25
176	  6	57.0	10.6	 25
177	  6	52.0	8.7	 25
178	  6	63.0	9.9	 25
179	  6	56.0	7.5	 25
180	  6	68.0	10.5	 25
181	  6	56.0	9.0	 25
182	  6	78.0	13.2	 25
183	  6	69.0	10.1	 25
184	  6	240.0	34.5	 25
185	  6	194.0	41.0	 25
186	  6	68.0	13.8	 25
187	  6	46.0	7.0	 25
188	  6	56.0	8.9	 25
189	  6	65.0	12.1	 25
190	  6	83.0	13.8	 25
191	  6	71.0	11.8	 25
192	  6	119.0	17.8	 25
193	  6	72.0	10.7	 25
194	  6	54.0	7.0	 25
195	  6	72.0	12.6	 25
196	  6	127.0	20.8	 25
197	  6	56.0	11.5	 25
198	  6	74.0	13.0	 25
199	  6	74.0	13.5	 25
200	  6	53.0	9.8	 25
201	  6	45.0	6.4	 25
202	  6	48.0	6.6	 25
203	  6	47.0	8.2	 25
204	  6	43.0	8.6	 25
205	  6	46.0	6.9	 25
206	  6	49.0	9.6	 25
207	  6	48.0	6.2	 25
208	  6	48.0	9.7	 25
209	  6	84.0	13.8	 25
210	  6	95.0	15.2	 25
211	  6	56.0	11.4	 25
212	  6	60.0	8.4	 25
213	  6	105.0	14.8	 25
214	  6	104.0	19.4	 25
215	  6	97.0	16.5	 25
216	  6	48.0	9.9	 25
217	  6	64.0	10.9	 25
218	  6	56.0	9.6	 25
219	  6	74.0	16.3	 25
220	  6	61.0	8.7	 25
221	  6	48.0	9.6	 25
222	  6	55.0	10.2	 25
223	  6	148.0	19.4	 25
224	  6	80.0	10.4	 25
225	  6	80.0	9.7	 25
226	  6	166.0	25.2	 25
227	  6	122.0	23.0	 25
228	  6	273.0	46.4	 25
229	  6	66.0	13.0	 25
230	  6	63.0	10.2	 25
231	  6	80.0	12.3	 25
232	  6	71.0	9.8	 25
233	  6	96.0	12.8	 25
234	  6	52.0	8.0	 25
235	  6	51.0	8.9	 25
236	  6	55.0	7.1	 25
237	  6	80.0	8.8	 25
238	  6	404.0	34.6	 25
239	  6	76.0	11.0	 25
240	  6	48.0	6.8	 25
241	  6	50.0	7.2	 25
242	  6	45.0	5.1	 25
243	  6	58.0	8.0	 25
244	  6	64.0	10.3	 25
245	  6	62.0	9.7	 25
246	  6	70.0	7.7	 25
247	  6	69.0	11.6	 25
248	  6	58.0	9.6	 25
249	  6	66.0	13.9	 25
250	  6	184.0	21.5	 25
251	  6	63.0	10.6	 25
252	  6	80.0	9.4	 25
253	  6	70.0	12.1	 25
254	  6	49.0	4.1	 25
255	  6	43.0	7.1	 25
256	  6	610.0	71.1	 25
257	  6	52.0	7.7	 25
258	  6	54.0	8.0	 25
259	  6	53.0	7.6	 25
260	  6	64.0	13.0	 25
261	  6	65.0	10.7	 25
262	  6	52.0	8.5	 25
263	  6	125.0	16.6	 25
264	  6	76.0	7.1	 25
265	  6	50.0	6.4	 25
266	  6	49.0	7.7	 25
267	  6	58.0	10.6	 25
268	  6	46.0	6.9	 25
269	  6	75.0	9.2	 25
270	  6	52.0	5.5	 25
271	  6	61.0	9.6	 25
272	  6	54.0	7.6	 25
273	  6	64.0	6.6	 25
274	  6	91.0	16.2	 25
275	  6	156.0	19.8	 25
276	  6	63.0	9.9	 25
277	  6	62.0	9.2	 25
278	  6	59.0	10.6	 25
279	  6	70.0	9.9	 25
280	  6	48.0	7.0	 25
281	  6	56.0	6.2	 25
282	  6	49.0	4.3	 25
283	  6	49.0	11.3	 25
284	  6	47.0	7.1	 25
285	  6	59.0	8.2	 25
286	  6	59.0	8.2	 25
287	  6	52.0	6.8	 25
288	  6	66.0	8.9	 25
289	  6	45.0	6.5	 25
290	  6	62.0	11.0	 25
291	  6	45.0	4.4	 25
292	  6	52.0	5.8	 25
293	  6	53.0	6.8	 25
294	  6	75.0	11.1	 25
295	  6	59.0	11.1	 25
296	  6	47.0	7.0	 25
297	  6	50.0	6.8	 25
298	  6	113.0	13.7	 25
299	  6	56.0	10.2	 25
300	  6	68.0	10.2	 25
301	  6	98.0	13.8	 25
302	  6	103.0	13.6	 25
303	  6	50.0	7.0	 25
304	  6	65.0	8.1	 25
305	  6	78.0	8.3	 25
306	  6	136.0	18.6	 25
307	  6	100.0	14.4	 25
308	  6	95.0	10.8	 25
309	  6	68.0	10.2	 25
310	  6	60.0	11.2	 25
311	  6	85.0	14.7	 25
312	  6	49.0	5.1	 25
313	  6	69.0	11.9	 25
314	  6	49.0	6.4	 25
315	  6	61.0	8.5	 25
316	  6	48.0	8.6	 25
317	  6	50.0	9.0	 25
318	  6	66.0	11.8	 25
319	  6	69.0	9.0	 25
320	  6	69.0	13.4	 25
321	  6	125.0	21.6	 25
322	  6	129.0	21.9	 25
323	  6	70.0	10.5	 25
324	  6	63.0	9.8	 25
325	  6	57.0	8.5	 25
326	  6	67.0	9.5	 25
327	  6	132.0	24.3	 25
328	  6	69.0	11.1	 25
329	  6	52.0	7.4	 25
330	  6	52.0	7.2	 25
331	  6	105.0	15.7	 25
332	  6	64.0	8.5	 25
333	  6	452.0	70.0	 25
334	  6	65.0	10.7	 25
335	  6	64.0	6.8	 25
336	  6	64.0	8.3	 25
337	  6	59.0	11.6	 25
338	  6	134.0	21.2	 25
339	  6	55.0	7.0	 25
340	  6	82.0	11.0	 25
341	  6	89.0	13.9	 25
342	  6	55.0	8.9	 25
343	  6	54.0	9.7	 25
344	  6	135.0	11.8	 25
345	  6	53.0	10.5	 25
346	  6	66.0	9.2	 25
347	  6	117.0	18.4	 25
348	  6	61.0	9.0	 25
349	  6	85.0	14.4	 25
350	  6	87.0	13.8	 25
351	  6	76.0	13.9	 25
352	  6	56.0	7.5	 25
353	  6	49.0	6.0	 25
354	  6	94.0	19.4	 25
355	  6	70.0	15.0	 25
356	  6	66.0	9.8	 25
357	  6	116.0	18.9	 25
358	  6	83.0	17.6	 25
359	  6	82.0	12.1	 25
360	  6	107.0	14.2	 25
361	  6	87.0	11.0	 25
362	  6	63.0	9.0	 25
363	  6	80.0	9.6	 25
364	  6	83.0	15.0	 25
365	  6	105.0	15.2	 25
366	  6	68.0	17.0	 25
367	  6	69.0	9.5	 25
368	  6	71.0	17.2	 25
369	  6	172.0	32.1	 25
370	  6	60.0	13.8	 25
371	  6	62.0	8.3	 25
372	  6	57.0	9.2	 25
373	  6	82.0	10.3	 25
374	  6	53.0	8.9	 25
375	  6	63.0	12.4	 25
376	  6	504.0	63.6	 25
377	  6	61.0	9.9	 25
378	  6	76.0	15.2	 25
379	  6	87.0	10.5	 25
380	  6	50.0	10.4	 25
381	  6	51.0	9.0	 25
382	  6	186.0	23.1	 25
383	  6	139.0	20.1	 25
384	  6	153.0	17.4	 25
385	  6	107.0	14.3	 25
386	  6	78.0	12.8	 25
387	  6	62.0	11.3	 25
388	  6	59.0	9.9	 25
389	  6	65.0	14.3	 25
390	  6	110.0	20.9	 25
391	  6	53.0	11.4	 25
392	  6	61.0	15.0	 25
393	  6	50.0	7.6	 25
394	  6	48.0	8.2	 25
395	  6	51.0	8.2	 25
396	  6	275.0	46.0	 25
397	  6	54.0	8.8	 25
398	  6	137.0	20.7	 25
399	  6	62.0	10.7	 25
400	  6	169.0	35.7	 25
401	  6	60.0	11.0	 25
402	  6	63.0	9.8	 25
403	  6	57.0	8.9	 25
404	  6	74.0	11.1	 25
405	  6	67.0	12.6	 25
406	  6	104.0	21.2	 25
407	  6	62.0	8.4	 25
408	  6	82.0	13.0	 25
409	  6	1146.0	85.8	 25
410	  6	82.0	16.5	 25
411	  6	46.0	6.3	 25
412	  6	83.0	13.3	 25
413	  6	55.0	12.4	 25
414	  6	65.0	8.7	 25
415	  6	111.0	22.4	 25
416	  6	331.0	60.6	 25
417	  6	69.0	13.3	 25
418	  6	81.0	14.7	 25
419	  6	68.0	11.5	 25
420	  6	85.0	11.0	 25
421	  6	57.0	11.2	 25
422	  6	44.0	6.8	 25
423	  6	220.0	35.6	 25
424	  6	425.0	66.5	 25
425	  6	62.0	14.1	 25
426	  6	90.0	16.3	 25
427	  6	67.0	9.2	 25
428	  6	1166.0	144.4	 25
429	  6	51.0	8.9	 25
430	  6	62.0	11.1	 25
431	  6	72.0	10.2	 25
432	  6	66.0	12.7	 25
433	  6	103.0	16.8	 25
434	  6	90.0	13.5	 25
435	  6	73.0	13.4	 25
436	  6	58.0	9.9	 25
437	  6	73.0	12.2	 25
438	  6	51.0	6.1	 25
439	  6	463.0	67.5	 25
440	  6	75.0	14.1	 25
441	  6	69.0	12.5	 25
442	  6	77.0	13.5	 25
443	  6	50.0	6.4	 25
444	  6	65.0	11.1	 25
445	  6	97.0	19.5	 25
446	  6	76.0	10.6	 25
447	  6	68.0	14.3	 25
448	  6	64.0	11.7	 25
449	  6	67.0	14.8	 25
450	  6	62.0	8.0	 25
451	  6	66.0	12.9	 25
452	  6	44.0	6.9	 25
453	  6	200.0	30.3	 25
454	  6	66.0	11.4	 25
455	  6	82.0	15.1	 25
456	  6	84.0	18.3	 25
457	  6	61.0	11.6	 25
458	  6	52.0	9.3	 25
459	  6	57.0	7.5	 25
460	  6	60.0	11.9	 25
461	  6	382.0	53.8	 25
462	  6	54.0	8.1	 25
463	  6	51.0	9.4	 25
464	  6	46.0	6.9	 25
465	  6	66.0	8.4	 25
466	  6	64.0	10.5	 25
467	  6	83.0	17.5	 25
468	  6	51.0	11.1	 25
469	  6	50.0	9.3	 25
470	  6	58.0	6.4	 25
471	  6	58.0	11.2	 25
472	  6	50.0	9.5	 25
473	  6	50.0	11.5	 25
474	  6	63.0	13.4	 25
475	  6	59.0	6.3	 25
476	  6	58.0	12.5	 25
477	  6	54.0	10.6	 25
478	  6	48.0	11.0	 25
479	  6	101.0	21.4	 25
480	  6	60.0	7.9	 25
481	  6	47.0	9.2	 25
482	  6	50.0	11.4	 25
483	  6	61.0	8.8	 25
484	  6	61.0	7.7	 25
485	  6	71.0	10.2	 25
486	  6	84.0	13.7	 25
487	  6	63.0	11.8	 25
488	  6	465.0	55.5	 25
489	  6	50.0	7.5	 25
490	  6	42.0	6.8	 25
491	  6	63.0	10.6	 25
492	  6	76.0	12.0	 25
493	  6	56.0	8.9	 25
494	  6	61.0	10.4	 25
495	  6	84.0	15.0	 25
496	  6	80.0	11.1	 25
497	  6	63.0	11.7	 25
498	  6	67.0	9.3	 25
499	  6	66.0	10.1	 25
500	  6	61.0	10.7	 25
501	  6	66.0	8.9	 25
502	  6	94.0	12.9	 25
503	  6	56.0	9.2	 25
504	  6	69.0	9.1	 25
505	  6	56.0	8.8	 25
506	  6	56.0	7.5	 25
507	  6	65.0	12.6	 25
508	  6	62.0	8.7	 25
509	  6	54.0	8.0	 25
510	  6	65.0	10.6	 25
511	  6	65.0	10.6	 25
512	  6	58.0	6.9	 25
513	  6	55.0	10.3	 25
514	  6	68.0	6.6	 25
515	  6	63.0	8.1	 25
516	  6	52.0	8.2	 25
517	  6	64.0	10.3	 25
518	  6	39.0	7.1	 25
519	  6	49.0	7.5	 25
520	  6	50.0	8.4	 25
521	  6	64.0	11.3	 25
522	  6	60.0	10.6	 25
523	  6	64.0	7.2	 25
524	  6	52.0	6.0	 25
525	  6	51.0	8.1	 25
526	  6	78.0	18.0	 25
527	  6	51.0	8.6	 25
528	  6	97.0	21.7	 25
529	  6	130.0	22.1	 25
530	  6	61.0	11.1	 25
531	  6	78.0	12.8	 25
532	  6	2106.0	379.3	 25
533	  6	80.0	10.9	 25
534	  6	63.0	10.1	 25
535	  6	49.0	8.3	 25
536	  6	80.0	13.5	 25
537	  6	56.0	5.7	 25
538	  6	59.0	12.9	 25
539	  6	53.0	7.8	 25
540	  6	51.0	6.5	 25
541	  6	52.0	4.8	 25
542	  6	48.0	7.1	 25
543	  6	70.0	6.8	 25
544	  6	53.0	8.5	 25
545	  6	52.0	6.9	 25
546	  6	160.0	21.8	 25
547	  6	75.0	11.6	 25
548	  6	130.0	17.7	 25
549	  6	41.0	5.0	 25
550	  6	51.0	6.6	 25
551	  6	188.0	33.1	 25
552	  6	55.0	10.7	 25
553	  6	59.0	7.8	 25
554	  6	52.0	7.2	 25
555	  6	55.0	7.3	 25
556	  6	49.0	7.0	 25
557	  6	69.0	9.0	 25
558	  6	80.0	6.5	 25
559	  6	63.0	11.3	 25
560	  6	59.0	6.8	 25
561	  6	43.0	6.9	 25
562	  6	58.0	7.3	 25
563	  6	63.0	10.0	 25
564	  6	81.0	14.4	 25
565	  6	68.0	9.0	 25
566	  6	62.0	10.5	 25
567	  6	70.0	10.9	 25
568	  6	90.0	12.4	 25
569	  6	64.0	12.0	 25
570	  6	63.0	9.0	 25
571	  6	99.0	15.2	 25
572	  6	102.0	19.9	 25
573	  6	108.0	15.5	 25
574	  6	91.0	12.9	 25
575	  6	50.0	5.1	 25
576	  6	51.0	5.8	 25
577	  6	68.0	12.6	 25
578	  6	66.0	13.8	 25
579	  6	119.0	11.4	 25
580	  6	53.0	6.5	 25
581	  6	56.0	8.2	 25
582	  6	75.0	14.1	 25
583	  6	60.0	9.6	 25
584	  6	74.0	11.6	 25
585	  6	79.0	14.1	 25
586	  6	58.0	7.5	 25
587	  6	57.0	7.3	 25
588	  6	56.0	8.4	 25
589	  6	54.0	9.4	 25
590	  6	67.0	13.8	 25
591	  6	84.0	14.9	 25
592	  6	62.0	11.1	 25
593	  6	47.0	6.0	 25
594	  6	60.0	8.7	 25
595	  6	60.0	7.1	 25
596	  6	61.0	10.4	 25
597	  6	73.0	13.9	 25
598	  6	66.0	12.0	 25
599	  6	49.0	9.5	 25
600	  6	76.0	12.1	 25
601	  6	70.0	12.3	 25
602	  6	64.0	9.4	 25
603	  6	69.0	7.8	 25
604	  6	54.0	7.5	 25
605	  6	56.0	9.6	 25
606	  6	55.0	10.5	 25
607	  6	63.0	13.3	 25
608	  6	62.0	8.7	 25
609	  6	64.0	14.9	 25
610	  6	47.0	7.3	 25
611	  6	50.0	8.3	 25
612	  6	70.0	8.3	 25
613	  6	110.0	17.7	 25
614	  6	58.0	11.7	 25
615	  6	59.0	8.1	 25
616	  6	60.0	10.1	 25
617	  6	65.0	9.6	 25
618	  6	54.0	9.0	 25
619	  6	67.0	10.0	 25
620	  6	105.0	20.8	 25
621	  6	62.0	11.8	 25
622	  6	537.0	129.2	 25
623	  6	83.0	16.8	 25
624	  6	100.0	17.8	 25
625	  6	49.0	7.8	 25
626	  6	56.0	8.6	 25
627	  6	92.0	13.1	 25
628	  6	57.0	8.7	 25
629	  6	77.0	11.7	 25
630	  6	118.0	16.4	 25
631	  6	47.0	7.5	 25
632	  6	58.0	6.1	 25
633	  6	51.0	9.4	 25
634	  6	60.0	11.0	 25
635	  6	60.0	9.4	 25
636	  6	59.0	9.9	 25
637	  6	63.0	10.8	 25
638	  6	161.0	28.0	 25
639	  6	65.0	10.5	 25
640	  6	61.0	9.0	 25
641	  6	39.0	5.5	 25
642	  6	62.0	9.1	 25
643	  6	52.0	6.2	 25
644	  6	51.0	10.2	 25
645	  6	62.0	11.9	 25
646	  6	82.0	11.6	 25
647	  6	62.0	11.2	 25
648	  6	59.0	10.2	 25
649	  6	94.0	16.9	 25
650	  6	87.0	13.6	 25
651	  6	60.0	12.2	 25
652	  6	65.0	11.9	 25
653	  6	59.0	8.3	 25
654	  6	66.0	11.4	 25
655	  6	54.0	10.1	 25
656	  6	50.0	7.8	 25
657	  6	72.0	14.1	 25
658	  6	99.0	12.2	 25
659	  6	43.0	6.5	 25
660	  6	60.0	11.5	 25
661	  6	77.0	14.1	 25
662	  6	71.0	11.8	 25
663	  6	44.0	7.9	 25
664	  6	65.0	8.8	 25
665	  6	51.0	7.8	 25
666	  6	53.0	9.8	 25
667	  6	76.0	15.5	 25
668	  6	49.0	5.3	 25
669	  6	62.0	11.8	 25
670	  6	67.0	9.0	 25
671	  6	94.0	10.4	 25
672	  6	85.0	13.7	 25
673	  6	48.0	8.5	 25
674	  6	59.0	12.6	 25
675	  6	54.0	8.6	 25
676	  6	47.0	7.7	 25
677	  6	74.0	17.0	 25
678	  6	100.0	22.4	 25
679	  6	67.0	11.3	 25
680	  6	50.0	12.9	 25
681	  6	54.0	11.2	 25
682	  6	53.0	9.5	 25
683	  6	80.0	11.7	 25
684	  6	59.0	10.3	 25
685	  6	53.0	7.6	 25
686	  6	76.0	14.6	 25
687	  6	52.0	8.9	 25
688	  6	92.0	14.3	 25
689	  6	66.0	11.3	 25
690	  6	62.0	9.8	 25
691	  6	71.0	11.6	 25
692	  6	68.0	13.9	 25
693	  6	45.0	6.7	 25
694	  6	108.0	17.7	 25
695	  6	80.0	12.2	 25
696	  6	64.0	12.5	 25
697	  6	63.0	10.7	 25
698	  6	53.0	7.9	 25
699	  6	60.0	11.6	 25
700	  6	72.0	13.3	 25
701	  6	131.0	23.1	 25
702	  6	45.0	6.9	 25
703	  6	68.0	15.2	 25
704	  6	60.0	11.6	 25
705	  6	51.0	9.0	 25
706	  6	62.0	11.8	 25
707	  6	59.0	12.7	 25
708	  6	70.0	16.0	 25
709	  6	52.0	9.1	 25
710	  6	61.0	10.6	 25
711	  6	71.0	8.0	 25
712	  6	61.0	11.8	 25
713	  6	52.0	9.2	 25
714	  6	83.0	13.9	 25
715	  6	56.0	9.7	 25
716	  6	258.0	28.9	 25
717	  6	69.0	12.3	 25
718	  6	108.0	20.4	 25
719	  6	84.0	15.6	 25
720	  6	53.0	9.6	 25
721	  6	61.0	12.3	 25
722	  6	60.0	10.3	 25
723	  6	120.0	17.9	 25
724	  6	51.0	10.6	 25
725	  6	65.0	11.5	 25
726	  6	59.0	10.2	 25
727	  6	67.0	14.0	 25
728	  6	50.0	10.4	 25
729	  6	68.0	10.3	 25
730	  6	56.0	11.9	 25
731	  6	51.0	8.8	 25
732	  6	248.0	43.5	 25
733	  6	54.0	9.5	 25
734	  6	59.0	11.9	 25
735	  6	51.0	8.2	 25
736	  6	42.0	5.5	 25
737	  6	54.0	9.7	 25
738	  6	73.0	13.9	 25
739	  6	51.0	8.9	 25
740	  6	60.0	9.6	 25
741	  6	68.0	13.4	 25
742	  6	63.0	14.0	 25
743	  6	88.0	17.0	 25
744	  6	83.0	15.1	 25
745	  6	57.0	7.8	 25
746	  6	56.0	11.6	 25
747	  6	82.0	12.6	 25
748	  6	104.0	18.0	 25
749	  6	47.0	7.0	 25
750	  6	52.0	10.4	 25
751	  6	111.0	15.7	 25
752	  6	63.0	10.1	 25
753	  6	54.0	12.4	 25
754	  6	73.0	13.2	 25
755	  6	85.0	15.1	 25
756	  6	48.0	8.0	 25
757	  6	48.0	7.6	 25
758	  6	72.0	13.2	 25
759	  6	71.0	17.4	 25
760	  6	63.0	10.2	 25
761	  6	68.0	17.3	 25
762	  6	214.0	25.1	 25
763	  6	60.0	8.9	 25
764	  6	67.0	13.2	 25
765	  6	54.0	10.6	 25
766	  6	82.0	13.1	 25
767	  6	55.0	6.0	 25
768	  6	60.0	9.5	 25
769	  6	63.0	10.5	 25
770	  6	77.0	11.5	 25
771	  6	90.0	17.4	 25
772	  6	68.0	10.9	 25
773	  6	71.0	9.5	 25
774	  6	75.0	8.4	 25
775	  6	81.0	15.3	 25
776	  6	105.0	19.7	 25
777	  6	344.0	58.8	 25
778	  6	88.0	13.3	 25
779	  6	58.0	10.8	 25
780	  6	64.0	12.4	 25
781	  6	46.0	6.9	 25
782	  6	92.0	15.3	 25
783	  6	109.0	20.4	 25
784	  6	51.0	7.3	 25
785	  6	49.0	7.3	 25
786	  6	100.0	15.6	 25
787	  6	101.0	16.5	 25
788	  6	44.0	7.1	 25
789	  6	66.0	12.2	 25
790	  6	63.0	6.2	 25
791	  6	70.0	13.1	 25
792	  6	45.0	9.0	 25
793	  6	60.0	10.7	 25
794	  6	60.0	9.5	 25
795	  6	56.0	11.3	 25
796	  6	76.0	8.4	 25
797	  6	63.0	11.7	 25
798	  6	125.0	22.3	 25
799	  6	73.0	12.0	 25
800	  6	79.0	13.0	 25
801	  6	49.0	6.9	 25
802	  6	64.0	10.7	 25
803	  6	59.0	10.8	 25
804	  6	65.0	9.3	 25
805	  6	72.0	12.9	 25
806	  6	63.0	11.9	 25
807	  6	87.0	10.6	 25
808	  6	88.0	16.2	 25
809	  6	48.0	6.4	 25
810	  6	69.0	10.7	 25
811	  6	55.0	8.7	 25
812	  6	86.0	14.2	 25
813	  6	100.0	16.0	 25
814	  6	203.0	16.8	 25
815	  6	50.0	8.0	 25
816	  6	52.0	7.4	 25
817	  6	57.0	9.1	 25
818	  6	76.0	14.1	 25
819	  6	66.0	13.5	 25
820	  6	89.0	15.9	 25
821	  6	49.0	7.6	 25
822	  6	68.0	10.0	 25
823	  6	73.0	14.7	 25
824	  6	56.0	8.3	 25
825	  6	86.0	14.5	 25
826	  6	72.0	10.7	 25
827	  6	62.0	9.9	 25
828	  6	67.0	12.7	 25
829	  6	73.0	16.1	 25
830	  6	57.0	8.8	 25
831	  6	69.0	9.5	 25
832	  6	104.0	19.1	 25
833	  6	47.0	5.8	 25
834	  6	49.0	6.9	 25
835	  6	52.0	8.4	 25
836	  6	71.0	13.7	 25
837	  6	51.0	5.7	 25
838	  6	51.0	6.7	 25
839	  6	67.0	11.0	 25
840	  6	55.0	9.0	 25
841	  6	63.0	8.6	 25
842	  6	76.0	17.0	 25
843	  6	57.0	8.5	 25
844	  6	62.0	11.7	 25
845	  6	81.0	17.1	 25
846	  6	58.0	8.9	 25
847	  6	53.0	8.8	 25
848	  6	96.0	19.1	 25
849	  6	51.0	8.2	 25
850	  6	67.0	9.3	 25
851	  6	46.0	8.3	 25
852	  6	134.0	23.1	 25
853	  6	60.0	8.3	 25
854	  6	60.0	9.9	 25
855	  6	65.0	9.6	 25
856	  6	71.0	14.0	 25
857	  6	57.0	6.4	 25
858	  6	92.0	12.9	 25
859	  6	100.0	18.5	 25
860	  6	53.0	11.2	 25
861	  6	53.0	6.1	 25
862	  6	62.0	9.0	 25
863	  6	63.0	12.3	 25
864	  6	86.0	11.5	 25
865	  6	73.0	12.9	 25
866	  6	49.0	7.5	 25
867	  6	56.0	8.7	 25
868	  6	55.0	12.6	 25
869	  6	48.0	4.8	 25
870	  6	53.0	10.6	 25
871	  6	46.0	8.7	 25
872	  6	247.0	27.1	 25
873	  6	66.0	13.9	 25
874	  6	55.0	5.7	 25
875	  6	80.0	10.1	 25
876	  6	54.0	9.8	 25
877	  6	53.0	7.4	 25
878	  6	94.0	12.2	 25
879	  6	206.0	34.8	 25
880	  6	52.0	8.9	 25
881	  6	106.0	13.7	 25
882	  6	67.0	11.1	 25
883	  6	63.0	11.8	 25
884	  6	64.0	11.6	 25
885	  6	143.0	18.1	 25
886	  6	211.0	26.9	 25
887	  6	85.0	10.5	 25
888	  6	49.0	7.7	 25
889	  6	57.0	10.2	 25
890	  6	139.0	18.2	 25
891	  6	58.0	8.1	 25
892	  6	62.0	11.9	 25
893	  6	59.0	8.9	 25
894	  6	107.0	18.2	 25
895	  6	68.0	13.3	 25
896	  6	74.0	13.5	 25
897	  6	53.0	7.1	 25
898	  6	47.0	7.1	 25
899	  6	57.0	8.9	 25
900	  6	70.0	14.4	 25
901	  6	62.0	9.2	 25
902	  6	64.0	9.6	 25
903	  6	52.0	8.5	 25
904	  6	56.0	6.3	 25
905	  6	54.0	8.9	 25
906	  6	60.0	8.9	 25
907	  6	81.0	16.5	 25
908	  6	64.0	10.6	 25
909	  6	60.0	8.6	 25
910	  6	82.0	11.4	 25
911	  6	69.0	9.3	 25
912	  6	217.0	28.3	 25
913	  6	57.0	7.8	 25
914	  6	55.0	10.7	 25
915	  6	95.0	15.0	 25
916	  6	63.0	14.0	 25
917	  6	51.0	8.2	 25
918	  6	57.0	9.4	 25
919	  6	53.0	10.7	 25
920	  6	89.0	17.8	 25
921	  6	49.0	8.8	 25
922	  6	70.0	10.4	 25
923	  6	69.0	6.6	 25
924	  6	170.0	35.7	 25
925	  6	61.0	11.8	 25
926	  6	77.0	13.0	 25
927	  6	72.0	13.3	 25
928	  6	78.0	10.5	 25
929	  6	69.0	11.7	 25
930	  6	47.0	9.1	 25
931	  6	66.0	8.6	 25
932	  6	117.0	26.2	 25
933	  6	74.0	11.6	 25
934	  6	69.0	13.2	 25
935	  6	90.0	9.6	 25
936	  6	65.0	7.8	 25
937	  6	72.0	11.5	 25
938	  6	87.0	10.4	 25
939	  6	70.0	11.9	 25
940	  6	89.0	18.2	 25
941	  6	62.0	9.1	 25
942	  6	66.0	12.6	 25
943	  6	68.0	13.1	 25
944	  6	82.0	12.3	 25
945	  6	105.0	18.2	 25
946	  6	63.0	8.8	 25
947	  6	68.0	14.1	 25
948	  6	98.0	20.8	 25
949	  6	62.0	9.2	 25
950	  6	76.0	11.7	 25
951	  6	106.0	14.1	 25
952	  6	75.0	9.7	 25
953	  6	60.0	13.3	 25
954	  6	60.0	7.7	 25
955	  6	57.0	6.9	 25
956	  6	529.0	95.8	 25
957	  6	62.0	10.7	 25
958	  6	62.0	9.8	 25
959	  6	55.0	8.7	 25
960	  6	212.0	26.9	 25
961	  6	71.0	13.5	 25
962	  6	63.0	13.9	 25
963	  6	52.0	5.9	 25
964	  6	63.0	7.5	 25
965	  6	66.0	14.4	 25
966	  6	43.0	6.0	 25
967	  6	69.0	12.0	 25
968	  6	52.0	9.6	 25
969	  6	87.0	16.3	 25
970	  6	47.0	9.5	 25
971	  6	150.0	22.5	 25
972	  6	63.0	12.2	 25
973	  6	60.0	9.0	 25
974	  6	54.0	10.0	 25
975	  6	53.0	8.8	 25
976	  6	67.0	14.8	 25
977	  6	277.0	36.7	 25
978	  6	70.0	13.0	 25
979	  6	134.0	19.3	 25
980	  6	179.0	35.3	 25
981	  6	73.0	8.5	 25
982	  6	57.0	8.2	 25
983	  6	61.0	12.8	 25
984	  6	54.0	7.6	 25
985	  6	61.0	12.0	 25
986	  6	63.0	12.3	 25
987	  6	59.0	11.4	 25
988	  6	57.0	9.8	 25
989	  6	71.0	12.8	 25
990	  6	69.0	12.4	 25
991	  6	56.0	11.2	 25
992	  6	62.0	13.1	 25
993	  6	60.0	13.2	 25
994	  6	316.0	53.1	 25
995	  6	52.0	10.9	 25
996	  6	57.0	10.1	 25
997	  6	84.0	13.6	 25
998	  6	385.0	69.2	 25
999	  6	207.0	30.7	 25
1000	  6	70.0	11.8	 25
1001	  6	3778.0	591.0	 25
  0	  7	74.0	13.6	 25
  1	  7	111.0	17.0	 25
  2	  7	101.0	16.1	 25
  3	  7	70.0	10.2	 25
  4	  7	57.0	9.1	 25
  5	  7	47.0	6.0	 25
  6	  7	79.0	13.0	 25
  7	  7	60.0	9.3	 25
  8	  7	81.0	11.6	 25
  9	  7	63.0	10.6	 25
 10	  7	176.0	31.9	 25
 11	  7	78.0	9.6	 25
 12	  7	3452.0	501.7	 25
 13	  7	62.0	8.2	 25
 14	  7	59.0	9.5	 25
 15	  7	58.0	7.9	 25
 16	  7	71.0	14.2	 25
 17	  7	77.0	11.1	 25
 18	  7	63.0	9.6	 25
 19	  7	3359.0	526.1	 25
 20	  7	3223.0	645.8	 25
 21	  7	3186.0	621.8	 25
 22	  7	50.0	9.0	 25
 23	  7	69.0	8.7	 25
 24	  7	3335.0	633.4	 25
 25	  7	88.0	18.8	 25
 26	  7	3382.0	564.5	 25
 27	  7	3369.0	577.4	 25
 28	  7	67.0	13.5	 25
 29	  7	63.0	9.6	 25
 30	  7	69.0	9.3	 25
 31	  7	3281.0	534.1	 25
 32	  7	3248.0	528.4	 25
 33	  7	3440.0	607.8	 25
 34	  7	72.0	12.3	 25
 35	  7	76.0	13.2	 25
 36	  7	3273.0	614.8	 25
 37	  7	68.0	12.8	 25
 38	  7	49.0	5.0	 25
 39	  7	53.0	6.3	 25
 40	  7	55.0	8.2	 25
 41	  7	69.0	8.3	 25
 42	  7	3255.0	446.0	 25
 43	  7	71.0	7.8	 25
 44	  7	3375.0	430.2	 25
 45	  7	3346.0	488.5	 25
 46	  7	64.0	8.2	 25
 47	  7	63.0	6.1	 25
 48	  7	56.0	8.7	 25
 49	  7	49.0	6.9	 25
 50	  7	3293.0	555.4	 25
 51	  7	57.0	5.2	 25
 52	  7	56.0	7.9	 25
 53	  7	76.0	10.7	 25
 54	  7	3375.0	683.9	 25
 55	  7	3452.0	554.3	 25
 56	  7	3350.0	550.1	 25
 57	  7	52.0	8.7	 25
 58	  7	56.0	7.1	 25
 59	  7	52.0	7.3	 25
 60	  7	47.0	6.7	 25
 61	  7	67.0	12.8	 25
 62	  7	3245.0	496.3	 25
 63	  7	80.0	16.2	 25
 64	  7	3279.0	571.6	 25
 65	  7	81.0	18.5	 25
 66	  7	3414.0	612.5	 25
 67	  7	71.0	11.0	 25
 68	  7	64.0	11.5	 25
 69	  7	3506.0	814.1	 25
 70	  7	3337.0	584.9	 25
 71	  7	3465.0	633.2	 25
 72	  7	56.0	9.6	 25
 73	  7	65.0	6.6	 25
 74	  7	3373.0	550.9	 25
 75	  7	48.0	5.5	 25
 76	  7	52.0	7.2	 25
 77	  7	52.0	9.7	 25
 78	  7	3467.0	484.1	 25
 79	  7	68.0	13.4	 25
 80	  7	67.0	12.1	 25
 81	  7	3377.0	567.1	 25
 82	  7	3373.0	575.4	 25
 83	  7	3240.0	621.1	 25
 84	  7	69.0	12.5	 25
 85	  7	67.0	8.3	 25
 86	  7	58.0	8.3	 25
 87	  7	3401.0	541.4	 25
 88	  7	3450.0	553.8	 25
 89	  7	3359.0	535.6	 25
 90	  7	56.0	7.0	 25
 91	  7	65.0	7.2	 25
 92	  7	67.0	8.7	 25
 93	  7	57.0	7.4	 25
 94	  7	3361.0	588.8	 25
 95	  7	82.0	15.0	 25
 96	  7	66.0	8.4	 25
 97	  7	3477.0	716.5	 25
 98	  7	63.0	11.3	 25
 99	  7	70.0	9.9	 25
100	  7	84.0	15.6	 25
101	  7	60.0	7.7	 25
102	  7	73.0	11.7	 25
103	  7	3467.0	539.4	 25
104	  7	70.0	10.0	 25
105	  7	58.0	5.3	 25
106	  7	3590.0	481.0	 25
107	  7	63.0	10.5	 25
108	  7	65.0	5.8	 25
109	  7	3556.0	480.2	 25
110	  7	50.0	7.4	 25
111	  7	63.0	10.5	 25
112	  7	78.0	15.2	 25
113	  7	65.0	8.6	 25
114	  7	63.0	12.8	 25
115	  7	48.0	7.1	 25
116	  7	54.0	8.0	 25
117	  7	63.0	9.9	 25
118	  7	3658.0	583.1	 25
119	  7	72.0	10.0	 25
120	  7	60.0	6.7	 25
121	  7	80.0	9.8	 25
122	  7	6760.0	1085.2	 25
123	  7	73.0	12.1	 25
124	  7	52.0	7.0	 25
125	  7	67.0	10.5	 25
126	  7	56.0	5.6	 25
127	  7	52.0	8.9	 25
128	  7	1190.0	180.5	 25
129	  7	515.0	84.4	 25
130	  7	320.0	53.9	 25
131	  7	271.0	57.3	 25
132	  7	52.0	7.1	 25
133	  7	63.0	9.9	 25
134	  7	147.0	23.0	 25
135	  7	79.0	14.0	 25
136	  7	198.0	33.5	 25
137	  7	56.0	8.4	 25
138	  7	61.0	8.2	 25
139	  7	47.0	8.1	 25
140	  7	58.0	8.1	 25
141	  7	56.0	5.5	 25
142	  7	162.0	29.6	 25
143	  7	57.0	8.2	 25
144	  7	64.0	9.7	 25
145	  7	71.0	10.8	 25
146	  7	103.0	9.5	 25
147	  7	86.0	10.7	 25
148	  7	59.0	8.7	 25
149	  7	50.0	8.6	 25
150	  7	204.0	35.7	 25
151	  7	112.0	16.4	 25
152	  7	153.0	25.7	 25
153	  7	442.0	70.6	 25
154	  7	200.0	29.6	 25
155	  7	68.0	13.7	 25
156	  7	61.0	11.7	 25
157	  7	101.0	15.9	 25
158	  7	138.0	20.9	 25
159	  7	64.0	13.4	 25
160	  7	102.0	22.1	 25
161	  7	103.0	18.3	 25
162	  7	69.0	9.9	 25
163	  7	47.0	4.9	 25
164	  7	57.0	9.5	 25
165	  7	71.0	9.5	 25
166	  7	84.0	13.3	 25
167	  7	58.0	10.0	 25
168	  7	54.0	6.6	 25
169	  7	44.0	7.7	 25
170	  7	47.0	8.7	 25
171	  7	73.0	12.9	 25
172	  7	64.0	9.9	 25
173	  7	56.0	9.1	 25
174	  7	255.0	37.9	 25
175	  7	227.0	19.6	 25
176	  7	52.0	10.6	 25
177	  7	146.0	22.6	 25
178	  7	93.0	15.6	 25
179	  7	80.0	11.6	 25
180	  7	113.0	23.2	 25
181	  7	63.0	8.4	 25
182	  7	73.0	11.9	 25
183	  7	65.0	11.1	 25
184	  7	62.0	9.2	 25
185	  7	56.0	6.7	 25
186	  7	128.0	19.1	 25
187	  7	55.0	7.2	 25
188	  7	329.0	46.3	 25
189	  7	73.0	13.7	 25
190	  7	84.0	18.0	 25
191	  7	738.0	138.3	 25
192	  7	85.0	12.2	 25
193	  7	42.0	7.6	 25
194	  7	51.0	10.3	 25
195	  7	83.0	10.9	 25
196	  7	60.0	10.9	 25
197	  7	72.0	10.6	 25
198	  7	119.0	20.3	 25
199	  7	72.0	12.1	 25
200	  7	57.0	9.0	 25
201	  7	61.0	12.0	 25
202	  7	49.0	9.1	 25
203	  7	53.0	11.5	 25
204	  7	123.0	16.8	 25
205	  7	55.0	10.1	 25
206	  7	61.0	10.8	 25
207	  7	52.0	8.4	 25
208	  7	68.0	10.5	 25
209	  7	91.0	17.3	 25
210	  7	72.0	11.8	 25
211	  7	61.0	11.4	 25
212	  7	64.0	9.7	 25
213	  7	120.0	17.9	 25
214	  7	75.0	13.8	 25
215	  7	61.0	10.9	 25
216	  7	62.0	13.6	 25
217	  7	62.0	13.1	 25
218	  7	93.0	16.8	 25
219	  7	933.0	115.4	 25
220	  7	114.0	17.3	 25
221	  7	55.0	7.5	 25
222	  7	82.0	11.6	 25
223	  7	761.0	119.2	 25
224	  7	126.0	20.2	 25
225	  7	68.0	10.3	 25
226	  7	81.0	11.4	 25
227	  7	141.0	14.4	 25
228	  7	57.0	9.5	 25
229	  7	162.0	34.4	 25
230	  7	69.0	11.6	 25
231	  7	129.0	22.2	 25
232	  7	113.0	18.2	 25
233	  7	10138.0	1342.9	 25
234	  7	72.0	10.5	 25
235	  7	77.0	11.2	 25
236	  7	57.0	12.0	 25
237	  7	84.0	20.8	 25
238	  7	61.0	11.3	 25
239	  7	75.0	15.6	 25
240	  7	60.0	9.9	 25
241	  7	83.0	13.9	 25
242	  7	75.0	13.6	 25
243	  7	66.0	11.4	 25
244	  7	50.0	8.5	 25
245	  7	82.0	12.9	 25
246	  7	46.0	9.6	 25
247	  7	49.0	8.3	 25
248	  7	71.0	16.3	 25
249	  7	77.0	13.8	 25
250	  7	75.0	11.9	 25
251	  7	53.0	8.9	 25
252	  7	64.0	11.9	 25
253	  7	69.0	11.8	 25
254	  7	80.0	17.5	 25
255	  7	75.0	15.2	 25
256	  7	115.0	18.2	 25
257	  7	62.0	11.0	 25
258	  7	101.0	16.9	 25
259	  7	82.0	10.0	 25
260	  7	86.0	16.4	 25
261	  7	63.0	10.5	 25
262	  7	73.0	11.3	 25
263	  7	91.0	16.1	 25
264	  7	63.0	10.0	 25
265	  7	59.0	9.2	 25
266	  7	493.0	83.9	 25
267	  7	88.0	16.5	 25
268	  7	58.0	9.7	 25
269	  7	287.0	55.1	 25
270	  7	64.0	14.5	 25
271	  7	48.0	10.9	 25
272	  7	54.0	7.2	 25
273	  7	61.0	12.3	 25
274	  7	116.0	17.4	 25
275	  7	188.0	22.7	 25
276	  7	174.0	39.2	 25
277	  7	83.0	15.0	 25
278	  7	60.0	13.4	 25
279	  7	894.0	142.3	 25
280	  7	56.0	10.6	 25
281	  7	50.0	11.4	 25
282	  7	70.0	9.5	 25
283	  7	94.0	12.7	 25
284	  7	64.0	9.4	 25
285	  7	2004.0	350.2	 25
286	  7	55.0	9.9	 25
287	  7	114.0	18.0	 25
288	  7	61.0	8.4	 25
289	  7	119.0	25.5	 25
290	  7	178.0	37.5	 25
291	  7	58.0	8.6	 25
292	  7	57.0	8.5	 25
293	  7	74.0	13.5	 25
294	  7	57.0	11.0	 25
295	  7	155.0	33.4	 25
296	  7	88.0	15.0	 25
297	  7	285.0	42.4	 25
298	  7	69.0	13.1	 25
299	  7	1365.0	221.8	 25
300	  7	123.0	20.7	 25
301	  7	77.0	10.2	 25
302	  7	148.0	41.6	 25
303	  7	46.0	11.0	 25
304	  7	63.0	9.2	 25
305	  7	48.0	10.1	 25
306	  7	96.0	18.2	 25
307	  7	76.0	10.9	 25
308	  7	170.0	28.0	 25
309	  7	100.0	23.2	 25
310	  7	98.0	15.4	 25
311	  7	64.0	8.7	 25
312	  7	84.0	14.6	 25
313	  7	64.0	9.0	 25
314	  7	56.0	10.3	 25
315	  7	83.0	14.1	 25
316	  7	49.0	8.6	 25
317	  7	63.0	11.9	 25
318	  7	78.0	15.0	 25
319	  7	1030.0	169.1	 25
320	  7	70.0	10.2	 25
321	  7	144.0	23.4	 25
322	  7	74.0	9.4	 25
323	  7	57.0	9.9	 25
324	  7	88.0	14.9	 25
325	  7	49.0	9.1	 25
326	  7	73.0	11.4	 25
327	  7	3572.0	598.0	 25
328	  7	3721.0	622.0	 25
329	  7	72.0	11.2	 25
330	  7	154.0	24.4	 25
331	  7	101.0	12.4	 25
332	  7	66.0	11.8	 25
333	  7	256.0	27.5	 25
334	  7	151.0	23.1	 25
335	  7	66.0	9.2	 25
336	  7	172.0	29.0	 25
337	  7	94.0	14.7	 25
338	  7	77.0	9.9	 25
339	  7	56.0	8.6	 25
340	  7	95.0	14.5	 25
341	  7	69.0	8.7	 25
342	  7	102.0	13.3	 25
343	  7	93.0	10.5	 25
344	  7	118.0	16.2	 25
345	  7	191.0	39.0	 25
346	  7	82.0	11.7	 25
347	  7	54.0	8.5	 25
348	  7	58.0	6.4	 25
349	  7	72.0	10.7	 25
350	  7	87.0	9.5	 25
351	  7	82.0	9.2	 25
352	  7	68.0	9.9	 25
353	  7	63.0	9.1	 25
354	  7	58.0	10.7	 25
355	  7	53.0	10.6	 25
356	  7	55.0	8.5	 25
357	  7	58.0	6.7	 25
358	  7	96.0	15.2	 25
359	  7	135.0	28.4	 25
360	  7	68.0	6.1	 25
361	  7	386.0	45.0	 25
362	  7	75.0	12.6	 25
363	  7	64.0	10.0	 25
364	  7	64.0	8.3	 25
365	  7	124.0	17.6	 25
366	  7	72.0	10.3	 25
367	  7	47.0	6.0	 25
368	  7	64.0	10.7	 25
369	  7	64.0	6.3	 25
370	  7	74.0	14.2	 25
371	  7	74.0	7.8	 25
372	  7	98.0	13.7	 25
373	  7	71.0	12.1	 25
374	  7	57.0	9.3	 25
375	  7	53.0	10.6	 25
376	  7	64.0	9.9	 25
377	  7	52.0	6.6	 25
378	  7	72.0	8.1	 25
379	  7	55.0	7.7	 25
380	  7	55.0	8.4	 25
381	  7	72.0	10.3	 25
382	  7	66.0	7.2	 25
383	  7	47.0	8.8	 25
384	  7	48.0	8.9	 25
385	  7	57.0	6.8	 25
386	  7	286.0	52.0	 25
387	  7	80.0	9.9	 25
388	  7	452.0	59.1	 25
389	  7	63.0	6.5	 25
390	  7	68.0	9.3	 25
391	  7	72.0	14.0	 25
392	  7	40.0	6.5	 25
393	  7	43.0	4.6	 25
394	  7	128.0	24.4	 25
395	  7	112.0	13.9	 25
396	  7	61.0	9.5	 25
397	  7	60.0	12.3	 25
398	  7	66.0	9.7	 25
399	  7	65.0	8.2	 25
400	  7	351.0	62.0	 25
401	  7	51.0	6.9	 25
402	  7	1910.0	288.5	 25
403	  7	118.0	14.4	 25
404	  7	119.0	18.3	 25
405	  7	235.0	25.4	 25
406	  7	54.0	10.1	 25
407	  7	52.0	11.3	 25
408	  7	86.0	11.4	 25
409	  7	70.0	6.5	 25
410	  7	95.0	11.5	 25
411	  7	48.0	6.8	 25
412	  7	58.0	10.4	 25
413	  7	84.0	11.1	 25
414	  7	59.0	7.8	 25
415	  7	1957.0	238.9	 25
416	  7	76.0	15.5	 25
417	  7	47.0	6.3	 25
418	  7	49.0	8.9	 25
419	  7	76.0	17.5	 25
420	  7	176.0	23.7	 25
421	  7	61.0	10.8	 25
422	  7	221.0	33.8	 25
423	  7	99.0	14.0	 25
424	  7	88.0	9.7	 25
425	  7	65.0	8.3	 25
426	  7	61.0	8.8	 25
427	  7	62.0	8.3	 25
428	  7	55.0	7.6	 25
429	  7	66.0	5.8	 25
430	  7	163.0	24.1	 25
431	  7	52.0	7.2	 25
432	  7	46.0	7.4	 25
433	  7	50.0	6.4	 25
434	  7	57.0	9.7	 25
435	  7	59.0	12.5	 25
436	  7	295.0	53.9	 25
437	  7	67.0	10.5	 25
438	  7	63.0	9.3	 25
439	  7	44.0	6.5	 25
440	  7	69.0	10.6	 25
441	  7	131.0	15.7	 25
442	  7	190.0	27.7	 25
443	  7	69.0	9.7	 25
444	  7	64.0	10.8	 25
445	  7	61.0	11.9	 25
446	  7	174.0	41.8	 25
447	  7	126.0	25.9	 25
448	  7	76.0	11.3	 25
449	  7	69.0	9.2	 25
450	  7	68.0	11.1	 25
451	  7	74.0	12.7	 25
452	  7	89.0	13.8	 25
453	  7	207.0	23.4	 25
454	  7	60.0	9.1	 25
455	  7	52.0	6.7	 25
456	  7	47.0	7.4	 25
457	  7	47.0	6.0	 25
458	  7	48.0	6.4	 25
459	  7	64.0	8.4	 25
460	  7	226.0	23.7	 25
461	  7	61.0	8.1	 25
462	  7	58.0	10.7	 25
463	  7	57.0	11.4	 25
464	  7	77.0	15.2	 25
465	  7	92.0	16.0	 25
466	  7	66.0	8.1	 25
467	  7	101.0	13.9	 25
468	  7	102.0	15.0	 25
469	  7	61.0	5.9	 25
470	  7	58.0	10.4	 25
471	  7	53.0	10.1	 25
472	  7	61.0	9.8	 25
473	  7	57.0	11.6	 25
474	  7	77.0	12.1	 25
475	  7	72.0	11.5	 25
476	  7	113.0	12.0	 25
477	  7	77.0	11.5	 25
478	  7	69.0	6.5	 25
479	  7	130.0	24.5	 25
480	  7	46.0	7.7	 25
481	  7	75.0	19.2	 25
482	  7	72.0	14.8	 25
483	  7	84.0	13.9	 25
484	  7	102.0	12.1	 25
485	  7	83.0	12.2	 25
486	  7	49.0	8.9	 25
487	  7	51.0	9.0	 25
488	  7	91.0	15.3	 25
489	  7	99.0	18.6	 25
490	  7	62.0	13.7	 25
491	  7	64.0	9.3	 25
492	  7	130.0	23.3	 25
493	  7	72.0	9.0	 25
494	  7	55.0	10.3	 25
495	  7	67.0	9.3	 25
496	  7	93.0	17.1	 25
497	  7	1475.0	225.6	 25
498	  7	80.0	18.8	 25
499	  7	62.0	9.7	 25
500	  7	56.0	10.3	 25
501	  7	1456.0	240.4	 25
502	  7	81.0	16.4	 25
503	  7	65.0	11.5	 25
504	  7	133.0	19.7	 25
505	  7	67.0	9.0	 25
506	  7	626.0	104.2	 25
507	  7	87.0	11.6	 25
508	  7	89.0	17.0	 25
509	  7	78.0	12.7	 25
510	  7	63.0	9.6	 25
511	  7	53.0	6.8	 25
512	  7	93.0	14.3	 25
513	  7	327.0	45.7	 25
514	  7	61.0	12.0	 25
515	  7	64.0	9.2	 25
516	  7	66.0	11.0	 25
517	  7	67.0	11.7	 25
518	  7	62.0	10.9	 25
519	  7	74.0	13.5	 25
520	  7	61.0	8.4	 25
521	  7	161.0	31.5	 25
522	  7	83.0	14.4	 25
523	  7	228.0	40.7	 25
524	  7	63.0	10.9	 25
525	  7	67.0	11.0	 25
526	  7	56.0	11.9	 25
527	  7	59.0	11.2	 25
528	  7	61.0	8.6	 25
529	  7	67.0	11.2	 25
530	  7	112.0	18.8	 25
531	  7	118.0	15.6	 25
532	  7	425.0	49.2	 25
533	  7	128.0	26.2	 25
534	  7	103.0	15.9	 25
535	  7	61.0	7.4	 25
536	  7	48.0	9.3	 25
537	  7	67.0	14.1	 25
538	  7	385.0	73.4	 25
539	  7	79.0	16.5	 25
540	  7	52.0	7.5	 25
541	  7	59.0	12.0	 25
542	  7	78.0	16.5	 25
543	  7	52.0	9.3	 25
544	  7	86.0	19.1	 25
545	  7	132.0	18.6	 25
546	  7	59.0	9.9	 25
547	  7	64.0	11.5	 25
548	  7	61.0	10.6	 25
549	  7	367.0	47.1	 25
550	  7	402.0	52.0	 25
551	  7	83.0	11.9	 25
552	  7	50.0	8.6	 25
553	  7	1853.0	327.7	 25
554	  7	96.0	13.4	 25
555	  7	115.0	17.9	 25
556	  7	73.0	11.3	 25
557	  7	69.0	9.6	 25
558	  7	168.0	17.5	 25
559	  7	59.0	12.2	 25
560	  7	54.0	9.6	 25
561	  7	103.0	18.6	 25
562	  7	43.0	6.2	 25
563	  7	46.0	9.1	 25
564	  7	123.0	16.2	 25
565	  7	2706.0	442.5	 25
566	  7	1250.0	222.9	 25
567	  7	130.0	19.4	 25
568	  7	249.0	48.0	 25
569	  7	5579.0	942.1	 25
570	  7	137.0	22.6	 25
571	  7	91.0	13.9	 25
572	  7	340.0	55.7	 25
573	  7	69.0	15.0	 25
574	  7	44.0	9.1	 25
575	  7	54.0	8.8	 25
576	  7	594.0	69.5	 25
577	  7	78.0	20.1	 25
578	  7	76.0	9.6	 25
579	  7	81.0	15.6	 25
580	  7	109.0	12.7	 25
581	  7	191.0	34.3	 25
582	  7	78.0	11.6	 25
583	  7	166.0	19.7	 25
584	  7	77.0	10.1	 25
585	  7	67.0	11.3	 25
586	  7	1451.0	332.2	 25
587	  7	69.0	13.0	 25
588	  7	83.0	15.3	 25
589	  7	47.0	10.9	 25
590	  7	64.0	10.1	 25
591	  7	459.0	48.0	 25
592	  7	50.0	8.7	 25
593	  7	53.0	7.8	 25
594	  7	57.0	10.8	 25
595	  7	51.0	11.6	 25
596	  7	107.0	21.2	 25
597	  7	69.0	13.5	 25
598	  7	217.0	32.6	 25
599	  7	3603.0	224.2	 25
600	  7	82.0	8.7	 25
601	  7	62.0	9.7	 25
602	  7	55.0	9.4	 25
603	  7	130.0	26.2	 25
604	  7	62.0	12.4	 25
605	  7	62.0	10.5	 25
606	  7	53.0	9.6	 25
607	  7	45.0	8.4	 25
608	  7	160.0	19.5	 25
609	  7	87.0	18.4	 25
610	  7	64.0	13.2	 25
611	  7	100.0	15.3	 25
612	  7	54.0	8.3	 25
613	  7	426.0	57.1	 25
614	  7	1105.0	150.2	 25
615	  7	94.0	13.1	 25
616	  7	102.0	15.0	 25
617	  7	79.0	14.7	 25
618	  7	124.0	23.2	 25
619	  7	95.0	14.9	 25
620	  7	140.0	27.1	 25
621	  7	84.0	10.2	 25
622	  7	66.0	12.0	 25
623	  7	83.0	17.6	 25
624	  7	161.0	19.8	 25
625	  7	59.0	8.4	 25
626	  7	159.0	26.1	 25
627	  7	55.0	10.7	 25
628	  7	47.0	6.2	 25
629	  7	136.0	25.3	 25
630	  7	161.0	34.8	 25
631	  7	68.0	9.4	 25
632	  7	121.0	19.4	 25
633	  7	75.0	16.1	 25
634	  7	94.0	12.3	 25
635	  7	92.0	16.1	 25
636	  7	101.0	9.8	 25
637	  7	101.0	17.4	 25
638	  7	55.0	10.4	 25
639	  7	115.0	18.2	 25
640	  7	120.0	18.5	 25
641	  7	60.0	9.9	 25
642	  7	96.0	13.3	 25
643	  7	189.0	37.8	 25
644	  7	59.0	12.2	 25
645	  7	67.0	11.9	 25
646	  7	64.0	11.8	 25
647	  7	69.0	10.6	 25
648	  7	56.0	10.0	 25
649	  7	66.0	7.8	 25
650	  7	46.0	6.1	 25
651	  7	808.0	82.6	 25
652	  7	232.0	40.0	 25
653	  7	80.0	10.8	 25
654	  7	123.0	18.3	 25
655	  7	68.0	13.7	 25
656	  7	57.0	12.1	 25
657	  7	78.0	8.2	 25
658	  7	62.0	13.1	 25
659	  7	80.0	11.2	 25
660	  7	1402.0	162.8	 25
661	  7	1444.0	167.3	 25
662	  7	1502.0	187.0	 25
663	  7	162.0	23.3	 25
664	  7	43.0	5.0	 25
665	  7	59.0	11.6	 25
666	  7	70.0	11.7	 25
667	  7	88.0	10.2	 25
668	  7	111.0	15.7	 25
669	  7	81.0	8.6	 25
670	  7	59.0	8.9	 25
671	  7	58.0	9.0	 25
672	  7	163.0	24.1	 25
673	  7	86.0	18.7	 25
674	  7	56.0	6.1	 25
675	  7	82.0	8.4	 25
676	  7	120.0	15.0	 25
677	  7	85.0	10.5	 25
678	  7	180.0	24.7	 25
679	  7	55.0	8.0	 25
680	  7	85.0	11.2	 25
681	  7	56.0	6.9	 25
682	  7	129.0	18.2	 25
683	  7	72.0	9.3	 25
684	  7	69.0	8.8	 25
685	  7	71.0	10.9	 25
686	  7	50.0	9.2	 25
687	  7	73.0	11.9	 25
688	  7	55.0	9.3	 25
689	  7	112.0	17.7	 25
690	  7	68.0	10.9	 25
691	  7	81.0	9.7	 25
692	  7	66.0	9.8	 25
693	  7	69.0	9.6	 25
694	  7	65.0	11.8	 25
695	  7	52.0	9.5	 25
696	  7	81.0	14.7	 25
697	  7	227.0	45.4	 25
698	  7	118.0	26.5	 25
699	  7	147.0	19.7	 25
700	  7	67.0	10.2	 25
701	  7	138.0	13.9	 25
702	  7	62.0	13.0	 25
703	  7	58.0	8.4	 25
704	  7	61.0	9.3	 25
705	  7	251.0	41.2	 25
706	  7	94.0	14.5	 25
707	  7	52.0	10.4	 25
708	  7	47.0	8.3	 25
709	  7	122.0	11.6	 25
710	  7	73.0	14.1	 25
711	  7	64.0	13.2	 25
712	  7	135.0	23.3	 25
713	  7	53.0	6.6	 25
714	  7	118.0	14.7	 25
715	  7	75.0	8.3	 25
716	  7	116.0	25.2	 25
717	  7	166.0	13.1	 25
718	  7	77.0	11.5	 25
719	  7	957.0	132.9	 25
720	  7	62.0	11.8	 25
721	  7	55.0	9.4	 25
722	  7	76.0	10.0	 25
723	  7	87.0	11.4	 25
724	  7	173.0	21.3	 25
725	  7	67.0	6.8	 25
726	  7	82.0	9.6	 25
727	  7	48.0	7.6	 25
728	  7	57.0	7.7	 25
729	  7	98.0	17.3	 25
730	  7	72.0	10.3	 25
731	  7	51.0	6.6	 25
732	  7	59.0	7.4	 25
733	  7	78.0	12.9	 25
734	  7	78.0	13.3	 25
735	  7	60.0	6.2	 25
736	  7	54.0	11.5	 25
737	  7	75.0	15.4	 25
738	  7	255.0	35.0	 25
739	  7	67.0	9.6	 25
740	  7	168.0	23.4	 25
741	  7	106.0	21.8	 25
742	  7	56.0	9.2	 25
743	  7	91.0	13.1	 25
744	  7	316.0	44.7	 25
745	  7	60.0	7.7	 25
746	  7	104.0	26.7	 25
747	  7	66.0	8.9	 25
748	  7	52.0	9.1	 25
749	  7	48.0	9.2	 25
750	  7	59.0	7.7	 25
751	  7	123.0	15.4	 25
752	  7	80.0	10.3	 25
753	  7	52.0	5.4	 25
754	  7	71.0	8.6	 25
755	  7	53.0	8.6	 25
756	  7	214.0	42.4	 25
757	  7	81.0	10.8	 25
758	  7	60.0	8.6	 25
759	  7	69.0	14.6	 25
760	  7	69.0	10.6	 25
761	  7	187.0	34.0	 25
762	  7	68.0	11.0	 25
763	  7	61.0	6.3	 25
764	  7	64.0	10.8	 25
765	  7	59.0	9.3	 25
766	  7	61.0	9.6	 25
767	  7	319.0	52.0	 25
768	  7	321.0	49.5	 25
769	  7	127.0	24.4	 25
770	  7	125.0	19.2	 25
771	  7	105.0	9.4	 25
772	  7	65.0	7.5	 25
773	  7	85.0	17.7	 25
774	  7	52.0	7.5	 25
775	  7	58.0	9.7	 25
776	  7	55.0	10.8	 25
777	  7	302.0	45.8	 25
778	  7	49.0	9.9	 25
779	  7	87.0	11.6	 25
780	  7	59.0	9.3	 25
781	  7	93.0	14.3	 25
782	  7	63.0	13.0	 25
783	  7	66.0	14.0	 25
784	  7	60.0	9.8	 25
785	  7	55.0	9.1	 25
786	  7	624.0	92.1	 25
787	  7	56.0	9.1	 25
788	  7	74.0	6.5	 25
789	  7	80.0	12.0	 25
790	  7	79.0	11.4	 25
791	  7	88.0	14.0	 25
792	  7	67.0	12.1	 25
793	  7	107.0	20.2	 25
794	  7	60.0	10.5	 25
795	  7	64.0	7.3	 25
796	  7	69.0	13.0	 25
797	  7	188.0	19.4	 25
798	  7	56.0	9.4	 25
799	  7	53.0	6.9	 25
800	  7	62.0	11.0	 25
801	  7	54.0	10.0	 25
802	  7	95.0	17.1	 25
803	  7	54.0	11.6	 25
804	  7	154.0	25.8	 25
805	  7	135.0	25.5	 25
806	  7	617.0	64.2	 25
807	  7	168.0	26.4	 25
808	  7	119.0	19.1	 25
809	  7	99.0	18.0	 25
810	  7	64.0	11.9	 25
811	  7	56.0	8.7	 25
812	  7	64.0	8.2	 25
813	  7	59.0	11.6	 25
814	  7	95.0	16.7	 25
815	  7	61.0	14.3	 25
816	  7	133.0	22.7	 25
817	  7	115.0	19.9	 25
818	  7	130.0	20.9	 25
819	  7	178.0	29.0	 25
820	  7	75.0	14.7	 25
821	  7	56.0	11.3	 25
822	  7	66.0	10.8	 25
823	  7	1731.0	187.6	 25
824	  7	71.0	11.8	 25
825	  7	87.0	16.5	 25
826	  7	487.0	86.7	 25
827	  7	319.0	57.5	 25
828	  7	57.0	12.2	 25
829	  7	51.0	10.8	 25
830	  7	68.0	12.3	 25
831	  7	66.0	9.0	 25
832	  7	61.0	9.3	 25
833	  7	58.0	12.3	 25
834	  7	67.0	9.7	 25
835	  7	51.0	8.6	 25
836	  7	58.0	9.8	 25
837	  7	63.0	11.6	 25
838	  7	55.0	11.2	 25
839	  7	63.0	12.4	 25
840	  7	49.0	9.5	 25
841	  7	115.0	21.7	 25
842	  7	82.0	16.1	 25
843	  7	104.0	15.1	 25
844	  7	105.0	16.5	 25
845	  7	131.0	22.8	 25
846	  7	76.0	12.1	 25
847	  7	73.0	14.4	 25
848	  7	108.0	14.7	 25
849	  7	63.0	9.2	 25
850	  7	56.0	12.0	 25
851	  7	55.0	11.9	 25
852	  7	67.0	7.4	 25
853	  7	57.0	8.2	 25
854	  7	106.0	18.1	 25
855	  7	51.0	11.3	 25
856	  7	50.0	9.7	 25
857	  7	52.0	7.2	 25
858	  7	89.0	15.2	 25
859	  7	180.0	26.7	 25
860	  7	67.0	7.9	 25
861	  7	624.0	95.2	 25
862	  7	78.0	14.5	 25
863	  7	74.0	13.6	 25
864	  7	59.0	6.7	 25
865	  7	62.0	7.6	 25
866	  7	96.0	14.9	 25
867	  7	73.0	15.5	 25
868	  7	72.0	9.8	 25
869	  7	169.0	24.9	 25
870	  7	57.0	8.4	 25
871	  7	45.0	7.8	 25
872	  7	57.0	9.9	 25
873	  7	79.0	14.9	 25
874	  7	70.0	13.0	 25
875	  7	64.0	11.7	 25
876	  7	50.0	9.3	 25
877	  7	62.0	12.3	 25
878	  7	189.0	29.1	 25
879	  7	70.0	16.3	 25
880	  7	56.0	5.6	 25
881	  7	68.0	10.5	 25
882	  7	73.0	11.3	 25
883	  7	80.0	11.0	 25
884	  7	56.0	7.8	 25
885	  7	134.0	17.4	 25
886	  7	68.0	11.6	 25
887	  7	57.0	9.4	 25
888	  7	104.0	15.0	 25
889	  7	75.0	13.0	 25
890	  7	60.0	11.4	 25
891	  7	56.0	10.3	 25
892	  7	56.0	8.1	 25
893	  7	54.0	11.8	 25
894	  7	63.0	12.2	 25
895	  7	76.0	13.7	 25
896	  7	73.0	11.1	 25
897	  7	62.0	9.8	 25
898	  7	93.0	16.2	 25
899	  7	95.0	12.9	 25
900	  7	61.0	8.9	 25
901	  7	50.0	5.9	 25
902	  7	54.0	7.3	 25
903	  7	70.0	10.4	 25
904	  7	125.0	18.5	 25
905	  7	5060.0	968.9	 25
906	  7	227.0	47.2	 25
907	  7	107.0	20.1	 25
908	  7	90.0	17.0	 25
909	  7	80.0	9.2	 25
910	  7	75.0	7.5	 25
911	  7	61.0	8.8	 25
912	  7	57.0	7.7	 25
913	  7	53.0	6.9	 25
914	  7	58.0	9.0	 25
915	  7	46.0	6.3	 25
916	  7	77.0	12.0	 25
917	  7	51.0	11.3	 25
918	  7	95.0	16.5	 25
919	  7	93.0	18.2	 25
920	  7	511.0	91.1	 25
921	  7	56.0	12.7	 25
922	  7	196.0	41.8	 25
923	  7	68.0	8.8	 25
924	  7	60.0	7.2	 25
925	  7	225.0	35.9	 25
926	  7	57.0	9.2	 25
927	  7	77.0	11.3	 25
928	  7	48.0	7.6	 25
929	  7	68.0	10.1	 25
930	  7	65.0	9.4	 25
931	  7	85.0	12.8	 25
932	  7	169.0	16.3	 25
933	  7	68.0	12.1	 25
934	  7	111.0	14.0	 25
935	  7	134.0	17.6	 25
936	  7	67.0	12.0	 25
937	  7	71.0	9.4	 25
938	  7	93.0	16.3	 25
939	  7	60.0	7.7	 25
940	  7	64.0	11.9	 25
941	  7	61.0	8.6	 25
942	  7	55.0	9.4	 25
943	  7	270.0	29.6	 25
944	  7	99.0	16.1	 25
945	  7	54.0	9.9	 25
946	  7	58.0	8.6	 25
947	  7	82.0	13.9	 25
948	  7	74.0	11.0	 25
949	  7	69.0	12.1	 25
950	  7	76.0	7.7	 25
951	  7	82.0	15.2	 25
952	  7	71.0	9.8	 25
953	  7	86.0	10.6	 25
954	  7	74.0	10.6	 25
955	  7	8144.0	1501.0	 25
956	  7	8212.0	1761.0	 25
957	  7	79.0	11.2	 25
958	  7	60.0	9.7	 25
959	  7	45.0	7.8	 25
960	  7	53.0	9.0	 25
961	  7	51.0	6.9	 25
962	  7	232.0	37.6	 25
963	  7	364.0	66.3	 25
964	  7	60.0	10.2	 25
965	  7	266.0	34.3	 25
966	  7	169.0	24.9	 25
967	  7	116.0	14.8	 25
968	  7	60.0	10.5	 25
969	  7	66.0	12.3	 25
970	  7	106.0	18.1	 25
971	  7	55.0	9.1	 25
972	  7	132.0	20.4	 25
973	  7	48.0	7.3	 25
974	  7	97.0	19.8	 25
975	  7	67.0	12.3	 25
976	  7	67.0	10.1	 25
977	  7	221.0	31.6	 25
978	  7	62.0	12.8	 25
979	  7	55.0	11.1	 25
980	  7	72.0	7.7	 25
981	  7	59.0	10.7	 25
982	  7	55.0	10.7	 25
983	  7	112.0	21.7	 25
984	  7	56.0	7.3	 25
985	  7	65.0	18.3	 25
986	  7	61.0	6.8	 25
987	  7	44.0	7.5	 25
988	  7	68.0	10.3	 25
989	  7	63.0	8.1	 25
990	  7	58.0	11.2	 25
991	  7	69.0	9.0	 25
992	  7	166.0	28.3	 25
993	  7	45.0	8.6	 25
994	  7	59.0	10.8	 25
995	  7	165.0	27.9	 25
996	  7	53.0	7.5	 25
997	  7	98.0	20.9	 25
998	  7	446.0	60.8	 25
999	  7	77.0	11.5	 25
1000	  7	59.0	9.3	 25
1001	  7	69.0	16.5	 25
  0	  8	3421.0	620.5	 25
  1	  8	104.0	13.3	 25
  2	  8	118.0	18.2	 25
  3	  8	76.0	11.5	 25
  4	  8	52.0	10.6	 25
  5	  8	44.0	6.4	 25
  6	  8	90.0	19.3	 25
  7	  8	55.0	8.1	 25
  8	  8	66.0	9.4	 25
  9	  8	66.0	11.3	 25
 10	  8	79.0	12.7	 25
 11	  8	63.0	7.4	 25
 12	  8	3446.0	453.4	 25
 13	  8	72.0	12.7	 25
 14	  8	55.0	8.8	 25
 15	  8	3457.0	457.7	 25
 16	  8	3457.0	480.1	 25
 17	  8	89.0	13.5	 25
 18	  8	3413.0	484.1	 25
 19	  8	82.0	17.4	 25
 20	  8	82.0	20.0	 25
 21	  8	81.0	21.0	 25
 22	  8	3366.0	656.7	 25
 23	  8	78.0	13.5	 25
 24	  8	3485.0	713.2	 25
 25	  8	3271.0	639.4	 25
 26	  8	65.0	11.2	 25
 27	  8	70.0	10.2	 25
 28	  8	3458.0	560.9	 25
 29	  8	93.0	22.0	 25
 30	  8	3433.0	544.1	 25
 31	  8	75.0	21.0	 25
 32	  8	73.0	15.2	 25
 33	  8	93.0	23.2	 25
 34	  8	3399.0	576.2	 25
 35	  8	88.0	15.9	 25
 36	  8	3184.0	520.7	 25
 37	  8	63.0	10.5	 25
 38	  8	57.0	7.8	 25
 39	  8	61.0	9.9	 25
 40	  8	60.0	10.9	 25
 41	  8	69.0	10.0	 25
 42	  8	3344.0	462.9	 25
 43	  8	3447.0	500.6	 25
 44	  8	69.0	14.0	 25
 45	  8	58.0	9.9	 25
 46	  8	3460.0	445.1	 25
 47	  8	73.0	11.7	 25
 48	  8	62.0	9.5	 25
 49	  8	56.0	10.7	 25
 50	  8	71.0	20.2	 25
 51	  8	62.0	9.7	 25
 52	  8	51.0	8.1	 25
 53	  8	68.0	8.6	 25
 54	  8	3367.0	662.3	 25
 55	  8	77.0	17.7	 25
 56	  8	87.0	17.3	 25
 57	  8	3414.0	456.1	 25
 58	  8	59.0	9.1	 25
 59	  8	78.0	11.0	 25
 60	  8	63.0	9.3	 25
 61	  8	61.0	7.9	 25
 62	  8	3454.0	517.3	 25
 63	  8	75.0	12.5	 25
 64	  8	77.0	10.3	 25
 65	  8	71.0	11.0	 25
 66	  8	3444.0	620.3	 25
 67	  8	91.0	23.2	 25
 68	  8	3292.0	653.4	 25
 69	  8	80.0	14.8	 25
 70	  8	61.0	9.9	 25
 71	  8	65.0	11.6	 25
 72	  8	3303.0	472.2	 25
 73	  8	75.0	17.1	 25
 74	  8	3261.0	471.7	 25
 75	  8	71.0	15.3	 25
 76	  8	45.0	6.4	 25
 77	  8	53.0	6.4	 25
 78	  8	3594.0	457.1	 25
 79	  8	88.0	13.7	 25
 80	  8	3409.0	521.5	 25
 81	  8	91.0	28.3	 25
 82	  8	81.0	19.9	 25
 83	  8	65.0	9.5	 25
 84	  8	60.0	13.4	 25
 85	  8	81.0	12.8	 25
 86	  8	3281.0	587.6	 25
 87	  8	95.0	21.1	 25
 88	  8	89.0	11.5	 25
 89	  8	73.0	10.9	 25
 90	  8	3340.0	500.8	 25
 91	  8	64.0	9.2	 25
 92	  8	55.0	8.5	 25
 93	  8	59.0	8.9	 25
 94	  8	3347.0	610.0	 25
 95	  8	3336.0	543.3	 25
 96	  8	3375.0	657.1	 25
 97	  8	3513.0	608.7	 25
 98	  8	3512.0	769.7	 25
 99	  8	70.0	12.4	 25
100	  8	61.0	10.0	 25
101	  8	3381.0	553.3	 25
102	  8	3371.0	576.7	 25
103	  8	87.0	15.0	 25
104	  8	64.0	10.3	 25
105	  8	73.0	9.6	 25
106	  8	3432.0	468.8	 25
107	  8	77.0	11.3	 25
108	  8	75.0	14.3	 25
109	  8	3520.0	532.7	 25
110	  8	67.0	11.0	 25
111	  8	64.0	12.1	 25
112	  8	57.0	6.9	 25
113	  8	58.0	6.5	 25
114	  8	58.0	6.6	 25
115	  8	64.0	7.9	 25
116	  8	63.0	12.3	 25
117	  8	3657.0	620.3	 25
118	  8	78.0	12.9	 25
119	  8	62.0	10.5	 25
120	  8	68.0	12.1	 25
121	  8	67.0	16.1	 25
122	  8	680.0	112.5	 25
123	  8	63.0	8.9	 25
124	  8	48.0	8.1	 25
125	  8	105.0	12.8	 25
126	  8	62.0	8.6	 25
127	  8	61.0	8.1	 25
128	  8	500.0	93.7	 25
129	  8	153.0	19.6	 25
130	  8	114.0	14.1	 25
131	  8	57.0	6.1	 25
132	  8	63.0	9.9	 25
133	  8	67.0	10.0	 25
134	  8	51.0	6.5	 25
135	  8	111.0	16.1	 25
136	  8	124.0	19.8	 25
137	  8	74.0	11.5	 25
138	  8	56.0	8.0	 25
139	  8	58.0	10.1	 25
140	  8	51.0	7.9	 25
141	  8	56.0	6.4	 25
142	  8	51.0	10.2	 25
143	  8	59.0	7.4	 25
144	  8	46.0	5.8	 25
145	  8	56.0	7.2	 25
146	  8	119.0	18.5	 25
147	  8	107.0	18.8	 25
148	  8	68.0	8.6	 25
149	  8	59.0	8.4	 25
150	  8	92.0	12.7	 25
151	  8	78.0	8.8	 25
152	  8	75.0	10.5	 25
153	  8	64.0	10.5	 25
154	  8	580.0	58.7	 25
155	  8	67.0	8.8	 25
156	  8	44.0	8.7	 25
157	  8	82.0	9.9	 25
158	  8	69.0	9.4	 25
159	  8	84.0	13.8	 25
160	  8	62.0	9.9	 25
161	  8	59.0	8.5	 25
162	  8	63.0	8.6	 25
163	  8	56.0	6.8	 25
164	  8	52.0	7.6	 25
165	  8	62.0	10.0	 25
166	  8	65.0	8.2	 25
167	  8	46.0	5.1	 25
168	  8	52.0	6.7	 25
169	  8	56.0	8.5	 25
170	  8	65.0	12.8	 25
171	  8	68.0	9.2	 25
172	  8	79.0	13.2	 25
173	  8	51.0	7.7	 25
174	  8	172.0	24.9	 25
175	  8	141.0	22.5	 25
176	  8	57.0	8.0	 25
177	  8	85.0	13.0	 25
178	  8	52.0	5.5	 25
179	  8	92.0	16.6	 25
180	  8	72.0	11.8	 25
181	  8	55.0	10.1	 25
182	  8	55.0	6.6	 25
183	  8	47.0	6.5	 25
184	  8	58.0	10.1	 25
185	  8	57.0	12.0	 25
186	  8	66.0	7.0	 25
187	  8	68.0	9.9	 25
188	  8	313.0	32.7	 25
189	  8	70.0	9.4	 25
190	  8	54.0	8.1	 25
191	  8	190.0	25.5	 25
192	  8	43.0	4.9	 25
193	  8	54.0	9.8	 25
194	  8	65.0	9.2	 25
195	  8	67.0	10.9	 25
196	  8	60.0	6.7	 25
197	  8	55.0	8.7	 25
198	  8	74.0	10.4	 25
199	  8	50.0	7.2	 25
200	  8	49.0	6.9	 25
201	  8	64.0	9.5	 25
202	  8	51.0	8.8	 25
203	  8	57.0	9.8	 25
204	  8	92.0	11.5	 25
205	  8	47.0	6.8	 25
206	  8	47.0	6.4	 25
207	  8	89.0	16.0	 25
208	  8	45.0	5.9	 25
209	  8	87.0	10.9	 25
210	  8	61.0	10.5	 25
211	  8	59.0	8.9	 25
212	  8	49.0	5.8	 25
213	  8	61.0	7.2	 25
214	  8	95.0	14.9	 25
215	  8	90.0	18.7	 25
216	  8	78.0	12.6	 25
217	  8	74.0	11.2	 25
218	  8	82.0	11.9	 25
219	  8	386.0	52.6	 25
220	  8	63.0	8.6	 25
221	  8	47.0	7.7	 25
222	  8	49.0	6.9	 25
223	  8	71.0	13.4	 25
224	  8	64.0	9.7	 25
225	  8	57.0	8.3	 25
226	  8	50.0	7.1	 25
227	  8	116.0	18.5	 25
228	  8	85.0	13.6	 25
229	  8	102.0	12.4	 25
230	  8	95.0	13.7	 25
231	  8	92.0	20.1	 25
232	  8	89.0	13.2	 25
233	  8	3301.0	443.8	 25
234	  8	61.0	7.6	 25
235	  8	86.0	10.7	 25
236	  8	68.0	8.6	 25
237	  8	59.0	10.1	 25
238	  8	56.0	6.1	 25
239	  8	106.0	16.7	 25
240	  8	50.0	8.9	 25
241	  8	49.0	5.6	 25
242	  8	111.0	13.4	 25
243	  8	71.0	11.0	 25
244	  8	66.0	8.8	 25
245	  8	54.0	7.8	 25
246	  8	62.0	12.7	 25
247	  8	54.0	13.4	 25
248	  8	60.0	11.8	 25
249	  8	54.0	8.2	 25
250	  8	76.0	12.4	 25
251	  8	61.0	8.5	 25
252	  8	52.0	6.8	 25
253	  8	61.0	8.4	 25
254	  8	94.0	13.5	 25
255	  8	78.0	13.7	 25
256	  8	71.0	7.3	 25
257	  8	58.0	7.6	 25
258	  8	57.0	10.1	 25
259	  8	91.0	10.2	 25
260	  8	52.0	7.3	 25
261	  8	62.0	12.2	 25
262	  8	52.0	5.8	 25
263	  8	72.0	8.0	 25
264	  8	54.0	9.7	 25
265	  8	58.0	7.8	 25
266	  8	76.0	14.7	 25
267	  8	66.0	10.8	 25
268	  8	72.0	8.8	 25
269	  8	62.0	11.8	 25
270	  8	41.0	4.6	 25
271	  8	53.0	8.1	 25
272	  8	45.0	6.5	 25
273	  8	53.0	8.1	 25
274	  8	235.0	25.2	 25
275	  8	147.0	24.3	 25
276	  8	76.0	10.9	 25
277	  8	57.0	9.5	 25
278	  8	45.0	8.1	 25
279	  8	110.0	24.1	 25
280	  8	56.0	9.9	 25
281	  8	55.0	6.7	 25
282	  8	73.0	10.9	 25
283	  8	64.0	10.2	 25
284	  8	62.0	10.0	 25
285	  8	193.0	26.3	 25
286	  8	59.0	6.6	 25
287	  8	68.0	14.1	 25
288	  8	48.0	6.7	 25
289	  8	82.0	16.7	 25
290	  8	102.0	19.5	 25
291	  8	74.0	12.1	 25
292	  8	54.0	8.8	 25
293	  8	71.0	14.4	 25
294	  8	57.0	12.8	 25
295	  8	71.0	9.3	 25
296	  8	70.0	9.7	 25
297	  8	353.0	23.3	 25
298	  8	68.0	10.2	 25
299	  8	300.0	52.9	 25
300	  8	69.0	7.2	 25
301	  8	58.0	10.9	 25
302	  8	54.0	9.2	 25
303	  8	43.0	6.1	 25
304	  8	53.0	8.9	 25
305	  8	55.0	8.3	 25
306	  8	119.0	18.8	 25
307	  8	77.0	7.6	 25
308	  8	81.0	7.8	 25
309	  8	89.0	12.2	 25
310	  8	93.0	15.9	 25
311	  8	51.0	9.1	 25
312	  8	75.0	12.3	 25
313	  8	49.0	8.9	 25
314	  8	61.0	9.0	 25
315	  8	61.0	6.0	 25
316	  8	45.0	8.4	 25
317	  8	53.0	11.7	 25
318	  8	62.0	11.7	 25
319	  8	61.0	6.5	 25
320	  8	58.0	7.4	 25
321	  8	126.0	18.4	 25
322	  8	70.0	14.5	 25
323	  8	51.0	9.9	 25
324	  8	111.0	21.1	 25
325	  8	111.0	16.8	 25
326	  8	64.0	10.7	 25
327	  8	676.0	114.9	 25
328	  8	685.0	124.0	 25
329	  8	76.0	11.2	 25
330	  8	131.0	21.1	 25
331	  8	71.0	15.3	 25
332	  8	51.0	9.0	 25
333	  8	81.0	14.3	 25
334	  8	96.0	15.7	 25
335	  8	97.0	17.4	 25
336	  8	106.0	21.2	 25
337	  8	76.0	10.8	 25
338	  8	66.0	13.8	 25
339	  8	63.0	12.8	 25
340	  8	83.0	16.7	 25
341	  8	57.0	8.7	 25
342	  8	69.0	16.6	 25
343	  8	74.0	14.3	 25
344	  8	73.0	14.5	 25
345	  8	52.0	9.6	 25
346	  8	68.0	14.1	 25
347	  8	59.0	14.6	 25
348	  8	91.0	17.3	 25
349	  8	61.0	13.5	 25
350	  8	214.0	50.6	 25
351	  8	59.0	7.9	 25
352	  8	48.0	7.6	 25
353	  8	61.0	11.8	 25
354	  8	89.0	19.3	 25
355	  8	53.0	12.1	 25
356	  8	72.0	15.8	 25
357	  8	53.0	11.7	 25
358	  8	57.0	12.1	 25
359	  8	51.0	8.0	 25
360	  8	107.0	22.9	 25
361	  8	106.0	20.9	 25
362	  8	46.0	7.2	 25
363	  8	60.0	11.5	 25
364	  8	53.0	8.2	 25
365	  8	162.0	26.7	 25
366	  8	52.0	10.5	 25
367	  8	45.0	5.8	 25
368	  8	70.0	10.4	 25
369	  8	70.0	11.2	 25
370	  8	77.0	13.2	 25
371	  8	80.0	14.5	 25
372	  8	90.0	13.7	 25
373	  8	98.0	16.5	 25
374	  8	63.0	12.3	 25
375	  8	52.0	9.0	 25
376	  8	80.0	11.9	 25
377	  8	53.0	10.1	 25
378	  8	104.0	21.0	 25
379	  8	54.0	11.1	 25
380	  8	63.0	12.4	 25
381	  8	71.0	10.9	 25
382	  8	58.0	10.9	 25
383	  8	70.0	9.8	 25
384	  8	52.0	6.2	 25
385	  8	85.0	16.7	 25
386	  8	94.0	16.2	 25
387	  8	72.0	12.5	 25
388	  8	118.0	24.0	 25
389	  8	80.0	17.8	 25
390	  8	47.0	7.5	 25
391	  8	92.0	14.2	 25
392	  8	45.0	7.2	 25
393	  8	48.0	10.4	 25
394	  8	64.0	10.2	 25
395	  8	65.0	11.5	 25
396	  8	80.0	12.6	 25
397	  8	59.0	9.5	 25
398	  8	61.0	9.7	 25
399	  8	82.0	14.0	 25
400	  8	140.0	26.4	 25
401	  8	74.0	14.0	 25
402	  8	146.0	24.7	 25
403	  8	62.0	13.7	 25
404	  8	85.0	13.0	 25
405	  8	112.0	20.9	 25
406	  8	44.0	7.7	 25
407	  8	52.0	7.8	 25
408	  8	74.0	14.5	 25
409	  8	63.0	10.4	 25
410	  8	63.0	12.0	 25
411	  8	58.0	9.4	 25
412	  8	50.0	9.6	 25
413	  8	84.0	12.7	 25
414	  8	70.0	9.7	 25
415	  8	251.0	38.4	 25
416	  8	76.0	14.5	 25
417	  8	56.0	7.1	 25
418	  8	62.0	9.6	 25
419	  8	69.0	11.0	 25
420	  8	100.0	17.2	 25
421	  8	59.0	11.4	 25
422	  8	85.0	15.0	 25
423	  8	131.0	23.3	 25
424	  8	80.0	9.4	 25
425	  8	62.0	8.9	 25
426	  8	217.0	42.9	 25
427	  8	91.0	17.0	 25
428	  8	65.0	7.1	 25
429	  8	48.0	8.0	 25
430	  8	58.0	9.8	 25
431	  8	58.0	9.9	 25
432	  8	51.0	9.9	 25
433	  8	53.0	8.4	 25
434	  8	60.0	11.0	 25
435	  8	55.0	10.3	 25
436	  8	119.0	21.1	 25
437	  8	56.0	10.6	 25
438	  8	70.0	10.2	 25
439	  8	47.0	8.6	 25
440	  8	48.0	7.3	 25
441	  8	175.0	25.9	 25
442	  8	103.0	12.1	 25
443	  8	89.0	13.1	 25
444	  8	78.0	11.9	 25
445	  8	42.0	6.6	 25
446	  8	66.0	9.1	 25
447	  8	58.0	7.7	 25
448	  8	52.0	9.7	 25
449	  8	72.0	12.2	 25
450	  8	46.0	6.5	 25
451	  8	73.0	13.8	 25
452	  8	87.0	12.3	 25
453	  8	160.0	18.9	 25
454	  8	53.0	7.5	 25
455	  8	49.0	6.6	 25
456	  8	49.0	9.5	 25
457	  8	53.0	10.2	 25
458	  8	47.0	7.9	 25
459	  8	62.0	11.6	 25
460	  8	75.0	9.4	 25
461	  8	60.0	11.3	 25
462	  8	56.0	6.6	 25
463	  8	55.0	7.4	 25
464	  8	63.0	6.8	 25
465	  8	105.0	21.3	 25
466	  8	49.0	8.1	 25
467	  8	71.0	10.8	 25
468	  8	86.0	15.0	 25
469	  8	70.0	7.9	 25
470	  8	54.0	6.9	 25
471	  8	54.0	5.9	 25
472	  8	74.0	14.4	 25
473	  8	65.0	9.1	 25
474	  8	62.0	11.4	 25
475	  8	77.0	11.9	 25
476	  8	90.0	16.6	 25
477	  8	70.0	8.3	 25
478	  8	50.0	8.4	 25
479	  8	53.0	11.8	 25
480	  8	50.0	5.9	 25
481	  8	46.0	4.8	 25
482	  8	58.0	10.3	 25
483	  8	44.0	8.5	 25
484	  8	50.0	10.2	 25
485	  8	54.0	10.3	 25
486	  8	62.0	7.3	 25
487	  8	43.0	4.8	 25
488	  8	55.0	6.7	 25
489	  8	92.0	14.5	 25
490	  8	73.0	10.8	 25
491	  8	60.0	8.9	 25
492	  8	96.0	19.6	 25
493	  8	77.0	13.2	 25
494	  8	113.0	18.1	 25
495	  8	73.0	12.0	 25
496	  8	51.0	11.2	 25
497	  8	77.0	11.1	 25
498	  8	109.0	16.1	 25
499	  8	66.0	13.3	 25
500	  8	64.0	11.8	 25
501	  8	149.0	18.5	 25
502	  8	63.0	8.4	 25
503	  8	60.0	10.0	 25
504	  8	60.0	8.4	 25
505	  8	69.0	8.9	 25
506	  8	72.0	13.2	 25
507	  8	125.0	22.6	 25
508	  8	65.0	10.3	 25
509	  8	115.0	17.1	 25
510	  8	59.0	7.8	 25
511	  8	49.0	5.7	 25
512	  8	54.0	6.0	 25
513	  8	350.0	51.5	 25
514	  8	62.0	9.2	 25
515	  8	63.0	9.4	 25
516	  8	52.0	7.8	 25
517	  8	60.0	7.1	 25
518	  8	64.0	8.8	 25
519	  8	57.0	10.0	 25
520	  8	67.0	13.2	 25
521	  8	58.0	9.7	 25
522	  8	62.0	8.4	 25
523	  8	96.0	14.0	 25
524	  8	48.0	7.7	 25
525	  8	59.0	6.5	 25
526	  8	65.0	9.0	 25
527	  8	65.0	14.9	 25
528	  8	61.0	9.0	 25
529	  8	57.0	8.0	 25
530	  8	62.0	9.0	 25
531	  8	93.0	17.5	 25
532	  8	106.0	14.4	 25
533	  8	73.0	11.5	 25
534	  8	64.0	11.3	 25
535	  8	68.0	9.5	 25
536	  8	41.0	5.7	 25
537	  8	69.0	14.8	 25
538	  8	111.0	17.1	 25
539	  8	59.0	6.7	 25
540	  8	60.0	7.8	 25
541	  8	47.0	8.4	 25
542	  8	57.0	6.4	 25
543	  8	56.0	6.8	 25
544	  8	58.0	11.0	 25
545	  8	134.0	18.0	 25
546	  8	59.0	8.5	 25
547	  8	59.0	10.6	 25
548	  8	65.0	12.3	 25
549	  8	167.0	24.6	 25
550	  8	167.0	30.0	 25
551	  8	172.0	24.5	 25
552	  8	73.0	13.0	 25
553	  8	88.0	20.9	 25
554	  8	101.0	13.4	 25
555	  8	84.0	12.3	 25
556	  8	73.0	9.7	 25
557	  8	60.0	6.4	 25
558	  8	82.0	14.7	 25
559	  8	61.0	8.4	 25
560	  8	47.0	6.4	 25
561	  8	57.0	9.5	 25
562	  8	59.0	10.7	 25
563	  8	54.0	9.1	 25
564	  8	76.0	11.9	 25
565	  8	232.0	28.1	 25
566	  8	115.0	22.7	 25
567	  8	127.0	19.9	 25
568	  8	66.0	13.1	 25
569	  8	232.0	35.6	 25
570	  8	54.0	7.9	 25
571	  8	81.0	13.8	 25
572	  8	131.0	21.5	 25
573	  8	56.0	9.6	 25
574	  8	51.0	8.3	 25
575	  8	75.0	15.9	 25
576	  8	64.0	12.0	 25
577	  8	85.0	17.7	 25
578	  8	330.0	55.8	 25
579	  8	60.0	7.4	 25
580	  8	63.0	9.1	 25
581	  8	61.0	7.8	 25
582	  8	99.0	17.8	 25
583	  8	83.0	13.8	 25
584	  8	53.0	8.2	 25
585	  8	51.0	8.4	 25
586	  8	150.0	23.1	 25
587	  8	59.0	9.5	 25
588	  8	72.0	9.6	 25
589	  8	64.0	10.1	 25
590	  8	68.0	7.1	 25
591	  8	83.0	11.8	 25
592	  8	51.0	8.8	 25
593	  8	48.0	7.4	 25
594	  8	46.0	7.1	 25
595	  8	52.0	11.4	 25
596	  8	156.0	19.0	 25
597	  8	71.0	14.4	 25
598	  8	57.0	10.3	 25
599	  8	4348.0	364.6	 25
600	  8	57.0	10.7	 25
601	  8	59.0	10.7	 25
602	  8	59.0	9.7	 25
603	  8	55.0	8.5	 25
604	  8	49.0	6.5	 25
605	  8	61.0	11.2	 25
606	  8	44.0	8.8	 25
607	  8	89.0	12.3	 25
608	  8	113.0	18.5	 25
609	  8	52.0	9.7	 25
610	  8	63.0	9.9	 25
611	  8	68.0	12.0	 25
612	  8	105.0	20.0	 25
613	  8	189.0	38.2	 25
614	  8	320.0	56.9	 25
615	  8	101.0	21.2	 25
616	  8	84.0	11.8	 25
617	  8	67.0	13.3	 25
618	  8	61.0	9.1	 25
619	  8	68.0	8.8	 25
620	  8	131.0	25.3	 25
621	  8	86.0	14.7	 25
622	  8	75.0	10.8	 25
623	  8	119.0	20.8	 25
624	  8	58.0	7.7	 25
625	  8	84.0	14.6	 25
626	  8	55.0	13.4	 25
627	  8	51.0	9.3	 25
628	  8	44.0	6.5	 25
629	  8	101.0	16.8	 25
630	  8	103.0	20.3	 25
631	  8	94.0	18.2	 25
632	  8	68.0	10.6	 25
633	  8	64.0	14.3	 25
634	  8	65.0	8.3	 25
635	  8	98.0	16.1	 25
636	  8	98.0	14.6	 25
637	  8	76.0	14.2	 25
638	  8	49.0	9.5	 25
639	  8	62.0	13.0	 25
640	  8	63.0	9.3	 25
641	  8	62.0	12.6	 25
642	  8	99.0	17.8	 25
643	  8	106.0	15.9	 25
644	  8	58.0	11.1	 25
645	  8	54.0	9.6	 25
646	  8	68.0	12.4	 25
647	  8	59.0	11.1	 25
648	  8	54.0	6.7	 25
649	  8	78.0	15.3	 25
650	  8	51.0	6.0	 25
651	  8	453.0	71.6	 25
652	  8	632.0	144.3	 25
653	  8	57.0	8.1	 25
654	  8	137.0	18.9	 25
655	  8	65.0	11.6	 25
656	  8	54.0	9.1	 25
657	  8	109.0	18.3	 25
658	  8	88.0	19.0	 25
659	  8	53.0	10.1	 25
660	  8	519.0	89.2	 25
661	  8	494.0	72.8	 25
662	  8	484.0	83.3	 25
663	  8	82.0	17.4	 25
664	  8	58.0	10.6	 25
665	  8	46.0	10.8	 25
666	  8	58.0	13.4	 25
667	  8	52.0	8.6	 25
668	  8	76.0	15.7	 25
669	  8	114.0	13.3	 25
670	  8	65.0	12.9	 25
671	  8	64.0	10.5	 25
672	  8	131.0	22.8	 25
673	  8	60.0	12.5	 25
674	  8	74.0	17.8	 25
675	  8	63.0	12.7	 25
676	  8	93.0	9.4	 25
677	  8	78.0	14.9	 25
678	  8	66.0	12.4	 25
679	  8	68.0	13.7	 25
680	  8	67.0	13.8	 25
681	  8	46.0	8.3	 25
682	  8	95.0	16.2	 25
683	  8	51.0	6.6	 25
684	  8	56.0	9.2	 25
685	  8	62.0	8.5	 25
686	  8	58.0	9.2	 25
687	  8	53.0	10.5	 25
688	  8	53.0	12.0	 25
689	  8	79.0	14.6	 25
690	  8	60.0	8.1	 25
691	  8	79.0	14.6	 25
692	  8	90.0	14.1	 25
693	  8	55.0	9.3	 25
694	  8	75.0	13.1	 25
695	  8	61.0	16.0	 25
696	  8	69.0	14.6	 25
697	  8	81.0	11.5	 25
698	  8	65.0	8.0	 25
699	  8	87.0	13.0	 25
700	  8	95.0	14.1	 25
701	  8	105.0	17.0	 25
702	  8	44.0	11.2	 25
703	  8	60.0	10.8	 25
704	  8	55.0	12.0	 25
705	  8	176.0	32.9	 25
706	  8	71.0	9.3	 25
707	  8	46.0	10.6	 25
708	  8	50.0	11.8	 25
709	  8	62.0	8.4	 25
710	  8	56.0	11.1	 25
711	  8	51.0	8.5	 25
712	  8	73.0	10.6	 25
713	  8	59.0	11.6	 25
714	  8	64.0	9.9	 25
715	  8	141.0	26.2	 25
716	  8	106.0	24.5	 25
717	  8	59.0	11.0	 25
718	  8	63.0	11.4	 25
719	  8	73.0	11.5	 25
720	  8	60.0	11.8	 25
721	  8	56.0	7.3	 25
722	  8	50.0	6.3	 25
723	  8	69.0	13.6	 25
724	  8	89.0	14.9	 25
725	  8	89.0	14.8	 25
726	  8	64.0	8.8	 25
727	  8	66.0	13.4	 25
728	  8	56.0	10.2	 25
729	  8	53.0	10.0	 25
730	  8	60.0	10.9	 25
731	  8	55.0	8.5	 25
732	  8	60.0	11.0	 25
733	  8	69.0	8.9	 25
734	  8	74.0	12.8	 25
735	  8	51.0	7.2	 25
736	  8	55.0	8.3	 25
737	  8	56.0	9.3	 25
738	  8	117.0	16.7	 25
739	  8	97.0	19.2	 25
740	  8	93.0	16.2	 25
741	  8	71.0	9.7	 25
742	  8	56.0	9.7	 25
743	  8	62.0	9.5	 25
744	  8	79.0	12.7	 25
745	  8	127.0	22.6	 25
746	  8	81.0	13.6	 25
747	  8	55.0	6.8	 25
748	  8	88.0	15.9	 25
749	  8	53.0	9.2	 25
750	  8	50.0	5.9	 25
751	  8	81.0	14.6	 25
752	  8	58.0	8.6	 25
753	  8	64.0	9.9	 25
754	  8	54.0	8.1	 25
755	  8	52.0	6.8	 25
756	  8	55.0	8.4	 25
757	  8	70.0	9.0	 25
758	  8	52.0	11.4	 25
759	  8	52.0	8.9	 25
760	  8	78.0	12.8	 25
761	  8	80.0	15.7	 25
762	  8	55.0	6.8	 25
763	  8	58.0	9.4	 25
764	  8	54.0	10.2	 25
765	  8	50.0	7.0	 25
766	  8	56.0	10.0	 25
767	  8	69.0	14.8	 25
768	  8	64.0	9.0	 25
769	  8	79.0	14.2	 25
770	  8	183.0	28.3	 25
771	  8	49.0	6.7	 25
772	  8	48.0	9.5	 25
773	  8	54.0	6.9	 25
774	  8	67.0	12.1	 25
775	  8	61.0	10.4	 25
776	  8	53.0	6.1	 25
777	  8	83.0	10.0	 25
778	  8	86.0	16.5	 25
779	  8	98.0	11.6	 25
780	  8	45.0	5.9	 25
781	  8	88.0	16.2	 25
782	  8	68.0	8.6	 25
783	  8	57.0	9.0	 25
784	  8	56.0	8.7	 25
785	  8	71.0	12.4	 25
786	  8	158.0	24.1	 25
787	  8	66.0	13.3	 25
788	  8	57.0	6.6	 25
789	  8	108.0	12.3	 25
790	  8	111.0	22.0	 25
791	  8	80.0	11.6	 25
792	  8	62.0	11.4	 25
793	  8	45.0	5.4	 25
794	  8	44.0	9.0	 25
795	  8	53.0	5.9	 25
796	  8	50.0	10.6	 25
797	  8	85.0	10.1	 25
798	  8	83.0	12.6	 25
799	  8	45.0	7.1	 25
800	  8	59.0	7.4	 25
801	  8	57.0	7.7	 25
802	  8	62.0	10.4	 25
803	  8	54.0	8.1	 25
804	  8	75.0	8.7	 25
805	  8	71.0	13.0	 25
806	  8	747.0	79.6	 25
807	  8	194.0	18.4	 25
808	  8	122.0	17.9	 25
809	  8	80.0	14.6	 25
810	  8	65.0	13.6	 25
811	  8	64.0	9.6	 25
812	  8	51.0	6.9	 25
813	  8	67.0	16.3	 25
814	  8	86.0	11.4	 25
815	  8	58.0	6.1	 25
816	  8	98.0	11.1	 25
817	  8	213.0	20.8	 25
818	  8	151.0	32.6	 25
819	  8	103.0	20.7	 25
820	  8	59.0	9.4	 25
821	  8	61.0	8.9	 25
822	  8	60.0	9.0	 25
823	  8	723.0	93.8	 25
824	  8	74.0	7.9	 25
825	  8	94.0	14.3	 25
826	  8	215.0	25.9	 25
827	  8	133.0	17.9	 25
828	  8	66.0	9.3	 25
829	  8	54.0	9.3	 25
830	  8	108.0	19.5	 25
831	  8	99.0	18.6	 25
832	  8	60.0	11.7	 25
833	  8	47.0	5.4	 25
834	  8	47.0	6.7	 25
835	  8	40.0	5.6	 25
836	  8	54.0	11.5	 25
837	  8	47.0	5.1	 25
838	  8	61.0	11.0	 25
839	  8	62.0	11.4	 25
840	  8	49.0	8.4	 25
841	  8	78.0	9.1	 25
842	  8	87.0	10.4	 25
843	  8	151.0	26.4	 25
844	  8	98.0	15.5	 25
845	  8	85.0	13.3	 25
846	  8	117.0	20.3	 25
847	  8	55.0	9.5	 25
848	  8	52.0	7.3	 25
849	  8	68.0	9.0	 25
850	  8	93.0	17.9	 25
851	  8	59.0	11.7	 25
852	  8	68.0	10.4	 25
853	  8	54.0	10.9	 25
854	  8	90.0	16.4	 25
855	  8	58.0	11.4	 25
856	  8	51.0	7.4	 25
857	  8	54.0	11.5	 25
858	  8	106.0	16.6	 25
859	  8	196.0	29.6	 25
860	  8	53.0	9.3	 25
861	  8	125.0	17.6	 25
862	  8	85.0	14.6	 25
863	  8	52.0	7.9	 25
864	  8	73.0	13.7	 25
865	  8	49.0	7.9	 25
866	  8	75.0	12.8	 25
867	  8	54.0	9.2	 25
868	  8	80.0	16.1	 25
869	  8	51.0	7.8	 25
870	  8	60.0	10.7	 25
871	  8	52.0	11.5	 25
872	  8	61.0	7.9	 25
873	  8	59.0	10.6	 25
874	  8	70.0	10.3	 25
875	  8	58.0	8.9	 25
876	  8	56.0	8.2	 25
877	  8	50.0	8.8	 25
878	  8	100.0	16.6	 25
879	  8	54.0	10.5	 25
880	  8	60.0	11.4	 25
881	  8	83.0	15.0	 25
882	  8	115.0	19.5	 25
883	  8	75.0	12.1	 25
884	  8	86.0	17.6	 25
885	  8	83.0	11.6	 25
886	  8	66.0	8.8	 25
887	  8	71.0	14.0	 25
888	  8	45.0	8.1	 25
889	  8	62.0	9.9	 25
890	  8	76.0	16.0	 25
891	  8	62.0	10.4	 25
892	  8	66.0	9.9	 25
893	  8	48.0	10.2	 25
894	  8	59.0	13.1	 25
895	  8	79.0	13.2	 25
896	  8	56.0	10.1	 25
897	  8	57.0	10.7	 25
898	  8	85.0	17.9	 25
899	  8	79.0	15.2	 25
900	  8	60.0	11.6	 25
901	  8	51.0	9.8	 25
902	  8	48.0	6.7	 25
903	  8	49.0	6.9	 25
904	  8	194.0	41.4	 25
905	  8	1369.0	213.0	 25
906	  8	153.0	31.7	 25
907	  8	54.0	8.7	 25
908	  8	140.0	21.6	 25
909	  8	47.0	7.1	 25
910	  8	71.0	10.3	 25
911	  8	48.0	12.2	 25
912	  8	64.0	15.9	 25
913	  8	45.0	9.6	 25
914	  8	56.0	9.2	 25
915	  8	56.0	8.5	 25
916	  8	47.0	6.2	 25
917	  8	55.0	11.1	 25
918	  8	91.0	14.1	 25
919	  8	80.0	15.2	 25
920	  8	172.0	25.2	 25
921	  8	67.0	10.8	 25
922	  8	69.0	12.0	 25
923	  8	59.0	11.4	 25
924	  8	57.0	9.9	 25
925	  8	56.0	11.8	 25
926	  8	56.0	8.6	 25
927	  8	66.0	12.8	 25
928	  8	55.0	10.0	 25
929	  8	75.0	10.3	 25
930	  8	72.0	10.8	 25
931	  8	61.0	12.0	 25
932	  8	119.0	15.2	 25
933	  8	67.0	9.7	 25
934	  8	104.0	19.2	 25
935	  8	179.0	27.4	 25
936	  8	95.0	13.3	 25
937	  8	62.0	14.1	 25
938	  8	65.0	9.7	 25
939	  8	72.0	12.4	 25
940	  8	51.0	11.5	 25
941	  8	70.0	11.8	 25
942	  8	57.0	7.9	 25
943	  8	90.0	16.8	 25
944	  8	59.0	10.2	 25
945	  8	68.0	13.4	 25
946	  8	69.0	13.6	 25
947	  8	77.0	11.4	 25
948	  8	64.0	9.6	 25
949	  8	74.0	14.7	 25
950	  8	75.0	15.2	 25
951	  8	75.0	11.3	 25
952	  8	60.0	12.3	 25
953	  8	72.0	10.2	 25
954	  8	92.0	21.1	 25
955	  8	2294.0	430.9	 25
956	  8	2460.0	402.4	 25
957	  8	75.0	12.7	 25
958	  8	63.0	13.1	 25
959	  8	45.0	6.5	 25
960	  8	45.0	7.3	 25
961	  8	62.0	11.8	 25
962	  8	72.0	12.0	 25
963	  8	89.0	15.0	 25
964	  8	68.0	12.1	 25
965	  8	196.0	35.4	 25
966	  8	116.0	21.3	 25
967	  8	81.0	18.2	 25
968	  8	56.0	11.3	 25
969	  8	62.0	9.1	 25
970	  8	76.0	19.6	 25
971	  8	52.0	7.2	 25
972	  8	66.0	17.2	 25
973	  8	46.0	6.8	 25
974	  8	76.0	13.0	 25
975	  8	63.0	10.4	 25
976	  8	53.0	6.4	 25
977	  8	60.0	11.9	 25
978	  8	91.0	13.5	 25
979	  8	43.0	5.2	 25
980	  8	79.0	16.7	 25
981	  8	54.0	8.8	 25
982	  8	51.0	8.7	 25
983	  8	55.0	10.5	 25
984	  8	70.0	10.7	 25
985	  8	79.0	9.5	 25
986	  8	67.0	10.0	 25
987	  8	53.0	8.5	 25
988	  8	73.0	11.7	 25
989	  8	61.0	8.6	 25
990	  8	56.0	9.8	 25
991	  8	62.0	12.1	 25
992	  8	119.0	19.6	 25
993	  8	63.0	8.0	 25
994	  8	58.0	8.3	 25
995	  8	139.0	13.9	 25
996	  8	56.0	8.9	 25
997	  8	94.0	16.5	 25
998	  8	226.0	35.7	 25
999	  8	117.0	17.2	 25
1000	  8	65.0	14.0	 25
1001	  8	3935.0	535.0	 25
  0	  9	68.0	12.3	 25
  1	  9	884.0	127.4	 25
  2	  9	80.0	18.0	 25
  3	  9	60.0	9.4	 25
  4	  9	73.0	11.4	 25
  5	  9	123.0	21.8	 25
  6	  9	74.0	11.5	 25
  7	  9	55.0	7.0	 25
  8	  9	75.0	10.7	 25
  9	  9	96.0	13.0	 25
 10	  9	77.0	8.5	 25
 11	  9	65.0	9.0	 25
 12	  9	3387.0	492.0	 25
 13	  9	56.0	9.8	 25
 14	  9	64.0	9.5	 25
 15	  9	58.0	8.5	 25
 16	  9	3490.0	472.8	 25
 17	  9	83.0	13.5	 25
 18	  9	3403.0	573.5	 25
 19	  9	3331.0	547.3	 25
 20	  9	3348.0	540.5	 25
 21	  9	3328.0	663.1	 25
 22	  9	65.0	9.3	 25
 23	  9	80.0	11.3	 25
 24	  9	3480.0	624.3	 25
 25	  9	71.0	10.5	 25
 26	  9	52.0	6.8	 25
 27	  9	57.0	8.3	 25
 28	  9	3489.0	612.2	 25
 29	  9	76.0	24.3	 25
 30	  9	3321.0	504.2	 25
 31	  9	3358.0	550.3	 25
 32	  9	3432.0	500.1	 25
 33	  9	3512.0	604.2	 25
 34	  9	72.0	10.5	 25
 35	  9	55.0	6.9	 25
 36	  9	3337.0	530.0	 25
 37	  9	63.0	12.1	 25
 38	  9	59.0	10.5	 25
 39	  9	47.0	5.3	 25
 40	  9	62.0	10.1	 25
 41	  9	65.0	9.5	 25
 42	  9	3396.0	470.4	 25
 43	  9	62.0	11.2	 25
 44	  9	62.0	11.3	 25
 45	  9	73.0	14.9	 25
 46	  9	3412.0	416.3	 25
 47	  9	60.0	8.5	 25
 48	  9	57.0	8.4	 25
 49	  9	63.0	10.1	 25
 50	  9	3289.0	593.5	 25
 51	  9	64.0	11.5	 25
 52	  9	51.0	9.1	 25
 53	  9	66.0	6.9	 25
 54	  9	3460.0	488.6	 25
 55	  9	3414.0	615.7	 25
 56	  9	3453.0	475.9	 25
 57	  9	45.0	7.6	 25
 58	  9	67.0	10.9	 25
 59	  9	72.0	12.3	 25
 60	  9	60.0	8.0	 25
 61	  9	73.0	15.0	 25
 62	  9	3244.0	471.4	 25
 63	  9	54.0	10.5	 25
 64	  9	61.0	9.3	 25
 65	  9	61.0	11.6	 25
 66	  9	3390.0	595.7	 25
 67	  9	76.0	18.9	 25
 68	  9	3604.0	789.1	 25
 69	  9	77.0	14.3	 25
 70	  9	49.0	9.1	 25
 71	  9	54.0	9.1	 25
 72	  9	3490.0	465.9	 25
 73	  9	97.0	18.3	 25
 74	  9	3398.0	465.0	 25
 75	  9	57.0	10.7	 25
 76	  9	63.0	13.1	 25
 77	  9	76.0	14.4	 25
 78	  9	3453.0	486.1	 25
 79	  9	80.0	15.5	 25
 80	  9	59.0	8.3	 25
 81	  9	3411.0	626.6	 25
 82	  9	3357.0	616.0	 25
 83	  9	68.0	11.5	 25
 84	  9	54.0	8.5	 25
 85	  9	79.0	13.9	 25
 86	  9	3449.0	567.2	 25
 87	  9	3329.0	574.5	 25
 88	  9	3491.0	553.5	 25
 89	  9	3443.0	631.1	 25
 90	  9	61.0	10.3	 25
 91	  9	65.0	9.7	 25
 92	  9	64.0	9.4	 25
 93	  9	60.0	11.4	 25
 94	  9	58.0	8.6	 25
 95	  9	66.0	11.9	 25
 96	  9	67.0	11.4	 25
 97	  9	3519.0	698.2	 25
 98	  9	66.0	9.4	 25
 99	  9	89.0	14.1	 25
100	  9	62.0	10.2	 25
101	  9	68.0	11.4	 25
102	  9	63.0	10.6	 25
103	  9	3544.0	531.7	 25
104	  9	62.0	12.5	 25
105	  9	67.0	11.4	 25
106	  9	3491.0	495.2	 25
107	  9	59.0	11.7	 25
108	  9	60.0	8.7	 25
109	  9	3605.0	540.2	 25
110	  9	66.0	11.1	 25
111	  9	65.0	10.7	 25
112	  9	64.0	9.4	 25
113	  9	63.0	11.0	 25
114	  9	51.0	8.1	 25
115	  9	66.0	11.9	 25
116	  9	3469.0	679.3	 25
117	  9	63.0	9.8	 25
118	  9	60.0	10.3	 25
119	  9	62.0	10.7	 25
120	  9	59.0	10.9	 25
121	  9	135.0	21.2	 25
122	  9	122.0	25.0	 25
123	  9	66.0	6.5	 25
124	  9	154.0	22.4	 25
125	  9	78.0	12.1	 25
126	  9	133.0	17.5	 25
127	  9	49.0	9.8	 25
128	  9	83.0	14.2	 25
129	  9	51.0	6.0	 25
130	  9	51.0	8.7	 25
131	  9	163.0	20.4	 25
132	  9	51.0	8.2	 25
133	  9	56.0	8.5	 25
134	  9	59.0	10.7	 25
135	  9	62.0	12.5	 25
136	  9	88.0	17.1	 25
137	  9	72.0	12.3	 25
138	  9	66.0	11.1	 25
139	  9	77.0	14.5	 25
140	  9	63.0	12.1	 25
141	  9	146.0	21.2	 25
142	  9	53.0	8.1	 25
143	  9	79.0	12.4	 25
144	  9	152.0	21.8	 25
145	  9	74.0	15.9	 25
146	  9	114.0	17.8	 25
147	  9	49.0	8.2	 25
148	  9	63.0	11.0	 25
149	  9	188.0	23.5	 25
150	  9	106.0	17.3	 25
151	  9	67.0	10.8	 25
152	  9	101.0	15.0	 25
153	  9	104.0	25.9	 25
154	  9	86.0	17.1	 25
155	  9	67.0	13.8	 25
156	  9	59.0	9.8	 25
157	  9	52.0	9.8	 25
158	  9	65.0	10.3	 25
159	  9	141.0	22.5	 25
160	  9	71.0	11.5	 25
161	  9	144.0	19.6	 25
162	  9	67.0	10.4	 25
163	  9	64.0	9.7	 25
164	  9	54.0	9.2	 25
165	  9	117.0	17.2	 25
166	  9	68.0	9.4	 25
167	  9	87.0	17.4	 25
168	  9	45.0	8.3	 25
169	  9	112.0	13.7	 25
170	  9	67.0	11.0	 25
171	  9	74.0	10.7	 25
172	  9	89.0	16.5	 25
173	  9	96.0	14.7	 25
174	  9	142.0	17.4	 25
175	  9	141.0	14.3	 25
176	  9	66.0	9.3	 25
177	  9	64.0	7.8	 25
178	  9	70.0	11.1	 25
179	  9	75.0	12.1	 25
180	  9	58.0	8.7	 25
181	  9	119.0	18.6	 25
182	  9	49.0	9.7	 25
183	  9	65.0	8.9	 25
184	  9	254.0	40.6	 25
185	  9	48.0	7.4	 25
186	  9	50.0	9.4	 25
187	  9	103.0	17.1	 25
188	  9	72.0	11.6	 25
189	  9	109.0	22.5	 25
190	  9	59.0	8.3	 25
191	  9	85.0	13.5	 25
192	  9	75.0	10.9	 25
193	  9	54.0	10.1	 25
194	  9	372.0	57.7	 25
195	  9	270.0	35.1	 25
196	  9	70.0	9.8	 25
197	  9	71.0	13.9	 25
198	  9	81.0	15.8	 25
199	  9	48.0	8.1	 25
200	  9	46.0	6.6	 25
201	  9	53.0	8.2	 25
202	  9	406.0	65.8	 25
203	  9	825.0	142.0	 25
204	  9	100.0	12.1	 25
205	  9	74.0	12.1	 25
206	  9	43.0	5.7	 25
207	  9	63.0	8.3	 25
208	  9	79.0	13.0	 25
209	  9	82.0	9.7	 25
210	  9	56.0	9.3	 25
211	  9	112.0	17.8	 25
212	  9	56.0	5.4	 25
213	  9	54.0	8.4	 25
214	  9	58.0	10.3	 25
215	  9	14723.0	1923.9	 25
216	  9	70.0	9.7	 25
217	  9	60.0	12.3	 25
218	  9	91.0	17.6	 25
219	  9	116.0	13.7	 25
220	  9	75.0	13.3	 25
221	  9	74.0	10.7	 25
222	  9	57.0	9.9	 25
223	  9	71.0	13.4	 25
224	  9	65.0	9.4	 25
225	  9	52.0	6.3	 25
226	  9	75.0	11.3	 25
227	  9	159.0	21.1	 25
228	  9	109.0	13.0	 25
229	  9	82.0	16.9	 25
230	  9	64.0	8.7	 25
231	  9	88.0	13.9	 25
232	  9	55.0	9.5	 25
233	  9	66.0	9.0	 25
234	  9	52.0	5.0	 25
235	  9	42.0	5.8	 25
236	  9	63.0	11.6	 25
237	  9	53.0	5.9	 25
238	  9	65.0	8.9	 25
239	  9	65.0	10.1	 25
240	  9	97.0	15.8	 25
241	  9	75.0	13.8	 25
242	  9	68.0	12.8	 25
243	  9	54.0	7.5	 25
244	  9	69.0	10.1	 25
245	  9	863.0	156.0	 25
246	  9	2100.0	406.8	 25
247	  9	62.0	10.3	 25
248	  9	214.0	32.1	 25
249	  9	103.0	17.9	 25
250	  9	68.0	12.3	 25
251	  9	88.0	15.0	 25
252	  9	83.0	11.6	 25
253	  9	266.0	36.4	 25
254	  9	82.0	11.9	 25
255	  9	77.0	16.0	 25
256	  9	314.0	37.3	 25
257	  9	94.0	13.7	 25
258	  9	116.0	24.3	 25
259	  9	104.0	16.8	 25
260	  9	55.0	9.0	 25
261	  9	89.0	11.6	 25
262	  9	55.0	8.0	 25
263	  9	53.0	8.3	 25
264	  9	134.0	20.1	 25
265	  9	942.0	140.9	 25
266	  9	81.0	9.6	 25
267	  9	61.0	9.4	 25
268	  9	51.0	6.8	 25
269	  9	45.0	4.8	 25
270	  9	45.0	7.2	 25
271	  9	55.0	7.8	 25
272	  9	136.0	16.9	 25
273	  9	60.0	9.9	 25
274	  9	51.0	7.8	 25
275	  9	71.0	7.2	 25
276	  9	53.0	12.1	 25
277	  9	82.0	11.5	 25
278	  9	83.0	18.9	 25
279	  9	124.0	17.8	 25
280	  9	48.0	9.3	 25
281	  9	77.0	12.8	 25
282	  9	66.0	8.6	 25
283	  9	54.0	7.3	 25
284	  9	162.0	28.2	 25
285	  9	80.0	18.6	 25
286	  9	147.0	17.0	 25
287	  9	118.0	22.2	 25
288	  9	65.0	9.9	 25
289	  9	61.0	11.3	 25
290	  9	82.0	12.1	 25
291	  9	256.0	33.6	 25
292	  9	45.0	8.5	 25
293	  9	56.0	7.0	 25
294	  9	180.0	26.6	 25
295	  9	300.0	34.3	 25
296	  9	65.0	8.6	 25
297	  9	71.0	8.7	 25
298	  9	51.0	7.6	 25
299	  9	221.0	30.2	 25
300	  9	184.0	26.9	 25
301	  9	44.0	6.1	 25
302	  9	79.0	14.2	 25
303	  9	59.0	9.8	 25
304	  9	58.0	9.3	 25
305	  9	57.0	8.1	 25
306	  9	72.0	10.4	 25
307	  9	59.0	9.1	 25
308	  9	92.0	8.8	 25
309	  9	90.0	10.3	 25
310	  9	71.0	11.6	 25
311	  9	125.0	15.0	 25
312	  9	60.0	7.7	 25
313	  9	102.0	11.1	 25
314	  9	738.0	103.0	 25
315	  9	63.0	8.9	 25
316	  9	51.0	8.8	 25
317	  9	55.0	6.6	 25
318	  9	648.0	88.7	 25
319	  9	69.0	7.5	 25
320	  9	70.0	9.0	 25
321	  9	78.0	8.8	 25
322	  9	152.0	23.9	 25
323	  9	65.0	10.1	 25
324	  9	71.0	7.5	 25
325	  9	239.0	40.0	 25
326	  9	51.0	6.4	 25
327	  9	68.0	10.5	 25
328	  9	46.0	6.3	 25
329	  9	45.0	6.4	 25
330	  9	106.0	18.2	 25
331	  9	134.0	18.4	 25
332	  9	157.0	18.4	 25
333	  9	229.0	26.1	 25
334	  9	235.0	29.6	 25
335	  9	2583.0	304.8	 25
336	  9	86.0	20.8	 25
337	  9	84.0	9.5	 25
338	  9	57.0	6.3	 25
339	  9	52.0	6.2	 25
340	  9	50.0	7.6	 25
341	  9	68.0	6.8	 25
342	  9	53.0	9.1	 25
343	  9	458.0	86.4	 25
344	  9	235.0	34.4	 25
345	  9	77.0	13.5	 25
346	  9	982.0	153.7	 25
347	  9	71.0	11.5	 25
348	  9	63.0	9.0	 25
349	  9	67.0	11.5	 25
350	  9	132.0	22.0	 25
351	  9	294.0	58.1	 25
352	  9	58.0	6.1	 25
353	  9	217.0	26.9	 25
354	  9	643.0	66.4	 25
355	  9	562.0	96.0	 25
356	  9	909.0	157.8	 25
357	  9	114.0	13.5	 25
358	  9	51.0	6.0	 25
359	  9	145.0	25.6	 25
360	  9	71.0	19.1	 25
361	  9	66.0	6.1	 25
362	  9	63.0	12.5	 25
363	  9	77.0	8.6	 25
364	  9	82.0	7.5	 25
365	  9	76.0	11.4	 25
366	  9	55.0	8.6	 25
367	  9	67.0	12.4	 25
368	  9	58.0	6.2	 25
369	  9	96.0	29.5	 25
370	  9	47.0	5.8	 25
371	  9	58.0	8.1	 25
372	  9	82.0	12.7	 25
373	  9	124.0	15.9	 25
374	  9	265.0	25.9	 25
375	  9	48.0	7.9	 25
376	  9	55.0	9.4	 25
377	  9	65.0	9.5	 25
378	  9	107.0	12.9	 25
379	  9	49.0	6.0	 25
380	  9	394.0	68.7	 25
381	  9	274.0	47.7	 25
382	  9	66.0	12.4	 25
383	  9	65.0	11.2	 25
384	  9	48.0	9.5	 25
385	  9	50.0	8.2	 25
386	  9	57.0	12.3	 25
387	  9	142.0	15.3	 25
388	  9	125.0	19.3	 25
389	  9	82.0	15.8	 25
390	  9	68.0	8.3	 25
391	  9	76.0	12.9	 25
392	  9	50.0	8.3	 25
393	  9	49.0	6.3	 25
394	  9	54.0	8.9	 25
395	  9	65.0	8.4	 25
396	  9	55.0	7.7	 25
397	  9	120.0	18.3	 25
398	  9	1651.0	237.1	 25
399	  9	328.0	51.8	 25
400	  9	132.0	21.6	 25
401	  9	604.0	55.0	 25
402	  9	565.0	56.1	 25
403	  9	553.0	54.9	 25
404	  9	3485.0	314.5	 25
405	  9	70.0	11.7	 25
406	  9	63.0	11.5	 25
407	  9	49.0	7.0	 25
408	  9	53.0	12.6	 25
409	  9	324.0	35.8	 25
410	  9	48.0	7.9	 25
411	  9	72.0	8.5	 25
412	  9	246.0	28.9	 25
413	  9	85.0	10.8	 25
414	  9	75.0	9.6	 25
415	  9	222.0	44.7	 25
416	  9	53.0	9.9	 25
417	  9	75.0	12.6	 25
418	  9	408.0	47.1	 25
419	  9	68.0	8.1	 25
420	  9	110.0	15.7	 25
421	  9	103.0	17.2	 25
422	  9	92.0	13.2	 25
423	  9	111.0	21.2	 25
424	  9	79.0	7.6	 25
425	  9	60.0	12.8	 25
426	  9	81.0	12.4	 25
427	  9	77.0	10.4	 25
428	  9	117.0	22.2	 25
429	  9	92.0	19.8	 25
430	  9	65.0	10.2	 25
431	  9	102.0	18.4	 25
432	  9	124.0	22.9	 25
433	  9	56.0	11.9	 25
434	  9	490.0	71.2	 25
435	  9	100.0	15.9	 25
436	  9	196.0	30.2	 25
437	  9	63.0	12.7	 25
438	  9	63.0	11.3	 25
439	  9	115.0	20.5	 25
440	  9	84.0	12.6	 25
441	  9	75.0	10.6	 25
442	  9	108.0	15.9	 25
443	  9	105.0	16.4	 25
444	  9	59.0	8.1	 25
445	  9	65.0	10.7	 25
446	  9	96.0	16.7	 25
447	  9	76.0	11.4	 25
448	  9	67.0	12.2	 25
449	  9	68.0	10.9	 25
450	  9	68.0	12.5	 25
451	  9	79.0	15.1	 25
452	  9	127.0	19.7	 25
453	  9	95.0	15.5	 25
454	  9	123.0	20.9	 25
455	  9	108.0	14.7	 25
456	  9	502.0	66.1	 25
457	  9	40.0	6.7	 25
458	  9	51.0	9.1	 25
459	  9	42.0	10.2	 25
460	  9	53.0	8.1	 25
461	  9	123.0	15.0	 25
462	  9	52.0	7.2	 25
463	  9	64.0	12.1	 25
464	  9	49.0	7.0	 25
465	  9	74.0	13.6	 25
466	  9	54.0	6.4	 25
467	  9	153.0	23.7	 25
468	  9	62.0	11.8	 25
469	  9	102.0	14.3	 25
470	  9	78.0	15.4	 25
471	  9	63.0	9.7	 25
472	  9	86.0	15.2	 25
473	  9	101.0	17.3	 25
474	  9	270.0	49.6	 25
475	  9	120.0	21.2	 25
476	  9	117.0	19.3	 25
477	  9	70.0	11.3	 25
478	  9	134.0	22.8	 25
479	  9	53.0	9.7	 25
480	  9	171.0	26.7	 25
481	  9	61.0	12.7	 25
482	  9	62.0	11.2	 25
483	  9	83.0	19.1	 25
484	  9	70.0	12.6	 25
485	  9	126.0	15.3	 25
486	  9	83.0	13.3	 25
487	  9	58.0	11.4	 25
488	  9	77.0	15.5	 25
489	  9	65.0	9.2	 25
490	  9	63.0	10.6	 25
491	  9	56.0	13.2	 25
492	  9	60.0	11.5	 25
493	  9	87.0	19.6	 25
494	  9	70.0	9.0	 25
495	  9	494.0	87.3	 25
496	  9	62.0	11.5	 25
497	  9	69.0	13.8	 25
498	  9	139.0	17.5	 25
499	  9	111.0	19.7	 25
500	  9	65.0	15.5	 25
501	  9	106.0	13.9	 25
502	  9	62.0	10.8	 25
503	  9	176.0	28.4	 25
504	  9	46.0	8.5	 25
505	  9	70.0	12.2	 25
506	  9	85.0	18.0	 25
507	  9	145.0	23.4	 25
508	  9	99.0	20.2	 25
509	  9	49.0	7.6	 25
510	  9	67.0	10.3	 25
511	  9	133.0	17.6	 25
512	  9	55.0	11.7	 25
513	  9	65.0	10.1	 25
514	  9	68.0	10.0	 25
515	  9	57.0	11.1	 25
516	  9	58.0	7.2	 25
517	  9	68.0	11.1	 25
518	  9	55.0	7.8	 25
519	  9	95.0	17.0	 25
520	  9	71.0	10.4	 25
521	  9	77.0	16.6	 25
522	  9	54.0	11.7	 25
523	  9	59.0	9.3	 25
524	  9	64.0	12.4	 25
525	  9	49.0	7.9	 25
526	  9	296.0	41.9	 25
527	  9	249.0	37.4	 25
528	  9	166.0	27.2	 25
529	  9	68.0	9.7	 25
530	  9	53.0	6.5	 25
531	  9	56.0	7.9	 25
532	  9	162.0	24.7	 25
533	  9	93.0	14.7	 25
534	  9	537.0	65.0	 25
535	  9	59.0	11.3	 25
536	  9	94.0	9.7	 25
537	  9	99.0	13.9	 25
538	  9	113.0	19.1	 25
539	  9	106.0	15.3	 25
540	  9	63.0	11.2	 25
541	  9	62.0	12.6	 25
542	  9	54.0	6.5	 25
543	  9	122.0	27.6	 25
544	  9	104.0	16.1	 25
545	  9	103.0	13.9	 25
546	  9	70.0	9.7	 25
547	  9	389.0	60.0	 25
548	  9	88.0	12.5	 25
549	  9	119.0	17.0	 25
550	  9	104.0	17.5	 25
551	  9	48.0	5.7	 25
552	  9	53.0	7.9	 25
553	  9	66.0	8.1	 25
554	  9	57.0	11.3	 25
555	  9	75.0	10.8	 25
556	  9	81.0	12.9	 25
557	  9	133.0	23.9	 25
558	  9	63.0	7.5	 25
559	  9	84.0	12.3	 25
560	  9	56.0	9.4	 25
561	  9	52.0	6.9	 25
562	  9	100.0	18.3	 25
563	  9	86.0	16.7	 25
564	  9	54.0	6.4	 25
565	  9	100.0	13.4	 25
566	  9	65.0	9.3	 25
567	  9	67.0	10.2	 25
568	  9	240.0	33.1	 25
569	  9	422.0	58.0	 25
570	  9	48.0	4.9	 25
571	  9	63.0	7.6	 25
572	  9	77.0	9.3	 25
573	  9	60.0	10.4	 25
574	  9	65.0	12.9	 25
575	  9	78.0	13.0	 25
576	  9	83.0	10.7	 25
577	  9	70.0	12.4	 25
578	  9	68.0	13.8	 25
579	  9	156.0	26.0	 25
580	  9	60.0	9.9	 25
581	  9	58.0	7.3	 25
582	  9	73.0	5.4	 25
583	  9	57.0	6.0	 25
584	  9	157.0	25.5	 25
585	  9	52.0	6.8	 25
586	  9	72.0	13.8	 25
587	  9	48.0	8.8	 25
588	  9	57.0	10.4	 25
589	  9	90.0	14.3	 25
590	  9	66.0	9.2	 25
591	  9	53.0	9.0	 25
592	  9	95.0	12.1	 25
593	  9	65.0	8.5	 25
594	  9	46.0	7.4	 25
595	  9	55.0	10.8	 25
596	  9	326.0	46.8	 25
597	  9	306.0	62.1	 25
598	  9	175.0	30.9	 25
599	  9	473.0	57.4	 25
600	  9	71.0	10.8	 25
601	  9	63.0	12.0	 25
602	  9	57.0	7.4	 25
603	  9	133.0	24.8	 25
604	  9	56.0	6.4	 25
605	  9	53.0	6.3	 25
606	  9	55.0	7.8	 25
607	  9	68.0	6.9	 25
608	  9	60.0	6.9	 25
609	  9	80.0	11.1	 25
610	  9	71.0	8.4	 25
611	  9	57.0	8.7	 25
612	  9	171.0	28.0	 25
613	  9	63.0	8.3	 25
614	  9	49.0	9.1	 25
615	  9	61.0	7.4	 25
616	  9	40.0	4.6	 25
617	  9	87.0	14.8	 25
618	  9	94.0	13.2	 25
619	  9	89.0	15.4	 25
620	  9	100.0	17.5	 25
621	  9	122.0	22.7	 25
622	  9	109.0	18.5	 25
623	  9	52.0	6.1	 25
624	  9	51.0	8.1	 25
625	  9	97.0	16.7	 25
626	  9	51.0	10.7	 25
627	  9	143.0	13.1	 25
628	  9	72.0	14.5	 25
629	  9	99.0	17.7	 25
630	  9	160.0	24.8	 25
631	  9	272.0	36.0	 25
632	  9	69.0	9.9	 25
633	  9	62.0	8.0	 25
634	  9	64.0	11.8	 25
635	  9	94.0	16.0	 25
636	  9	50.0	10.3	 25
637	  9	609.0	109.6	 25
638	  9	55.0	7.0	 25
639	  9	63.0	13.5	 25
640	  9	63.0	9.9	 25
641	  9	59.0	9.2	 25
642	  9	60.0	8.4	 25
643	  9	157.0	25.9	 25
644	  9	60.0	8.1	 25
645	  9	54.0	7.1	 25
646	  9	59.0	7.2	 25
647	  9	60.0	8.5	 25
648	  9	65.0	9.2	 25
649	  9	161.0	25.8	 25
650	  9	91.0	12.3	 25
651	  9	68.0	7.1	 25
652	  9	64.0	7.4	 25
653	  9	82.0	11.3	 25
654	  9	55.0	7.3	 25
655	  9	71.0	12.3	 25
656	  9	54.0	6.1	 25
657	  9	54.0	7.8	 25
658	  9	107.0	14.6	 25
659	  9	97.0	15.4	 25
660	  9	75.0	9.5	 25
661	  9	85.0	12.9	 25
662	  9	78.0	14.0	 25
663	  9	136.0	19.0	 25
664	  9	246.0	32.1	 25
665	  9	604.0	118.8	 25
666	  9	133.0	16.8	 25
667	  9	176.0	26.6	 25
668	  9	83.0	12.0	 25
669	  9	78.0	12.4	 25
670	  9	46.0	8.3	 25
671	  9	77.0	12.4	 25
672	  9	65.0	8.9	 25
673	  9	84.0	11.5	 25
674	  9	70.0	9.5	 25
675	  9	63.0	10.0	 25
676	  9	87.0	15.0	 25
677	  9	53.0	8.8	 25
678	  9	131.0	22.3	 25
679	  9	70.0	10.4	 25
680	  9	52.0	6.8	 25
681	  9	62.0	7.9	 25
682	  9	146.0	19.3	 25
683	  9	67.0	9.6	 25
684	  9	62.0	11.3	 25
685	  9	53.0	7.1	 25
686	  9	53.0	6.6	 25
687	  9	63.0	14.1	 25
688	  9	43.0	7.5	 25
689	  9	150.0	25.5	 25
690	  9	62.0	12.0	 25
691	  9	66.0	11.2	 25
692	  9	103.0	19.7	 25
693	  9	55.0	6.6	 25
694	  9	59.0	8.5	 25
695	  9	119.0	20.5	 25
696	  9	432.0	73.3	 25
697	  9	62.0	11.3	 25
698	  9	62.0	10.1	 25
699	  9	59.0	11.3	 25
700	  9	54.0	6.8	 25
701	  9	58.0	10.0	 25
702	  9	58.0	8.4	 25
703	  9	78.0	14.7	 25
704	  9	105.0	20.7	 25
705	  9	50.0	8.4	 25
706	  9	62.0	12.1	 25
707	  9	60.0	9.9	 25
708	  9	138.0	31.0	 25
709	  9	64.0	11.9	 25
710	  9	63.0	7.1	 25
711	  9	106.0	23.5	 25
712	  9	96.0	16.0	 25
713	  9	95.0	14.3	 25
714	  9	119.0	20.5	 25
715	  9	832.0	118.9	 25
716	  9	106.0	24.6	 25
717	  9	71.0	9.6	 25
718	  9	64.0	12.1	 25
719	  9	74.0	11.7	 25
720	  9	162.0	26.6	 25
721	  9	64.0	12.2	 25
722	  9	51.0	11.9	 25
723	  9	60.0	11.9	 25
724	  9	297.0	63.7	 25
725	  9	72.0	9.4	 25
726	  9	1064.0	197.3	 25
727	  9	123.0	29.9	 25
728	  9	152.0	24.7	 25
729	  9	123.0	24.8	 25
730	  9	129.0	17.7	 25
731	  9	59.0	10.5	 25
732	  9	56.0	12.4	 25
733	  9	54.0	9.1	 25
734	  9	64.0	14.4	 25
735	  9	433.0	44.9	 25
736	  9	293.0	58.2	 25
737	  9	118.0	18.8	 25
738	  9	63.0	9.9	 25
739	  9	168.0	23.6	 25
740	  9	101.0	19.2	 25
741	  9	47.0	6.3	 25
742	  9	66.0	13.6	 25
743	  9	58.0	8.7	 25
744	  9	125.0	24.7	 25
745	  9	216.0	44.2	 25
746	  9	53.0	9.4	 25
747	  9	54.0	9.7	 25
748	  9	48.0	9.7	 25
749	  9	57.0	8.8	 25
750	  9	272.0	32.4	 25
751	  9	103.0	16.0	 25
752	  9	51.0	7.5	 25
753	  9	75.0	12.5	 25
754	  9	79.0	11.3	 25
755	  9	76.0	10.1	 25
756	  9	49.0	9.9	 25
757	  9	90.0	16.7	 25
758	  9	49.0	7.6	 25
759	  9	59.0	9.7	 25
760	  9	60.0	12.6	 25
761	  9	91.0	16.4	 25
762	  9	58.0	10.3	 25
763	  9	64.0	11.2	 25
764	  9	75.0	13.0	 25
765	  9	51.0	10.1	 25
766	  9	65.0	11.2	 25
767	  9	149.0	31.5	 25
768	  9	81.0	17.3	 25
769	  9	44.0	11.1	 25
770	  9	62.0	12.6	 25
771	  9	50.0	8.5	 25
772	  9	136.0	19.4	 25
773	  9	522.0	122.3	 25
774	  9	109.0	17.8	 25
775	  9	69.0	15.8	 25
776	  9	70.0	11.6	 25
777	  9	58.0	10.6	 25
778	  9	716.0	98.9	 25
779	  9	45.0	6.0	 25
780	  9	48.0	8.9	 25
781	  9	58.0	10.5	 25
782	  9	46.0	9.0	 25
783	  9	63.0	11.7	 25
784	  9	64.0	12.3	 25
785	  9	75.0	12.5	 25
786	  9	80.0	14.0	 25
787	  9	55.0	11.6	 25
788	  9	81.0	19.0	 25
789	  9	619.0	134.0	 25
790	  9	51.0	8.9	 25
791	  9	135.0	27.2	 25
792	  9	67.0	9.7	 25
793	  9	46.0	9.0	 25
794	  9	45.0	8.7	 25
795	  9	56.0	9.7	 25
796	  9	62.0	8.3	 25
797	  9	77.0	13.7	 25
798	  9	117.0	19.3	 25
799	  9	92.0	12.8	 25
800	  9	76.0	14.8	 25
801	  9	55.0	9.9	 25
802	  9	62.0	8.8	 25
803	  9	69.0	12.3	 25
804	  9	71.0	10.7	 25
805	  9	68.0	10.5	 25
806	  9	335.0	79.8	 25
807	  9	1098.0	133.7	 25
808	  9	97.0	15.2	 25
809	  9	80.0	16.1	 25
810	  9	62.0	15.6	 25
811	  9	46.0	8.5	 25
812	  9	53.0	9.3	 25
813	  9	192.0	25.4	 25
814	  9	127.0	20.9	 25
815	  9	56.0	12.1	 25
816	  9	45.0	7.2	 25
817	  9	1173.0	206.1	 25
818	  9	71.0	10.9	 25
819	  9	65.0	9.5	 25
820	  9	125.0	16.8	 25
821	  9	63.0	12.0	 25
822	  9	85.0	14.6	 25
823	  9	87.0	15.7	 25
824	  9	72.0	16.6	 25
825	  9	65.0	12.7	 25
826	  9	52.0	9.3	 25
827	  9	86.0	12.5	 25
828	  9	97.0	15.3	 25
829	  9	103.0	18.2	 25
830	  9	91.0	13.7	 25
831	  9	2023.0	253.0	 25
832	  9	145.0	24.7	 25
833	  9	64.0	10.6	 25
834	  9	61.0	11.9	 25
835	  9	58.0	10.0	 25
836	  9	70.0	13.7	 25
837	  9	46.0	6.8	 25
838	  9	104.0	15.9	 25
839	  9	59.0	8.3	 25
840	  9	69.0	12.3	 25
841	  9	125.0	22.0	 25
842	  9	201.0	30.5	 25
843	  9	93.0	18.0	 25
844	  9	98.0	13.4	 25
845	  9	100.0	22.2	 25
846	  9	166.0	18.6	 25
847	  9	70.0	14.8	 25
848	  9	71.0	9.3	 25
849	  9	64.0	11.5	 25
850	  9	118.0	14.4	 25
851	  9	64.0	12.2	 25
852	  9	88.0	13.1	 25
853	  9	107.0	15.2	 25
854	  9	152.0	23.4	 25
855	  9	286.0	55.5	 25
856	  9	56.0	8.6	 25
857	  9	62.0	10.6	 25
858	  9	88.0	13.3	 25
859	  9	68.0	11.1	 25
860	  9	87.0	18.9	 25
861	  9	194.0	27.2	 25
862	  9	58.0	7.5	 25
863	  9	60.0	12.0	 25
864	  9	57.0	11.7	 25
865	  9	52.0	6.7	 25
866	  9	89.0	12.9	 25
867	  9	104.0	20.9	 25
868	  9	102.0	20.8	 25
869	  9	58.0	12.1	 25
870	  9	68.0	11.1	 25
871	  9	59.0	9.0	 25
872	  9	53.0	10.0	 25
873	  9	83.0	12.1	 25
874	  9	58.0	11.0	 25
875	  9	67.0	11.0	 25
876	  9	51.0	6.6	 25
877	  9	42.0	5.5	 25
878	  9	54.0	7.4	 25
879	  9	60.0	9.0	 25
880	  9	56.0	9.4	 25
881	  9	67.0	7.0	 25
882	  9	93.0	19.2	 25
883	  9	145.0	18.4	 25
884	  9	54.0	13.3	 25
885	  9	144.0	22.9	 25
886	  9	69.0	8.2	 25
887	  9	125.0	25.3	 25
888	  9	58.0	8.5	 25
889	  9	58.0	8.3	 25
890	  9	43.0	8.2	 25
891	  9	56.0	6.4	 25
892	  9	61.0	8.3	 25
893	  9	63.0	10.8	 25
894	  9	50.0	9.6	 25
895	  9	192.0	33.7	 25
896	  9	81.0	15.4	 25
897	  9	65.0	11.2	 25
898	  9	283.0	41.4	 25
899	  9	65.0	9.5	 25
900	  9	54.0	7.8	 25
901	  9	66.0	10.1	 25
902	  9	68.0	7.2	 25
903	  9	52.0	8.4	 25
904	  9	75.0	10.6	 25
905	  9	47.0	7.6	 25
906	  9	66.0	9.7	 25
907	  9	188.0	27.9	 25
908	  9	107.0	20.1	 25
909	  9	97.0	11.1	 25
910	  9	54.0	8.2	 25
911	  9	41.0	6.7	 25
912	  9	90.0	20.6	 25
913	  9	68.0	9.8	 25
914	  9	127.0	23.1	 25
915	  9	64.0	10.3	 25
916	  9	130.0	17.4	 25
917	  9	104.0	14.2	 25
918	  9	183.0	27.3	 25
919	  9	74.0	10.8	 25
920	  9	204.0	24.3	 25
921	  9	59.0	8.1	 25
922	  9	103.0	19.0	 25
923	  9	63.0	11.1	 25
924	  9	226.0	31.0	 25
925	  9	60.0	6.8	 25
926	  9	130.0	18.7	 25
927	  9	121.0	20.9	 25
928	  9	46.0	8.8	 25
929	  9	1289.0	213.0	 25
930	  9	70.0	10.5	 25
931	  9	43.0	6.5	 25
932	  9	89.0	17.2	 25
933	  9	55.0	9.0	 25
934	  9	121.0	23.9	 25
935	  9	132.0	24.4	 25
936	  9	93.0	11.8	 25
937	  9	58.0	7.9	 25
938	  9	103.0	21.3	 25
939	  9	131.0	18.9	 25
940	  9	60.0	7.7	 25
941	  9	97.0	15.2	 25
942	  9	201.0	26.1	 25
943	  9	211.0	28.7	 25
944	  9	114.0	20.1	 25
945	  9	190.0	26.2	 25
946	  9	60.0	11.1	 25
947	  9	549.0	89.8	 25
948	  9	82.0	12.8	 25
949	  9	202.0	36.8	 25
950	  9	83.0	10.1	 25
951	  9	83.0	11.1	 25
952	  9	60.0	12.0	 25
953	  9	77.0	12.3	 25
954	  9	57.0	10.9	 25
955	  9	63.0	11.0	 25
956	  9	97.0	17.0	 25
957	  9	50.0	9.0	 25
958	  9	60.0	13.3	 25
959	  9	53.0	10.4	 25
960	  9	53.0	8.0	 25
961	  9	74.0	9.7	 25
962	  9	57.0	8.5	 25
963	  9	681.0	84.1	 25
964	  9	124.0	15.9	 25
965	  9	70.0	12.8	 25
966	  9	59.0	9.6	 25
967	  9	57.0	8.3	 25
968	  9	113.0	16.7	 25
969	  9	2058.0	277.5	 25
970	  9	71.0	10.7	 25
971	  9	65.0	11.9	 25
972	  9	234.0	37.0	 25
973	  9	60.0	9.4	 25
974	  9	43.0	6.2	 25
975	  9	85.0	13.6	 25
976	  9	76.0	16.5	 25
977	  9	48.0	8.5	 25
978	  9	56.0	8.6	 25
979	  9	46.0	7.1	 25
980	  9	95.0	12.3	 25
981	  9	59.0	8.5	 25
982	  9	57.0	10.5	 25
983	  9	102.0	20.1	 25
984	  9	53.0	9.9	 25
985	  9	82.0	16.2	 25
986	  9	52.0	10.3	 25
987	  9	132.0	18.7	 25
988	  9	63.0	10.2	 25
989	  9	52.0	12.9	 25
990	  9	90.0	17.0	 25
991	  9	61.0	7.8	 25
992	  9	53.0	8.7	 25
993	  9	55.0	10.2	 25
994	  9	1369.0	220.0	 25
995	  9	61.0	13.4	 25
996	  9	52.0	10.9	 25
997	  9	545.0	95.4	 25
998	  9	66.0	14.6	 25
999	  9	815.0	73.7	 25
1000	  9	826.0	52.1	 25
1001	  9	76.0	10.1	 25
  0	 10	3400.0	649.1	 25
  1	 10	208.0	24.8	 25
  2	 10	79.0	9.1	 25
  3	 10	68.0	10.1	 25
  4	 10	52.0	9.3	 25
  5	 10	61.0	10.0	 25
  6	 10	67.0	9.1	 25
  7	 10	62.0	10.3	 25
  8	 10	52.0	6.4	 25
  9	 10	55.0	7.1	 25
 10	 10	107.0	13.0	 25
 11	 10	76.0	11.6	 25
 12	 10	3299.0	419.6	 25
 13	 10	55.0	6.6	 25
 14	 10	54.0	9.1	 25
 15	 10	64.0	8.6	 25
 16	 10	3453.0	459.5	 25
 17	 10	81.0	12.2	 25
 18	 10	3362.0	448.1	 25
 19	 10	92.0	15.2	 25
 20	 10	69.0	24.4	 25
 21	 10	76.0	26.4	 25
 22	 10	51.0	6.0	 25
 23	 10	66.0	7.9	 25
 24	 10	3217.0	661.4	 25
 25	 10	55.0	6.3	 25
 26	 10	51.0	7.9	 25
 27	 10	66.0	10.9	 25
 28	 10	3423.0	558.1	 25
 29	 10	93.0	17.1	 25
 30	 10	3409.0	472.5	 25
 31	 10	84.0	16.4	 25
 32	 10	69.0	14.4	 25
 33	 10	86.0	18.2	 25
 34	 10	56.0	5.4	 25
 35	 10	78.0	13.7	 25
 36	 10	3303.0	576.2	 25
 37	 10	50.0	7.1	 25
 38	 10	66.0	9.6	 25
 39	 10	56.0	11.4	 25
 40	 10	3316.0	653.8	 25
 41	 10	78.0	15.6	 25
 42	 10	3421.0	473.6	 25
 43	 10	75.0	12.8	 25
 44	 10	55.0	6.4	 25
 45	 10	67.0	8.2	 25
 46	 10	3564.0	535.6	 25
 47	 10	61.0	9.5	 25
 48	 10	55.0	8.3	 25
 49	 10	58.0	7.2	 25
 50	 10	3256.0	603.5	 25
 51	 10	54.0	9.6	 25
 52	 10	46.0	8.6	 25
 53	 10	79.0	9.7	 25
 54	 10	3434.0	563.2	 25
 55	 10	66.0	6.7	 25
 56	 10	56.0	8.6	 25
 57	 10	44.0	5.2	 25
 58	 10	59.0	10.3	 25
 59	 10	66.0	8.6	 25
 60	 10	56.0	8.0	 25
 61	 10	68.0	11.7	 25
 62	 10	3346.0	534.0	 25
 63	 10	57.0	6.5	 25
 64	 10	57.0	7.9	 25
 65	 10	72.0	9.5	 25
 66	 10	3367.0	680.7	 25
 67	 10	91.0	14.3	 25
 68	 10	3214.0	536.6	 25
 69	 10	61.0	13.1	 25
 70	 10	64.0	8.0	 25
 71	 10	66.0	5.6	 25
 72	 10	3418.0	485.4	 25
 73	 10	77.0	15.6	 25
 74	 10	3406.0	486.6	 25
 75	 10	62.0	8.9	 25
 76	 10	68.0	15.4	 25
 77	 10	3410.0	462.7	 25
 78	 10	3608.0	489.8	 25
 79	 10	71.0	6.8	 25
 80	 10	61.0	11.3	 25
 81	 10	90.0	25.9	 25
 82	 10	87.0	21.8	 25
 83	 10	3257.0	555.9	 25
 84	 10	55.0	5.8	 25
 85	 10	61.0	10.8	 25
 86	 10	3359.0	492.4	 25
 87	 10	85.0	23.4	 25
 88	 10	75.0	18.9	 25
 89	 10	75.0	12.6	 25
 90	 10	72.0	8.5	 25
 91	 10	60.0	7.3	 25
 92	 10	67.0	11.0	 25
 93	 10	58.0	9.8	 25
 94	 10	52.0	8.1	 25
 95	 10	59.0	10.0	 25
 96	 10	61.0	10.0	 25
 97	 10	3412.0	577.7	 25
 98	 10	58.0	11.6	 25
 99	 10	68.0	8.8	 25
100	 10	3318.0	636.7	 25
101	 10	68.0	15.3	 25
102	 10	64.0	9.5	 25
103	 10	3564.0	512.1	 25
104	 10	59.0	6.6	 25
105	 10	57.0	7.6	 25
106	 10	3430.0	488.5	 25
107	 10	68.0	11.7	 25
108	 10	66.0	12.0	 25
109	 10	3503.0	553.5	 25
110	 10	54.0	9.3	 25
111	 10	62.0	9.7	 25
112	 10	64.0	11.0	 25
113	 10	63.0	7.2	 25
114	 10	73.0	8.6	 25
115	 10	3546.0	633.0	 25
116	 10	75.0	18.7	 25
117	 10	72.0	11.1	 25
118	 10	75.0	13.0	 25
119	 10	60.0	9.9	 25
120	 10	60.0	10.9	 25
121	 10	55.0	8.1	 25
122	 10	79.0	9.1	 25
123	 10	62.0	8.7	 25
124	 10	66.0	10.2	 25
125	 10	100.0	15.5	 25
126	 10	55.0	6.8	 25
127	 10	57.0	9.6	 25
128	 10	68.0	9.6	 25
129	 10	71.0	13.9	 25
130	 10	56.0	8.6	 25
131	 10	391.0	72.5	 25
132	 10	63.0	9.3	 25
133	 10	62.0	12.4	 25
134	 10	66.0	10.9	 25
135	 10	44.0	7.0	 25
136	 10	71.0	13.2	 25
137	 10	49.0	6.5	 25
138	 10	76.0	14.2	 25
139	 10	60.0	9.0	 25
140	 10	55.0	9.2	 25
141	 10	76.0	11.2	 25
142	 10	68.0	10.1	 25
143	 10	78.0	10.2	 25
144	 10	120.0	22.9	 25
145	 10	90.0	12.8	 25
146	 10	258.0	40.2	 25
147	 10	46.0	6.9	 25
148	 10	59.0	7.8	 25
149	 10	535.0	50.5	 25
150	 10	103.0	18.5	 25
151	 10	67.0	8.0	 25
152	 10	88.0	15.4	 25
153	 10	68.0	11.4	 25
154	 10	57.0	8.2	 25
155	 10	63.0	12.6	 25
156	 10	52.0	8.0	 25
157	 10	85.0	11.5	 25
158	 10	110.0	18.1	 25
159	 10	179.0	26.8	 25
160	 10	70.0	17.0	 25
161	 10	129.0	20.5	 25
162	 10	67.0	14.2	 25
163	 10	51.0	7.1	 25
164	 10	58.0	9.9	 25
165	 10	144.0	20.5	 25
166	 10	71.0	13.3	 25
167	 10	61.0	8.0	 25
168	 10	72.0	15.3	 25
169	 10	113.0	19.4	 25
170	 10	67.0	11.0	 25
171	 10	80.0	11.6	 25
172	 10	117.0	17.7	 25
173	 10	115.0	20.7	 25
174	 10	128.0	21.2	 25
175	 10	119.0	17.5	 25
176	 10	98.0	13.1	 25
177	 10	55.0	10.7	 25
178	 10	52.0	11.3	 25
179	 10	67.0	13.3	 25
180	 10	64.0	17.0	 25
181	 10	74.0	10.8	 25
182	 10	49.0	8.7	 25
183	 10	71.0	11.8	 25
184	 10	148.0	29.4	 25
185	 10	77.0	15.4	 25
186	 10	64.0	16.7	 25
187	 10	76.0	10.2	 25
188	 10	82.0	15.2	 25
189	 10	90.0	19.2	 25
190	 10	61.0	12.2	 25
191	 10	76.0	11.2	 25
192	 10	60.0	10.0	 25
193	 10	60.0	15.0	 25
194	 10	174.0	31.7	 25
195	 10	89.0	19.1	 25
196	 10	106.0	21.2	 25
197	 10	55.0	9.8	 25
198	 10	56.0	11.2	 25
199	 10	53.0	11.1	 25
200	 10	50.0	7.9	 25
201	 10	58.0	12.8	 25
202	 10	60.0	7.1	 25
203	 10	82.0	12.0	 25
204	 10	90.0	11.6	 25
205	 10	63.0	10.1	 25
206	 10	56.0	7.5	 25
207	 10	56.0	11.5	 25
208	 10	48.0	7.8	 25
209	 10	50.0	10.3	 25
210	 10	62.0	8.5	 25
211	 10	59.0	6.5	 25
212	 10	62.0	9.9	 25
213	 10	52.0	8.6	 25
214	 10	57.0	11.1	 25
215	 10	7568.0	976.5	 25
216	 10	65.0	13.0	 25
217	 10	63.0	15.8	 25
218	 10	80.0	15.7	 25
219	 10	133.0	25.3	 25
220	 10	55.0	11.3	 25
221	 10	63.0	9.9	 25
222	 10	58.0	8.9	 25
223	 10	69.0	8.2	 25
224	 10	61.0	6.9	 25
225	 10	63.0	15.0	 25
226	 10	55.0	10.6	 25
227	 10	67.0	11.0	 25
228	 10	92.0	15.8	 25
229	 10	72.0	12.8	 25
230	 10	50.0	9.9	 25
231	 10	69.0	13.1	 25
232	 10	67.0	13.3	 25
233	 10	63.0	10.7	 25
234	 10	43.0	7.5	 25
235	 10	45.0	8.4	 25
236	 10	62.0	11.9	 25
237	 10	69.0	13.9	 25
238	 10	61.0	12.7	 25
239	 10	57.0	12.3	 25
240	 10	61.0	10.8	 25
241	 10	68.0	9.3	 25
242	 10	74.0	14.0	 25
243	 10	69.0	13.8	 25
244	 10	70.0	13.3	 25
245	 10	252.0	35.5	 25
246	 10	1002.0	164.8	 25
247	 10	69.0	14.8	 25
248	 10	77.0	13.7	 25
249	 10	72.0	13.8	 25
250	 10	88.0	12.4	 25
251	 10	76.0	16.4	 25
252	 10	143.0	22.3	 25
253	 10	156.0	24.4	 25
254	 10	82.0	15.6	 25
255	 10	100.0	18.2	 25
256	 10	177.0	20.6	 25
257	 10	69.0	12.8	 25
258	 10	101.0	18.8	 25
259	 10	69.0	11.8	 25
260	 10	55.0	9.6	 25
261	 10	72.0	14.2	 25
262	 10	51.0	7.7	 25
263	 10	53.0	9.5	 25
264	 10	112.0	23.3	 25
265	 10	384.0	87.2	 25
266	 10	67.0	13.9	 25
267	 10	45.0	9.6	 25
268	 10	62.0	13.2	 25
269	 10	43.0	7.4	 25
270	 10	50.0	7.6	 25
271	 10	55.0	10.0	 25
272	 10	95.0	19.1	 25
273	 10	311.0	37.3	 25
274	 10	47.0	8.1	 25
275	 10	61.0	10.7	 25
276	 10	49.0	9.1	 25
277	 10	96.0	14.0	 25
278	 10	79.0	16.6	 25
279	 10	85.0	9.9	 25
280	 10	54.0	7.4	 25
281	 10	70.0	11.1	 25
282	 10	76.0	21.1	 25
283	 10	54.0	7.0	 25
284	 10	154.0	19.9	 25
285	 10	60.0	7.5	 25
286	 10	89.0	15.5	 25
287	 10	76.0	16.8	 25
288	 10	75.0	15.8	 25
289	 10	62.0	8.9	 25
290	 10	86.0	13.0	 25
291	 10	97.0	19.8	 25
292	 10	44.0	5.8	 25
293	 10	93.0	18.8	 25
294	 10	88.0	16.7	 25
295	 10	278.0	31.4	 25
296	 10	74.0	11.5	 25
297	 10	55.0	7.0	 25
298	 10	55.0	10.9	 25
299	 10	65.0	12.8	 25
300	 10	107.0	15.4	 25
301	 10	45.0	7.0	 25
302	 10	64.0	9.6	 25
303	 10	58.0	8.2	 25
304	 10	47.0	9.1	 25
305	 10	64.0	10.4	 25
306	 10	111.0	16.2	 25
307	 10	59.0	6.9	 25
308	 10	67.0	9.8	 25
309	 10	64.0	10.4	 25
310	 10	77.0	14.4	 25
311	 10	77.0	14.1	 25
312	 10	62.0	8.4	 25
313	 10	74.0	13.0	 25
314	 10	99.0	16.7	 25
315	 10	57.0	10.0	 25
316	 10	52.0	10.3	 25
317	 10	69.0	12.8	 25
318	 10	763.0	77.2	 25
319	 10	57.0	8.9	 25
320	 10	70.0	8.3	 25
321	 10	79.0	12.6	 25
322	 10	87.0	14.1	 25
323	 10	60.0	10.6	 25
324	 10	75.0	11.1	 25
325	 10	81.0	11.5	 25
326	 10	76.0	13.0	 25
327	 10	72.0	12.2	 25
328	 10	56.0	7.3	 25
329	 10	61.0	8.2	 25
330	 10	70.0	8.9	 25
331	 10	76.0	13.5	 25
332	 10	300.0	35.0	 25
333	 10	163.0	14.0	 25
334	 10	176.0	24.0	 25
335	 10	423.0	41.3	 25
336	 10	57.0	9.4	 25
337	 10	70.0	10.1	 25
338	 10	96.0	16.0	 25
339	 10	51.0	5.2	 25
340	 10	72.0	13.3	 25
341	 10	198.0	31.0	 25
342	 10	66.0	8.0	 25
343	 10	141.0	26.6	 25
344	 10	83.0	13.0	 25
345	 10	68.0	12.7	 25
346	 10	81.0	10.4	 25
347	 10	78.0	10.1	 25
348	 10	54.0	6.8	 25
349	 10	51.0	8.4	 25
350	 10	132.0	18.6	 25
351	 10	84.0	15.8	 25
352	 10	72.0	10.2	 25
353	 10	210.0	23.8	 25
354	 10	633.0	66.4	 25
355	 10	144.0	16.2	 25
356	 10	166.0	24.2	 25
357	 10	88.0	15.8	 25
358	 10	51.0	8.7	 25
359	 10	59.0	7.7	 25
360	 10	72.0	10.3	 25
361	 10	54.0	11.3	 25
362	 10	52.0	7.9	 25
363	 10	50.0	6.7	 25
364	 10	56.0	10.3	 25
365	 10	64.0	11.3	 25
366	 10	53.0	8.8	 25
367	 10	62.0	13.2	 25
368	 10	59.0	6.5	 25
369	 10	77.0	13.5	 25
370	 10	44.0	6.4	 25
371	 10	51.0	5.9	 25
372	 10	74.0	13.1	 25
373	 10	80.0	14.5	 25
374	 10	532.0	66.7	 25
375	 10	64.0	10.9	 25
376	 10	54.0	11.1	 25
377	 10	67.0	9.0	 25
378	 10	102.0	9.2	 25
379	 10	62.0	14.0	 25
380	 10	145.0	21.2	 25
381	 10	114.0	15.8	 25
382	 10	47.0	6.4	 25
383	 10	68.0	14.3	 25
384	 10	66.0	11.7	 25
385	 10	51.0	7.7	 25
386	 10	46.0	6.5	 25
387	 10	48.0	7.5	 25
388	 10	52.0	8.2	 25
389	 10	88.0	11.4	 25
390	 10	56.0	7.4	 25
391	 10	53.0	9.0	 25
392	 10	45.0	7.0	 25
393	 10	56.0	10.4	 25
394	 10	57.0	11.5	 25
395	 10	50.0	8.6	 25
396	 10	53.0	8.3	 25
397	 10	53.0	9.0	 25
398	 10	1670.0	196.0	 25
399	 10	157.0	20.5	 25
400	 10	68.0	9.9	 25
401	 10	511.0	33.7	 25
402	 10	554.0	71.7	 25
403	 10	547.0	84.6	 25
404	 10	277.0	45.2	 25
405	 10	55.0	9.5	 25
406	 10	52.0	8.9	 25
407	 10	55.0	8.9	 25
408	 10	49.0	8.2	 25
409	 10	302.0	52.5	 25
410	 10	57.0	7.6	 25
411	 10	97.0	19.3	 25
412	 10	98.0	13.3	 25
413	 10	92.0	15.3	 25
414	 10	83.0	10.4	 25
415	 10	260.0	19.7	 25
416	 10	56.0	9.5	 25
417	 10	46.0	7.3	 25
418	 10	166.0	22.9	 25
419	 10	74.0	13.8	 25
420	 10	85.0	15.5	 25
421	 10	189.0	19.9	 25
422	 10	153.0	20.5	 25
423	 10	71.0	8.1	 25
424	 10	72.0	11.0	 25
425	 10	53.0	10.6	 25
426	 10	93.0	12.5	 25
427	 10	73.0	11.8	 25
428	 10	105.0	22.0	 25
429	 10	55.0	4.6	 25
430	 10	74.0	9.8	 25
431	 10	145.0	25.6	 25
432	 10	71.0	15.4	 25
433	 10	48.0	8.7	 25
434	 10	65.0	7.8	 25
435	 10	78.0	11.8	 25
436	 10	146.0	17.8	 25
437	 10	58.0	9.7	 25
438	 10	69.0	10.8	 25
439	 10	85.0	14.9	 25
440	 10	71.0	10.5	 25
441	 10	58.0	7.2	 25
442	 10	67.0	11.4	 25
443	 10	141.0	19.3	 25
444	 10	48.0	7.0	 25
445	 10	83.0	15.3	 25
446	 10	67.0	8.5	 25
447	 10	77.0	11.7	 25
448	 10	71.0	8.6	 25
449	 10	71.0	9.8	 25
450	 10	57.0	13.5	 25
451	 10	108.0	14.1	 25
452	 10	110.0	14.0	 25
453	 10	49.0	5.0	 25
454	 10	88.0	10.6	 25
455	 10	93.0	13.5	 25
456	 10	91.0	11.5	 25
457	 10	56.0	10.3	 25
458	 10	62.0	8.7	 25
459	 10	58.0	10.5	 25
460	 10	53.0	7.2	 25
461	 10	53.0	5.5	 25
462	 10	54.0	9.4	 25
463	 10	52.0	8.4	 25
464	 10	62.0	11.7	 25
465	 10	60.0	6.8	 25
466	 10	47.0	7.0	 25
467	 10	135.0	15.9	 25
468	 10	53.0	7.1	 25
469	 10	94.0	16.0	 25
470	 10	67.0	8.7	 25
471	 10	59.0	9.6	 25
472	 10	101.0	16.3	 25
473	 10	90.0	12.6	 25
474	 10	154.0	23.0	 25
475	 10	155.0	17.7	 25
476	 10	139.0	17.7	 25
477	 10	62.0	9.5	 25
478	 10	69.0	8.5	 25
479	 10	67.0	11.1	 25
480	 10	54.0	10.2	 25
481	 10	49.0	8.8	 25
482	 10	52.0	6.8	 25
483	 10	63.0	9.8	 25
484	 10	95.0	15.7	 25
485	 10	173.0	27.6	 25
486	 10	71.0	10.6	 25
487	 10	63.0	12.4	 25
488	 10	51.0	6.8	 25
489	 10	56.0	9.3	 25
490	 10	58.0	10.3	 25
491	 10	50.0	11.1	 25
492	 10	50.0	12.9	 25
493	 10	81.0	11.5	 25
494	 10	71.0	9.9	 25
495	 10	129.0	13.3	 25
496	 10	83.0	14.6	 25
497	 10	61.0	9.8	 25
498	 10	67.0	10.0	 25
499	 10	62.0	9.2	 25
500	 10	71.0	15.1	 25
501	 10	126.0	16.3	 25
502	 10	66.0	7.8	 25
503	 10	121.0	18.6	 25
504	 10	52.0	7.1	 25
505	 10	76.0	11.5	 25
506	 10	55.0	8.0	 25
507	 10	93.0	11.5	 25
508	 10	64.0	11.5	 25
509	 10	60.0	12.1	 25
510	 10	53.0	7.8	 25
511	 10	74.0	12.9	 25
512	 10	50.0	8.5	 25
513	 10	46.0	6.3	 25
514	 10	67.0	14.2	 25
515	 10	61.0	8.5	 25
516	 10	51.0	6.8	 25
517	 10	63.0	7.7	 25
518	 10	58.0	8.7	 25
519	 10	67.0	11.9	 25
520	 10	75.0	14.3	 25
521	 10	53.0	6.3	 25
522	 10	67.0	13.2	 25
523	 10	57.0	9.7	 25
524	 10	54.0	7.3	 25
525	 10	52.0	9.0	 25
526	 10	68.0	12.0	 25
527	 10	71.0	14.8	 25
528	 10	60.0	8.3	 25
529	 10	86.0	13.2	 25
530	 10	51.0	7.1	 25
531	 10	61.0	10.6	 25
532	 10	353.0	45.5	 25
533	 10	178.0	25.4	 25
534	 10	667.0	70.4	 25
535	 10	82.0	10.6	 25
536	 10	144.0	27.5	 25
537	 10	62.0	8.7	 25
538	 10	64.0	10.3	 25
539	 10	71.0	11.6	 25
540	 10	63.0	10.1	 25
541	 10	57.0	9.2	 25
542	 10	112.0	14.7	 25
543	 10	55.0	12.9	 25
544	 10	103.0	18.4	 25
545	 10	71.0	10.3	 25
546	 10	75.0	15.6	 25
547	 10	82.0	17.3	 25
548	 10	192.0	33.8	 25
549	 10	131.0	21.8	 25
550	 10	49.0	10.2	 25
551	 10	61.0	8.8	 25
552	 10	52.0	10.4	 25
553	 10	68.0	11.9	 25
554	 10	51.0	10.9	 25
555	 10	49.0	9.0	 25
556	 10	71.0	13.4	 25
557	 10	126.0	23.9	 25
558	 10	55.0	10.7	 25
559	 10	58.0	12.0	 25
560	 10	57.0	7.5	 25
561	 10	55.0	10.3	 25
562	 10	84.0	9.9	 25
563	 10	45.0	9.6	 25
564	 10	58.0	11.0	 25
565	 10	72.0	13.4	 25
566	 10	101.0	19.5	 25
567	 10	55.0	10.9	 25
568	 10	74.0	11.9	 25
569	 10	101.0	19.3	 25
570	 10	53.0	8.1	 25
571	 10	68.0	9.9	 25
572	 10	62.0	9.8	 25
573	 10	56.0	9.4	 25
574	 10	55.0	6.9	 25
575	 10	51.0	11.6	 25
576	 10	107.0	18.7	 25
577	 10	46.0	7.2	 25
578	 10	67.0	12.8	 25
579	 10	64.0	11.2	 25
580	 10	99.0	17.3	 25
581	 10	49.0	7.7	 25
582	 10	68.0	12.8	 25
583	 10	50.0	8.7	 25
584	 10	62.0	11.5	 25
585	 10	45.0	7.0	 25
586	 10	51.0	11.0	 25
587	 10	51.0	10.5	 25
588	 10	68.0	13.3	 25
589	 10	84.0	13.2	 25
590	 10	90.0	16.5	 25
591	 10	60.0	12.6	 25
592	 10	67.0	13.3	 25
593	 10	58.0	9.4	 25
594	 10	69.0	12.2	 25
595	 10	71.0	9.1	 25
596	 10	64.0	9.7	 25
597	 10	56.0	11.4	 25
598	 10	114.0	21.4	 25
599	 10	491.0	60.7	 25
600	 10	54.0	10.7	 25
601	 10	80.0	14.2	 25
602	 10	49.0	8.9	 25
603	 10	52.0	8.4	 25
604	 10	101.0	24.3	 25
605	 10	60.0	13.4	 25
606	 10	60.0	10.5	 25
607	 10	52.0	9.2	 25
608	 10	56.0	11.0	 25
609	 10	76.0	13.3	 25
610	 10	68.0	9.3	 25
611	 10	63.0	10.3	 25
612	 10	76.0	15.5	 25
613	 10	69.0	11.9	 25
614	 10	69.0	11.6	 25
615	 10	69.0	11.3	 25
616	 10	55.0	9.5	 25
617	 10	96.0	17.6	 25
618	 10	62.0	11.5	 25
619	 10	65.0	13.6	 25
620	 10	89.0	17.1	 25
621	 10	81.0	16.4	 25
622	 10	135.0	15.6	 25
623	 10	60.0	10.7	 25
624	 10	83.0	10.7	 25
625	 10	78.0	11.2	 25
626	 10	60.0	13.6	 25
627	 10	79.0	10.8	 25
628	 10	54.0	11.3	 25
629	 10	75.0	12.1	 25
630	 10	197.0	21.7	 25
631	 10	103.0	26.0	 25
632	 10	74.0	11.5	 25
633	 10	52.0	11.3	 25
634	 10	70.0	13.2	 25
635	 10	127.0	22.7	 25
636	 10	45.0	7.4	 25
637	 10	91.0	14.0	 25
638	 10	52.0	9.9	 25
639	 10	66.0	12.6	 25
640	 10	52.0	11.2	 25
641	 10	72.0	11.2	 25
642	 10	61.0	9.3	 25
643	 10	60.0	11.5	 25
644	 10	50.0	6.4	 25
645	 10	50.0	9.1	 25
646	 10	54.0	10.1	 25
647	 10	52.0	8.9	 25
648	 10	56.0	8.7	 25
649	 10	90.0	11.0	 25
650	 10	58.0	9.0	 25
651	 10	48.0	8.8	 25
652	 10	53.0	10.7	 25
653	 10	563.0	50.9	 25
654	 10	74.0	14.0	 25
655	 10	57.0	10.5	 25
656	 10	57.0	8.9	 25
657	 10	60.0	8.5	 25
658	 10	86.0	17.0	 25
659	 10	81.0	10.9	 25
660	 10	152.0	21.4	 25
661	 10	90.0	11.5	 25
662	 10	63.0	12.7	 25
663	 10	190.0	27.8	 25
664	 10	242.0	22.4	 25
665	 10	252.0	35.9	 25
666	 10	136.0	25.5	 25
667	 10	235.0	34.7	 25
668	 10	100.0	13.8	 25
669	 10	76.0	12.8	 25
670	 10	45.0	6.4	 25
671	 10	49.0	8.6	 25
672	 10	56.0	6.5	 25
673	 10	72.0	10.0	 25
674	 10	74.0	10.0	 25
675	 10	97.0	18.5	 25
676	 10	63.0	12.1	 25
677	 10	54.0	9.7	 25
678	 10	62.0	8.8	 25
679	 10	58.0	8.7	 25
680	 10	89.0	12.7	 25
681	 10	54.0	8.7	 25
682	 10	117.0	20.1	 25
683	 10	50.0	7.6	 25
684	 10	64.0	7.3	 25
685	 10	64.0	12.7	 25
686	 10	51.0	9.6	 25
687	 10	40.0	7.6	 25
688	 10	54.0	8.4	 25
689	 10	82.0	16.0	 25
690	 10	44.0	4.1	 25
691	 10	66.0	9.5	 25
692	 10	108.0	13.7	 25
693	 10	52.0	7.7	 25
694	 10	62.0	11.2	 25
695	 10	5965.0	776.9	 25
696	 10	245.0	35.9	 25
697	 10	67.0	10.3	 25
698	 10	57.0	7.7	 25
699	 10	47.0	7.9	 25
700	 10	61.0	10.4	 25
701	 10	60.0	5.7	 25
702	 10	40.0	6.7	 25
703	 10	64.0	11.5	 25
704	 10	49.0	7.1	 25
705	 10	48.0	8.5	 25
706	 10	93.0	17.9	 25
707	 10	70.0	11.1	 25
708	 10	66.0	10.5	 25
709	 10	53.0	6.7	 25
710	 10	51.0	10.3	 25
711	 10	85.0	12.5	 25
712	 10	62.0	9.7	 25
713	 10	71.0	11.7	 25
714	 10	72.0	9.5	 25
715	 10	1572.0	199.2	 25
716	 10	89.0	14.3	 25
717	 10	94.0	14.1	 25
718	 10	89.0	10.8	 25
719	 10	64.0	7.4	 25
720	 10	60.0	9.1	 25
721	 10	45.0	5.3	 25
722	 10	51.0	7.3	 25
723	 10	60.0	12.2	 25
724	 10	89.0	14.0	 25
725	 10	76.0	8.7	 25
726	 10	86.0	16.1	 25
727	 10	61.0	9.3	 25
728	 10	122.0	17.8	 25
729	 10	103.0	9.1	 25
730	 10	144.0	18.1	 25
731	 10	58.0	10.5	 25
732	 10	45.0	6.4	 25
733	 10	58.0	8.7	 25
734	 10	120.0	13.3	 25
735	 10	448.0	38.6	 25
736	 10	84.0	9.9	 25
737	 10	53.0	7.4	 25
738	 10	66.0	13.2	 25
739	 10	123.0	19.0	 25
740	 10	130.0	15.5	 25
741	 10	51.0	6.3	 25
742	 10	51.0	7.7	 25
743	 10	57.0	9.3	 25
744	 10	70.0	10.2	 25
745	 10	57.0	9.2	 25
746	 10	95.0	16.6	 25
747	 10	47.0	6.1	 25
748	 10	50.0	7.3	 25
749	 10	49.0	7.3	 25
750	 10	57.0	7.9	 25
751	 10	105.0	19.2	 25
752	 10	54.0	8.0	 25
753	 10	60.0	9.0	 25
754	 10	59.0	9.4	 25
755	 10	58.0	8.5	 25
756	 10	63.0	9.4	 25
757	 10	77.0	14.8	 25
758	 10	48.0	7.6	 25
759	 10	46.0	6.4	 25
760	 10	59.0	7.4	 25
761	 10	88.0	13.1	 25
762	 10	65.0	8.6	 25
763	 10	115.0	18.3	 25
764	 10	96.0	22.0	 25
765	 10	65.0	8.8	 25
766	 10	74.0	10.8	 25
767	 10	385.0	83.5	 25
768	 10	57.0	10.3	 25
769	 10	50.0	5.7	 25
770	 10	51.0	7.8	 25
771	 10	66.0	10.7	 25
772	 10	115.0	16.9	 25
773	 10	53.0	8.4	 25
774	 10	62.0	10.6	 25
775	 10	52.0	11.2	 25
776	 10	62.0	8.9	 25
777	 10	56.0	11.2	 25
778	 10	101.0	16.9	 25
779	 10	55.0	7.3	 25
780	 10	47.0	7.2	 25
781	 10	52.0	8.7	 25
782	 10	51.0	7.3	 25
783	 10	72.0	9.6	 25
784	 10	79.0	10.9	 25
785	 10	61.0	8.8	 25
786	 10	65.0	10.9	 25
787	 10	53.0	10.3	 25
788	 10	70.0	10.7	 25
789	 10	75.0	14.4	 25
790	 10	54.0	13.0	 25
791	 10	53.0	7.4	 25
792	 10	49.0	4.8	 25
793	 10	57.0	8.6	 25
794	 10	57.0	8.0	 25
795	 10	47.0	9.8	 25
796	 10	54.0	7.2	 25
797	 10	55.0	8.5	 25
798	 10	4318.0	315.1	 25
799	 10	74.0	11.7	 25
800	 10	67.0	12.9	 25
801	 10	51.0	7.7	 25
802	 10	79.0	12.7	 25
803	 10	49.0	9.3	 25
804	 10	59.0	10.3	 25
805	 10	78.0	11.3	 25
806	 10	316.0	40.1	 25
807	 10	1358.0	116.9	 25
808	 10	151.0	30.2	 25
809	 10	65.0	9.6	 25
810	 10	61.0	14.2	 25
811	 10	54.0	9.9	 25
812	 10	63.0	11.8	 25
813	 10	218.0	26.5	 25
814	 10	92.0	15.1	 25
815	 10	57.0	8.7	 25
816	 10	54.0	11.3	 25
817	 10	106.0	19.1	 25
818	 10	74.0	11.0	 25
819	 10	146.0	19.4	 25
820	 10	75.0	17.2	 25
821	 10	65.0	11.3	 25
822	 10	111.0	23.8	 25
823	 10	78.0	12.3	 25
824	 10	58.0	9.2	 25
825	 10	53.0	8.6	 25
826	 10	42.0	5.5	 25
827	 10	97.0	16.7	 25
828	 10	111.0	24.8	 25
829	 10	72.0	14.0	 25
830	 10	98.0	14.3	 25
831	 10	862.0	112.9	 25
832	 10	103.0	15.6	 25
833	 10	49.0	10.6	 25
834	 10	66.0	11.5	 25
835	 10	60.0	10.7	 25
836	 10	74.0	14.0	 25
837	 10	56.0	10.9	 25
838	 10	62.0	10.6	 25
839	 10	55.0	10.7	 25
840	 10	61.0	11.2	 25
841	 10	71.0	10.8	 25
842	 10	100.0	19.8	 25
843	 10	94.0	12.6	 25
844	 10	169.0	20.3	 25
845	 10	137.0	20.9	 25
846	 10	151.0	23.4	 25
847	 10	66.0	11.8	 25
848	 10	86.0	9.9	 25
849	 10	92.0	12.8	 25
850	 10	58.0	13.9	 25
851	 10	63.0	11.0	 25
852	 10	61.0	11.4	 25
853	 10	68.0	12.7	 25
854	 10	60.0	9.4	 25
855	 10	66.0	10.8	 25
856	 10	62.0	7.7	 25
857	 10	61.0	12.5	 25
858	 10	58.0	8.5	 25
859	 10	58.0	11.8	 25
860	 10	74.0	9.8	 25
861	 10	101.0	14.9	 25
862	 10	83.0	16.9	 25
863	 10	80.0	17.5	 25
864	 10	85.0	16.1	 25
865	 10	55.0	10.6	 25
866	 10	57.0	12.6	 25
867	 10	73.0	14.0	 25
868	 10	65.0	10.9	 25
869	 10	54.0	10.2	 25
870	 10	58.0	12.3	 25
871	 10	53.0	14.6	 25
872	 10	66.0	13.5	 25
873	 10	83.0	12.4	 25
874	 10	59.0	12.4	 25
875	 10	56.0	11.2	 25
876	 10	42.0	9.5	 25
877	 10	50.0	9.6	 25
878	 10	53.0	10.8	 25
879	 10	60.0	10.8	 25
880	 10	72.0	13.1	 25
881	 10	59.0	10.5	 25
882	 10	69.0	11.9	 25
883	 10	60.0	10.1	 25
884	 10	56.0	15.1	 25
885	 10	175.0	29.3	 25
886	 10	114.0	19.2	 25
887	 10	60.0	13.7	 25
888	 10	55.0	7.3	 25
889	 10	57.0	10.8	 25
890	 10	63.0	12.8	 25
891	 10	68.0	15.1	 25
892	 10	101.0	18.9	 25
893	 10	62.0	11.2	 25
894	 10	53.0	12.3	 25
895	 10	58.0	11.2	 25
896	 10	76.0	13.9	 25
897	 10	65.0	12.0	 25
898	 10	175.0	18.8	 25
899	 10	87.0	11.8	 25
900	 10	59.0	8.1	 25
901	 10	76.0	14.2	 25
902	 10	53.0	7.9	 25
903	 10	41.0	10.5	 25
904	 10	66.0	14.3	 25
905	 10	57.0	11.5	 25
906	 10	57.0	11.2	 25
907	 10	104.0	15.3	 25
908	 10	73.0	14.1	 25
909	 10	74.0	12.5	 25
910	 10	48.0	9.4	 25
911	 10	41.0	6.4	 25
912	 10	50.0	8.7	 25
913	 10	84.0	13.9	 25
914	 10	121.0	19.6	 25
915	 10	60.0	13.4	 25
916	 10	71.0	8.7	 25
917	 10	55.0	8.6	 25
918	 10	138.0	25.9	 25
919	 10	55.0	9.2	 25
920	 10	80.0	15.5	 25
921	 10	50.0	7.7	 25
922	 10	69.0	8.5	 25
923	 10	50.0	8.5	 25
924	 10	124.0	22.7	 25
925	 10	53.0	8.5	 25
926	 10	77.0	10.2	 25
927	 10	93.0	17.0	 25
928	 10	77.0	14.2	 25
929	 10	279.0	48.5	 25
930	 10	65.0	9.8	 25
931	 10	56.0	9.7	 25
932	 10	45.0	6.3	 25
933	 10	52.0	8.1	 25
934	 10	77.0	17.7	 25
935	 10	89.0	16.8	 25
936	 10	61.0	11.1	 25
937	 10	51.0	6.6	 25
938	 10	67.0	11.8	 25
939	 10	158.0	18.5	 25
940	 10	58.0	8.8	 25
941	 10	77.0	16.2	 25
942	 10	153.0	17.8	 25
943	 10	77.0	10.9	 25
944	 10	163.0	26.9	 25
945	 10	74.0	11.2	 25
946	 10	61.0	8.1	 25
947	 10	128.0	24.5	 25
948	 10	94.0	18.1	 25
949	 10	88.0	12.6	 25
950	 10	110.0	22.2	 25
951	 10	187.0	19.4	 25
952	 10	88.0	12.4	 25
953	 10	63.0	11.1	 25
954	 10	53.0	11.3	 25
955	 10	63.0	14.2	 25
956	 10	80.0	14.6	 25
957	 10	59.0	9.6	 25
958	 10	55.0	11.8	 25
959	 10	51.0	6.2	 25
960	 10	60.0	7.3	 25
961	 10	143.0	17.5	 25
962	 10	72.0	12.9	 25
963	 10	66.0	10.8	 25
964	 10	104.0	16.3	 25
965	 10	72.0	10.8	 25
966	 10	52.0	10.0	 25
967	 10	52.0	8.7	 25
968	 10	108.0	14.3	 25
969	 10	386.0	72.1	 25
970	 10	59.0	13.0	 25
971	 10	62.0	8.4	 25
972	 10	105.0	19.2	 25
973	 10	51.0	6.8	 25
974	 10	49.0	8.1	 25
975	 10	48.0	7.2	 25
976	 10	98.0	22.5	 25
977	 10	44.0	5.8	 25
978	 10	50.0	7.4	 25
979	 10	61.0	10.2	 25
980	 10	81.0	12.8	 25
981	 10	78.0	9.9	 25
982	 10	126.0	19.5	 25
983	 10	85.0	17.6	 25
984	 10	58.0	10.2	 25
985	 10	66.0	11.3	 25
986	 10	75.0	15.5	 25
987	 10	77.0	9.3	 25
988	 10	53.0	11.6	 25
989	 10	51.0	11.0	 25
990	 10	78.0	14.0	 25
991	 10	56.0	8.8	 25
992	 10	49.0	7.2	 25
993	 10	58.0	11.4	 25
994	 10	544.0	199.8	 25
995	 10	58.0	8.9	 25
996	 10	48.0	7.2	 25
997	 10	52.0	8.7	 25
998	 10	65.0	13.9	 25
999	 10	1512.0	142.2	 25
1000	 10	1517.0	110.0	 25
1001	 10	3893.0	514.5	 25
  0	 11	73.0	14.6	 25
  1	 11	57.0	10.2	 25
  2	 11	72.0	10.7	 25
  3	 11	125.0	20.4	 25
  4	 11	71.0	14.0	 25
  5	 11	75.0	14.4	 25
  6	 11	85.0	15.7	 25
  7	 11	116.0	24.7	 25
  8	 11	68.0	9.4	 25
  9	 11	64.0	13.5	 25
 10	 11	44.0	6.3	 25
 11	 11	66.0	10.3	 25
 12	 11	69.0	9.4	 25
 13	 11	3376.0	538.9	 25
 14	 11	3382.0	476.1	 25
 15	 11	3348.0	456.5	 25
 16	 11	64.0	8.9	 25
 17	 11	66.0	10.4	 25
 18	 11	56.0	11.2	 25
 19	 11	3250.0	595.4	 25
 20	 11	3435.0	622.7	 25
 21	 11	3522.0	673.5	 25
 22	 11	56.0	9.3	 25
 23	 11	70.0	8.6	 25
 24	 11	3200.0	622.9	 25
 25	 11	59.0	13.7	 25
 26	 11	59.0	11.6	 25
 27	 11	50.0	7.4	 25
 28	 11	3321.0	585.6	 25
 29	 11	72.0	8.7	 25
 30	 11	62.0	10.5	 25
 31	 11	3416.0	446.4	 25
 32	 11	3297.0	434.8	 25
 33	 11	3504.0	461.8	 25
 34	 11	73.0	10.5	 25
 35	 11	67.0	9.5	 25
 36	 11	81.0	16.6	 25
 37	 11	3279.0	473.4	 25
 38	 11	3292.0	484.5	 25
 39	 11	3252.0	506.0	 25
 40	 11	60.0	9.4	 25
 41	 11	87.0	20.3	 25
 42	 11	3396.0	680.4	 25
 43	 11	67.0	8.1	 25
 44	 11	48.0	6.5	 25
 45	 11	67.0	9.2	 25
 46	 11	3405.0	588.4	 25
 47	 11	77.0	12.9	 25
 48	 11	57.0	8.6	 25
 49	 11	58.0	8.8	 25
 50	 11	3296.0	570.1	 25
 51	 11	69.0	14.7	 25
 52	 11	52.0	7.5	 25
 53	 11	73.0	10.0	 25
 54	 11	3376.0	512.1	 25
 55	 11	62.0	12.3	 25
 56	 11	58.0	13.7	 25
 57	 11	66.0	11.2	 25
 58	 11	55.0	7.4	 25
 59	 11	59.0	8.3	 25
 60	 11	69.0	12.6	 25
 61	 11	58.0	9.3	 25
 62	 11	3371.0	580.2	 25
 63	 11	56.0	9.8	 25
 64	 11	57.0	8.2	 25
 65	 11	60.0	8.3	 25
 66	 11	3479.0	505.7	 25
 67	 11	84.0	9.8	 25
 68	 11	60.0	10.1	 25
 69	 11	3153.0	516.8	 25
 70	 11	3268.0	536.0	 25
 71	 11	3379.0	605.9	 25
 72	 11	70.0	10.4	 25
 73	 11	73.0	11.4	 25
 74	 11	60.0	9.0	 25
 75	 11	3263.0	503.1	 25
 76	 11	3407.0	477.1	 25
 77	 11	81.0	16.8	 25
 78	 11	3423.0	525.9	 25
 79	 11	89.0	18.4	 25
 80	 11	3475.0	574.3	 25
 81	 11	3394.0	493.6	 25
 82	 11	3497.0	588.1	 25
 83	 11	79.0	17.7	 25
 84	 11	50.0	5.5	 25
 85	 11	63.0	8.3	 25
 86	 11	63.0	13.1	 25
 87	 11	3529.0	766.9	 25
 88	 11	3406.0	706.6	 25
 89	 11	3361.0	720.7	 25
 90	 11	55.0	5.4	 25
 91	 11	61.0	7.4	 25
 92	 11	65.0	8.2	 25
 93	 11	64.0	10.5	 25
 94	 11	60.0	12.6	 25
 95	 11	62.0	12.1	 25
 96	 11	68.0	12.6	 25
 97	 11	3488.0	589.7	 25
 98	 11	62.0	11.8	 25
 99	 11	65.0	14.0	 25
100	 11	64.0	10.6	 25
101	 11	3541.0	533.0	 25
102	 11	3513.0	569.8	 25
103	 11	64.0	9.0	 25
104	 11	55.0	7.3	 25
105	 11	63.0	9.5	 25
106	 11	58.0	9.0	 25
107	 11	3440.0	512.2	 25
108	 11	3542.0	519.5	 25
109	 11	58.0	8.3	 25
110	 11	64.0	9.4	 25
111	 11	73.0	13.7	 25
112	 11	56.0	8.5	 25
113	 11	65.0	7.3	 25
114	 11	3432.0	537.5	 25
115	 11	3652.0	636.3	 25
116	 11	3651.0	667.3	 25
117	 11	3439.0	652.9	 25
118	 11	3699.0	646.3	 25
119	 11	65.0	9.4	 25
120	 11	63.0	10.8	 25
121	 11	75.0	8.3	 25
122	 11	71.0	12.9	 25
123	 11	120.0	18.3	 25
124	 11	51.0	7.8	 25
125	 11	109.0	20.0	 25
126	 11	108.0	12.3	 25
127	 11	47.0	5.3	 25
128	 11	113.0	22.2	 25
129	 11	76.0	11.9	 25
130	 11	73.0	14.9	 25
131	 11	74.0	12.1	 25
132	 11	1027.0	113.4	 25
133	 11	58.0	7.6	 25
134	 11	79.0	10.6	 25
135	 11	70.0	14.7	 25
136	 11	55.0	9.2	 25
137	 11	45.0	6.2	 25
138	 11	833.0	105.3	 25
139	 11	56.0	10.5	 25
140	 11	105.0	13.7	 25
141	 11	103.0	14.9	 25
142	 11	577.0	76.3	 25
143	 11	194.0	21.0	 25
144	 11	122.0	11.0	 25
145	 11	88.0	11.5	 25
146	 11	47.0	8.3	 25
147	 11	69.0	7.8	 25
148	 11	57.0	9.7	 25
149	 11	84.0	9.0	 25
150	 11	98.0	17.4	 25
151	 11	57.0	8.8	 25
152	 11	74.0	12.6	 25
153	 11	54.0	6.8	 25
154	 11	61.0	8.9	 25
155	 11	76.0	11.1	 25
156	 11	50.0	8.2	 25
157	 11	50.0	5.4	 25
158	 11	60.0	9.3	 25
159	 11	88.0	14.1	 25
160	 11	251.0	32.8	 25
161	 11	68.0	9.0	 25
162	 11	48.0	8.6	 25
163	 11	50.0	6.6	 25
164	 11	180.0	29.4	 25
165	 11	69.0	10.1	 25
166	 11	57.0	7.3	 25
167	 11	55.0	8.4	 25
168	 11	50.0	9.1	 25
169	 11	54.0	7.0	 25
170	 11	64.0	7.8	 25
171	 11	50.0	7.7	 25
172	 11	48.0	8.3	 25
173	 11	48.0	6.4	 25
174	 11	59.0	5.8	 25
175	 11	68.0	8.8	 25
176	 11	77.0	13.8	 25
177	 11	64.0	7.5	 25
178	 11	73.0	6.8	 25
179	 11	83.0	14.1	 25
180	 11	50.0	9.2	 25
181	 11	58.0	6.8	 25
182	 11	72.0	12.6	 25
183	 11	216.0	37.7	 25
184	 11	85.0	14.8	 25
185	 11	64.0	7.0	 25
186	 11	57.0	10.1	 25
187	 11	171.0	26.3	 25
188	 11	64.0	12.5	 25
189	 11	62.0	9.3	 25
190	 11	56.0	9.2	 25
191	 11	47.0	6.9	 25
192	 11	140.0	23.9	 25
193	 11	65.0	8.0	 25
194	 11	56.0	9.3	 25
195	 11	82.0	10.4	 25
196	 11	64.0	9.1	 25
197	 11	99.0	18.9	 25
198	 11	79.0	9.8	 25
199	 11	54.0	7.4	 25
200	 11	97.0	10.9	 25
201	 11	94.0	18.8	 25
202	 11	207.0	28.2	 25
203	 11	136.0	17.5	 25
204	 11	81.0	13.8	 25
205	 11	85.0	19.9	 25
206	 11	69.0	9.6	 25
207	 11	69.0	7.1	 25
208	 11	83.0	8.9	 25
209	 11	78.0	9.8	 25
210	 11	67.0	17.0	 25
211	 11	58.0	12.6	 25
212	 11	56.0	8.4	 25
213	 11	47.0	6.4	 25
214	 11	173.0	24.6	 25
215	 11	280.0	43.3	 25
216	 11	136.0	20.6	 25
217	 11	67.0	9.6	 25
218	 11	388.0	29.6	 25
219	 11	251.0	35.4	 25
220	 11	72.0	10.0	 25
221	 11	57.0	7.1	 25
222	 11	75.0	8.0	 25
223	 11	56.0	12.8	 25
224	 11	65.0	15.2	 25
225	 11	4675.0	795.8	 25
226	 11	63.0	9.3	 25
227	 11	101.0	13.4	 25
228	 11	314.0	58.9	 25
229	 11	66.0	8.8	 25
230	 11	75.0	10.6	 25
231	 11	65.0	10.5	 25
232	 11	162.0	33.4	 25
233	 11	80.0	14.7	 25
234	 11	54.0	9.6	 25
235	 11	48.0	8.6	 25
236	 11	54.0	8.6	 25
237	 11	45.0	6.3	 25
238	 11	139.0	18.8	 25
239	 11	75.0	12.3	 25
240	 11	46.0	6.9	 25
241	 11	60.0	5.8	 25
242	 11	62.0	13.2	 25
243	 11	89.0	10.9	 25
244	 11	355.0	43.2	 25
245	 11	49.0	8.7	 25
246	 11	93.0	18.6	 25
247	 11	74.0	14.6	 25
248	 11	60.0	11.0	 25
249	 11	76.0	13.5	 25
250	 11	66.0	12.1	 25
251	 11	65.0	11.8	 25
252	 11	59.0	10.4	 25
253	 11	60.0	11.0	 25
254	 11	71.0	17.2	 25
255	 11	64.0	11.6	 25
256	 11	103.0	15.8	 25
257	 11	45.0	8.4	 25
258	 11	53.0	12.2	 25
259	 11	58.0	11.0	 25
260	 11	62.0	6.7	 25
261	 11	82.0	12.3	 25
262	 11	59.0	9.0	 25
263	 11	72.0	10.6	 25
264	 11	125.0	21.0	 25
265	 11	63.0	8.4	 25
266	 11	66.0	12.4	 25
267	 11	71.0	13.5	 25
268	 11	68.0	8.9	 25
269	 11	86.0	13.4	 25
270	 11	56.0	12.7	 25
271	 11	81.0	14.6	 25
272	 11	61.0	9.8	 25
273	 11	66.0	14.0	 25
274	 11	48.0	7.1	 25
275	 11	76.0	12.8	 25
276	 11	50.0	9.2	 25
277	 11	49.0	6.5	 25
278	 11	49.0	7.3	 25
279	 11	55.0	10.0	 25
280	 11	93.0	16.0	 25
281	 11	51.0	7.9	 25
282	 11	65.0	10.7	 25
283	 11	78.0	12.9	 25
284	 11	68.0	7.3	 25
285	 11	117.0	26.0	 25
286	 11	342.0	50.6	 25
287	 11	57.0	10.4	 25
288	 11	434.0	57.7	 25
289	 11	67.0	11.3	 25
290	 11	63.0	10.4	 25
291	 11	78.0	14.2	 25
292	 11	85.0	16.2	 25
293	 11	115.0	22.7	 25
294	 11	113.0	19.2	 25
295	 11	118.0	19.2	 25
296	 11	74.0	12.3	 25
297	 11	199.0	15.2	 25
298	 11	58.0	12.5	 25
299	 11	155.0	23.2	 25
300	 11	116.0	19.6	 25
301	 11	58.0	10.5	 25
302	 11	59.0	11.4	 25
303	 11	392.0	63.8	 25
304	 11	84.0	13.4	 25
305	 11	59.0	9.1	 25
306	 11	45.0	5.9	 25
307	 11	48.0	7.5	 25
308	 11	52.0	9.9	 25
309	 11	54.0	7.5	 25
310	 11	52.0	7.2	 25
311	 11	68.0	9.5	 25
312	 11	65.0	12.2	 25
313	 11	65.0	15.0	 25
314	 11	591.0	99.6	 25
315	 11	79.0	16.6	 25
316	 11	50.0	11.8	 25
317	 11	537.0	87.2	 25
318	 11	84.0	11.1	 25
319	 11	85.0	14.4	 25
320	 11	59.0	13.5	 25
321	 11	59.0	10.5	 25
322	 11	52.0	8.7	 25
323	 11	80.0	16.1	 25
324	 11	75.0	14.1	 25
325	 11	53.0	8.2	 25
326	 11	103.0	25.2	 25
327	 11	75.0	9.8	 25
328	 11	63.0	12.0	 25
329	 11	262.0	44.1	 25
330	 11	70.0	12.0	 25
331	 11	66.0	11.8	 25
332	 11	101.0	21.6	 25
333	 11	75.0	8.9	 25
334	 11	51.0	8.8	 25
335	 11	61.0	15.1	 25
336	 11	54.0	9.7	 25
337	 11	59.0	10.8	 25
338	 11	74.0	17.0	 25
339	 11	72.0	10.6	 25
340	 11	85.0	15.5	 25
341	 11	66.0	10.3	 25
342	 11	49.0	5.7	 25
343	 11	118.0	21.3	 25
344	 11	115.0	22.1	 25
345	 11	74.0	8.3	 25
346	 11	69.0	11.9	 25
347	 11	45.0	6.8	 25
348	 11	44.0	8.3	 25
349	 11	48.0	10.0	 25
350	 11	81.0	15.3	 25
351	 11	56.0	10.4	 25
352	 11	52.0	8.3	 25
353	 11	167.0	33.3	 25
354	 11	158.0	24.8	 25
355	 11	64.0	11.6	 25
356	 11	78.0	15.0	 25
357	 11	514.0	81.6	 25
358	 11	63.0	9.9	 25
359	 11	49.0	8.5	 25
360	 11	58.0	11.3	 25
361	 11	342.0	53.4	 25
362	 11	120.0	24.0	 25
363	 11	176.0	30.6	 25
364	 11	72.0	11.1	 25
365	 11	96.0	16.5	 25
366	 11	128.0	20.0	 25
367	 11	52.0	10.9	 25
368	 11	102.0	18.6	 25
369	 11	68.0	9.3	 25
370	 11	83.0	15.4	 25
371	 11	95.0	12.4	 25
372	 11	59.0	10.3	 25
373	 11	63.0	11.8	 25
374	 11	58.0	11.4	 25
375	 11	76.0	9.7	 25
376	 11	55.0	10.6	 25
377	 11	99.0	19.4	 25
378	 11	68.0	12.2	 25
379	 11	75.0	9.5	 25
380	 11	60.0	11.1	 25
381	 11	319.0	56.7	 25
382	 11	133.0	19.9	 25
383	 11	169.0	26.1	 25
384	 11	61.0	11.0	 25
385	 11	44.0	8.8	 25
386	 11	70.0	12.8	 25
387	 11	59.0	8.8	 25
388	 11	48.0	10.8	 25
389	 11	58.0	9.6	 25
390	 11	65.0	11.7	 25
391	 11	92.0	18.5	 25
392	 11	98.0	15.6	 25
393	 11	252.0	40.0	 25
394	 11	93.0	13.0	 25
395	 11	53.0	11.1	 25
396	 11	64.0	14.5	 25
397	 11	164.0	25.5	 25
398	 11	79.0	9.7	 25
399	 11	116.0	18.5	 25
400	 11	70.0	9.3	 25
401	 11	58.0	9.2	 25
402	 11	57.0	9.1	 25
403	 11	63.0	11.3	 25
404	 11	50.0	5.6	 25
405	 11	47.0	9.5	 25
406	 11	49.0	7.5	 25
407	 11	66.0	12.8	 25
408	 11	53.0	9.1	 25
409	 11	49.0	6.9	 25
410	 11	105.0	16.2	 25
411	 11	77.0	12.2	 25
412	 11	65.0	11.0	 25
413	 11	82.0	16.0	 25
414	 11	63.0	9.6	 25
415	 11	57.0	13.0	 25
416	 11	75.0	7.7	 25
417	 11	92.0	20.7	 25
418	 11	252.0	19.8	 25
419	 11	1879.0	287.2	 25
420	 11	92.0	14.6	 25
421	 11	105.0	11.5	 25
422	 11	107.0	13.1	 25
423	 11	50.0	7.9	 25
424	 11	71.0	8.5	 25
425	 11	60.0	9.5	 25
426	 11	71.0	11.1	 25
427	 11	232.0	22.2	 25
428	 11	97.0	16.3	 25
429	 11	100.0	16.1	 25
430	 11	748.0	145.3	 25
431	 11	65.0	6.4	 25
432	 11	101.0	13.3	 25
433	 11	86.0	20.2	 25
434	 11	60.0	10.1	 25
435	 11	53.0	9.1	 25
436	 11	66.0	8.7	 25
437	 11	64.0	7.1	 25
438	 11	76.0	11.5	 25
439	 11	55.0	8.6	 25
440	 11	52.0	6.9	 25
441	 11	57.0	9.6	 25
442	 11	164.0	28.5	 25
443	 11	55.0	8.2	 25
444	 11	57.0	9.2	 25
445	 11	62.0	10.6	 25
446	 11	45.0	8.6	 25
447	 11	76.0	11.4	 25
448	 11	100.0	9.3	 25
449	 11	46.0	8.9	 25
450	 11	65.0	11.5	 25
451	 11	53.0	7.6	 25
452	 11	66.0	11.0	 25
453	 11	180.0	30.2	 25
454	 11	62.0	9.9	 25
455	 11	58.0	9.1	 25
456	 11	46.0	7.3	 25
457	 11	47.0	4.7	 25
458	 11	46.0	7.1	 25
459	 11	48.0	7.1	 25
460	 11	114.0	15.9	 25
461	 11	84.0	12.3	 25
462	 11	63.0	9.2	 25
463	 11	64.0	8.1	 25
464	 11	198.0	28.1	 25
465	 11	53.0	5.9	 25
466	 11	53.0	11.8	 25
467	 11	52.0	7.6	 25
468	 11	57.0	8.8	 25
469	 11	76.0	9.3	 25
470	 11	230.0	34.7	 25
471	 11	56.0	5.4	 25
472	 11	59.0	10.1	 25
473	 11	48.0	9.5	 25
474	 11	358.0	63.3	 25
475	 11	64.0	7.3	 25
476	 11	53.0	9.1	 25
477	 11	47.0	6.7	 25
478	 11	78.0	17.6	 25
479	 11	63.0	9.2	 25
480	 11	64.0	6.2	 25
481	 11	66.0	9.1	 25
482	 11	65.0	10.4	 25
483	 11	64.0	9.8	 25
484	 11	52.0	8.6	 25
485	 11	46.0	7.7	 25
486	 11	69.0	14.2	 25
487	 11	68.0	13.5	 25
488	 11	182.0	29.3	 25
489	 11	63.0	11.5	 25
490	 11	66.0	10.7	 25
491	 11	68.0	10.0	 25
492	 11	64.0	6.3	 25
493	 11	109.0	20.8	 25
494	 11	75.0	12.0	 25
495	 11	3390.0	567.9	 25
496	 11	114.0	14.0	 25
497	 11	67.0	11.9	 25
498	 11	52.0	8.6	 25
499	 11	56.0	8.6	 25
500	 11	50.0	8.0	 25
501	 11	63.0	7.9	 25
502	 11	102.0	13.7	 25
503	 11	196.0	30.8	 25
504	 11	66.0	13.3	 25
505	 11	114.0	19.8	 25
506	 11	47.0	8.2	 25
507	 11	57.0	5.9	 25
508	 11	232.0	37.1	 25
509	 11	85.0	11.8	 25
510	 11	66.0	12.0	 25
511	 11	167.0	28.4	 25
512	 11	52.0	8.9	 25
513	 11	78.0	12.6	 25
514	 11	63.0	9.3	 25
515	 11	50.0	3.8	 25
516	 11	55.0	10.0	 25
517	 11	61.0	9.6	 25
518	 11	96.0	17.6	 25
519	 11	86.0	9.1	 25
520	 11	85.0	10.3	 25
521	 11	101.0	21.9	 25
522	 11	50.0	7.3	 25
523	 11	271.0	52.9	 25
524	 11	104.0	14.7	 25
525	 11	108.0	16.2	 25
526	 11	59.0	6.6	 25
527	 11	99.0	14.2	 25
528	 11	68.0	7.8	 25
529	 11	79.0	5.4	 25
530	 11	62.0	10.5	 25
531	 11	429.0	61.1	 25
532	 11	194.0	26.3	 25
533	 11	116.0	20.9	 25
534	 11	53.0	6.2	 25
535	 11	50.0	7.2	 25
536	 11	68.0	8.4	 25
537	 11	104.0	14.6	 25
538	 11	138.0	13.4	 25
539	 11	984.0	139.9	 25
540	 11	181.0	29.3	 25
541	 11	48.0	6.8	 25
542	 11	58.0	11.5	 25
543	 11	69.0	10.3	 25
544	 11	53.0	9.4	 25
545	 11	62.0	7.7	 25
546	 11	82.0	16.7	 25
547	 11	66.0	12.5	 25
548	 11	65.0	10.0	 25
549	 11	50.0	6.5	 25
550	 11	50.0	8.9	 25
551	 11	58.0	8.0	 25
552	 11	55.0	6.1	 25
553	 11	56.0	7.6	 25
554	 11	49.0	8.4	 25
555	 11	53.0	6.6	 25
556	 11	53.0	9.2	 25
557	 11	68.0	11.9	 25
558	 11	71.0	12.0	 25
559	 11	68.0	10.1	 25
560	 11	51.0	8.7	 25
561	 11	122.0	22.1	 25
562	 11	256.0	37.0	 25
563	 11	83.0	14.7	 25
564	 11	96.0	18.2	 25
565	 11	82.0	12.3	 25
566	 11	56.0	8.2	 25
567	 11	68.0	9.5	 25
568	 11	64.0	12.0	 25
569	 11	75.0	11.3	 25
570	 11	62.0	9.7	 25
571	 11	54.0	7.7	 25
572	 11	49.0	9.4	 25
573	 11	59.0	11.1	 25
574	 11	70.0	12.4	 25
575	 11	74.0	8.2	 25
576	 11	104.0	16.3	 25
577	 11	251.0	44.0	 25
578	 11	78.0	10.8	 25
579	 11	79.0	11.3	 25
580	 11	66.0	11.9	 25
581	 11	46.0	5.4	 25
582	 11	105.0	12.5	 25
583	 11	50.0	7.2	 25
584	 11	59.0	10.0	 25
585	 11	56.0	8.9	 25
586	 11	109.0	21.0	 25
587	 11	65.0	11.8	 25
588	 11	83.0	13.6	 25
589	 11	57.0	6.3	 25
590	 11	56.0	7.0	 25
591	 11	135.0	19.3	 25
592	 11	99.0	11.7	 25
593	 11	140.0	18.1	 25
594	 11	49.0	8.0	 25
595	 11	86.0	15.4	 25
596	 11	6104.0	861.0	 25
597	 11	63.0	8.4	 25
598	 11	151.0	25.6	 25
599	 11	145.0	25.3	 25
600	 11	65.0	13.4	 25
601	 11	128.0	27.5	 25
602	 11	63.0	6.7	 25
603	 11	78.0	12.1	 25
604	 11	68.0	10.7	 25
605	 11	62.0	11.5	 25
606	 11	50.0	8.6	 25
607	 11	49.0	8.3	 25
608	 11	61.0	8.8	 25
609	 11	66.0	9.7	 25
610	 11	42.0	6.3	 25
611	 11	51.0	7.6	 25
612	 11	103.0	18.8	 25
613	 11	64.0	12.4	 25
614	 11	83.0	14.8	 25
615	 11	52.0	8.1	 25
616	 11	56.0	6.8	 25
617	 11	96.0	16.5	 25
618	 11	71.0	11.3	 25
619	 11	72.0	9.5	 25
620	 11	66.0	7.3	 25
621	 11	120.0	18.2	 25
622	 11	56.0	8.0	 25
623	 11	56.0	9.6	 25
624	 11	99.0	15.0	 25
625	 11	55.0	8.0	 25
626	 11	52.0	5.7	 25
627	 11	71.0	14.4	 25
628	 11	35.0	6.6	 25
629	 11	39.0	4.4	 25
630	 11	65.0	12.4	 25
631	 11	148.0	25.4	 25
632	 11	61.0	9.5	 25
633	 11	57.0	8.3	 25
634	 11	63.0	11.2	 25
635	 11	201.0	36.2	 25
636	 11	54.0	10.6	 25
637	 11	128.0	22.7	 25
638	 11	61.0	8.8	 25
639	 11	69.0	14.8	 25
640	 11	1321.0	291.4	 25
641	 11	60.0	14.5	 25
642	 11	65.0	9.4	 25
643	 11	60.0	10.7	 25
644	 11	65.0	9.2	 25
645	 11	50.0	10.8	 25
646	 11	49.0	6.4	 25
647	 11	63.0	9.7	 25
648	 11	72.0	10.4	 25
649	 11	55.0	7.4	 25
650	 11	55.0	9.2	 25
651	 11	62.0	9.0	 25
652	 11	71.0	10.7	 25
653	 11	73.0	11.6	 25
654	 11	65.0	9.3	 25
655	 11	124.0	19.2	 25
656	 11	150.0	35.2	 25
657	 11	130.0	19.1	 25
658	 11	79.0	15.1	 25
659	 11	59.0	10.2	 25
660	 11	88.0	14.6	 25
661	 11	67.0	14.2	 25
662	 11	60.0	12.9	 25
663	 11	53.0	11.1	 25
664	 11	54.0	8.8	 25
665	 11	63.0	13.6	 25
666	 11	864.0	117.4	 25
667	 11	63.0	9.2	 25
668	 11	140.0	26.0	 25
669	 11	953.0	188.3	 25
670	 11	58.0	9.4	 25
671	 11	55.0	9.7	 25
672	 11	135.0	29.6	 25
673	 11	130.0	21.3	 25
674	 11	60.0	10.6	 25
675	 11	159.0	31.4	 25
676	 11	68.0	15.9	 25
677	 11	110.0	17.3	 25
678	 11	55.0	12.4	 25
679	 11	54.0	10.9	 25
680	 11	48.0	10.8	 25
681	 11	265.0	46.5	 25
682	 11	51.0	10.3	 25
683	 11	55.0	10.5	 25
684	 11	45.0	9.3	 25
685	 11	64.0	11.6	 25
686	 11	61.0	12.3	 25
687	 11	90.0	16.4	 25
688	 11	52.0	9.1	 25
689	 11	82.0	17.3	 25
690	 11	342.0	63.8	 25
691	 11	883.0	84.5	 25
692	 11	442.0	61.9	 25
693	 11	93.0	15.1	 25
694	 11	281.0	62.0	 25
695	 11	296.0	38.4	 25
696	 11	97.0	16.3	 25
697	 11	67.0	12.6	 25
698	 11	54.0	10.6	 25
699	 11	74.0	11.3	 25
700	 11	200.0	38.2	 25
701	 11	61.0	10.5	 25
702	 11	66.0	13.5	 25
703	 11	69.0	12.9	 25
704	 11	79.0	13.8	 25
705	 11	53.0	11.3	 25
706	 11	104.0	18.8	 25
707	 11	74.0	13.8	 25
708	 11	60.0	10.7	 25
709	 11	60.0	11.1	 25
710	 11	67.0	13.0	 25
711	 11	82.0	17.4	 25
712	 11	68.0	11.6	 25
713	 11	411.0	100.6	 25
714	 11	57.0	9.3	 25
715	 11	80.0	11.1	 25
716	 11	89.0	14.7	 25
717	 11	83.0	11.2	 25
718	 11	129.0	21.1	 25
719	 11	147.0	26.0	 25
720	 11	126.0	20.9	 25
721	 11	1685.0	290.0	 25
722	 11	55.0	11.4	 25
723	 11	55.0	8.1	 25
724	 11	50.0	8.7	 25
725	 11	57.0	9.7	 25
726	 11	46.0	9.3	 25
727	 11	76.0	12.8	 25
728	 11	139.0	23.1	 25
729	 11	147.0	29.3	 25
730	 11	94.0	16.0	 25
731	 11	168.0	39.2	 25
732	 11	76.0	15.6	 25
733	 11	63.0	9.7	 25
734	 11	52.0	11.3	 25
735	 11	703.0	82.9	 25
736	 11	84.0	15.2	 25
737	 11	101.0	19.8	 25
738	 11	54.0	11.9	 25
739	 11	44.0	7.3	 25
740	 11	68.0	10.6	 25
741	 11	61.0	11.6	 25
742	 11	47.0	9.9	 25
743	 11	1681.0	387.4	 25
744	 11	59.0	11.7	 25
745	 11	48.0	8.7	 25
746	 11	44.0	8.6	 25
747	 11	67.0	11.7	 25
748	 11	82.0	14.4	 25
749	 11	135.0	18.9	 25
750	 11	170.0	32.1	 25
751	 11	61.0	11.6	 25
752	 11	46.0	7.0	 25
753	 11	95.0	12.2	 25
754	 11	46.0	10.6	 25
755	 11	49.0	6.5	 25
756	 11	49.0	7.9	 25
757	 11	108.0	28.3	 25
758	 11	57.0	11.6	 25
759	 11	51.0	7.8	 25
760	 11	109.0	16.9	 25
761	 11	61.0	10.7	 25
762	 11	59.0	7.1	 25
763	 11	82.0	18.8	 25
764	 11	97.0	15.4	 25
765	 11	56.0	8.2	 25
766	 11	51.0	5.6	 25
767	 11	68.0	9.4	 25
768	 11	48.0	9.1	 25
769	 11	196.0	26.0	 25
770	 11	83.0	11.8	 25
771	 11	77.0	10.1	 25
772	 11	82.0	15.7	 25
773	 11	59.0	8.3	 25
774	 11	55.0	11.3	 25
775	 11	73.0	12.0	 25
776	 11	58.0	9.6	 25
777	 11	43.0	7.0	 25
778	 11	53.0	7.1	 25
779	 11	222.0	38.0	 25
780	 11	46.0	7.9	 25
781	 11	51.0	9.0	 25
782	 11	72.0	11.6	 25
783	 11	72.0	16.6	 25
784	 11	78.0	14.3	 25
785	 11	61.0	9.1	 25
786	 11	51.0	6.3	 25
787	 11	147.0	23.4	 25
788	 11	45.0	7.6	 25
789	 11	51.0	9.9	 25
790	 11	114.0	18.5	 25
791	 11	72.0	12.5	 25
792	 11	113.0	16.4	 25
793	 11	67.0	11.8	 25
794	 11	67.0	12.4	 25
795	 11	59.0	9.1	 25
796	 11	54.0	6.6	 25
797	 11	63.0	9.6	 25
798	 11	339.0	49.3	 25
799	 11	54.0	12.0	 25
800	 11	52.0	8.2	 25
801	 11	68.0	8.7	 25
802	 11	836.0	128.0	 25
803	 11	51.0	9.2	 25
804	 11	93.0	14.4	 25
805	 11	65.0	12.8	 25
806	 11	120.0	14.8	 25
807	 11	59.0	9.6	 25
808	 11	59.0	9.8	 25
809	 11	58.0	8.9	 25
810	 11	392.0	69.1	 25
811	 11	65.0	7.8	 25
812	 11	110.0	19.3	 25
813	 11	118.0	19.4	 25
814	 11	68.0	7.8	 25
815	 11	6944.0	1025.4	 25
816	 11	247.0	31.8	 25
817	 11	80.0	12.1	 25
818	 11	66.0	10.1	 25
819	 11	56.0	13.3	 25
820	 11	69.0	12.0	 25
821	 11	76.0	12.2	 25
822	 11	56.0	6.5	 25
823	 11	60.0	10.1	 25
824	 11	57.0	7.3	 25
825	 11	59.0	7.7	 25
826	 11	62.0	9.0	 25
827	 11	69.0	11.1	 25
828	 11	59.0	7.2	 25
829	 11	75.0	14.7	 25
830	 11	94.0	27.5	 25
831	 11	50.0	6.1	 25
832	 11	54.0	9.9	 25
833	 11	476.0	93.9	 25
834	 11	102.0	21.8	 25
835	 11	56.0	7.4	 25
836	 11	70.0	10.4	 25
837	 11	49.0	8.9	 25
838	 11	52.0	9.6	 25
839	 11	46.0	7.2	 25
840	 11	104.0	17.0	 25
841	 11	47.0	6.4	 25
842	 11	43.0	4.3	 25
843	 11	57.0	11.4	 25
844	 11	75.0	13.0	 25
845	 11	61.0	9.9	 25
846	 11	150.0	41.6	 25
847	 11	54.0	11.4	 25
848	 11	143.0	16.7	 25
849	 11	259.0	40.7	 25
850	 11	56.0	6.4	 25
851	 11	58.0	8.8	 25
852	 11	55.0	6.5	 25
853	 11	54.0	6.5	 25
854	 11	53.0	8.4	 25
855	 11	58.0	9.6	 25
856	 11	73.0	11.3	 25
857	 11	84.0	9.7	 25
858	 11	90.0	14.5	 25
859	 11	79.0	13.5	 25
860	 11	93.0	16.1	 25
861	 11	57.0	9.4	 25
862	 11	72.0	12.5	 25
863	 11	58.0	7.3	 25
864	 11	398.0	58.4	 25
865	 11	143.0	22.3	 25
866	 11	74.0	11.0	 25
867	 11	114.0	18.2	 25
868	 11	108.0	11.6	 25
869	 11	139.0	29.3	 25
870	 11	185.0	34.0	 25
871	 11	227.0	33.3	 25
872	 11	102.0	13.5	 25
873	 11	69.0	10.6	 25
874	 11	77.0	16.4	 25
875	 11	62.0	10.6	 25
876	 11	90.0	18.3	 25
877	 11	93.0	18.9	 25
878	 11	45.0	5.7	 25
879	 11	45.0	5.8	 25
880	 11	64.0	10.9	 25
881	 11	67.0	13.5	 25
882	 11	61.0	11.2	 25
883	 11	266.0	37.4	 25
884	 11	151.0	22.7	 25
885	 11	58.0	10.1	 25
886	 11	77.0	11.8	 25
887	 11	170.0	29.1	 25
888	 11	55.0	8.6	 25
889	 11	53.0	9.7	 25
890	 11	88.0	14.5	 25
891	 11	56.0	8.0	 25
892	 11	818.0	166.2	 25
893	 11	46.0	7.0	 25
894	 11	57.0	8.6	 25
895	 11	57.0	8.9	 25
896	 11	48.0	7.2	 25
897	 11	55.0	9.4	 25
898	 11	373.0	44.6	 25
899	 11	65.0	8.9	 25
900	 11	148.0	16.4	 25
901	 11	130.0	24.6	 25
902	 11	43.0	6.5	 25
903	 11	53.0	11.8	 25
904	 11	58.0	11.5	 25
905	 11	55.0	7.0	 25
906	 11	45.0	5.6	 25
907	 11	84.0	13.2	 25
908	 11	69.0	8.3	 25
909	 11	44.0	5.6	 25
910	 11	43.0	10.3	 25
911	 11	320.0	36.1	 25
912	 11	324.0	44.9	 25
913	 11	159.0	28.9	 25
914	 11	69.0	9.2	 25
915	 11	85.0	16.8	 25
916	 11	103.0	18.2	 25
917	 11	90.0	14.4	 25
918	 11	64.0	12.1	 25
919	 11	69.0	11.7	 25
920	 11	93.0	11.2	 25
921	 11	49.0	9.3	 25
922	 11	81.0	12.5	 25
923	 11	53.0	7.8	 25
924	 11	4224.0	701.5	 25
925	 11	4061.0	747.5	 25
926	 11	72.0	15.5	 25
927	 11	101.0	14.4	 25
928	 11	301.0	68.0	 25
929	 11	46.0	4.6	 25
930	 11	64.0	10.1	 25
931	 11	118.0	17.8	 25
932	 11	62.0	11.4	 25
933	 11	55.0	8.0	 25
934	 11	284.0	42.5	 25
935	 11	68.0	10.1	 25
936	 11	71.0	12.8	 25
937	 11	94.0	16.8	 25
938	 11	1138.0	92.9	 25
939	 11	67.0	12.3	 25
940	 11	59.0	11.1	 25
941	 11	70.0	9.9	 25
942	 11	1109.0	199.7	 25
943	 11	122.0	20.0	 25
944	 11	121.0	24.1	 25
945	 11	168.0	28.2	 25
946	 11	191.0	41.1	 25
947	 11	120.0	22.9	 25
948	 11	63.0	12.1	 25
949	 11	198.0	56.8	 25
950	 11	83.0	14.5	 25
951	 11	83.0	15.5	 25
952	 11	54.0	7.4	 25
953	 11	89.0	13.9	 25
954	 11	59.0	9.1	 25
955	 11	61.0	12.7	 25
956	 11	112.0	18.6	 25
957	 11	50.0	7.5	 25
958	 11	71.0	12.4	 25
959	 11	123.0	18.0	 25
960	 11	192.0	24.0	 25
961	 11	255.0	46.2	 25
962	 11	49.0	9.2	 25
963	 11	130.0	23.7	 25
964	 11	544.0	81.5	 25
965	 11	106.0	17.7	 25
966	 11	60.0	10.8	 25
967	 11	59.0	13.5	 25
968	 11	241.0	37.7	 25
969	 11	1793.0	223.6	 25
970	 11	68.0	13.9	 25
971	 11	60.0	10.5	 25
972	 11	55.0	9.7	 25
973	 11	133.0	26.8	 25
974	 11	62.0	11.0	 25
975	 11	81.0	17.0	 25
976	 11	50.0	10.6	 25
977	 11	53.0	9.1	 25
978	 11	73.0	12.4	 25
979	 11	51.0	10.8	 25
980	 11	70.0	12.5	 25
981	 11	3940.0	520.1	 25
982	 11	80.0	16.0	 25
983	 11	50.0	4.9	 25
984	 11	76.0	16.6	 25
985	 11	89.0	13.8	 25
986	 11	63.0	9.5	 25
987	 11	82.0	15.3	 25
988	 11	129.0	19.4	 25
989	 11	78.0	14.4	 25
990	 11	54.0	11.1	 25
991	 11	46.0	9.7	 25
992	 11	66.0	10.4	 25
993	 11	95.0	14.2	 25
994	 11	49.0	9.4	 25
995	 11	62.0	9.8	 25
996	 11	62.0	11.1	 25
997	 11	65.0	10.5	 25
998	 11	90.0	17.3	 25
999	 11	66.0	11.6	 25
1000	 11	78.0	15.5	 25
1001	 11	77.0	11.8	 25
  0	 12	3515.0	543.3	 25
  1	 12	73.0	10.5	 25
  2	 12	77.0	12.4	 25
  3	 12	70.0	11.3	 25
  4	 12	55.0	7.6	 25
  5	 12	51.0	9.6	 25
  6	 12	65.0	11.6	 25
  7	 12	55.0	10.3	 25
  8	 12	64.0	11.6	 25
  9	 12	61.0	9.3	 25
 10	 12	58.0	11.8	 25
 11	 12	80.0	14.9	 25
 12	 12	58.0	6.3	 25
 13	 12	70.0	9.9	 25
 14	 12	68.0	6.8	 25
 15	 12	73.0	8.6	 25
 16	 12	68.0	11.0	 25
 17	 12	73.0	11.8	 25
 18	 12	54.0	8.0	 25
 19	 12	90.0	20.8	 25
 20	 12	70.0	12.6	 25
 21	 12	61.0	11.8	 25
 22	 12	66.0	10.7	 25
 23	 12	62.0	8.7	 25
 24	 12	60.0	7.8	 25
 25	 12	62.0	8.5	 25
 26	 12	66.0	8.3	 25
 27	 12	71.0	9.6	 25
 28	 12	70.0	9.3	 25
 29	 12	69.0	8.0	 25
 30	 12	65.0	6.1	 25
 31	 12	76.0	10.9	 25
 32	 12	67.0	11.8	 25
 33	 12	66.0	11.4	 25
 34	 12	65.0	7.5	 25
 35	 12	74.0	13.0	 25
 36	 12	67.0	9.9	 25
 37	 12	64.0	7.8	 25
 38	 12	61.0	8.9	 25
 39	 12	62.0	7.0	 25
 40	 12	57.0	8.2	 25
 41	 12	64.0	11.7	 25
 42	 12	63.0	12.1	 25
 43	 12	58.0	9.5	 25
 44	 12	57.0	11.1	 25
 45	 12	61.0	8.8	 25
 46	 12	61.0	9.0	 25
 47	 12	72.0	11.9	 25
 48	 12	56.0	8.1	 25
 49	 12	63.0	10.4	 25
 50	 12	71.0	14.2	 25
 51	 12	70.0	14.8	 25
 52	 12	70.0	11.1	 25
 53	 12	60.0	9.7	 25
 54	 12	64.0	8.8	 25
 55	 12	62.0	13.4	 25
 56	 12	57.0	10.1	 25
 57	 12	63.0	12.9	 25
 58	 12	64.0	13.8	 25
 59	 12	66.0	10.8	 25
 60	 12	71.0	12.8	 25
 61	 12	59.0	8.4	 25
 62	 12	85.0	20.2	 25
 63	 12	64.0	11.8	 25
 64	 12	67.0	9.9	 25
 65	 12	57.0	8.6	 25
 66	 12	60.0	10.0	 25
 67	 12	74.0	12.4	 25
 68	 12	59.0	8.8	 25
 69	 12	87.0	21.5	 25
 70	 12	64.0	10.3	 25
 71	 12	73.0	15.6	 25
 72	 12	56.0	11.1	 25
 73	 12	59.0	10.0	 25
 74	 12	74.0	10.5	 25
 75	 12	74.0	13.8	 25
 76	 12	65.0	13.3	 25
 77	 12	79.0	9.6	 25
 78	 12	58.0	10.2	 25
 79	 12	64.0	9.0	 25
 80	 12	73.0	9.1	 25
 81	 12	61.0	10.3	 25
 82	 12	76.0	10.5	 25
 83	 12	72.0	15.9	 25
 84	 12	64.0	11.1	 25
 85	 12	69.0	10.3	 25
 86	 12	74.0	17.0	 25
 87	 12	66.0	9.4	 25
 88	 12	87.0	14.7	 25
 89	 12	66.0	15.5	 25
 90	 12	71.0	12.3	 25
 91	 12	61.0	8.5	 25
 92	 12	68.0	12.7	 25
 93	 12	67.0	11.6	 25
 94	 12	67.0	12.6	 25
 95	 12	58.0	10.5	 25
 96	 12	61.0	9.8	 25
 97	 12	78.0	12.8	 25
 98	 12	67.0	10.8	 25
 99	 12	65.0	9.8	 25
100	 12	57.0	8.9	 25
101	 12	70.0	12.0	 25
102	 12	63.0	16.4	 25
103	 12	60.0	9.1	 25
104	 12	63.0	7.8	 25
105	 12	68.0	11.3	 25
106	 12	69.0	11.1	 25
107	 12	68.0	11.3	 25
108	 12	71.0	12.2	 25
109	 12	59.0	9.4	 25
110	 12	62.0	7.4	 25
111	 12	53.0	11.4	 25
112	 12	95.0	16.6	 25
113	 12	57.0	9.8	 25
114	 12	82.0	13.3	 25
115	 12	71.0	13.6	 25
116	 12	68.0	14.2	 25
117	 12	62.0	8.9	 25
118	 12	71.0	15.5	 25
119	 12	73.0	11.8	 25
120	 12	66.0	11.5	 25
121	 12	124.0	13.0	 25
122	 12	78.0	18.9	 25
123	 12	75.0	12.8	 25
124	 12	58.0	10.5	 25
125	 12	60.0	8.0	 25
126	 12	91.0	19.7	 25
127	 12	69.0	11.1	 25
128	 12	78.0	17.7	 25
129	 12	52.0	10.5	 25
130	 12	67.0	9.7	 25
131	 12	303.0	65.8	 25
132	 12	3405.0	423.5	 25
133	 12	84.0	15.5	 25
134	 12	69.0	9.9	 25
135	 12	54.0	8.7	 25
136	 12	67.0	9.5	 25
137	 12	63.0	12.1	 25
138	 12	121.0	19.8	 25
139	 12	70.0	11.1	 25
140	 12	69.0	10.4	 25
141	 12	66.0	12.7	 25
142	 12	109.0	19.7	 25
143	 12	86.0	16.8	 25
144	 12	106.0	19.1	 25
145	 12	58.0	13.3	 25
146	 12	65.0	11.5	 25
147	 12	57.0	10.7	 25
148	 12	53.0	5.8	 25
149	 12	72.0	12.8	 25
150	 12	67.0	14.1	 25
151	 12	52.0	6.7	 25
152	 12	58.0	8.2	 25
153	 12	42.0	8.8	 25
154	 12	53.0	9.8	 25
155	 12	62.0	12.3	 25
156	 12	55.0	9.3	 25
157	 12	65.0	13.1	 25
158	 12	50.0	9.2	 25
159	 12	68.0	12.0	 25
160	 12	75.0	11.4	 25
161	 12	77.0	9.3	 25
162	 12	59.0	12.2	 25
163	 12	59.0	8.7	 25
164	 12	202.0	18.7	 25
165	 12	49.0	7.5	 25
166	 12	59.0	8.8	 25
167	 12	60.0	8.2	 25
168	 12	50.0	8.7	 25
169	 12	52.0	8.0	 25
170	 12	94.0	14.9	 25
171	 12	47.0	8.9	 25
172	 12	57.0	9.5	 25
173	 12	41.0	7.1	 25
174	 12	52.0	9.6	 25
175	 12	54.0	8.6	 25
176	 12	60.0	11.8	 25
177	 12	53.0	7.8	 25
178	 12	67.0	9.7	 25
179	 12	61.0	10.2	 25
180	 12	45.0	7.6	 25
181	 12	62.0	11.8	 25
182	 12	51.0	8.3	 25
183	 12	193.0	37.0	 25
184	 12	91.0	26.1	 25
185	 12	48.0	7.5	 25
186	 12	46.0	6.4	 25
187	 12	62.0	9.5	 25
188	 12	64.0	9.0	 25
189	 12	42.0	7.5	 25
190	 12	52.0	6.5	 25
191	 12	45.0	7.7	 25
192	 12	64.0	8.0	 25
193	 12	62.0	9.2	 25
194	 12	65.0	10.4	 25
195	 12	68.0	11.0	 25
196	 12	55.0	9.5	 25
197	 12	76.0	8.3	 25
198	 12	60.0	8.2	 25
199	 12	63.0	9.3	 25
200	 12	55.0	7.1	 25
201	 12	133.0	24.8	 25
202	 12	104.0	15.0	 25
203	 12	94.0	13.0	 25
204	 12	89.0	11.7	 25
205	 12	55.0	9.6	 25
206	 12	63.0	10.3	 25
207	 12	71.0	11.6	 25
208	 12	52.0	8.8	 25
209	 12	63.0	10.3	 25
210	 12	60.0	9.4	 25
211	 12	52.0	10.1	 25
212	 12	46.0	6.4	 25
213	 12	56.0	11.4	 25
214	 12	48.0	5.3	 25
215	 12	146.0	21.5	 25
216	 12	65.0	11.1	 25
217	 12	57.0	11.6	 25
218	 12	480.0	50.9	 25
219	 12	105.0	18.1	 25
220	 12	49.0	8.4	 25
221	 12	51.0	7.4	 25
222	 12	57.0	7.5	 25
223	 12	56.0	9.3	 25
224	 12	72.0	10.0	 25
225	 12	737.0	113.3	 25
226	 12	64.0	11.4	 25
227	 12	62.0	8.4	 25
228	 12	94.0	17.1	 25
229	 12	64.0	7.9	 25
230	 12	57.0	12.3	 25
231	 12	79.0	13.8	 25
232	 12	63.0	7.2	 25
233	 12	62.0	15.5	 25
234	 12	51.0	9.5	 25
235	 12	44.0	7.6	 25
236	 12	58.0	10.8	 25
237	 12	53.0	9.2	 25
238	 12	58.0	7.9	 25
239	 12	62.0	11.0	 25
240	 12	51.0	9.2	 25
241	 12	96.0	10.3	 25
242	 12	70.0	11.9	 25
243	 12	91.0	7.8	 25
244	 12	141.0	19.4	 25
245	 12	52.0	7.4	 25
246	 12	59.0	8.7	 25
247	 12	54.0	8.0	 25
248	 12	47.0	6.3	 25
249	 12	73.0	10.9	 25
250	 12	63.0	13.7	 25
251	 12	61.0	8.7	 25
252	 12	76.0	9.6	 25
253	 12	62.0	11.6	 25
254	 12	67.0	8.8	 25
255	 12	67.0	8.9	 25
256	 12	118.0	17.1	 25
257	 12	47.0	5.3	 25
258	 12	55.0	8.7	 25
259	 12	52.0	8.6	 25
260	 12	64.0	11.7	 25
261	 12	72.0	13.2	 25
262	 12	50.0	9.1	 25
263	 12	62.0	10.2	 25
264	 12	218.0	32.2	 25
265	 12	59.0	7.5	 25
266	 12	68.0	10.3	 25
267	 12	47.0	6.0	 25
268	 12	64.0	9.5	 25
269	 12	95.0	16.5	 25
270	 12	50.0	6.5	 25
271	 12	59.0	9.7	 25
272	 12	59.0	10.6	 25
273	 12	71.0	11.9	 25
274	 12	76.0	11.8	 25
275	 12	85.0	10.6	 25
276	 12	45.0	5.1	 25
277	 12	59.0	9.8	 25
278	 12	50.0	7.1	 25
279	 12	45.0	6.1	 25
280	 12	48.0	7.9	 25
281	 12	51.0	6.1	 25
282	 12	56.0	7.5	 25
283	 12	83.0	9.4	 25
284	 12	73.0	12.7	 25
285	 12	76.0	11.8	 25
286	 12	60.0	11.8	 25
287	 12	47.0	5.0	 25
288	 12	111.0	13.9	 25
289	 12	79.0	8.9	 25
290	 12	46.0	6.5	 25
291	 12	68.0	7.9	 25
292	 12	101.0	24.6	 25
293	 12	144.0	20.0	 25
294	 12	72.0	10.1	 25
295	 12	49.0	4.7	 25
296	 12	68.0	9.5	 25
297	 12	153.0	17.4	 25
298	 12	218.0	20.6	 25
299	 12	499.0	56.2	 25
300	 12	114.0	17.3	 25
301	 12	62.0	14.9	 25
302	 12	65.0	11.2	 25
303	 12	102.0	20.8	 25
304	 12	50.0	6.3	 25
305	 12	68.0	11.0	 25
306	 12	49.0	7.7	 25
307	 12	52.0	10.2	 25
308	 12	61.0	10.7	 25
309	 12	73.0	6.8	 25
310	 12	59.0	8.5	 25
311	 12	52.0	8.4	 25
312	 12	57.0	10.1	 25
313	 12	64.0	8.4	 25
314	 12	79.0	14.7	 25
315	 12	55.0	6.7	 25
316	 12	51.0	9.0	 25
317	 12	186.0	42.7	 25
318	 12	61.0	8.8	 25
319	 12	73.0	8.0	 25
320	 12	50.0	8.0	 25
321	 12	57.0	9.1	 25
322	 12	54.0	7.8	 25
323	 12	66.0	9.4	 25
324	 12	80.0	13.9	 25
325	 12	61.0	11.7	 25
326	 12	90.0	14.9	 25
327	 12	58.0	9.2	 25
328	 12	63.0	12.8	 25
329	 12	81.0	14.1	 25
330	 12	71.0	11.9	 25
331	 12	62.0	9.5	 25
332	 12	87.0	16.4	 25
333	 12	104.0	17.3	 25
334	 12	63.0	11.0	 25
335	 12	53.0	8.3	 25
336	 12	77.0	7.5	 25
337	 12	49.0	8.4	 25
338	 12	54.0	9.3	 25
339	 12	52.0	11.6	 25
340	 12	65.0	13.7	 25
341	 12	61.0	7.2	 25
342	 12	54.0	9.5	 25
343	 12	63.0	11.6	 25
344	 12	86.0	15.3	 25
345	 12	122.0	25.7	 25
346	 12	80.0	15.5	 25
347	 12	48.0	4.2	 25
348	 12	50.0	7.8	 25
349	 12	58.0	7.6	 25
350	 12	56.0	9.7	 25
351	 12	39.0	5.0	 25
352	 12	46.0	7.5	 25
353	 12	61.0	12.8	 25
354	 12	57.0	12.3	 25
355	 12	51.0	9.6	 25
356	 12	61.0	9.3	 25
357	 12	60.0	10.9	 25
358	 12	49.0	7.6	 25
359	 12	48.0	6.6	 25
360	 12	47.0	9.9	 25
361	 12	62.0	6.3	 25
362	 12	53.0	9.3	 25
363	 12	65.0	10.7	 25
364	 12	71.0	6.7	 25
365	 12	71.0	13.9	 25
366	 12	592.0	77.5	 25
367	 12	60.0	9.8	 25
368	 12	70.0	12.0	 25
369	 12	53.0	12.0	 25
370	 12	59.0	9.0	 25
371	 12	129.0	23.2	 25
372	 12	52.0	7.0	 25
373	 12	56.0	10.1	 25
374	 12	57.0	11.2	 25
375	 12	69.0	14.8	 25
376	 12	65.0	11.2	 25
377	 12	83.0	12.3	 25
378	 12	104.0	19.2	 25
379	 12	71.0	11.7	 25
380	 12	77.0	13.4	 25
381	 12	61.0	10.8	 25
382	 12	55.0	7.4	 25
383	 12	56.0	12.0	 25
384	 12	53.0	10.9	 25
385	 12	60.0	15.6	 25
386	 12	70.0	11.3	 25
387	 12	43.0	7.6	 25
388	 12	55.0	7.7	 25
389	 12	49.0	9.1	 25
390	 12	64.0	10.2	 25
391	 12	61.0	11.3	 25
392	 12	87.0	17.5	 25
393	 12	73.0	14.1	 25
394	 12	63.0	6.9	 25
395	 12	47.0	8.8	 25
396	 12	56.0	9.5	 25
397	 12	240.0	47.4	 25
398	 12	91.0	13.9	 25
399	 12	87.0	13.1	 25
400	 12	64.0	11.7	 25
401	 12	56.0	9.2	 25
402	 12	49.0	8.0	 25
403	 12	55.0	8.6	 25
404	 12	52.0	8.6	 25
405	 12	50.0	10.4	 25
406	 12	49.0	8.3	 25
407	 12	66.0	11.3	 25
408	 12	46.0	6.8	 25
409	 12	56.0	9.6	 25
410	 12	71.0	8.7	 25
411	 12	71.0	10.6	 25
412	 12	61.0	12.8	 25
413	 12	107.0	20.6	 25
414	 12	90.0	15.8	 25
415	 12	56.0	10.6	 25
416	 12	84.0	14.9	 25
417	 12	59.0	6.8	 25
418	 12	88.0	9.5	 25
419	 12	223.0	29.8	 25
420	 12	71.0	11.9	 25
421	 12	66.0	9.2	 25
422	 12	58.0	11.0	 25
423	 12	59.0	13.3	 25
424	 12	57.0	7.1	 25
425	 12	60.0	10.5	 25
426	 12	64.0	15.4	 25
427	 12	123.0	18.8	 25
428	 12	163.0	18.5	 25
429	 12	69.0	12.9	 25
430	 12	96.0	26.3	 25
431	 12	59.0	10.6	 25
432	 12	54.0	9.7	 25
433	 12	72.0	10.6	 25
434	 12	62.0	10.8	 25
435	 12	60.0	11.3	 25
436	 12	70.0	15.1	 25
437	 12	57.0	8.2	 25
438	 12	84.0	15.8	 25
439	 12	77.0	11.5	 25
440	 12	69.0	14.7	 25
441	 12	49.0	8.8	 25
442	 12	80.0	15.7	 25
443	 12	53.0	9.7	 25
444	 12	57.0	10.8	 25
445	 12	61.0	13.6	 25
446	 12	56.0	11.4	 25
447	 12	39.0	4.9	 25
448	 12	90.0	18.6	 25
449	 12	67.0	13.2	 25
450	 12	58.0	11.5	 25
451	 12	46.0	5.8	 25
452	 12	60.0	11.4	 25
453	 12	69.0	15.5	 25
454	 12	63.0	7.6	 25
455	 12	58.0	10.0	 25
456	 12	50.0	9.8	 25
457	 12	48.0	11.3	 25
458	 12	39.0	5.3	 25
459	 12	41.0	6.3	 25
460	 12	97.0	17.7	 25
461	 12	113.0	18.8	 25
462	 12	69.0	14.4	 25
463	 12	56.0	8.1	 25
464	 12	69.0	11.8	 25
465	 12	49.0	8.2	 25
466	 12	49.0	7.3	 25
467	 12	53.0	6.0	 25
468	 12	49.0	7.3	 25
469	 12	49.0	9.0	 25
470	 12	113.0	14.1	 25
471	 12	49.0	6.8	 25
472	 12	65.0	9.9	 25
473	 12	52.0	8.9	 25
474	 12	62.0	11.5	 25
475	 12	75.0	13.1	 25
476	 12	55.0	6.6	 25
477	 12	60.0	11.5	 25
478	 12	85.0	17.8	 25
479	 12	53.0	12.9	 25
480	 12	64.0	8.9	 25
481	 12	89.0	16.4	 25
482	 12	53.0	7.1	 25
483	 12	47.0	7.5	 25
484	 12	44.0	7.2	 25
485	 12	42.0	6.1	 25
486	 12	61.0	14.2	 25
487	 12	54.0	7.3	 25
488	 12	60.0	11.8	 25
489	 12	65.0	11.5	 25
490	 12	69.0	11.5	 25
491	 12	50.0	7.9	 25
492	 12	57.0	10.7	 25
493	 12	59.0	10.2	 25
494	 12	58.0	10.6	 25
495	 12	1070.0	179.8	 25
496	 12	62.0	7.2	 25
497	 12	65.0	12.8	 25
498	 12	57.0	8.9	 25
499	 12	65.0	10.4	 25
500	 12	49.0	8.1	 25
501	 12	63.0	11.9	 25
502	 12	57.0	11.6	 25
503	 12	79.0	14.5	 25
504	 12	54.0	10.1	 25
505	 12	80.0	13.5	 25
506	 12	53.0	9.1	 25
507	 12	52.0	7.7	 25
508	 12	123.0	23.7	 25
509	 12	76.0	12.8	 25
510	 12	46.0	7.5	 25
511	 12	78.0	17.8	 25
512	 12	49.0	8.4	 25
513	 12	72.0	11.2	 25
514	 12	60.0	9.0	 25
515	 12	45.0	7.4	 25
516	 12	47.0	10.6	 25
517	 12	57.0	9.2	 25
518	 12	102.0	18.0	 25
519	 12	78.0	11.4	 25
520	 12	67.0	8.9	 25
521	 12	53.0	8.9	 25
522	 12	63.0	7.2	 25
523	 12	65.0	10.0	 25
524	 12	74.0	11.6	 25
525	 12	68.0	10.3	 25
526	 12	52.0	8.4	 25
527	 12	92.0	17.2	 25
528	 12	76.0	11.4	 25
529	 12	97.0	13.5	 25
530	 12	67.0	11.3	 25
531	 12	421.0	57.0	 25
532	 12	237.0	29.3	 25
533	 12	83.0	13.2	 25
534	 12	47.0	7.6	 25
535	 12	55.0	6.6	 25
536	 12	66.0	10.5	 25
537	 12	60.0	6.2	 25
538	 12	113.0	18.4	 25
539	 12	81.0	11.1	 25
540	 12	68.0	14.8	 25
541	 12	58.0	8.9	 25
542	 12	94.0	16.8	 25
543	 12	55.0	9.0	 25
544	 12	53.0	6.5	 25
545	 12	60.0	9.1	 25
546	 12	49.0	8.0	 25
547	 12	57.0	8.6	 25
548	 12	49.0	6.9	 25
549	 12	48.0	4.0	 25
550	 12	53.0	8.2	 25
551	 12	73.0	9.2	 25
552	 12	50.0	6.1	 25
553	 12	56.0	7.8	 25
554	 12	50.0	10.7	 25
555	 12	72.0	12.1	 25
556	 12	66.0	12.7	 25
557	 12	44.0	8.6	 25
558	 12	59.0	12.2	 25
559	 12	63.0	9.1	 25
560	 12	46.0	9.0	 25
561	 12	81.0	12.8	 25
562	 12	63.0	6.7	 25
563	 12	63.0	5.4	 25
564	 12	70.0	12.7	 25
565	 12	84.0	16.3	 25
566	 12	73.0	11.2	 25
567	 12	89.0	16.9	 25
568	 12	56.0	8.2	 25
569	 12	63.0	11.8	 25
570	 12	58.0	8.9	 25
571	 12	74.0	9.9	 25
572	 12	55.0	8.1	 25
573	 12	56.0	7.4	 25
574	 12	64.0	11.5	 25
575	 12	56.0	8.1	 25
576	 12	57.0	7.8	 25
577	 12	87.0	11.0	 25
578	 12	74.0	14.0	 25
579	 12	53.0	7.3	 25
580	 12	82.0	14.7	 25
581	 12	56.0	7.8	 25
582	 12	98.0	13.1	 25
583	 12	51.0	10.8	 25
584	 12	54.0	11.2	 25
585	 12	61.0	9.8	 25
586	 12	64.0	9.4	 25
587	 12	60.0	9.4	 25
588	 12	55.0	7.0	 25
589	 12	61.0	7.9	 25
590	 12	58.0	10.1	 25
591	 12	450.0	60.0	 25
592	 12	87.0	19.2	 25
593	 12	151.0	23.1	 25
594	 12	46.0	6.8	 25
595	 12	106.0	16.9	 25
596	 12	1036.0	126.0	 25
597	 12	84.0	13.0	 25
598	 12	81.0	12.5	 25
599	 12	51.0	6.0	 25
600	 12	54.0	9.0	 25
601	 12	67.0	9.8	 25
602	 12	47.0	6.9	 25
603	 12	71.0	10.1	 25
604	 12	59.0	7.6	 25
605	 12	58.0	10.1	 25
606	 12	50.0	7.3	 25
607	 12	54.0	10.0	 25
608	 12	54.0	5.9	 25
609	 12	50.0	7.4	 25
610	 12	63.0	12.6	 25
611	 12	45.0	4.3	 25
612	 12	49.0	6.6	 25
613	 12	68.0	12.1	 25
614	 12	48.0	6.1	 25
615	 12	62.0	11.1	 25
616	 12	50.0	9.6	 25
617	 12	69.0	12.1	 25
618	 12	75.0	9.9	 25
619	 12	60.0	9.2	 25
620	 12	52.0	7.8	 25
621	 12	76.0	12.9	 25
622	 12	54.0	10.6	 25
623	 12	59.0	11.0	 25
624	 12	80.0	10.0	 25
625	 12	53.0	7.8	 25
626	 12	51.0	8.6	 25
627	 12	43.0	9.6	 25
628	 12	49.0	8.8	 25
629	 12	60.0	5.3	 25
630	 12	78.0	11.9	 25
631	 12	93.0	12.6	 25
632	 12	48.0	7.7	 25
633	 12	67.0	13.7	 25
634	 12	52.0	10.2	 25
635	 12	79.0	14.4	 25
636	 12	53.0	9.3	 25
637	 12	57.0	9.5	 25
638	 12	69.0	10.3	 25
639	 12	44.0	7.6	 25
640	 12	161.0	25.6	 25
641	 12	57.0	9.6	 25
642	 12	60.0	9.1	 25
643	 12	51.0	10.9	 25
644	 12	92.0	14.4	 25
645	 12	43.0	4.9	 25
646	 12	52.0	8.9	 25
647	 12	53.0	9.5	 25
648	 12	57.0	8.5	 25
649	 12	49.0	9.0	 25
650	 12	54.0	9.6	 25
651	 12	62.0	8.4	 25
652	 12	62.0	8.1	 25
653	 12	64.0	10.2	 25
654	 12	58.0	6.8	 25
655	 12	133.0	18.8	 25
656	 12	68.0	8.7	 25
657	 12	50.0	7.9	 25
658	 12	70.0	11.1	 25
659	 12	52.0	6.8	 25
660	 12	80.0	13.0	 25
661	 12	47.0	6.8	 25
662	 12	55.0	10.3	 25
663	 12	46.0	7.2	 25
664	 12	88.0	13.5	 25
665	 12	82.0	14.6	 25
666	 12	696.0	98.9	 25
667	 12	94.0	12.8	 25
668	 12	64.0	9.0	 25
669	 12	114.0	13.7	 25
670	 12	53.0	9.4	 25
671	 12	45.0	9.9	 25
672	 12	67.0	5.0	 25
673	 12	67.0	10.3	 25
674	 12	72.0	12.8	 25
675	 12	77.0	17.2	 25
676	 12	65.0	10.8	 25
677	 12	121.0	17.2	 25
678	 12	52.0	8.4	 25
679	 12	52.0	7.7	 25
680	 12	55.0	8.2	 25
681	 12	58.0	7.4	 25
682	 12	61.0	9.1	 25
683	 12	43.0	5.2	 25
684	 12	47.0	6.7	 25
685	 12	47.0	5.5	 25
686	 12	71.0	12.8	 25
687	 12	66.0	7.6	 25
688	 12	49.0	7.5	 25
689	 12	54.0	8.4	 25
690	 12	66.0	8.5	 25
691	 12	116.0	15.9	 25
692	 12	1162.0	152.1	 25
693	 12	97.0	12.9	 25
694	 12	518.0	62.3	 25
695	 12	116.0	16.1	 25
696	 12	59.0	11.5	 25
697	 12	52.0	6.7	 25
698	 12	52.0	8.8	 25
699	 12	55.0	9.0	 25
700	 12	63.0	12.6	 25
701	 12	73.0	17.6	 25
702	 12	52.0	6.9	 25
703	 12	57.0	12.5	 25
704	 12	51.0	5.6	 25
705	 12	55.0	7.6	 25
706	 12	58.0	8.5	 25
707	 12	73.0	7.8	 25
708	 12	50.0	6.1	 25
709	 12	54.0	8.9	 25
710	 12	50.0	8.3	 25
711	 12	57.0	7.4	 25
712	 12	61.0	10.1	 25
713	 12	80.0	10.4	 25
714	 12	50.0	9.2	 25
715	 12	44.0	5.7	 25
716	 12	111.0	24.0	 25
717	 12	56.0	8.4	 25
718	 12	60.0	9.8	 25
719	 12	135.0	13.0	 25
720	 12	194.0	27.7	 25
721	 12	321.0	52.6	 25
722	 12	60.0	11.1	 25
723	 12	56.0	12.2	 25
724	 12	79.0	11.5	 25
725	 12	54.0	9.2	 25
726	 12	45.0	5.3	 25
727	 12	122.0	20.3	 25
728	 12	61.0	6.8	 25
729	 12	137.0	16.4	 25
730	 12	60.0	6.5	 25
731	 12	89.0	13.7	 25
732	 12	53.0	11.3	 25
733	 12	64.0	7.4	 25
734	 12	59.0	9.3	 25
735	 12	92.0	13.6	 25
736	 12	69.0	13.4	 25
737	 12	136.0	19.8	 25
738	 12	56.0	10.3	 25
739	 12	53.0	7.3	 25
740	 12	75.0	8.1	 25
741	 12	50.0	9.0	 25
742	 12	52.0	8.2	 25
743	 12	185.0	40.2	 25
744	 12	65.0	12.3	 25
745	 12	51.0	9.0	 25
746	 12	49.0	10.6	 25
747	 12	51.0	9.3	 25
748	 12	61.0	13.6	 25
749	 12	78.0	13.1	 25
750	 12	1188.0	100.6	 25
751	 12	54.0	7.7	 25
752	 12	46.0	8.6	 25
753	 12	60.0	10.9	 25
754	 12	39.0	7.5	 25
755	 12	46.0	8.4	 25
756	 12	44.0	9.5	 25
757	 12	57.0	10.0	 25
758	 12	50.0	7.7	 25
759	 12	55.0	6.8	 25
760	 12	78.0	12.8	 25
761	 12	53.0	8.4	 25
762	 12	68.0	12.1	 25
763	 12	72.0	11.7	 25
764	 12	59.0	11.4	 25
765	 12	68.0	13.7	 25
766	 12	86.0	15.5	 25
767	 12	80.0	17.4	 25
768	 12	56.0	9.0	 25
769	 12	109.0	22.2	 25
770	 12	83.0	13.4	 25
771	 12	78.0	17.0	 25
772	 12	69.0	12.5	 25
773	 12	57.0	8.6	 25
774	 12	44.0	7.9	 25
775	 12	88.0	16.0	 25
776	 12	63.0	10.1	 25
777	 12	49.0	8.0	 25
778	 12	50.0	10.9	 25
779	 12	60.0	15.3	 25
780	 12	53.0	11.9	 25
781	 12	48.0	10.8	 25
782	 12	111.0	22.0	 25
783	 12	62.0	9.6	 25
784	 12	59.0	12.1	 25
785	 12	121.0	21.8	 25
786	 12	75.0	18.0	 25
787	 12	78.0	17.2	 25
788	 12	44.0	8.3	 25
789	 12	53.0	10.4	 25
790	 12	44.0	8.2	 25
791	 12	62.0	11.9	 25
792	 12	73.0	11.9	 25
793	 12	63.0	13.4	 25
794	 12	56.0	7.8	 25
795	 12	48.0	9.0	 25
796	 12	64.0	11.1	 25
797	 12	51.0	10.6	 25
798	 12	58.0	10.9	 25
799	 12	61.0	9.0	 25
800	 12	79.0	12.7	 25
801	 12	61.0	13.7	 25
802	 12	56.0	11.5	 25
803	 12	62.0	12.4	 25
804	 12	59.0	10.4	 25
805	 12	49.0	8.7	 25
806	 12	53.0	7.3	 25
807	 12	49.0	8.5	 25
808	 12	72.0	11.4	 25
809	 12	45.0	8.8	 25
810	 12	88.0	17.4	 25
811	 12	66.0	14.0	 25
812	 12	149.0	33.9	 25
813	 12	90.0	19.0	 25
814	 12	63.0	8.8	 25
815	 12	867.0	164.4	 25
816	 12	58.0	10.1	 25
817	 12	72.0	9.1	 25
818	 12	66.0	12.5	 25
819	 12	67.0	10.7	 25
820	 12	81.0	15.0	 25
821	 12	89.0	17.8	 25
822	 12	68.0	12.3	 25
823	 12	57.0	11.0	 25
824	 12	61.0	13.6	 25
825	 12	72.0	13.4	 25
826	 12	75.0	12.9	 25
827	 12	66.0	10.8	 25
828	 12	60.0	9.2	 25
829	 12	64.0	8.6	 25
830	 12	61.0	11.2	 25
831	 12	56.0	9.5	 25
832	 12	44.0	7.3	 25
833	 12	57.0	8.1	 25
834	 12	51.0	9.7	 25
835	 12	67.0	14.3	 25
836	 12	51.0	7.2	 25
837	 12	65.0	12.1	 25
838	 12	67.0	9.9	 25
839	 12	80.0	12.7	 25
840	 12	54.0	10.7	 25
841	 12	58.0	10.8	 25
842	 12	47.0	6.1	 25
843	 12	61.0	12.8	 25
844	 12	83.0	14.3	 25
845	 12	46.0	7.6	 25
846	 12	72.0	18.6	 25
847	 12	58.0	13.0	 25
848	 12	63.0	12.1	 25
849	 12	60.0	9.8	 25
850	 12	45.0	8.4	 25
851	 12	51.0	12.5	 25
852	 12	60.0	9.1	 25
853	 12	48.0	6.1	 25
854	 12	68.0	12.8	 25
855	 12	53.0	9.2	 25
856	 12	56.0	9.2	 25
857	 12	81.0	11.8	 25
858	 12	88.0	12.9	 25
859	 12	64.0	17.3	 25
860	 12	69.0	13.7	 25
861	 12	50.0	7.8	 25
862	 12	45.0	8.5	 25
863	 12	54.0	8.0	 25
864	 12	70.0	10.2	 25
865	 12	106.0	22.2	 25
866	 12	90.0	12.8	 25
867	 12	1200.0	179.1	 25
868	 12	101.0	18.0	 25
869	 12	64.0	11.8	 25
870	 12	66.0	13.2	 25
871	 12	51.0	8.5	 25
872	 12	39.0	5.2	 25
873	 12	53.0	8.9	 25
874	 12	48.0	8.1	 25
875	 12	53.0	7.4	 25
876	 12	54.0	10.0	 25
877	 12	62.0	8.5	 25
878	 12	51.0	8.2	 25
879	 12	52.0	9.2	 25
880	 12	47.0	6.8	 25
881	 12	60.0	8.1	 25
882	 12	64.0	11.1	 25
883	 12	61.0	7.6	 25
884	 12	88.0	12.4	 25
885	 12	49.0	10.7	 25
886	 12	59.0	11.7	 25
887	 12	133.0	17.8	 25
888	 12	47.0	8.0	 25
889	 12	62.0	6.4	 25
890	 12	60.0	10.0	 25
891	 12	47.0	8.8	 25
892	 12	166.0	26.3	 25
893	 12	67.0	12.5	 25
894	 12	47.0	5.9	 25
895	 12	58.0	11.7	 25
896	 12	59.0	9.3	 25
897	 12	62.0	12.8	 25
898	 12	283.0	32.2	 25
899	 12	90.0	13.6	 25
900	 12	117.0	12.4	 25
901	 12	175.0	26.3	 25
902	 12	55.0	8.3	 25
903	 12	55.0	10.5	 25
904	 12	52.0	10.5	 25
905	 12	50.0	8.1	 25
906	 12	54.0	7.7	 25
907	 12	62.0	11.4	 25
908	 12	62.0	9.9	 25
909	 12	46.0	8.7	 25
910	 12	45.0	10.3	 25
911	 12	63.0	11.5	 25
912	 12	69.0	12.6	 25
913	 12	86.0	11.9	 25
914	 12	53.0	8.9	 25
915	 12	69.0	11.4	 25
916	 12	61.0	12.6	 25
917	 12	84.0	18.0	 25
918	 12	86.0	13.3	 25
919	 12	59.0	8.7	 25
920	 12	71.0	7.6	 25
921	 12	62.0	9.6	 25
922	 12	113.0	29.0	 25
923	 12	48.0	9.0	 25
924	 12	140.0	25.4	 25
925	 12	151.0	21.7	 25
926	 12	58.0	9.4	 25
927	 12	67.0	11.4	 25
928	 12	62.0	7.9	 25
929	 12	45.0	9.1	 25
930	 12	59.0	8.9	 25
931	 12	54.0	9.0	 25
932	 12	156.0	26.7	 25
933	 12	67.0	11.2	 25
934	 12	618.0	71.0	 25
935	 12	81.0	14.2	 25
936	 12	46.0	7.5	 25
937	 12	58.0	7.5	 25
938	 12	738.0	83.1	 25
939	 12	79.0	11.0	 25
940	 12	56.0	6.7	 25
941	 12	50.0	4.7	 25
942	 12	199.0	33.8	 25
943	 12	68.0	10.3	 25
944	 12	95.0	17.1	 25
945	 12	76.0	14.7	 25
946	 12	60.0	7.7	 25
947	 12	79.0	13.9	 25
948	 12	52.0	7.6	 25
949	 12	396.0	59.1	 25
950	 12	102.0	18.2	 25
951	 12	280.0	45.3	 25
952	 12	59.0	9.4	 25
953	 12	54.0	8.0	 25
954	 12	58.0	8.5	 25
955	 12	44.0	5.2	 25
956	 12	57.0	6.9	 25
957	 12	75.0	9.3	 25
958	 12	63.0	11.3	 25
959	 12	811.0	88.8	 25
960	 12	155.0	20.6	 25
961	 12	89.0	13.8	 25
962	 12	94.0	18.1	 25
963	 12	53.0	8.2	 25
964	 12	99.0	16.5	 25
965	 12	61.0	7.7	 25
966	 12	84.0	9.0	 25
967	 12	68.0	10.2	 25
968	 12	58.0	13.8	 25
969	 12	138.0	21.2	 25
970	 12	64.0	10.2	 25
971	 12	79.0	15.1	 25
972	 12	65.0	10.3	 25
973	 12	51.0	7.1	 25
974	 12	66.0	7.4	 25
975	 12	54.0	7.9	 25
976	 12	56.0	9.9	 25
977	 12	55.0	8.6	 25
978	 12	61.0	8.4	 25
979	 12	44.0	6.5	 25
980	 12	54.0	7.9	 25
981	 12	4101.0	655.4	 25
982	 12	71.0	14.2	 25
983	 12	59.0	9.1	 25
984	 12	61.0	8.2	 25
985	 12	47.0	6.2	 25
986	 12	46.0	6.4	 25
987	 12	83.0	17.7	 25
988	 12	274.0	78.5	 25
989	 12	77.0	13.9	 25
990	 12	55.0	9.9	 25
991	 12	43.0	5.0	 25
992	 12	45.0	8.8	 25
993	 12	289.0	24.7	 25
994	 12	137.0	19.1	 25
995	 12	55.0	8.5	 25
996	 12	53.0	6.8	 25
997	 12	81.0	14.9	 25
998	 12	110.0	21.9	 25
999	 12	62.0	11.2	 25
1000	 12	70.0	6.5	 25
1001	 12	3719.0	611.0	 25
  0	 13	84.0	16.1	 25
  1	 13	58.0	9.8	 25
  2	 13	65.0	12.8	 25
  3	 13	507.0	78.4	 25
  4	 13	78.0	11.8	 25
  5	 13	97.0	17.1	 25
  6	 13	70.0	11.0	 25
  7	 13	66.0	10.1	 25
  8	 13	57.0	9.9	 25
  9	 13	66.0	11.3	 25
 10	 13	277.0	41.6	 25
 11	 13	137.0	22.2	 25
 12	 13	83.0	12.2	 25
 13	 13	109.0	11.5	 25
 14	 13	76.0	12.1	 25
 15	 13	42.0	7.2	 25
 16	 13	40.0	4.9	 25
 17	 13	87.0	13.2	 25
 18	 13	61.0	10.9	 25
 19	 13	395.0	65.2	 25
 20	 13	473.0	66.1	 25
 21	 13	58.0	9.9	 25
 22	 13	117.0	12.9	 25
 23	 13	71.0	10.9	 25
 24	 13	61.0	9.2	 25
 25	 13	58.0	9.2	 25
 26	 13	62.0	11.8	 25
 27	 13	217.0	27.2	 25
 28	 13	60.0	4.9	 25
 29	 13	58.0	5.6	 25
 30	 13	55.0	8.4	 25
 31	 13	93.0	21.1	 25
 32	 13	57.0	8.4	 25
 33	 13	65.0	13.2	 25
 34	 13	72.0	6.5	 25
 35	 13	91.0	13.0	 25
 36	 13	133.0	13.5	 25
 37	 13	53.0	6.1	 25
 38	 13	67.0	10.0	 25
 39	 13	50.0	7.8	 25
 40	 13	68.0	9.2	 25
 41	 13	52.0	7.3	 25
 42	 13	48.0	8.3	 25
 43	 13	543.0	117.4	 25
 44	 13	51.0	7.1	 25
 45	 13	46.0	4.6	 25
 46	 13	57.0	8.8	 25
 47	 13	167.0	25.5	 25
 48	 13	50.0	9.0	 25
 49	 13	52.0	7.7	 25
 50	 13	86.0	15.6	 25
 51	 13	174.0	25.9	 25
 52	 13	394.0	42.5	 25
 53	 13	81.0	10.8	 25
 54	 13	58.0	12.6	 25
 55	 13	44.0	9.2	 25
 56	 13	45.0	6.6	 25
 57	 13	49.0	7.5	 25
 58	 13	54.0	8.6	 25
 59	 13	48.0	6.5	 25
 60	 13	66.0	8.8	 25
 61	 13	75.0	8.4	 25
 62	 13	220.0	30.8	 25
 63	 13	91.0	15.3	 25
 64	 13	56.0	7.5	 25
 65	 13	62.0	7.5	 25
 66	 13	81.0	11.1	 25
 67	 13	218.0	37.7	 25
 68	 13	116.0	19.1	 25
 69	 13	1307.0	175.2	 25
 70	 13	70.0	4.4	 25
 71	 13	73.0	10.5	 25
 72	 13	48.0	6.2	 25
 73	 13	68.0	9.4	 25
 74	 13	52.0	8.1	 25
 75	 13	82.0	16.3	 25
 76	 13	52.0	6.9	 25
 77	 13	55.0	5.8	 25
 78	 13	47.0	8.2	 25
 79	 13	54.0	7.1	 25
 80	 13	55.0	9.9	 25
 81	 13	58.0	8.8	 25
 82	 13	91.0	17.0	 25
 83	 13	439.0	74.4	 25
 84	 13	85.0	14.9	 25
 85	 13	96.0	15.1	 25
 86	 13	76.0	7.2	 25
 87	 13	78.0	13.3	 25
 88	 13	92.0	9.7	 25
 89	 13	68.0	12.1	 25
 90	 13	69.0	9.0	 25
 91	 13	119.0	14.0	 25
 92	 13	51.0	4.7	 25
 93	 13	87.0	8.9	 25
 94	 13	64.0	10.2	 25
 95	 13	852.0	97.1	 25
 96	 13	1186.0	132.0	 25
 97	 13	1214.0	131.0	 25
 98	 13	82.0	14.7	 25
 99	 13	119.0	16.7	 25
100	 13	64.0	11.3	 25
101	 13	63.0	6.7	 25
102	 13	49.0	8.8	 25
103	 13	57.0	12.0	 25
104	 13	53.0	10.4	 25
105	 13	49.0	6.9	 25
106	 13	56.0	9.5	 25
107	 13	70.0	8.9	 25
108	 13	57.0	8.0	 25
109	 13	66.0	8.1	 25
110	 13	50.0	8.9	 25
111	 13	100.0	15.5	 25
112	 13	76.0	8.3	 25
113	 13	282.0	45.0	 25
114	 13	54.0	10.5	 25
115	 13	55.0	8.2	 25
116	 13	53.0	5.0	 25
117	 13	67.0	8.2	 25
118	 13	55.0	6.5	 25
119	 13	637.0	99.8	 25
120	 13	89.0	9.8	 25
121	 13	78.0	9.8	 25
122	 13	50.0	6.8	 25
123	 13	66.0	8.9	 25
124	 13	86.0	10.2	 25
125	 13	68.0	9.1	 25
126	 13	60.0	7.2	 25
127	 13	124.0	17.6	 25
128	 13	112.0	18.2	 25
129	 13	192.0	23.4	 25
130	 13	79.0	13.0	 25
131	 13	585.0	68.3	 25
132	 13	2352.0	292.4	 25
133	 13	2393.0	386.0	 25
134	 13	78.0	15.1	 25
135	 13	53.0	5.2	 25
136	 13	55.0	8.4	 25
137	 13	57.0	8.2	 25
138	 13	125.0	18.7	 25
139	 13	56.0	8.7	 25
140	 13	63.0	8.2	 25
141	 13	88.0	8.0	 25
142	 13	114.0	17.6	 25
143	 13	106.0	15.5	 25
144	 13	142.0	24.0	 25
145	 13	43.0	8.1	 25
146	 13	90.0	15.7	 25
147	 13	118.0	20.9	 25
148	 13	45.0	9.1	 25
149	 13	68.0	10.8	 25
150	 13	48.0	7.9	 25
151	 13	43.0	7.7	 25
152	 13	52.0	7.9	 25
153	 13	58.0	14.0	 25
154	 13	50.0	9.0	 25
155	 13	82.0	14.1	 25
156	 13	519.0	93.1	 25
157	 13	83.0	13.2	 25
158	 13	101.0	16.4	 25
159	 13	66.0	11.5	 25
160	 13	45.0	8.9	 25
161	 13	365.0	63.8	 25
162	 13	61.0	13.1	 25
163	 13	133.0	19.6	 25
164	 13	120.0	20.8	 25
165	 13	70.0	14.1	 25
166	 13	94.0	15.7	 25
167	 13	49.0	8.5	 25
168	 13	77.0	8.6	 25
169	 13	57.0	11.4	 25
170	 13	86.0	12.8	 25
171	 13	53.0	8.6	 25
172	 13	93.0	19.1	 25
173	 13	52.0	9.0	 25
174	 13	40.0	9.1	 25
175	 13	52.0	9.0	 25
176	 13	99.0	23.3	 25
177	 13	77.0	11.0	 25
178	 13	55.0	10.3	 25
179	 13	85.0	13.9	 25
180	 13	79.0	15.0	 25
181	 13	202.0	25.5	 25
182	 13	66.0	9.7	 25
183	 13	68.0	10.8	 25
184	 13	54.0	13.0	 25
185	 13	109.0	15.7	 25
186	 13	260.0	38.4	 25
187	 13	4473.0	447.0	 25
188	 13	64.0	13.9	 25
189	 13	53.0	9.1	 25
190	 13	426.0	67.2	 25
191	 13	70.0	9.4	 25
192	 13	63.0	12.7	 25
193	 13	46.0	8.5	 25
194	 13	51.0	9.4	 25
195	 13	71.0	12.8	 25
196	 13	54.0	10.6	 25
197	 13	68.0	11.1	 25
198	 13	81.0	15.3	 25
199	 13	470.0	122.3	 25
200	 13	69.0	11.5	 25
201	 13	97.0	17.3	 25
202	 13	53.0	10.0	 25
203	 13	155.0	24.4	 25
204	 13	148.0	19.8	 25
205	 13	61.0	13.0	 25
206	 13	43.0	7.7	 25
207	 13	50.0	9.7	 25
208	 13	65.0	9.0	 25
209	 13	2669.0	393.6	 25
210	 13	88.0	17.8	 25
211	 13	84.0	16.0	 25
212	 13	90.0	17.6	 25
213	 13	53.0	8.6	 25
214	 13	73.0	13.1	 25
215	 13	91.0	15.2	 25
216	 13	78.0	12.6	 25
217	 13	97.0	16.9	 25
218	 13	125.0	18.1	 25
219	 13	104.0	10.1	 25
220	 13	109.0	19.1	 25
221	 13	43.0	7.9	 25
222	 13	48.0	10.3	 25
223	 13	51.0	9.1	 25
224	 13	94.0	16.8	 25
225	 13	60.0	12.5	 25
226	 13	58.0	12.5	 25
227	 13	131.0	22.7	 25
228	 13	84.0	11.8	 25
229	 13	69.0	11.5	 25
230	 13	58.0	8.9	 25
231	 13	49.0	12.2	 25
232	 13	63.0	12.0	 25
233	 13	123.0	23.8	 25
234	 13	108.0	15.8	 25
235	 13	55.0	10.3	 25
236	 13	69.0	11.0	 25
237	 13	191.0	30.1	 25
238	 13	46.0	6.7	 25
239	 13	61.0	11.3	 25
240	 13	124.0	22.7	 25
241	 13	110.0	21.8	 25
242	 13	62.0	11.4	 25
243	 13	97.0	16.1	 25
244	 13	57.0	9.0	 25
245	 13	51.0	8.0	 25
246	 13	45.0	8.7	 25
247	 13	51.0	6.4	 25
248	 13	78.0	15.6	 25
249	 13	676.0	61.7	 25
250	 13	63.0	12.6	 25
251	 13	52.0	8.9	 25
252	 13	51.0	10.7	 25
253	 13	102.0	20.2	 25
254	 13	61.0	8.7	 25
255	 13	60.0	11.5	 25
256	 13	61.0	14.0	 25
257	 13	58.0	11.5	 25
258	 13	67.0	13.0	 25
259	 13	120.0	28.5	 25
260	 13	66.0	15.5	 25
261	 13	39.0	6.2	 25
262	 13	58.0	9.5	 25
263	 13	65.0	9.6	 25
264	 13	50.0	7.8	 25
265	 13	128.0	19.1	 25
266	 13	56.0	12.0	 25
267	 13	62.0	12.8	 25
268	 13	60.0	11.2	 25
269	 13	132.0	18.9	 25
270	 13	56.0	11.4	 25
271	 13	75.0	11.8	 25
272	 13	54.0	5.4	 25
273	 13	55.0	8.9	 25
274	 13	64.0	7.2	 25
275	 13	105.0	14.8	 25
276	 13	61.0	9.3	 25
277	 13	54.0	10.3	 25
278	 13	62.0	12.2	 25
279	 13	61.0	9.2	 25
280	 13	60.0	13.1	 25
281	 13	58.0	11.0	 25
282	 13	71.0	14.5	 25
283	 13	58.0	9.5	 25
284	 13	54.0	10.2	 25
285	 13	48.0	7.9	 25
286	 13	53.0	8.7	 25
287	 13	45.0	7.2	 25
288	 13	83.0	13.7	 25
289	 13	195.0	32.3	 25
290	 13	74.0	13.6	 25
291	 13	244.0	37.4	 25
292	 13	83.0	10.9	 25
293	 13	132.0	25.6	 25
294	 13	63.0	8.9	 25
295	 13	131.0	14.7	 25
296	 13	73.0	11.4	 25
297	 13	85.0	14.9	 25
298	 13	93.0	15.5	 25
299	 13	77.0	12.8	 25
300	 13	58.0	10.4	 25
301	 13	140.0	23.3	 25
302	 13	704.0	116.1	 25
303	 13	57.0	7.3	 25
304	 13	59.0	11.2	 25
305	 13	64.0	11.4	 25
306	 13	280.0	51.9	 25
307	 13	505.0	80.3	 25
308	 13	501.0	81.6	 25
309	 13	3265.0	676.3	 25
310	 13	68.0	13.6	 25
311	 13	323.0	48.6	 25
312	 13	80.0	15.5	 25
313	 13	50.0	7.5	 25
314	 13	332.0	55.2	 25
315	 13	79.0	10.8	 25
316	 13	59.0	12.6	 25
317	 13	82.0	11.5	 25
318	 13	62.0	10.2	 25
319	 13	79.0	12.2	 25
320	 13	55.0	11.2	 25
321	 13	58.0	11.1	 25
322	 13	58.0	9.9	 25
323	 13	107.0	15.1	 25
324	 13	79.0	13.3	 25
325	 13	69.0	11.6	 25
326	 13	150.0	23.4	 25
327	 13	65.0	11.2	 25
328	 13	78.0	11.9	 25
329	 13	62.0	11.0	 25
330	 13	75.0	13.1	 25
331	 13	61.0	11.3	 25
332	 13	1178.0	106.4	 25
333	 13	100.0	15.5	 25
334	 13	94.0	15.9	 25
335	 13	74.0	9.9	 25
336	 13	68.0	11.8	 25
337	 13	69.0	9.6	 25
338	 13	57.0	11.4	 25
339	 13	55.0	12.3	 25
340	 13	58.0	8.8	 25
341	 13	351.0	61.2	 25
342	 13	78.0	10.8	 25
343	 13	304.0	45.3	 25
344	 13	70.0	9.9	 25
345	 13	264.0	53.9	 25
346	 13	83.0	19.1	 25
347	 13	56.0	8.4	 25
348	 13	44.0	8.1	 25
349	 13	63.0	11.8	 25
350	 13	85.0	15.7	 25
351	 13	177.0	17.5	 25
352	 13	60.0	7.3	 25
353	 13	94.0	12.9	 25
354	 13	83.0	10.0	 25
355	 13	67.0	10.2	 25
356	 13	111.0	11.3	 25
357	 13	58.0	8.1	 25
358	 13	263.0	34.5	 25
359	 13	100.0	18.5	 25
360	 13	57.0	10.6	 25
361	 13	48.0	5.2	 25
362	 13	62.0	10.3	 25
363	 13	133.0	18.1	 25
364	 13	77.0	15.2	 25
365	 13	46.0	8.5	 25
366	 13	87.0	11.4	 25
367	 13	82.0	10.2	 25
368	 13	50.0	5.9	 25
369	 13	697.0	99.5	 25
370	 13	2723.0	506.9	 25
371	 13	60.0	7.1	 25
372	 13	56.0	8.7	 25
373	 13	3866.0	839.0	 25
374	 13	104.0	12.4	 25
375	 13	119.0	17.7	 25
376	 13	85.0	10.6	 25
377	 13	85.0	8.9	 25
378	 13	105.0	12.8	 25
379	 13	59.0	7.4	 25
380	 13	59.0	10.8	 25
381	 13	56.0	10.1	 25
382	 13	54.0	7.9	 25
383	 13	821.0	131.2	 25
384	 13	63.0	8.8	 25
385	 13	55.0	9.3	 25
386	 13	75.0	9.5	 25
387	 13	67.0	10.4	 25
388	 13	64.0	10.4	 25
389	 13	52.0	8.6	 25
390	 13	103.0	17.0	 25
391	 13	90.0	13.9	 25
392	 13	240.0	53.4	 25
393	 13	53.0	7.9	 25
394	 13	83.0	12.2	 25
395	 13	75.0	8.1	 25
396	 13	53.0	11.2	 25
397	 13	62.0	7.5	 25
398	 13	57.0	9.0	 25
399	 13	76.0	9.1	 25
400	 13	57.0	9.9	 25
401	 13	53.0	8.5	 25
402	 13	45.0	7.9	 25
403	 13	57.0	8.4	 25
404	 13	55.0	9.7	 25
405	 13	52.0	9.2	 25
406	 13	72.0	13.0	 25
407	 13	932.0	139.6	 25
408	 13	87.0	16.7	 25
409	 13	66.0	7.9	 25
410	 13	68.0	10.0	 25
411	 13	56.0	11.8	 25
412	 13	56.0	8.9	 25
413	 13	67.0	15.2	 25
414	 13	149.0	20.9	 25
415	 13	59.0	9.5	 25
416	 13	57.0	9.7	 25
417	 13	77.0	12.1	 25
418	 13	57.0	7.8	 25
419	 13	54.0	7.1	 25
420	 13	52.0	7.6	 25
421	 13	79.0	10.8	 25
422	 13	85.0	13.5	 25
423	 13	553.0	74.1	 25
424	 13	46.0	8.1	 25
425	 13	43.0	5.7	 25
426	 13	64.0	11.7	 25
427	 13	81.0	12.9	 25
428	 13	72.0	10.2	 25
429	 13	89.0	13.3	 25
430	 13	249.0	38.3	 25
431	 13	46.0	6.6	 25
432	 13	60.0	8.5	 25
433	 13	54.0	6.9	 25
434	 13	66.0	9.6	 25
435	 13	52.0	11.9	 25
436	 13	45.0	7.7	 25
437	 13	104.0	19.4	 25
438	 13	49.0	9.8	 25
439	 13	133.0	26.5	 25
440	 13	52.0	9.6	 25
441	 13	57.0	9.5	 25
442	 13	48.0	7.3	 25
443	 13	52.0	5.6	 25
444	 13	78.0	15.2	 25
445	 13	85.0	11.7	 25
446	 13	119.0	16.4	 25
447	 13	101.0	11.5	 25
448	 13	62.0	11.7	 25
449	 13	49.0	6.9	 25
450	 13	81.0	12.1	 25
451	 13	67.0	12.0	 25
452	 13	115.0	15.4	 25
453	 13	1098.0	165.4	 25
454	 13	111.0	22.2	 25
455	 13	61.0	9.8	 25
456	 13	56.0	6.0	 25
457	 13	61.0	11.1	 25
458	 13	49.0	7.8	 25
459	 13	46.0	10.9	 25
460	 13	56.0	9.6	 25
461	 13	40.0	6.0	 25
462	 13	54.0	8.5	 25
463	 13	48.0	5.9	 25
464	 13	42.0	6.6	 25
465	 13	53.0	6.8	 25
466	 13	44.0	6.8	 25
467	 13	57.0	11.0	 25
468	 13	72.0	7.3	 25
469	 13	149.0	33.4	 25
470	 13	57.0	8.3	 25
471	 13	51.0	8.7	 25
472	 13	59.0	9.7	 25
473	 13	61.0	9.3	 25
474	 13	46.0	7.2	 25
475	 13	52.0	10.0	 25
476	 13	126.0	23.7	 25
477	 13	64.0	15.5	 25
478	 13	40.0	3.9	 25
479	 13	65.0	9.6	 25
480	 13	107.0	18.5	 25
481	 13	95.0	16.4	 25
482	 13	91.0	11.4	 25
483	 13	95.0	14.6	 25
484	 13	52.0	12.1	 25
485	 13	55.0	11.7	 25
486	 13	51.0	8.2	 25
487	 13	49.0	10.6	 25
488	 13	87.0	15.8	 25
489	 13	55.0	8.3	 25
490	 13	67.0	8.0	 25
491	 13	59.0	10.4	 25
492	 13	64.0	15.3	 25
493	 13	71.0	10.8	 25
494	 13	59.0	14.8	 25
495	 13	6755.0	794.4	 25
496	 13	73.0	12.6	 25
497	 13	72.0	16.4	 25
498	 13	63.0	16.9	 25
499	 13	372.0	60.8	 25
500	 13	55.0	7.0	 25
501	 13	106.0	14.9	 25
502	 13	85.0	18.2	 25
503	 13	60.0	10.3	 25
504	 13	60.0	12.2	 25
505	 13	49.0	8.2	 25
506	 13	55.0	8.3	 25
507	 13	67.0	11.8	 25
508	 13	216.0	44.8	 25
509	 13	238.0	53.6	 25
510	 13	79.0	14.8	 25
511	 13	186.0	25.1	 25
512	 13	241.0	39.8	 25
513	 13	92.0	15.2	 25
514	 13	59.0	10.8	 25
515	 13	173.0	27.1	 25
516	 13	75.0	16.3	 25
517	 13	57.0	11.1	 25
518	 13	99.0	19.6	 25
519	 13	347.0	54.3	 25
520	 13	88.0	18.0	 25
521	 13	47.0	6.7	 25
522	 13	56.0	10.4	 25
523	 13	88.0	16.8	 25
524	 13	53.0	10.3	 25
525	 13	181.0	34.7	 25
526	 13	197.0	39.2	 25
527	 13	49.0	7.8	 25
528	 13	40.0	7.0	 25
529	 13	56.0	11.6	 25
530	 13	89.0	12.9	 25
531	 13	71.0	18.6	 25
532	 13	62.0	8.8	 25
533	 13	69.0	12.0	 25
534	 13	66.0	13.1	 25
535	 13	110.0	16.4	 25
536	 13	98.0	16.2	 25
537	 13	63.0	8.5	 25
538	 13	69.0	11.2	 25
539	 13	231.0	35.7	 25
540	 13	103.0	18.3	 25
541	 13	63.0	11.2	 25
542	 13	235.0	53.9	 25
543	 13	74.0	15.1	 25
544	 13	76.0	13.8	 25
545	 13	53.0	10.8	 25
546	 13	46.0	6.1	 25
547	 13	61.0	9.0	 25
548	 13	56.0	9.8	 25
549	 13	96.0	16.7	 25
550	 13	54.0	10.1	 25
551	 13	83.0	13.9	 25
552	 13	183.0	36.6	 25
553	 13	64.0	11.1	 25
554	 13	63.0	6.8	 25
555	 13	57.0	10.3	 25
556	 13	337.0	74.9	 25
557	 13	388.0	82.6	 25
558	 13	126.0	23.4	 25
559	 13	135.0	21.6	 25
560	 13	47.0	8.5	 25
561	 13	54.0	7.4	 25
562	 13	61.0	9.8	 25
563	 13	55.0	10.9	 25
564	 13	91.0	13.7	 25
565	 13	1865.0	181.9	 25
566	 13	76.0	13.2	 25
567	 13	114.0	22.9	 25
568	 13	68.0	13.1	 25
569	 13	57.0	11.1	 25
570	 13	60.0	8.8	 25
571	 13	61.0	9.8	 25
572	 13	72.0	11.8	 25
573	 13	58.0	9.1	 25
574	 13	130.0	18.6	 25
575	 13	67.0	10.7	 25
576	 13	70.0	10.4	 25
577	 13	50.0	7.0	 25
578	 13	171.0	22.8	 25
579	 13	47.0	7.3	 25
580	 13	75.0	11.1	 25
581	 13	107.0	17.8	 25
582	 13	57.0	9.8	 25
583	 13	61.0	9.8	 25
584	 13	53.0	7.8	 25
585	 13	50.0	9.8	 25
586	 13	57.0	9.6	 25
587	 13	62.0	10.6	 25
588	 13	51.0	10.1	 25
589	 13	47.0	9.8	 25
590	 13	64.0	11.7	 25
591	 13	81.0	12.6	 25
592	 13	82.0	13.8	 25
593	 13	63.0	11.5	 25
594	 13	56.0	7.2	 25
595	 13	72.0	12.5	 25
596	 13	7230.0	1050.3	 25
597	 13	67.0	13.6	 25
598	 13	97.0	13.5	 25
599	 13	53.0	10.2	 25
600	 13	62.0	13.4	 25
601	 13	83.0	13.8	 25
602	 13	89.0	17.5	 25
603	 13	83.0	12.3	 25
604	 13	101.0	15.6	 25
605	 13	70.0	9.9	 25
606	 13	801.0	89.6	 25
607	 13	66.0	9.7	 25
608	 13	72.0	9.6	 25
609	 13	105.0	18.9	 25
610	 13	70.0	10.0	 25
611	 13	337.0	64.5	 25
612	 13	58.0	9.0	 25
613	 13	115.0	22.1	 25
614	 13	161.0	18.8	 25
615	 13	63.0	15.3	 25
616	 13	43.0	6.4	 25
617	 13	61.0	10.2	 25
618	 13	307.0	48.4	 25
619	 13	88.0	19.8	 25
620	 13	81.0	15.2	 25
621	 13	61.0	11.0	 25
622	 13	63.0	9.8	 25
623	 13	82.0	11.4	 25
624	 13	47.0	4.7	 25
625	 13	51.0	9.7	 25
626	 13	64.0	11.2	 25
627	 13	82.0	12.0	 25
628	 13	85.0	13.2	 25
629	 13	86.0	14.3	 25
630	 13	2296.0	303.4	 25
631	 13	101.0	21.0	 25
632	 13	106.0	16.5	 25
633	 13	81.0	12.2	 25
634	 13	55.0	10.2	 25
635	 13	73.0	10.2	 25
636	 13	58.0	11.9	 25
637	 13	53.0	9.1	 25
638	 13	52.0	11.6	 25
639	 13	63.0	10.5	 25
640	 13	48.0	8.9	 25
641	 13	147.0	18.5	 25
642	 13	55.0	9.1	 25
643	 13	79.0	13.7	 25
644	 13	65.0	11.1	 25
645	 13	81.0	14.1	 25
646	 13	45.0	8.7	 25
647	 13	53.0	7.7	 25
648	 13	109.0	17.2	 25
649	 13	80.0	10.4	 25
650	 13	55.0	8.6	 25
651	 13	48.0	7.7	 25
652	 13	55.0	8.7	 25
653	 13	50.0	7.5	 25
654	 13	185.0	31.6	 25
655	 13	60.0	10.5	 25
656	 13	113.0	24.0	 25
657	 13	75.0	8.5	 25
658	 13	64.0	9.8	 25
659	 13	68.0	9.5	 25
660	 13	155.0	26.8	 25
661	 13	58.0	9.0	 25
662	 13	265.0	38.1	 25
663	 13	93.0	14.6	 25
664	 13	99.0	11.1	 25
665	 13	56.0	9.7	 25
666	 13	78.0	10.1	 25
667	 13	146.0	25.7	 25
668	 13	92.0	14.5	 25
669	 13	48.0	6.3	 25
670	 13	82.0	11.8	 25
671	 13	312.0	45.2	 25
672	 13	41.0	6.4	 25
673	 13	64.0	11.8	 25
674	 13	59.0	8.3	 25
675	 13	1155.0	140.6	 25
676	 13	104.0	22.1	 25
677	 13	56.0	7.3	 25
678	 13	62.0	8.4	 25
679	 13	67.0	13.2	 25
680	 13	62.0	9.7	 25
681	 13	999.0	206.8	 25
682	 13	77.0	11.0	 25
683	 13	66.0	12.1	 25
684	 13	120.0	19.8	 25
685	 13	60.0	6.7	 25
686	 13	60.0	9.5	 25
687	 13	186.0	25.5	 25
688	 13	48.0	7.7	 25
689	 13	75.0	9.2	 25
690	 13	68.0	9.6	 25
691	 13	129.0	17.3	 25
692	 13	71.0	10.3	 25
693	 13	58.0	8.8	 25
694	 13	147.0	18.4	 25
695	 13	67.0	14.2	 25
696	 13	81.0	15.4	 25
697	 13	67.0	7.5	 25
698	 13	82.0	15.2	 25
699	 13	49.0	9.1	 25
700	 13	68.0	9.6	 25
701	 13	73.0	12.2	 25
702	 13	79.0	10.1	 25
703	 13	591.0	78.5	 25
704	 13	59.0	9.0	 25
705	 13	75.0	11.1	 25
706	 13	57.0	7.1	 25
707	 13	90.0	17.7	 25
708	 13	79.0	11.3	 25
709	 13	89.0	12.0	 25
710	 13	62.0	9.0	 25
711	 13	51.0	5.6	 25
712	 13	53.0	7.9	 25
713	 13	116.0	17.1	 25
714	 13	104.0	21.8	 25
715	 13	71.0	9.7	 25
716	 13	63.0	9.7	 25
717	 13	57.0	8.2	 25
718	 13	97.0	19.6	 25
719	 13	43.0	6.9	 25
720	 13	68.0	10.4	 25
721	 13	62.0	9.2	 25
722	 13	49.0	8.7	 25
723	 13	61.0	12.3	 25
724	 13	49.0	7.0	 25
725	 13	108.0	23.4	 25
726	 13	55.0	11.1	 25
727	 13	64.0	9.5	 25
728	 13	139.0	25.2	 25
729	 13	104.0	17.9	 25
730	 13	86.0	14.4	 25
731	 13	60.0	9.9	 25
732	 13	50.0	5.6	 25
733	 13	675.0	115.3	 25
734	 13	54.0	8.4	 25
735	 13	58.0	12.0	 25
736	 13	67.0	14.2	 25
737	 13	57.0	8.4	 25
738	 13	199.0	39.1	 25
739	 13	196.0	30.4	 25
740	 13	192.0	29.2	 25
741	 13	72.0	11.2	 25
742	 13	60.0	8.9	 25
743	 13	46.0	8.1	 25
744	 13	63.0	10.2	 25
745	 13	103.0	18.2	 25
746	 13	61.0	9.4	 25
747	 13	60.0	10.9	 25
748	 13	53.0	8.1	 25
749	 13	60.0	6.8	 25
750	 13	1323.0	133.3	 25
751	 13	151.0	31.3	 25
752	 13	85.0	16.4	 25
753	 13	57.0	12.1	 25
754	 13	65.0	9.4	 25
755	 13	60.0	10.9	 25
756	 13	81.0	11.3	 25
757	 13	56.0	9.4	 25
758	 13	54.0	5.0	 25
759	 13	103.0	14.7	 25
760	 13	62.0	10.0	 25
761	 13	47.0	7.6	 25
762	 13	77.0	13.0	 25
763	 13	56.0	7.3	 25
764	 13	75.0	9.5	 25
765	 13	56.0	10.4	 25
766	 13	100.0	21.6	 25
767	 13	54.0	12.1	 25
768	 13	55.0	8.0	 25
769	 13	76.0	13.5	 25
770	 13	93.0	18.3	 25
771	 13	188.0	29.1	 25
772	 13	100.0	22.1	 25
773	 13	374.0	42.1	 25
774	 13	90.0	15.0	 25
775	 13	77.0	12.3	 25
776	 13	154.0	29.3	 25
777	 13	74.0	11.8	 25
778	 13	45.0	5.8	 25
779	 13	51.0	7.4	 25
780	 13	87.0	20.1	 25
781	 13	59.0	9.3	 25
782	 13	59.0	9.3	 25
783	 13	127.0	17.4	 25
784	 13	60.0	10.7	 25
785	 13	43.0	8.7	 25
786	 13	134.0	16.3	 25
787	 13	76.0	11.6	 25
788	 13	315.0	61.8	 25
789	 13	135.0	20.4	 25
790	 13	70.0	10.6	 25
791	 13	63.0	8.5	 25
792	 13	83.0	13.7	 25
793	 13	59.0	10.9	 25
794	 13	69.0	13.2	 25
795	 13	95.0	16.2	 25
796	 13	145.0	25.4	 25
797	 13	91.0	10.1	 25
798	 13	57.0	9.0	 25
799	 13	67.0	13.9	 25
800	 13	72.0	12.1	 25
801	 13	141.0	20.8	 25
802	 13	51.0	9.2	 25
803	 13	73.0	12.6	 25
804	 13	62.0	11.0	 25
805	 13	45.0	6.7	 25
806	 13	195.0	41.1	 25
807	 13	85.0	14.5	 25
808	 13	69.0	13.0	 25
809	 13	47.0	7.3	 25
810	 13	54.0	10.6	 25
811	 13	74.0	12.2	 25
812	 13	61.0	12.7	 25
813	 13	73.0	14.4	 25
814	 13	51.0	6.9	 25
815	 13	54.0	4.6	 25
816	 13	66.0	11.2	 25
817	 13	49.0	8.8	 25
818	 13	85.0	14.6	 25
819	 13	62.0	10.8	 25
820	 13	134.0	20.3	 25
821	 13	12953.0	2050.8	 25
822	 13	63.0	8.2	 25
823	 13	107.0	17.7	 25
824	 13	98.0	13.2	 25
825	 13	68.0	11.2	 25
826	 13	83.0	12.6	 25
827	 13	59.0	10.8	 25
828	 13	79.0	12.1	 25
829	 13	195.0	45.9	 25
830	 13	105.0	9.0	 25
831	 13	86.0	13.9	 25
832	 13	68.0	10.5	 25
833	 13	59.0	11.0	 25
834	 13	55.0	9.0	 25
835	 13	59.0	12.2	 25
836	 13	130.0	25.2	 25
837	 13	59.0	12.5	 25
838	 13	59.0	11.7	 25
839	 13	65.0	9.5	 25
840	 13	697.0	113.1	 25
841	 13	59.0	8.1	 25
842	 13	48.0	7.7	 25
843	 13	44.0	5.0	 25
844	 13	69.0	11.6	 25
845	 13	57.0	8.7	 25
846	 13	106.0	15.7	 25
847	 13	66.0	12.3	 25
848	 13	73.0	9.3	 25
849	 13	73.0	11.4	 25
850	 13	62.0	11.0	 25
851	 13	59.0	7.6	 25
852	 13	50.0	9.1	 25
853	 13	59.0	9.3	 25
854	 13	61.0	10.3	 25
855	 13	77.0	12.1	 25
856	 13	50.0	9.8	 25
857	 13	59.0	8.6	 25
858	 13	66.0	14.3	 25
859	 13	120.0	14.7	 25
860	 13	73.0	13.1	 25
861	 13	78.0	12.4	 25
862	 13	75.0	13.6	 25
863	 13	72.0	9.9	 25
864	 13	49.0	5.9	 25
865	 13	59.0	12.9	 25
866	 13	101.0	24.1	 25
867	 13	54.0	9.6	 25
868	 13	245.0	44.5	 25
869	 13	112.0	22.8	 25
870	 13	50.0	6.7	 25
871	 13	70.0	10.4	 25
872	 13	56.0	9.7	 25
873	 13	56.0	7.7	 25
874	 13	64.0	9.3	 25
875	 13	86.0	18.4	 25
876	 13	50.0	9.0	 25
877	 13	55.0	9.7	 25
878	 13	130.0	23.3	 25
879	 13	69.0	11.2	 25
880	 13	66.0	10.7	 25
881	 13	111.0	14.0	 25
882	 13	141.0	23.0	 25
883	 13	768.0	133.2	 25
884	 13	73.0	12.5	 25
885	 13	47.0	8.2	 25
886	 13	262.0	57.0	 25
887	 13	114.0	19.6	 25
888	 13	76.0	13.6	 25
889	 13	119.0	25.7	 25
890	 13	74.0	13.1	 25
891	 13	145.0	25.7	 25
892	 13	68.0	11.4	 25
893	 13	94.0	15.8	 25
894	 13	302.0	41.9	 25
895	 13	45.0	7.8	 25
896	 13	80.0	17.6	 25
897	 13	80.0	14.8	 25
898	 13	108.0	24.5	 25
899	 13	123.0	18.3	 25
900	 13	95.0	15.9	 25
901	 13	66.0	13.8	 25
902	 13	196.0	27.2	 25
903	 13	125.0	20.7	 25
904	 13	98.0	19.9	 25
905	 13	1804.0	219.7	 25
906	 13	68.0	8.4	 25
907	 13	199.0	35.1	 25
908	 13	56.0	8.5	 25
909	 13	49.0	7.1	 25
910	 13	55.0	8.7	 25
911	 13	60.0	14.3	 25
912	 13	45.0	12.2	 25
913	 13	57.0	11.1	 25
914	 13	69.0	11.9	 25
915	 13	78.0	12.6	 25
916	 13	61.0	13.9	 25
917	 13	58.0	12.5	 25
918	 13	95.0	16.5	 25
919	 13	58.0	9.0	 25
920	 13	54.0	9.5	 25
921	 13	753.0	111.2	 25
922	 13	394.0	39.5	 25
923	 13	66.0	10.7	 25
924	 13	67.0	12.7	 25
925	 13	57.0	11.8	 25
926	 13	88.0	15.0	 25
927	 13	80.0	13.7	 25
928	 13	52.0	9.8	 25
929	 13	75.0	13.3	 25
930	 13	67.0	13.4	 25
931	 13	62.0	12.1	 25
932	 13	55.0	10.1	 25
933	 13	53.0	9.8	 25
934	 13	139.0	29.6	 25
935	 13	61.0	11.4	 25
936	 13	95.0	17.1	 25
937	 13	65.0	9.4	 25
938	 13	54.0	9.3	 25
939	 13	60.0	12.3	 25
940	 13	71.0	14.8	 25
941	 13	59.0	10.2	 25
942	 13	96.0	16.2	 25
943	 13	81.0	14.1	 25
944	 13	69.0	13.3	 25
945	 13	91.0	17.9	 25
946	 13	53.0	8.9	 25
947	 13	63.0	12.4	 25
948	 13	66.0	11.9	 25
949	 13	53.0	9.7	 25
950	 13	50.0	9.9	 25
951	 13	459.0	66.8	 25
952	 13	85.0	14.7	 25
953	 13	140.0	18.7	 25
954	 13	141.0	32.0	 25
955	 13	206.0	34.1	 25
956	 13	70.0	14.2	 25
957	 13	81.0	13.4	 25
958	 13	84.0	13.0	 25
959	 13	63.0	9.5	 25
960	 13	49.0	7.0	 25
961	 13	50.0	7.2	 25
962	 13	63.0	11.0	 25
963	 13	77.0	14.6	 25
964	 13	50.0	8.4	 25
965	 13	53.0	7.5	 25
966	 13	132.0	18.1	 25
967	 13	144.0	19.7	 25
968	 13	73.0	12.9	 25
969	 13	84.0	19.1	 25
970	 13	89.0	11.2	 25
971	 13	124.0	27.7	 25
972	 13	77.0	11.7	 25
973	 13	58.0	12.1	 25
974	 13	62.0	17.1	 25
975	 13	129.0	26.6	 25
976	 13	85.0	12.4	 25
977	 13	112.0	14.4	 25
978	 13	90.0	12.1	 25
979	 13	294.0	52.0	 25
980	 13	105.0	15.8	 25
981	 13	77.0	13.9	 25
982	 13	69.0	14.4	 25
983	 13	74.0	13.2	 25
984	 13	177.0	28.9	 25
985	 13	447.0	69.8	 25
986	 13	99.0	9.9	 25
987	 13	305.0	56.6	 25
988	 13	516.0	48.2	 25
989	 13	144.0	24.3	 25
990	 13	134.0	22.8	 25
991	 13	51.0	8.6	 25
992	 13	84.0	16.8	 25
993	 13	562.0	120.2	 25
994	 13	76.0	12.6	 25
995	 13	64.0	9.5	 25
996	 13	56.0	8.0	 25
997	 13	108.0	16.5	 25
998	 13	189.0	35.5	 25
999	 13	64.0	10.9	 25
1000	 13	110.0	11.9	 25
1001	 13	73.0	11.3	 25
  0	 14	3281.0	627.5	 25
  1	 14	68.0	15.1	 25
  2	 14	53.0	7.6	 25
  3	 14	73.0	13.0	 25
  4	 14	65.0	12.5	 25
  5	 14	70.0	17.3	 25
  6	 14	65.0	10.7	 25
  7	 14	83.0	15.8	 25
  8	 14	109.0	20.1	 25
  9	 14	61.0	11.2	 25
 10	 14	83.0	12.6	 25
 11	 14	101.0	14.2	 25
 12	 14	93.0	12.4	 25
 13	 14	62.0	10.6	 25
 14	 14	48.0	9.2	 25
 15	 14	52.0	8.1	 25
 16	 14	55.0	9.4	 25
 17	 14	83.0	16.1	 25
 18	 14	70.0	13.1	 25
 19	 14	75.0	11.1	 25
 20	 14	82.0	13.7	 25
 21	 14	57.0	10.1	 25
 22	 14	64.0	9.3	 25
 23	 14	72.0	12.8	 25
 24	 14	61.0	11.7	 25
 25	 14	58.0	10.2	 25
 26	 14	58.0	8.9	 25
 27	 14	171.0	29.0	 25
 28	 14	65.0	11.4	 25
 29	 14	56.0	9.5	 25
 30	 14	67.0	12.1	 25
 31	 14	51.0	9.7	 25
 32	 14	72.0	14.2	 25
 33	 14	51.0	7.6	 25
 34	 14	103.0	14.5	 25
 35	 14	80.0	9.3	 25
 36	 14	86.0	13.3	 25
 37	 14	54.0	8.9	 25
 38	 14	62.0	8.8	 25
 39	 14	59.0	10.0	 25
 40	 14	58.0	11.9	 25
 41	 14	58.0	7.2	 25
 42	 14	59.0	9.9	 25
 43	 14	118.0	16.6	 25
 44	 14	48.0	6.8	 25
 45	 14	55.0	7.6	 25
 46	 14	103.0	22.2	 25
 47	 14	50.0	10.9	 25
 48	 14	85.0	13.4	 25
 49	 14	79.0	14.0	 25
 50	 14	111.0	16.2	 25
 51	 14	114.0	15.5	 25
 52	 14	88.0	12.1	 25
 53	 14	70.0	13.3	 25
 54	 14	61.0	8.5	 25
 55	 14	53.0	9.3	 25
 56	 14	43.0	5.6	 25
 57	 14	57.0	9.6	 25
 58	 14	58.0	10.3	 25
 59	 14	61.0	9.7	 25
 60	 14	61.0	12.4	 25
 61	 14	76.0	11.4	 25
 62	 14	79.0	10.2	 25
 63	 14	193.0	27.5	 25
 64	 14	70.0	9.0	 25
 65	 14	58.0	9.5	 25
 66	 14	72.0	12.1	 25
 67	 14	67.0	11.4	 25
 68	 14	51.0	6.5	 25
 69	 14	93.0	13.9	 25
 70	 14	99.0	12.5	 25
 71	 14	86.0	13.5	 25
 72	 14	60.0	8.5	 25
 73	 14	54.0	8.0	 25
 74	 14	54.0	8.6	 25
 75	 14	69.0	15.2	 25
 76	 14	45.0	9.1	 25
 77	 14	62.0	8.7	 25
 78	 14	53.0	7.2	 25
 79	 14	55.0	7.5	 25
 80	 14	58.0	6.6	 25
 81	 14	71.0	14.2	 25
 82	 14	50.0	6.5	 25
 83	 14	336.0	40.6	 25
 84	 14	105.0	17.7	 25
 85	 14	63.0	9.7	 25
 86	 14	71.0	10.3	 25
 87	 14	73.0	11.6	 25
 88	 14	70.0	7.5	 25
 89	 14	74.0	12.2	 25
 90	 14	71.0	9.1	 25
 91	 14	132.0	25.8	 25
 92	 14	63.0	13.0	 25
 93	 14	60.0	10.8	 25
 94	 14	59.0	7.2	 25
 95	 14	119.0	23.1	 25
 96	 14	308.0	28.0	 25
 97	 14	385.0	47.8	 25
 98	 14	68.0	7.5	 25
 99	 14	91.0	15.8	 25
100	 14	56.0	9.0	 25
101	 14	65.0	8.5	 25
102	 14	49.0	9.0	 25
103	 14	64.0	11.2	 25
104	 14	55.0	8.5	 25
105	 14	56.0	8.6	 25
106	 14	64.0	8.6	 25
107	 14	75.0	11.3	 25
108	 14	68.0	19.0	 25
109	 14	84.0	11.2	 25
110	 14	56.0	10.1	 25
111	 14	94.0	16.0	 25
112	 14	56.0	9.0	 25
113	 14	68.0	8.9	 25
114	 14	50.0	8.5	 25
115	 14	65.0	9.6	 25
116	 14	50.0	8.9	 25
117	 14	54.0	10.9	 25
118	 14	55.0	8.5	 25
119	 14	91.0	12.9	 25
120	 14	83.0	10.0	 25
121	 14	63.0	9.8	 25
122	 14	50.0	9.7	 25
123	 14	43.0	6.8	 25
124	 14	48.0	7.6	 25
125	 14	52.0	8.4	 25
126	 14	88.0	12.0	 25
127	 14	75.0	8.8	 25
128	 14	90.0	15.8	 25
129	 14	176.0	26.9	 25
130	 14	73.0	7.2	 25
131	 14	70.0	7.7	 25
132	 14	300.0	45.2	 25
133	 14	315.0	52.0	 25
134	 14	68.0	10.7	 25
135	 14	68.0	10.2	 25
136	 14	45.0	6.5	 25
137	 14	46.0	7.8	 25
138	 14	69.0	12.4	 25
139	 14	59.0	10.2	 25
140	 14	63.0	10.4	 25
141	 14	79.0	11.4	 25
142	 14	62.0	9.7	 25
143	 14	102.0	11.5	 25
144	 14	65.0	6.1	 25
145	 14	45.0	5.0	 25
146	 14	61.0	12.8	 25
147	 14	57.0	7.9	 25
148	 14	57.0	7.9	 25
149	 14	43.0	5.5	 25
150	 14	56.0	8.2	 25
151	 14	47.0	6.2	 25
152	 14	55.0	8.0	 25
153	 14	46.0	5.3	 25
154	 14	62.0	8.9	 25
155	 14	46.0	7.9	 25
156	 14	162.0	27.8	 25
157	 14	63.0	8.8	 25
158	 14	114.0	14.5	 25
159	 14	97.0	17.9	 25
160	 14	59.0	9.2	 25
161	 14	134.0	18.9	 25
162	 14	70.0	12.2	 25
163	 14	79.0	11.0	 25
164	 14	78.0	10.4	 25
165	 14	87.0	15.9	 25
166	 14	61.0	9.1	 25
167	 14	68.0	10.9	 25
168	 14	58.0	8.0	 25
169	 14	59.0	13.2	 25
170	 14	513.0	68.2	 25
171	 14	57.0	11.2	 25
172	 14	67.0	10.3	 25
173	 14	53.0	7.5	 25
174	 14	47.0	8.6	 25
175	 14	42.0	7.1	 25
176	 14	59.0	8.1	 25
177	 14	62.0	10.3	 25
178	 14	59.0	8.9	 25
179	 14	60.0	9.6	 25
180	 14	93.0	12.6	 25
181	 14	70.0	9.6	 25
182	 14	63.0	8.7	 25
183	 14	70.0	11.6	 25
184	 14	53.0	8.7	 25
185	 14	103.0	11.2	 25
186	 14	74.0	12.0	 25
187	 14	655.0	78.1	 25
188	 14	60.0	11.0	 25
189	 14	58.0	6.4	 25
190	 14	71.0	8.4	 25
191	 14	51.0	7.3	 25
192	 14	48.0	11.0	 25
193	 14	69.0	12.7	 25
194	 14	89.0	12.0	 25
195	 14	52.0	7.2	 25
196	 14	46.0	6.3	 25
197	 14	61.0	10.4	 25
198	 14	47.0	9.2	 25
199	 14	47.0	7.5	 25
200	 14	54.0	9.0	 25
201	 14	92.0	16.2	 25
202	 14	66.0	7.7	 25
203	 14	62.0	7.3	 25
204	 14	84.0	15.0	 25
205	 14	46.0	7.4	 25
206	 14	44.0	7.1	 25
207	 14	50.0	6.4	 25
208	 14	48.0	5.6	 25
209	 14	244.0	37.1	 25
210	 14	56.0	8.2	 25
211	 14	79.0	14.4	 25
212	 14	67.0	8.2	 25
213	 14	48.0	8.9	 25
214	 14	68.0	13.2	 25
215	 14	57.0	10.7	 25
216	 14	59.0	10.0	 25
217	 14	62.0	7.9	 25
218	 14	52.0	10.7	 25
219	 14	55.0	11.8	 25
220	 14	63.0	6.9	 25
221	 14	47.0	5.3	 25
222	 14	41.0	5.3	 25
223	 14	49.0	8.0	 25
224	 14	74.0	14.3	 25
225	 14	52.0	6.7	 25
226	 14	50.0	7.7	 25
227	 14	105.0	13.1	 25
228	 14	61.0	10.6	 25
229	 14	65.0	8.6	 25
230	 14	65.0	10.2	 25
231	 14	46.0	7.8	 25
232	 14	62.0	14.1	 25
233	 14	61.0	12.0	 25
234	 14	72.0	11.9	 25
235	 14	57.0	9.5	 25
236	 14	69.0	8.6	 25
237	 14	96.0	12.5	 25
238	 14	50.0	8.8	 25
239	 14	50.0	6.9	 25
240	 14	64.0	10.4	 25
241	 14	124.0	22.0	 25
242	 14	55.0	8.1	 25
243	 14	88.0	11.8	 25
244	 14	89.0	13.0	 25
245	 14	46.0	7.1	 25
246	 14	52.0	9.6	 25
247	 14	51.0	9.7	 25
248	 14	67.0	8.8	 25
249	 14	228.0	31.5	 25
250	 14	54.0	7.6	 25
251	 14	62.0	9.0	 25
252	 14	57.0	7.9	 25
253	 14	72.0	18.2	 25
254	 14	70.0	9.1	 25
255	 14	47.0	6.3	 25
256	 14	50.0	9.1	 25
257	 14	60.0	9.5	 25
258	 14	57.0	8.3	 25
259	 14	80.0	13.5	 25
260	 14	74.0	14.4	 25
261	 14	59.0	6.7	 25
262	 14	60.0	9.9	 25
263	 14	50.0	9.7	 25
264	 14	57.0	11.4	 25
265	 14	73.0	13.8	 25
266	 14	59.0	8.9	 25
267	 14	74.0	16.3	 25
268	 14	59.0	10.0	 25
269	 14	69.0	11.1	 25
270	 14	47.0	7.6	 25
271	 14	66.0	10.5	 25
272	 14	73.0	10.6	 25
273	 14	58.0	10.0	 25
274	 14	83.0	12.8	 25
275	 14	62.0	10.1	 25
276	 14	46.0	9.0	 25
277	 14	49.0	8.7	 25
278	 14	43.0	6.7	 25
279	 14	87.0	13.0	 25
280	 14	59.0	6.9	 25
281	 14	57.0	9.4	 25
282	 14	69.0	9.9	 25
283	 14	52.0	6.9	 25
284	 14	46.0	5.9	 25
285	 14	57.0	12.4	 25
286	 14	56.0	9.3	 25
287	 14	50.0	7.9	 25
288	 14	46.0	6.7	 25
289	 14	82.0	13.6	 25
290	 14	56.0	9.6	 25
291	 14	93.0	18.8	 25
292	 14	85.0	14.8	 25
293	 14	93.0	22.7	 25
294	 14	59.0	9.7	 25
295	 14	119.0	18.0	 25
296	 14	51.0	7.7	 25
297	 14	52.0	11.1	 25
298	 14	77.0	14.8	 25
299	 14	93.0	16.6	 25
300	 14	70.0	12.1	 25
301	 14	83.0	16.1	 25
302	 14	263.0	29.0	 25
303	 14	68.0	11.2	 25
304	 14	65.0	11.4	 25
305	 14	57.0	11.4	 25
306	 14	47.0	12.9	 25
307	 14	87.0	12.9	 25
308	 14	110.0	17.3	 25
309	 14	571.0	115.4	 25
310	 14	64.0	11.5	 25
311	 14	98.0	24.1	 25
312	 14	95.0	17.7	 25
313	 14	52.0	11.8	 25
314	 14	80.0	15.0	 25
315	 14	102.0	16.3	 25
316	 14	55.0	7.1	 25
317	 14	64.0	8.3	 25
318	 14	71.0	11.6	 25
319	 14	78.0	13.7	 25
320	 14	65.0	8.3	 25
321	 14	48.0	10.7	 25
322	 14	75.0	14.4	 25
323	 14	115.0	19.2	 25
324	 14	61.0	10.9	 25
325	 14	136.0	28.4	 25
326	 14	87.0	17.3	 25
327	 14	48.0	7.0	 25
328	 14	66.0	10.3	 25
329	 14	65.0	12.6	 25
330	 14	89.0	19.0	 25
331	 14	55.0	12.6	 25
332	 14	3015.0	281.5	 25
333	 14	87.0	21.7	 25
334	 14	74.0	13.6	 25
335	 14	58.0	11.4	 25
336	 14	61.0	13.0	 25
337	 14	57.0	9.5	 25
338	 14	53.0	7.8	 25
339	 14	61.0	12.0	 25
340	 14	45.0	7.8	 25
341	 14	60.0	11.3	 25
342	 14	66.0	11.6	 25
343	 14	269.0	35.5	 25
344	 14	62.0	12.5	 25
345	 14	78.0	15.0	 25
346	 14	71.0	13.1	 25
347	 14	62.0	11.2	 25
348	 14	46.0	9.5	 25
349	 14	51.0	11.6	 25
350	 14	44.0	8.2	 25
351	 14	43.0	8.1	 25
352	 14	49.0	8.2	 25
353	 14	57.0	9.0	 25
354	 14	87.0	14.8	 25
355	 14	72.0	11.5	 25
356	 14	75.0	10.1	 25
357	 14	62.0	12.1	 25
358	 14	110.0	16.6	 25
359	 14	61.0	12.6	 25
360	 14	59.0	12.8	 25
361	 14	62.0	10.9	 25
362	 14	55.0	13.0	 25
363	 14	67.0	11.4	 25
364	 14	54.0	9.8	 25
365	 14	52.0	6.8	 25
366	 14	79.0	8.2	 25
367	 14	111.0	17.0	 25
368	 14	56.0	10.4	 25
369	 14	123.0	18.9	 25
370	 14	290.0	45.3	 25
371	 14	65.0	11.6	 25
372	 14	74.0	12.8	 25
373	 14	76.0	11.9	 25
374	 14	65.0	10.7	 25
375	 14	72.0	11.7	 25
376	 14	74.0	8.2	 25
377	 14	133.0	14.4	 25
378	 14	54.0	10.0	 25
379	 14	42.0	9.1	 25
380	 14	54.0	9.2	 25
381	 14	63.0	7.6	 25
382	 14	50.0	7.8	 25
383	 14	53.0	8.8	 25
384	 14	52.0	6.7	 25
385	 14	44.0	6.3	 25
386	 14	54.0	10.2	 25
387	 14	57.0	11.6	 25
388	 14	60.0	11.1	 25
389	 14	59.0	10.6	 25
390	 14	94.0	12.2	 25
391	 14	76.0	13.7	 25
392	 14	62.0	12.3	 25
393	 14	59.0	9.1	 25
394	 14	101.0	13.6	 25
395	 14	87.0	16.3	 25
396	 14	65.0	13.6	 25
397	 14	72.0	11.2	 25
398	 14	55.0	9.1	 25
399	 14	122.0	24.1	 25
400	 14	76.0	11.9	 25
401	 14	50.0	8.7	 25
402	 14	60.0	7.9	 25
403	 14	61.0	14.8	 25
404	 14	62.0	14.3	 25
405	 14	45.0	5.5	 25
406	 14	62.0	8.3	 25
407	 14	266.0	54.5	 25
408	 14	149.0	17.4	 25
409	 14	64.0	11.4	 25
410	 14	73.0	11.4	 25
411	 14	65.0	14.4	 25
412	 14	65.0	10.0	 25
413	 14	78.0	15.3	 25
414	 14	196.0	22.6	 25
415	 14	60.0	9.1	 25
416	 14	65.0	12.4	 25
417	 14	49.0	6.9	 25
418	 14	56.0	10.9	 25
419	 14	58.0	8.7	 25
420	 14	51.0	6.5	 25
421	 14	103.0	20.4	 25
422	 14	75.0	10.9	 25
423	 14	408.0	52.1	 25
424	 14	57.0	9.9	 25
425	 14	58.0	8.7	 25
426	 14	53.0	10.8	 25
427	 14	56.0	8.4	 25
428	 14	58.0	9.4	 25
429	 14	69.0	11.5	 25
430	 14	88.0	17.1	 25
431	 14	52.0	7.7	 25
432	 14	75.0	10.2	 25
433	 14	59.0	8.4	 25
434	 14	57.0	10.6	 25
435	 14	54.0	6.3	 25
436	 14	54.0	10.7	 25
437	 14	51.0	7.9	 25
438	 14	64.0	10.3	 25
439	 14	80.0	10.1	 25
440	 14	57.0	10.1	 25
441	 14	92.0	14.7	 25
442	 14	93.0	14.1	 25
443	 14	70.0	15.0	 25
444	 14	91.0	12.8	 25
445	 14	698.0	65.3	 25
446	 14	60.0	8.3	 25
447	 14	73.0	11.8	 25
448	 14	52.0	5.2	 25
449	 14	64.0	10.3	 25
450	 14	70.0	6.7	 25
451	 14	48.0	9.0	 25
452	 14	70.0	10.2	 25
453	 14	76.0	10.9	 25
454	 14	88.0	10.4	 25
455	 14	67.0	12.6	 25
456	 14	45.0	11.1	 25
457	 14	76.0	11.4	 25
458	 14	53.0	9.5	 25
459	 14	40.0	5.9	 25
460	 14	58.0	7.6	 25
461	 14	49.0	6.0	 25
462	 14	46.0	7.9	 25
463	 14	55.0	8.1	 25
464	 14	53.0	8.5	 25
465	 14	47.0	5.9	 25
466	 14	58.0	9.8	 25
467	 14	47.0	7.2	 25
468	 14	59.0	8.0	 25
469	 14	65.0	10.2	 25
470	 14	52.0	8.6	 25
471	 14	44.0	9.1	 25
472	 14	49.0	9.3	 25
473	 14	49.0	9.6	 25
474	 14	54.0	7.6	 25
475	 14	47.0	9.7	 25
476	 14	65.0	10.0	 25
477	 14	54.0	8.5	 25
478	 14	49.0	9.5	 25
479	 14	73.0	16.7	 25
480	 14	80.0	14.3	 25
481	 14	58.0	8.3	 25
482	 14	59.0	11.5	 25
483	 14	62.0	9.8	 25
484	 14	59.0	11.0	 25
485	 14	66.0	9.6	 25
486	 14	48.0	6.4	 25
487	 14	61.0	12.3	 25
488	 14	74.0	12.6	 25
489	 14	55.0	9.0	 25
490	 14	82.0	17.4	 25
491	 14	68.0	10.5	 25
492	 14	69.0	14.1	 25
493	 14	60.0	8.5	 25
494	 14	65.0	9.7	 25
495	 14	4497.0	496.8	 25
496	 14	73.0	9.4	 25
497	 14	49.0	11.5	 25
498	 14	69.0	6.4	 25
499	 14	76.0	9.0	 25
500	 14	59.0	9.8	 25
501	 14	67.0	7.5	 25
502	 14	62.0	12.0	 25
503	 14	73.0	9.4	 25
504	 14	45.0	6.8	 25
505	 14	55.0	10.4	 25
506	 14	51.0	9.1	 25
507	 14	66.0	9.1	 25
508	 14	42.0	6.9	 25
509	 14	53.0	5.8	 25
510	 14	77.0	14.8	 25
511	 14	141.0	17.7	 25
512	 14	164.0	16.8	 25
513	 14	77.0	11.3	 25
514	 14	50.0	7.6	 25
515	 14	96.0	18.0	 25
516	 14	85.0	15.8	 25
517	 14	53.0	8.9	 25
518	 14	88.0	14.0	 25
519	 14	95.0	76.6	 25
520	 14	66.0	10.6	 25
521	 14	50.0	7.3	 25
522	 14	51.0	6.6	 25
523	 14	52.0	10.5	 25
524	 14	51.0	11.3	 25
525	 14	62.0	6.9	 25
526	 14	92.0	16.2	 25
527	 14	52.0	10.0	 25
528	 14	62.0	10.8	 25
529	 14	50.0	8.8	 25
530	 14	92.0	19.1	 25
531	 14	74.0	11.8	 25
532	 14	69.0	10.2	 25
533	 14	54.0	10.9	 25
534	 14	64.0	12.7	 25
535	 14	60.0	8.9	 25
536	 14	79.0	16.2	 25
537	 14	50.0	8.6	 25
538	 14	59.0	8.0	 25
539	 14	312.0	26.7	 25
540	 14	166.0	34.1	 25
541	 14	54.0	9.4	 25
542	 14	67.0	9.5	 25
543	 14	54.0	8.7	 25
544	 14	57.0	8.9	 25
545	 14	48.0	7.9	 25
546	 14	54.0	6.9	 25
547	 14	62.0	9.9	 25
548	 14	68.0	10.8	 25
549	 14	115.0	20.0	 25
550	 14	64.0	11.4	 25
551	 14	140.0	16.8	 25
552	 14	60.0	10.9	 25
553	 14	58.0	8.9	 25
554	 14	82.0	12.9	 25
555	 14	51.0	6.2	 25
556	 14	80.0	9.9	 25
557	 14	62.0	13.6	 25
558	 14	60.0	8.8	 25
559	 14	61.0	10.3	 25
560	 14	42.0	6.8	 25
561	 14	55.0	8.7	 25
562	 14	73.0	8.0	 25
563	 14	74.0	10.0	 25
564	 14	95.0	19.1	 25
565	 14	689.0	99.7	 25
566	 14	76.0	7.3	 25
567	 14	93.0	13.6	 25
568	 14	52.0	10.3	 25
569	 14	53.0	10.5	 25
570	 14	61.0	10.4	 25
571	 14	49.0	9.3	 25
572	 14	66.0	11.8	 25
573	 14	73.0	13.2	 25
574	 14	53.0	9.5	 25
575	 14	175.0	30.3	 25
576	 14	101.0	16.4	 25
577	 14	54.0	9.2	 25
578	 14	69.0	12.3	 25
579	 14	51.0	9.5	 25
580	 14	64.0	11.2	 25
581	 14	77.0	13.7	 25
582	 14	49.0	7.1	 25
583	 14	74.0	13.9	 25
584	 14	50.0	11.4	 25
585	 14	67.0	14.9	 25
586	 14	43.0	7.3	 25
587	 14	50.0	8.3	 25
588	 14	51.0	5.2	 25
589	 14	82.0	13.0	 25
590	 14	81.0	13.9	 25
591	 14	147.0	22.0	 25
592	 14	54.0	11.4	 25
593	 14	50.0	5.5	 25
594	 14	65.0	9.8	 25
595	 14	63.0	13.4	 25
596	 14	1283.0	176.1	 25
597	 14	59.0	10.9	 25
598	 14	189.0	31.3	 25
599	 14	65.0	14.9	 25
600	 14	49.0	8.2	 25
601	 14	59.0	11.7	 25
602	 14	75.0	13.2	 25
603	 14	102.0	18.8	 25
604	 14	876.0	120.3	 25
605	 14	105.0	16.6	 25
606	 14	416.0	63.0	 25
607	 14	70.0	15.2	 25
608	 14	54.0	8.2	 25
609	 14	51.0	6.9	 25
610	 14	84.0	16.9	 25
611	 14	59.0	9.7	 25
612	 14	56.0	11.8	 25
613	 14	86.0	14.2	 25
614	 14	228.0	48.3	 25
615	 14	68.0	9.0	 25
616	 14	42.0	11.5	 25
617	 14	59.0	11.3	 25
618	 14	82.0	13.7	 25
619	 14	78.0	12.9	 25
620	 14	65.0	6.9	 25
621	 14	66.0	13.2	 25
622	 14	61.0	9.1	 25
623	 14	65.0	14.0	 25
624	 14	54.0	12.9	 25
625	 14	40.0	9.8	 25
626	 14	55.0	10.4	 25
627	 14	67.0	16.4	 25
628	 14	85.0	15.9	 25
629	 14	87.0	17.6	 25
630	 14	181.0	31.4	 25
631	 14	42.0	7.5	 25
632	 14	76.0	13.7	 25
633	 14	112.0	18.2	 25
634	 14	60.0	12.2	 25
635	 14	75.0	11.4	 25
636	 14	57.0	13.7	 25
637	 14	50.0	8.0	 25
638	 14	63.0	12.0	 25
639	 14	43.0	4.7	 25
640	 14	59.0	10.4	 25
641	 14	108.0	13.8	 25
642	 14	61.0	11.8	 25
643	 14	57.0	11.6	 25
644	 14	66.0	10.0	 25
645	 14	65.0	12.7	 25
646	 14	54.0	9.8	 25
647	 14	56.0	9.4	 25
648	 14	122.0	22.4	 25
649	 14	91.0	14.7	 25
650	 14	60.0	9.2	 25
651	 14	65.0	15.2	 25
652	 14	54.0	10.8	 25
653	 14	48.0	8.8	 25
654	 14	57.0	10.1	 25
655	 14	78.0	8.1	 25
656	 14	77.0	16.7	 25
657	 14	62.0	11.6	 25
658	 14	60.0	10.8	 25
659	 14	76.0	15.4	 25
660	 14	57.0	12.0	 25
661	 14	65.0	10.1	 25
662	 14	66.0	10.8	 25
663	 14	69.0	12.3	 25
664	 14	70.0	10.9	 25
665	 14	70.0	12.0	 25
666	 14	63.0	12.7	 25
667	 14	57.0	7.2	 25
668	 14	55.0	11.2	 25
669	 14	63.0	11.3	 25
670	 14	70.0	10.3	 25
671	 14	65.0	12.5	 25
672	 14	49.0	8.9	 25
673	 14	49.0	7.9	 25
674	 14	52.0	8.9	 25
675	 14	80.0	10.9	 25
676	 14	62.0	10.2	 25
677	 14	69.0	10.8	 25
678	 14	49.0	11.4	 25
679	 14	55.0	11.1	 25
680	 14	57.0	10.8	 25
681	 14	70.0	13.6	 25
682	 14	82.0	14.3	 25
683	 14	60.0	10.6	 25
684	 14	63.0	10.4	 25
685	 14	55.0	11.6	 25
686	 14	135.0	22.5	 25
687	 14	123.0	25.2	 25
688	 14	54.0	9.0	 25
689	 14	82.0	14.8	 25
690	 14	124.0	19.3	 25
691	 14	97.0	14.8	 25
692	 14	49.0	7.5	 25
693	 14	46.0	10.1	 25
694	 14	105.0	21.2	 25
695	 14	53.0	9.4	 25
696	 14	80.0	13.9	 25
697	 14	73.0	12.5	 25
698	 14	56.0	11.0	 25
699	 14	61.0	9.9	 25
700	 14	76.0	13.1	 25
701	 14	62.0	9.0	 25
702	 14	59.0	8.0	 25
703	 14	65.0	11.1	 25
704	 14	68.0	10.5	 25
705	 14	58.0	9.6	 25
706	 14	51.0	11.9	 25
707	 14	68.0	11.0	 25
708	 14	57.0	11.9	 25
709	 14	64.0	9.9	 25
710	 14	82.0	20.5	 25
711	 14	51.0	9.0	 25
712	 14	64.0	9.2	 25
713	 14	294.0	35.8	 25
714	 14	79.0	15.9	 25
715	 14	54.0	10.2	 25
716	 14	57.0	9.9	 25
717	 14	66.0	18.0	 25
718	 14	193.0	40.5	 25
719	 14	55.0	9.3	 25
720	 14	89.0	16.0	 25
721	 14	70.0	14.0	 25
722	 14	53.0	7.1	 25
723	 14	49.0	9.0	 25
724	 14	45.0	10.9	 25
725	 14	72.0	10.8	 25
726	 14	78.0	15.3	 25
727	 14	64.0	11.0	 25
728	 14	106.0	22.8	 25
729	 14	70.0	13.8	 25
730	 14	52.0	9.3	 25
731	 14	55.0	9.5	 25
732	 14	63.0	7.6	 25
733	 14	152.0	21.1	 25
734	 14	74.0	18.6	 25
735	 14	46.0	9.4	 25
736	 14	69.0	11.1	 25
737	 14	56.0	7.0	 25
738	 14	75.0	16.0	 25
739	 14	135.0	22.5	 25
740	 14	135.0	21.1	 25
741	 14	67.0	8.4	 25
742	 14	61.0	12.0	 25
743	 14	49.0	7.4	 25
744	 14	86.0	14.9	 25
745	 14	111.0	16.4	 25
746	 14	76.0	10.9	 25
747	 14	48.0	8.3	 25
748	 14	68.0	13.6	 25
749	 14	62.0	11.0	 25
750	 14	63.0	11.9	 25
751	 14	54.0	8.7	 25
752	 14	52.0	15.7	 25
753	 14	50.0	10.1	 25
754	 14	49.0	7.6	 25
755	 14	59.0	10.2	 25
756	 14	64.0	8.3	 25
757	 14	71.0	10.8	 25
758	 14	47.0	7.5	 25
759	 14	68.0	9.4	 25
760	 14	91.0	13.7	 25
761	 14	64.0	9.9	 25
762	 14	53.0	8.3	 25
763	 14	60.0	11.9	 25
764	 14	53.0	10.1	 25
765	 14	62.0	12.0	 25
766	 14	66.0	9.4	 25
767	 14	49.0	8.2	 25
768	 14	47.0	7.8	 25
769	 14	68.0	13.5	 25
770	 14	127.0	21.4	 25
771	 14	713.0	84.2	 25
772	 14	68.0	12.2	 25
773	 14	209.0	22.0	 25
774	 14	93.0	15.0	 25
775	 14	91.0	11.2	 25
776	 14	129.0	18.5	 25
777	 14	57.0	8.0	 25
778	 14	59.0	10.9	 25
779	 14	57.0	9.9	 25
780	 14	65.0	8.9	 25
781	 14	52.0	7.1	 25
782	 14	46.0	6.0	 25
783	 14	96.0	12.5	 25
784	 14	78.0	15.7	 25
785	 14	46.0	7.6	 25
786	 14	122.0	20.0	 25
787	 14	56.0	8.1	 25
788	 14	65.0	10.6	 25
789	 14	117.0	16.6	 25
790	 14	64.0	10.0	 25
791	 14	45.0	6.9	 25
792	 14	56.0	6.1	 25
793	 14	60.0	9.6	 25
794	 14	49.0	6.6	 25
795	 14	65.0	6.6	 25
796	 14	114.0	22.5	 25
797	 14	76.0	14.0	 25
798	 14	46.0	7.0	 25
799	 14	70.0	14.3	 25
800	 14	60.0	12.7	 25
801	 14	54.0	9.4	 25
802	 14	42.0	5.4	 25
803	 14	46.0	6.1	 25
804	 14	52.0	7.4	 25
805	 14	47.0	10.3	 25
806	 14	85.0	11.9	 25
807	 14	68.0	7.9	 25
808	 14	44.0	7.1	 25
809	 14	58.0	8.6	 25
810	 14	49.0	7.7	 25
811	 14	58.0	10.9	 25
812	 14	57.0	11.1	 25
813	 14	76.0	9.3	 25
814	 14	47.0	7.7	 25
815	 14	62.0	10.9	 25
816	 14	74.0	12.7	 25
817	 14	54.0	6.7	 25
818	 14	216.0	29.8	 25
819	 14	68.0	12.5	 25
820	 14	114.0	22.3	 25
821	 14	1781.0	224.2	 25
822	 14	70.0	10.3	 25
823	 14	131.0	11.3	 25
824	 14	92.0	6.4	 25
825	 14	63.0	11.5	 25
826	 14	105.0	15.1	 25
827	 14	56.0	9.3	 25
828	 14	62.0	7.0	 25
829	 14	68.0	6.4	 25
830	 14	159.0	20.3	 25
831	 14	99.0	15.4	 25
832	 14	48.0	6.3	 25
833	 14	51.0	7.9	 25
834	 14	56.0	7.5	 25
835	 14	64.0	11.3	 25
836	 14	46.0	5.4	 25
837	 14	54.0	9.0	 25
838	 14	57.0	7.7	 25
839	 14	65.0	8.8	 25
840	 14	107.0	22.8	 25
841	 14	51.0	7.8	 25
842	 14	54.0	8.4	 25
843	 14	53.0	9.5	 25
844	 14	68.0	15.5	 25
845	 14	52.0	7.2	 25
846	 14	62.0	9.2	 25
847	 14	53.0	6.5	 25
848	 14	76.0	11.2	 25
849	 14	67.0	12.7	 25
850	 14	46.0	5.3	 25
851	 14	61.0	11.2	 25
852	 14	61.0	10.6	 25
853	 14	67.0	11.5	 25
854	 14	68.0	7.2	 25
855	 14	73.0	9.1	 25
856	 14	55.0	9.1	 25
857	 14	283.0	57.7	 25
858	 14	57.0	11.2	 25
859	 14	153.0	23.1	 25
860	 14	220.0	66.0	 25
861	 14	56.0	6.0	 25
862	 14	56.0	13.8	 25
863	 14	51.0	8.5	 25
864	 14	50.0	7.9	 25
865	 14	55.0	12.2	 25
866	 14	71.0	12.4	 25
867	 14	56.0	9.1	 25
868	 14	63.0	11.3	 25
869	 14	49.0	7.9	 25
870	 14	46.0	5.9	 25
871	 14	69.0	10.9	 25
872	 14	50.0	8.9	 25
873	 14	68.0	13.1	 25
874	 14	60.0	11.9	 25
875	 14	67.0	12.5	 25
876	 14	53.0	9.2	 25
877	 14	64.0	12.0	 25
878	 14	73.0	9.2	 25
879	 14	70.0	8.7	 25
880	 14	62.0	12.0	 25
881	 14	107.0	11.9	 25
882	 14	64.0	11.3	 25
883	 14	66.0	8.2	 25
884	 14	60.0	11.2	 25
885	 14	67.0	9.2	 25
886	 14	466.0	51.0	 25
887	 14	138.0	22.1	 25
888	 14	52.0	7.3	 25
889	 14	77.0	14.3	 25
890	 14	75.0	13.3	 25
891	 14	73.0	11.7	 25
892	 14	79.0	14.1	 25
893	 14	70.0	14.1	 25
894	 14	4597.0	628.7	 25
895	 14	51.0	7.2	 25
896	 14	78.0	11.5	 25
897	 14	68.0	10.5	 25
898	 14	115.0	16.2	 25
899	 14	93.0	19.8	 25
900	 14	93.0	13.6	 25
901	 14	51.0	10.0	 25
902	 14	92.0	14.8	 25
903	 14	72.0	9.6	 25
904	 14	65.0	13.5	 25
905	 14	104.0	14.2	 25
906	 14	54.0	8.6	 25
907	 14	84.0	13.9	 25
908	 14	66.0	9.6	 25
909	 14	59.0	11.4	 25
910	 14	60.0	10.3	 25
911	 14	53.0	7.9	 25
912	 14	49.0	5.6	 25
913	 14	57.0	9.7	 25
914	 14	68.0	10.6	 25
915	 14	75.0	8.7	 25
916	 14	60.0	9.8	 25
917	 14	52.0	9.5	 25
918	 14	56.0	10.8	 25
919	 14	66.0	14.4	 25
920	 14	48.0	6.9	 25
921	 14	101.0	13.3	 25
922	 14	104.0	17.9	 25
923	 14	46.0	8.0	 25
924	 14	52.0	9.7	 25
925	 14	47.0	6.5	 25
926	 14	100.0	19.2	 25
927	 14	76.0	8.6	 25
928	 14	52.0	5.9	 25
929	 14	58.0	7.6	 25
930	 14	61.0	11.1	 25
931	 14	53.0	8.1	 25
932	 14	62.0	14.1	 25
933	 14	53.0	8.5	 25
934	 14	50.0	9.5	 25
935	 14	53.0	8.3	 25
936	 14	115.0	18.8	 25
937	 14	96.0	16.7	 25
938	 14	54.0	11.1	 25
939	 14	68.0	13.0	 25
940	 14	55.0	6.7	 25
941	 14	53.0	11.2	 25
942	 14	73.0	12.8	 25
943	 14	69.0	10.6	 25
944	 14	67.0	11.3	 25
945	 14	154.0	25.4	 25
946	 14	46.0	7.1	 25
947	 14	48.0	6.2	 25
948	 14	55.0	10.2	 25
949	 14	48.0	10.2	 25
950	 14	48.0	7.1	 25
951	 14	96.0	14.7	 25
952	 14	83.0	12.8	 25
953	 14	166.0	31.3	 25
954	 14	153.0	19.0	 25
955	 14	225.0	23.6	 25
956	 14	78.0	10.5	 25
957	 14	102.0	25.0	 25
958	 14	60.0	8.4	 25
959	 14	54.0	10.5	 25
960	 14	51.0	8.8	 25
961	 14	56.0	9.7	 25
962	 14	78.0	12.4	 25
963	 14	52.0	8.6	 25
964	 14	45.0	6.5	 25
965	 14	61.0	11.2	 25
966	 14	72.0	8.4	 25
967	 14	98.0	15.8	 25
968	 14	86.0	12.4	 25
969	 14	49.0	9.2	 25
970	 14	60.0	8.2	 25
971	 14	79.0	12.5	 25
972	 14	92.0	13.2	 25
973	 14	88.0	16.1	 25
974	 14	72.0	11.2	 25
975	 14	121.0	27.8	 25
976	 14	68.0	13.3	 25
977	 14	61.0	12.4	 25
978	 14	64.0	19.3	 25
979	 14	66.0	12.5	 25
980	 14	92.0	18.5	 25
981	 14	71.0	9.4	 25
982	 14	58.0	11.4	 25
983	 14	73.0	15.2	 25
984	 14	74.0	14.7	 25
985	 14	77.0	13.2	 25
986	 14	102.0	13.6	 25
987	 14	140.0	20.8	 25
988	 14	243.0	50.8	 25
989	 14	150.0	25.9	 25
990	 14	77.0	16.0	 25
991	 14	62.0	9.2	 25
992	 14	56.0	13.3	 25
993	 14	70.0	16.2	 25
994	 14	82.0	16.6	 25
995	 14	75.0	12.1	 25
996	 14	91.0	20.0	 25
997	 14	79.0	16.1	 25
998	 14	79.0	16.3	 25
999	 14	75.0	9.8	 25
1000	 14	84.0	14.9	 25
1001	 14	3950.0	684.2	 25
  0	 15	96.0	22.6	 25
  1	 15	824.0	154.2	 25
  2	 15	93.0	10.3	 25
  3	 15	110.0	17.1	 25
  4	 15	57.0	6.6	 25
  5	 15	129.0	14.6	 25
  6	 15	242.0	35.3	 25
  7	 15	361.0	60.3	 25
  8	 15	75.0	9.9	 25
  9	 15	59.0	11.0	 25
 10	 15	42.0	5.7	 25
 11	 15	58.0	7.2	 25
 12	 15	44.0	8.4	 25
 13	 15	78.0	13.8	 25
 14	 15	78.0	12.1	 25
 15	 15	80.0	13.6	 25
 16	 15	68.0	12.4	 25
 17	 15	84.0	18.6	 25
 18	 15	63.0	8.2	 25
 19	 15	51.0	9.4	 25
 20	 15	79.0	11.6	 25
 21	 15	56.0	9.9	 25
 22	 15	95.0	9.2	 25
 23	 15	1222.0	163.2	 25
 24	 15	922.0	119.3	 25
 25	 15	71.0	14.1	 25
 26	 15	53.0	7.3	 25
 27	 15	52.0	7.3	 25
 28	 15	62.0	12.7	 25
 29	 15	55.0	9.2	 25
 30	 15	58.0	8.8	 25
 31	 15	391.0	72.1	 25
 32	 15	150.0	26.9	 25
 33	 15	102.0	14.5	 25
 34	 15	67.0	10.7	 25
 35	 15	1614.0	215.3	 25
 36	 15	46.0	6.0	 25
 37	 15	52.0	8.6	 25
 38	 15	62.0	8.0	 25
 39	 15	51.0	8.2	 25
 40	 15	51.0	8.3	 25
 41	 15	61.0	10.1	 25
 42	 15	97.0	16.0	 25
 43	 15	141.0	22.3	 25
 44	 15	58.0	11.5	 25
 45	 15	51.0	8.4	 25
 46	 15	84.0	6.8	 25
 47	 15	54.0	8.5	 25
 48	 15	61.0	9.6	 25
 49	 15	50.0	7.8	 25
 50	 15	52.0	9.4	 25
 51	 15	118.0	20.6	 25
 52	 15	59.0	11.4	 25
 53	 15	64.0	14.8	 25
 54	 15	62.0	11.4	 25
 55	 15	102.0	18.3	 25
 56	 15	75.0	10.7	 25
 57	 15	49.0	11.2	 25
 58	 15	70.0	14.4	 25
 59	 15	119.0	11.0	 25
 60	 15	51.0	6.9	 25
 61	 15	73.0	12.6	 25
 62	 15	73.0	7.5	 25
 63	 15	246.0	41.8	 25
 64	 15	59.0	11.5	 25
 65	 15	73.0	11.9	 25
 66	 15	64.0	8.1	 25
 67	 15	53.0	9.0	 25
 68	 15	61.0	9.4	 25
 69	 15	55.0	7.9	 25
 70	 15	61.0	10.6	 25
 71	 15	72.0	14.7	 25
 72	 15	52.0	7.4	 25
 73	 15	73.0	13.7	 25
 74	 15	68.0	11.5	 25
 75	 15	72.0	12.0	 25
 76	 15	62.0	6.2	 25
 77	 15	55.0	7.4	 25
 78	 15	54.0	9.9	 25
 79	 15	127.0	23.6	 25
 80	 15	63.0	12.2	 25
 81	 15	83.0	11.8	 25
 82	 15	116.0	20.8	 25
 83	 15	93.0	16.7	 25
 84	 15	80.0	10.0	 25
 85	 15	70.0	10.1	 25
 86	 15	113.0	18.2	 25
 87	 15	214.0	29.3	 25
 88	 15	195.0	29.8	 25
 89	 15	169.0	27.6	 25
 90	 15	117.0	26.4	 25
 91	 15	54.0	9.3	 25
 92	 15	202.0	28.4	 25
 93	 15	104.0	18.0	 25
 94	 15	76.0	14.5	 25
 95	 15	56.0	10.9	 25
 96	 15	64.0	11.9	 25
 97	 15	60.0	10.6	 25
 98	 15	63.0	11.0	 25
 99	 15	65.0	8.4	 25
100	 15	56.0	8.3	 25
101	 15	52.0	8.0	 25
102	 15	43.0	6.9	 25
103	 15	43.0	7.5	 25
104	 15	55.0	12.0	 25
105	 15	52.0	7.3	 25
106	 15	52.0	11.5	 25
107	 15	79.0	12.3	 25
108	 15	295.0	50.7	 25
109	 15	174.0	28.1	 25
110	 15	75.0	11.0	 25
111	 15	60.0	11.1	 25
112	 15	49.0	9.7	 25
113	 15	69.0	11.1	 25
114	 15	54.0	9.3	 25
115	 15	117.0	24.3	 25
116	 15	72.0	16.2	 25
117	 15	58.0	10.8	 25
118	 15	61.0	10.4	 25
119	 15	71.0	11.3	 25
120	 15	1725.0	236.4	 25
121	 15	73.0	15.5	 25
122	 15	62.0	9.6	 25
123	 15	57.0	6.7	 25
124	 15	71.0	10.9	 25
125	 15	70.0	12.2	 25
126	 15	129.0	24.7	 25
127	 15	77.0	13.4	 25
128	 15	189.0	36.0	 25
129	 15	84.0	18.2	 25
130	 15	157.0	19.9	 25
131	 15	77.0	12.3	 25
132	 15	67.0	10.4	 25
133	 15	134.0	16.3	 25
134	 15	81.0	15.9	 25
135	 15	63.0	7.0	 25
136	 15	50.0	8.4	 25
137	 15	54.0	11.6	 25
138	 15	190.0	25.6	 25
139	 15	93.0	11.4	 25
140	 15	86.0	15.5	 25
141	 15	97.0	12.1	 25
142	 15	89.0	11.5	 25
143	 15	59.0	8.7	 25
144	 15	142.0	18.6	 25
145	 15	76.0	14.4	 25
146	 15	55.0	10.2	 25
147	 15	164.0	26.9	 25
148	 15	48.0	7.3	 25
149	 15	65.0	10.9	 25
150	 15	51.0	10.1	 25
151	 15	49.0	9.1	 25
152	 15	104.0	12.3	 25
153	 15	78.0	13.8	 25
154	 15	68.0	12.4	 25
155	 15	54.0	7.4	 25
156	 15	48.0	9.3	 25
157	 15	45.0	8.1	 25
158	 15	53.0	9.5	 25
159	 15	48.0	9.4	 25
160	 15	132.0	22.6	 25
161	 15	57.0	8.9	 25
162	 15	62.0	10.4	 25
163	 15	63.0	7.7	 25
164	 15	63.0	10.5	 25
165	 15	116.0	17.0	 25
166	 15	74.0	11.4	 25
167	 15	9180.0	1458.9	 25
168	 15	219.0	45.6	 25
169	 15	68.0	10.0	 25
170	 15	174.0	30.7	 25
171	 15	67.0	14.2	 25
172	 15	283.0	34.0	 25
173	 15	1852.0	203.9	 25
174	 15	65.0	11.0	 25
175	 15	71.0	11.1	 25
176	 15	53.0	7.0	 25
177	 15	67.0	14.8	 25
178	 15	2402.0	304.8	 25
179	 15	86.0	9.3	 25
180	 15	184.0	26.5	 25
181	 15	111.0	19.9	 25
182	 15	49.0	7.7	 25
183	 15	117.0	12.5	 25
184	 15	84.0	12.2	 25
185	 15	84.0	16.0	 25
186	 15	63.0	11.9	 25
187	 15	86.0	9.7	 25
188	 15	56.0	6.3	 25
189	 15	75.0	10.8	 25
190	 15	67.0	14.5	 25
191	 15	114.0	20.2	 25
192	 15	61.0	14.7	 25
193	 15	57.0	9.6	 25
194	 15	56.0	8.4	 25
195	 15	45.0	5.5	 25
196	 15	49.0	6.8	 25
197	 15	674.0	115.9	 25
198	 15	52.0	9.2	 25
199	 15	65.0	12.2	 25
200	 15	103.0	19.8	 25
201	 15	101.0	13.5	 25
202	 15	56.0	8.9	 25
203	 15	148.0	26.9	 25
204	 15	74.0	13.5	 25
205	 15	91.0	15.6	 25
206	 15	55.0	7.7	 25
207	 15	56.0	10.6	 25
208	 15	71.0	13.5	 25
209	 15	265.0	41.4	 25
210	 15	527.0	67.6	 25
211	 15	114.0	12.1	 25
212	 15	65.0	6.5	 25
213	 15	102.0	15.7	 25
214	 15	84.0	10.5	 25
215	 15	74.0	10.0	 25
216	 15	89.0	13.7	 25
217	 15	94.0	14.3	 25
218	 15	102.0	16.5	 25
219	 15	85.0	15.8	 25
220	 15	54.0	8.9	 25
221	 15	48.0	8.7	 25
222	 15	59.0	11.0	 25
223	 15	65.0	9.7	 25
224	 15	62.0	11.4	 25
225	 15	111.0	18.7	 25
226	 15	63.0	11.9	 25
227	 15	54.0	8.0	 25
228	 15	153.0	21.9	 25
229	 15	54.0	10.4	 25
230	 15	132.0	17.7	 25
231	 15	159.0	25.0	 25
232	 15	85.0	12.4	 25
233	 15	50.0	4.8	 25
234	 15	46.0	4.6	 25
235	 15	846.0	163.7	 25
236	 15	56.0	6.7	 25
237	 15	66.0	11.3	 25
238	 15	169.0	33.8	 25
239	 15	80.0	13.3	 25
240	 15	149.0	24.2	 25
241	 15	43.0	10.8	 25
242	 15	109.0	15.3	 25
243	 15	471.0	56.6	 25
244	 15	64.0	13.4	 25
245	 15	63.0	9.2	 25
246	 15	87.0	12.8	 25
247	 15	75.0	10.5	 25
248	 15	58.0	7.7	 25
249	 15	71.0	8.7	 25
250	 15	83.0	20.0	 25
251	 15	47.0	7.5	 25
252	 15	56.0	9.9	 25
253	 15	61.0	8.7	 25
254	 15	188.0	33.3	 25
255	 15	52.0	9.0	 25
256	 15	50.0	5.9	 25
257	 15	80.0	15.3	 25
258	 15	55.0	8.4	 25
259	 15	128.0	15.0	 25
260	 15	107.0	15.3	 25
261	 15	118.0	20.7	 25
262	 15	47.0	7.3	 25
263	 15	117.0	21.0	 25
264	 15	79.0	8.9	 25
265	 15	66.0	9.1	 25
266	 15	49.0	6.6	 25
267	 15	75.0	11.1	 25
268	 15	61.0	4.5	 25
269	 15	52.0	8.6	 25
270	 15	61.0	10.7	 25
271	 15	76.0	16.9	 25
272	 15	50.0	6.7	 25
273	 15	71.0	11.6	 25
274	 15	194.0	24.0	 25
275	 15	51.0	9.7	 25
276	 15	57.0	9.8	 25
277	 15	68.0	7.7	 25
278	 15	77.0	12.2	 25
279	 15	54.0	5.2	 25
280	 15	49.0	6.8	 25
281	 15	67.0	10.3	 25
282	 15	177.0	33.7	 25
283	 15	48.0	8.2	 25
284	 15	53.0	8.2	 25
285	 15	58.0	9.3	 25
286	 15	68.0	14.0	 25
287	 15	49.0	7.6	 25
288	 15	73.0	11.5	 25
289	 15	155.0	26.6	 25
290	 15	62.0	10.6	 25
291	 15	94.0	18.1	 25
292	 15	45.0	6.5	 25
293	 15	55.0	6.6	 25
294	 15	56.0	6.9	 25
295	 15	204.0	29.7	 25
296	 15	72.0	11.0	 25
297	 15	43.0	11.2	 25
298	 15	70.0	13.2	 25
299	 15	83.0	9.2	 25
300	 15	49.0	8.0	 25
301	 15	59.0	7.1	 25
302	 15	126.0	18.4	 25
303	 15	81.0	13.9	 25
304	 15	122.0	17.4	 25
305	 15	82.0	14.2	 25
306	 15	89.0	19.9	 25
307	 15	74.0	11.4	 25
308	 15	39.0	5.1	 25
309	 15	70.0	13.4	 25
310	 15	84.0	16.3	 25
311	 15	60.0	8.2	 25
312	 15	80.0	10.8	 25
313	 15	58.0	8.5	 25
314	 15	72.0	8.7	 25
315	 15	150.0	19.6	 25
316	 15	95.0	14.5	 25
317	 15	511.0	57.0	 25
318	 15	61.0	8.2	 25
319	 15	56.0	9.6	 25
320	 15	168.0	21.7	 25
321	 15	80.0	12.0	 25
322	 15	106.0	20.1	 25
323	 15	56.0	7.8	 25
324	 15	47.0	6.9	 25
325	 15	83.0	11.4	 25
326	 15	73.0	9.8	 25
327	 15	55.0	5.7	 25
328	 15	55.0	6.9	 25
329	 15	47.0	7.3	 25
330	 15	76.0	11.3	 25
331	 15	55.0	9.2	 25
332	 15	65.0	10.8	 25
333	 15	64.0	8.2	 25
334	 15	132.0	19.2	 25
335	 15	477.0	94.5	 25
336	 15	49.0	5.6	 25
337	 15	97.0	15.2	 25
338	 15	45.0	8.8	 25
339	 15	200.0	29.6	 25
340	 15	57.0	9.2	 25
341	 15	72.0	11.2	 25
342	 15	68.0	12.3	 25
343	 15	67.0	10.1	 25
344	 15	154.0	20.6	 25
345	 15	110.0	13.3	 25
346	 15	64.0	11.5	 25
347	 15	75.0	10.1	 25
348	 15	70.0	12.8	 25
349	 15	47.0	7.6	 25
350	 15	56.0	9.8	 25
351	 15	62.0	10.5	 25
352	 15	75.0	9.2	 25
353	 15	51.0	8.0	 25
354	 15	58.0	12.2	 25
355	 15	124.0	17.2	 25
356	 15	195.0	25.9	 25
357	 15	75.0	8.6	 25
358	 15	54.0	7.6	 25
359	 15	57.0	10.0	 25
360	 15	75.0	15.3	 25
361	 15	63.0	5.8	 25
362	 15	6898.0	974.1	 25
363	 15	57.0	8.4	 25
364	 15	52.0	11.4	 25
365	 15	46.0	11.7	 25
366	 15	55.0	9.8	 25
367	 15	855.0	97.8	 25
368	 15	110.0	20.9	 25
369	 15	990.0	172.4	 25
370	 15	60.0	11.8	 25
371	 15	65.0	10.9	 25
372	 15	55.0	9.8	 25
373	 15	75.0	13.4	 25
374	 15	68.0	13.4	 25
375	 15	57.0	12.0	 25
376	 15	73.0	12.0	 25
377	 15	142.0	17.6	 25
378	 15	122.0	19.1	 25
379	 15	132.0	28.5	 25
380	 15	63.0	13.6	 25
381	 15	87.0	14.6	 25
382	 15	61.0	12.3	 25
383	 15	60.0	12.1	 25
384	 15	43.0	6.2	 25
385	 15	59.0	10.1	 25
386	 15	73.0	13.6	 25
387	 15	210.0	27.1	 25
388	 15	105.0	13.2	 25
389	 15	263.0	31.1	 25
390	 15	82.0	12.5	 25
391	 15	113.0	22.6	 25
392	 15	93.0	15.6	 25
393	 15	199.0	26.7	 25
394	 15	2931.0	311.1	 25
395	 15	787.0	132.3	 25
396	 15	63.0	12.0	 25
397	 15	83.0	12.8	 25
398	 15	77.0	11.2	 25
399	 15	82.0	17.0	 25
400	 15	490.0	76.2	 25
401	 15	125.0	24.9	 25
402	 15	54.0	8.0	 25
403	 15	66.0	10.9	 25
404	 15	65.0	11.0	 25
405	 15	210.0	45.0	 25
406	 15	98.0	17.7	 25
407	 15	56.0	10.7	 25
408	 15	324.0	37.2	 25
409	 15	145.0	24.9	 25
410	 15	82.0	12.3	 25
411	 15	200.0	23.0	 25
412	 15	79.0	16.8	 25
413	 15	87.0	9.2	 25
414	 15	74.0	14.9	 25
415	 15	60.0	14.7	 25
416	 15	56.0	12.8	 25
417	 15	410.0	73.1	 25
418	 15	53.0	10.0	 25
419	 15	96.0	19.4	 25
420	 15	52.0	6.2	 25
421	 15	137.0	24.2	 25
422	 15	90.0	20.5	 25
423	 15	73.0	15.6	 25
424	 15	121.0	18.8	 25
425	 15	67.0	9.2	 25
426	 15	55.0	11.7	 25
427	 15	51.0	12.2	 25
428	 15	57.0	9.2	 25
429	 15	964.0	170.8	 25
430	 15	62.0	11.5	 25
431	 15	47.0	8.1	 25
432	 15	62.0	12.7	 25
433	 15	56.0	9.5	 25
434	 15	68.0	9.1	 25
435	 15	57.0	12.2	 25
436	 15	71.0	11.1	 25
437	 15	85.0	17.8	 25
438	 15	2688.0	427.6	 25
439	 15	99.0	16.9	 25
440	 15	90.0	24.2	 25
441	 15	139.0	27.3	 25
442	 15	59.0	7.3	 25
443	 15	707.0	98.6	 25
444	 15	139.0	24.5	 25
445	 15	60.0	11.3	 25
446	 15	70.0	12.0	 25
447	 15	73.0	10.3	 25
448	 15	74.0	11.4	 25
449	 15	162.0	34.2	 25
450	 15	85.0	17.0	 25
451	 15	64.0	10.2	 25
452	 15	53.0	6.3	 25
453	 15	53.0	9.2	 25
454	 15	66.0	9.5	 25
455	 15	73.0	13.5	 25
456	 15	169.0	30.7	 25
457	 15	62.0	11.3	 25
458	 15	55.0	9.3	 25
459	 15	58.0	12.3	 25
460	 15	79.0	13.0	 25
461	 15	90.0	12.7	 25
462	 15	116.0	23.0	 25
463	 15	151.0	26.2	 25
464	 15	89.0	20.7	 25
465	 15	76.0	14.0	 25
466	 15	70.0	14.0	 25
467	 15	62.0	17.2	 25
468	 15	50.0	6.9	 25
469	 15	104.0	18.0	 25
470	 15	48.0	8.3	 25
471	 15	60.0	11.9	 25
472	 15	109.0	15.0	 25
473	 15	103.0	21.2	 25
474	 15	308.0	38.3	 25
475	 15	56.0	12.0	 25
476	 15	61.0	11.3	 25
477	 15	56.0	8.3	 25
478	 15	61.0	10.1	 25
479	 15	62.0	10.5	 25
480	 15	303.0	56.3	 25
481	 15	74.0	11.8	 25
482	 15	84.0	12.9	 25
483	 15	68.0	12.2	 25
484	 15	84.0	14.9	 25
485	 15	96.0	15.3	 25
486	 15	90.0	15.9	 25
487	 15	44.0	6.5	 25
488	 15	59.0	10.1	 25
489	 15	498.0	84.5	 25
490	 15	75.0	10.8	 25
491	 15	59.0	9.6	 25
492	 15	71.0	16.3	 25
493	 15	60.0	14.0	 25
494	 15	1334.0	250.3	 25
495	 15	108.0	17.5	 25
496	 15	126.0	16.8	 25
497	 15	112.0	19.3	 25
498	 15	65.0	12.5	 25
499	 15	91.0	18.4	 25
500	 15	52.0	9.4	 25
501	 15	172.0	30.0	 25
502	 15	59.0	13.3	 25
503	 15	86.0	7.8	 25
504	 15	61.0	11.3	 25
505	 15	61.0	11.7	 25
506	 15	62.0	13.1	 25
507	 15	66.0	9.6	 25
508	 15	52.0	6.0	 25
509	 15	60.0	10.9	 25
510	 15	192.0	38.3	 25
511	 15	903.0	130.7	 25
512	 15	89.0	18.1	 25
513	 15	143.0	18.5	 25
514	 15	61.0	8.0	 25
515	 15	81.0	15.1	 25
516	 15	128.0	19.3	 25
517	 15	55.0	8.1	 25
518	 15	58.0	10.1	 25
519	 15	60.0	8.3	 25
520	 15	125.0	16.9	 25
521	 15	90.0	17.4	 25
522	 15	105.0	12.4	 25
523	 15	64.0	8.4	 25
524	 15	72.0	12.4	 25
525	 15	48.0	7.2	 25
526	 15	67.0	11.0	 25
527	 15	79.0	14.9	 25
528	 15	64.0	8.9	 25
529	 15	67.0	11.2	 25
530	 15	46.0	7.6	 25
531	 15	63.0	12.2	 25
532	 15	65.0	8.3	 25
533	 15	169.0	38.5	 25
534	 15	49.0	7.6	 25
535	 15	139.0	22.1	 25
536	 15	157.0	24.6	 25
537	 15	108.0	16.5	 25
538	 15	150.0	30.4	 25
539	 15	843.0	113.4	 25
540	 15	81.0	9.7	 25
541	 15	53.0	7.4	 25
542	 15	129.0	16.6	 25
543	 15	62.0	8.1	 25
544	 15	68.0	8.5	 25
545	 15	108.0	13.6	 25
546	 15	52.0	5.0	 25
547	 15	76.0	7.9	 25
548	 15	94.0	13.1	 25
549	 15	72.0	12.5	 25
550	 15	57.0	8.0	 25
551	 15	78.0	14.1	 25
552	 15	122.0	14.9	 25
553	 15	56.0	6.3	 25
554	 15	85.0	16.1	 25
555	 15	72.0	13.7	 25
556	 15	108.0	15.9	 25
557	 15	107.0	18.0	 25
558	 15	53.0	6.5	 25
559	 15	94.0	13.4	 25
560	 15	50.0	8.9	 25
561	 15	42.0	5.9	 25
562	 15	47.0	9.7	 25
563	 15	71.0	8.5	 25
564	 15	49.0	11.6	 25
565	 15	50.0	7.3	 25
566	 15	117.0	20.6	 25
567	 15	97.0	13.5	 25
568	 15	76.0	8.4	 25
569	 15	137.0	18.3	 25
570	 15	63.0	7.5	 25
571	 15	61.0	14.6	 25
572	 15	59.0	7.8	 25
573	 15	51.0	6.3	 25
574	 15	50.0	6.7	 25
575	 15	55.0	10.6	 25
576	 15	53.0	7.3	 25
577	 15	50.0	6.6	 25
578	 15	54.0	5.6	 25
579	 15	2102.0	286.1	 25
580	 15	51.0	8.4	 25
581	 15	56.0	9.1	 25
582	 15	121.0	15.9	 25
583	 15	646.0	56.9	 25
584	 15	737.0	86.2	 25
585	 15	63.0	9.9	 25
586	 15	254.0	38.1	 25
587	 15	56.0	6.2	 25
588	 15	48.0	6.0	 25
589	 15	49.0	7.2	 25
590	 15	67.0	8.6	 25
591	 15	70.0	8.8	 25
592	 15	66.0	7.9	 25
593	 15	58.0	11.1	 25
594	 15	54.0	9.1	 25
595	 15	59.0	10.1	 25
596	 15	57.0	9.0	 25
597	 15	60.0	8.1	 25
598	 15	48.0	10.2	 25
599	 15	100.0	11.9	 25
600	 15	61.0	7.0	 25
601	 15	69.0	10.6	 25
602	 15	337.0	46.4	 25
603	 15	70.0	7.9	 25
604	 15	155.0	25.4	 25
605	 15	103.0	13.7	 25
606	 15	53.0	9.1	 25
607	 15	75.0	9.6	 25
608	 15	58.0	6.0	 25
609	 15	58.0	10.8	 25
610	 15	81.0	14.8	 25
611	 15	109.0	15.4	 25
612	 15	52.0	5.1	 25
613	 15	62.0	10.2	 25
614	 15	52.0	7.5	 25
615	 15	48.0	7.8	 25
616	 15	47.0	4.5	 25
617	 15	51.0	6.3	 25
618	 15	46.0	6.9	 25
619	 15	68.0	10.1	 25
620	 15	95.0	15.0	 25
621	 15	62.0	6.5	 25
622	 15	68.0	8.5	 25
623	 15	232.0	39.9	 25
624	 15	78.0	10.4	 25
625	 15	51.0	9.7	 25
626	 15	50.0	11.9	 25
627	 15	63.0	8.6	 25
628	 15	54.0	10.4	 25
629	 15	46.0	10.4	 25
630	 15	59.0	7.6	 25
631	 15	70.0	13.5	 25
632	 15	60.0	8.4	 25
633	 15	67.0	9.7	 25
634	 15	88.0	13.3	 25
635	 15	57.0	8.3	 25
636	 15	60.0	9.0	 25
637	 15	55.0	10.1	 25
638	 15	55.0	9.8	 25
639	 15	241.0	43.8	 25
640	 15	55.0	6.9	 25
641	 15	58.0	8.9	 25
642	 15	53.0	8.0	 25
643	 15	261.0	43.7	 25
644	 15	149.0	18.8	 25
645	 15	57.0	9.2	 25
646	 15	250.0	34.2	 25
647	 15	51.0	7.6	 25
648	 15	47.0	8.4	 25
649	 15	62.0	12.2	 25
650	 15	215.0	31.8	 25
651	 15	100.0	19.0	 25
652	 15	69.0	12.2	 25
653	 15	101.0	17.9	 25
654	 15	60.0	9.2	 25
655	 15	182.0	41.1	 25
656	 15	41.0	4.8	 25
657	 15	59.0	10.3	 25
658	 15	54.0	10.1	 25
659	 15	42.0	6.9	 25
660	 15	88.0	14.5	 25
661	 15	80.0	11.7	 25
662	 15	50.0	6.4	 25
663	 15	95.0	18.7	 25
664	 15	105.0	20.2	 25
665	 15	120.0	18.0	 25
666	 15	126.0	20.5	 25
667	 15	55.0	12.3	 25
668	 15	55.0	11.7	 25
669	 15	66.0	12.4	 25
670	 15	59.0	8.2	 25
671	 15	549.0	103.0	 25
672	 15	92.0	18.9	 25
673	 15	44.0	5.5	 25
674	 15	43.0	7.8	 25
675	 15	55.0	8.1	 25
676	 15	76.0	7.7	 25
677	 15	76.0	12.7	 25
678	 15	57.0	5.9	 25
679	 15	161.0	31.5	 25
680	 15	52.0	7.6	 25
681	 15	63.0	7.4	 25
682	 15	57.0	5.5	 25
683	 15	110.0	16.0	 25
684	 15	57.0	9.1	 25
685	 15	65.0	13.6	 25
686	 15	79.0	16.4	 25
687	 15	105.0	13.3	 25
688	 15	134.0	26.8	 25
689	 15	52.0	8.6	 25
690	 15	52.0	5.3	 25
691	 15	38.0	6.6	 25
692	 15	62.0	12.4	 25
693	 15	52.0	8.9	 25
694	 15	63.0	7.8	 25
695	 15	52.0	7.8	 25
696	 15	48.0	9.3	 25
697	 15	112.0	13.1	 25
698	 15	127.0	21.7	 25
699	 15	76.0	15.8	 25
700	 15	62.0	13.4	 25
701	 15	352.0	33.8	 25
702	 15	97.0	18.7	 25
703	 15	119.0	19.8	 25
704	 15	191.0	15.1	 25
705	 15	62.0	10.6	 25
706	 15	68.0	8.8	 25
707	 15	74.0	14.1	 25
708	 15	86.0	14.6	 25
709	 15	222.0	32.6	 25
710	 15	417.0	44.4	 25
711	 15	90.0	13.8	 25
712	 15	60.0	11.2	 25
713	 15	74.0	9.2	 25
714	 15	208.0	43.4	 25
715	 15	160.0	28.3	 25
716	 15	59.0	14.7	 25
717	 15	72.0	12.5	 25
718	 15	55.0	9.1	 25
719	 15	53.0	8.4	 25
720	 15	97.0	17.7	 25
721	 15	54.0	9.8	 25
722	 15	51.0	10.8	 25
723	 15	51.0	8.1	 25
724	 15	41.0	5.3	 25
725	 15	78.0	9.0	 25
726	 15	45.0	7.2	 25
727	 15	91.0	16.8	 25
728	 15	62.0	9.8	 25
729	 15	96.0	21.8	 25
730	 15	70.0	10.8	 25
731	 15	75.0	15.9	 25
732	 15	43.0	5.5	 25
733	 15	125.0	25.5	 25
734	 15	49.0	8.8	 25
735	 15	72.0	9.7	 25
736	 15	63.0	11.6	 25
737	 15	44.0	8.0	 25
738	 15	53.0	8.7	 25
739	 15	51.0	7.6	 25
740	 15	47.0	7.4	 25
741	 15	157.0	24.7	 25
742	 15	1786.0	337.0	 25
743	 15	70.0	10.6	 25
744	 15	87.0	12.8	 25
745	 15	71.0	17.0	 25
746	 15	61.0	10.5	 25
747	 15	45.0	7.3	 25
748	 15	64.0	12.9	 25
749	 15	56.0	16.3	 25
750	 15	324.0	49.9	 25
751	 15	57.0	9.1	 25
752	 15	52.0	10.4	 25
753	 15	54.0	11.2	 25
754	 15	158.0	20.2	 25
755	 15	111.0	23.1	 25
756	 15	467.0	52.0	 25
757	 15	139.0	19.6	 25
758	 15	371.0	48.2	 25
759	 15	60.0	10.0	 25
760	 15	122.0	16.8	 25
761	 15	77.0	13.3	 25
762	 15	58.0	10.2	 25
763	 15	454.0	86.5	 25
764	 15	47.0	10.1	 25
765	 15	48.0	7.7	 25
766	 15	56.0	10.6	 25
767	 15	201.0	36.2	 25
768	 15	50.0	8.8	 25
769	 15	57.0	12.0	 25
770	 15	101.0	17.1	 25
771	 15	154.0	23.4	 25
772	 15	6534.0	791.2	 25
773	 15	71.0	11.6	 25
774	 15	62.0	11.7	 25
775	 15	122.0	23.5	 25
776	 15	120.0	17.8	 25
777	 15	62.0	10.8	 25
778	 15	64.0	11.8	 25
779	 15	52.0	7.0	 25
780	 15	54.0	8.6	 25
781	 15	57.0	9.4	 25
782	 15	59.0	12.8	 25
783	 15	47.0	5.5	 25
784	 15	369.0	66.9	 25
785	 15	72.0	12.7	 25
786	 15	85.0	16.3	 25
787	 15	57.0	8.1	 25
788	 15	49.0	8.5	 25
789	 15	1112.0	214.0	 25
790	 15	59.0	10.9	 25
791	 15	140.0	27.9	 25
792	 15	100.0	19.1	 25
793	 15	82.0	15.3	 25
794	 15	51.0	10.4	 25
795	 15	104.0	19.9	 25
796	 15	62.0	7.8	 25
797	 15	71.0	9.0	 25
798	 15	66.0	12.2	 25
799	 15	55.0	8.6	 25
800	 15	102.0	16.2	 25
801	 15	128.0	28.1	 25
802	 15	76.0	16.6	 25
803	 15	49.0	8.4	 25
804	 15	46.0	5.9	 25
805	 15	232.0	39.7	 25
806	 15	403.0	70.6	 25
807	 15	64.0	11.7	 25
808	 15	59.0	11.8	 25
809	 15	56.0	7.2	 25
810	 15	62.0	12.2	 25
811	 15	57.0	10.2	 25
812	 15	54.0	10.8	 25
813	 15	56.0	16.0	 25
814	 15	41.0	6.3	 25
815	 15	50.0	12.8	 25
816	 15	48.0	5.8	 25
817	 15	60.0	9.2	 25
818	 15	63.0	12.0	 25
819	 15	81.0	13.0	 25
820	 15	58.0	9.5	 25
821	 15	50.0	7.7	 25
822	 15	62.0	11.5	 25
823	 15	631.0	92.5	 25
824	 15	61.0	12.7	 25
825	 15	74.0	14.2	 25
826	 15	103.0	19.5	 25
827	 15	50.0	7.1	 25
828	 15	63.0	10.3	 25
829	 15	144.0	22.8	 25
830	 15	176.0	23.9	 25
831	 15	67.0	10.5	 25
832	 15	65.0	14.0	 25
833	 15	57.0	10.0	 25
834	 15	45.0	7.7	 25
835	 15	59.0	9.9	 25
836	 15	57.0	8.2	 25
837	 15	481.0	73.5	 25
838	 15	355.0	62.7	 25
839	 15	73.0	8.0	 25
840	 15	69.0	10.5	 25
841	 15	63.0	9.9	 25
842	 15	56.0	10.2	 25
843	 15	56.0	11.4	 25
844	 15	90.0	14.7	 25
845	 15	48.0	12.2	 25
846	 15	56.0	9.1	 25
847	 15	39.0	7.0	 25
848	 15	205.0	33.4	 25
849	 15	106.0	17.6	 25
850	 15	65.0	8.5	 25
851	 15	95.0	22.3	 25
852	 15	61.0	8.7	 25
853	 15	59.0	12.7	 25
854	 15	83.0	14.8	 25
855	 15	58.0	7.4	 25
856	 15	108.0	19.5	 25
857	 15	69.0	10.7	 25
858	 15	61.0	11.0	 25
859	 15	56.0	7.7	 25
860	 15	61.0	9.7	 25
861	 15	81.0	13.2	 25
862	 15	63.0	9.5	 25
863	 15	97.0	15.8	 25
864	 15	86.0	16.7	 25
865	 15	110.0	19.0	 25
866	 15	111.0	21.5	 25
867	 15	52.0	13.0	 25
868	 15	71.0	10.2	 25
869	 15	58.0	11.1	 25
870	 15	54.0	5.9	 25
871	 15	182.0	18.8	 25
872	 15	114.0	25.8	 25
873	 15	59.0	8.4	 25
874	 15	66.0	11.3	 25
875	 15	90.0	11.9	 25
876	 15	50.0	4.2	 25
877	 15	68.0	9.8	 25
878	 15	56.0	9.7	 25
879	 15	74.0	9.0	 25
880	 15	120.0	14.2	 25
881	 15	123.0	15.2	 25
882	 15	421.0	52.4	 25
883	 15	63.0	10.5	 25
884	 15	127.0	21.4	 25
885	 15	98.0	12.6	 25
886	 15	50.0	8.0	 25
887	 15	56.0	9.7	 25
888	 15	52.0	6.5	 25
889	 15	50.0	7.1	 25
890	 15	66.0	13.9	 25
891	 15	170.0	29.3	 25
892	 15	54.0	5.4	 25
893	 15	56.0	10.1	 25
894	 15	113.0	12.8	 25
895	 15	152.0	22.4	 25
896	 15	77.0	13.5	 25
897	 15	81.0	15.3	 25
898	 15	97.0	18.4	 25
899	 15	70.0	10.8	 25
900	 15	69.0	10.7	 25
901	 15	94.0	14.7	 25
902	 15	66.0	10.9	 25
903	 15	86.0	7.4	 25
904	 15	292.0	57.3	 25
905	 15	87.0	10.2	 25
906	 15	55.0	10.6	 25
907	 15	46.0	5.7	 25
908	 15	61.0	8.1	 25
909	 15	78.0	14.5	 25
910	 15	169.0	20.2	 25
911	 15	80.0	12.6	 25
912	 15	298.0	38.9	 25
913	 15	70.0	12.8	 25
914	 15	57.0	6.1	 25
915	 15	63.0	15.0	 25
916	 15	49.0	5.5	 25
917	 15	138.0	27.4	 25
918	 15	59.0	8.3	 25
919	 15	45.0	6.8	 25
920	 15	85.0	11.9	 25
921	 15	69.0	11.2	 25
922	 15	275.0	30.5	 25
923	 15	76.0	14.2	 25
924	 15	71.0	11.0	 25
925	 15	123.0	19.6	 25
926	 15	70.0	13.2	 25
927	 15	76.0	8.3	 25
928	 15	55.0	8.5	 25
929	 15	95.0	14.3	 25
930	 15	56.0	8.7	 25
931	 15	229.0	39.2	 25
932	 15	155.0	24.0	 25
933	 15	82.0	16.3	 25
934	 15	48.0	6.8	 25
935	 15	52.0	10.9	 25
936	 15	62.0	10.9	 25
937	 15	400.0	57.9	 25
938	 15	49.0	6.6	 25
939	 15	51.0	9.6	 25
940	 15	65.0	10.9	 25
941	 15	169.0	22.1	 25
942	 15	85.0	14.8	 25
943	 15	98.0	16.2	 25
944	 15	53.0	9.4	 25
945	 15	48.0	8.2	 25
946	 15	52.0	6.6	 25
947	 15	68.0	10.9	 25
948	 15	51.0	9.5	 25
949	 15	65.0	11.7	 25
950	 15	101.0	16.6	 25
951	 15	66.0	8.4	 25
952	 15	55.0	6.4	 25
953	 15	48.0	10.4	 25
954	 15	64.0	8.3	 25
955	 15	50.0	10.2	 25
956	 15	83.0	12.3	 25
957	 15	86.0	15.1	 25
958	 15	54.0	9.7	 25
959	 15	52.0	9.7	 25
960	 15	52.0	6.5	 25
961	 15	1830.0	338.4	 25
962	 15	54.0	9.8	 25
963	 15	49.0	8.4	 25
964	 15	47.0	7.5	 25
965	 15	49.0	8.3	 25
966	 15	70.0	9.5	 25
967	 15	79.0	13.8	 25
968	 15	55.0	10.0	 25
969	 15	59.0	9.4	 25
970	 15	72.0	11.4	 25
971	 15	84.0	14.4	 25
972	 15	103.0	16.5	 25
973	 15	82.0	8.0	 25
974	 15	47.0	5.3	 25
975	 15	67.0	9.6	 25
976	 15	87.0	12.3	 25
977	 15	93.0	15.7	 25
978	 15	45.0	8.4	 25
979	 15	77.0	9.9	 25
980	 15	50.0	5.6	 25
981	 15	46.0	6.6	 25
982	 15	56.0	6.0	 25
983	 15	94.0	9.4	 25
984	 15	73.0	14.8	 25
985	 15	55.0	10.2	 25
986	 15	55.0	9.9	 25
987	 15	91.0	10.5	 25
988	 15	108.0	17.8	 25
989	 15	95.0	10.3	 25
990	 15	105.0	14.6	 25
991	 15	112.0	15.2	 25
992	 15	85.0	16.3	 25
993	 15	43.0	6.4	 25
994	 15	45.0	6.1	 25
995	 15	78.0	8.6	 25
996	 15	153.0	25.5	 25
997	 15	106.0	22.0	 25
998	 15	87.0	15.1	 25
999	 15	190.0	39.4	 25
1000	 15	87.0	16.4	 25
1001	 15	70.0	16.9	 25
  0	 16	3440.0	699.6	 25
  1	 16	65.0	9.9	 25
  2	 16	70.0	9.4	 25
  3	 16	99.0	14.3	 25
  4	 16	56.0	7.5	 25
  5	 16	324.0	54.2	 25
  6	 16	77.0	11.1	 25
  7	 16	65.0	11.8	 25
  8	 16	63.0	10.9	 25
  9	 16	69.0	8.4	 25
 10	 16	42.0	5.8	 25
 11	 16	64.0	8.1	 25
 12	 16	56.0	6.1	 25
 13	 16	53.0	5.9	 25
 14	 16	58.0	8.1	 25
 15	 16	70.0	14.5	 25
 16	 16	55.0	9.5	 25
 17	 16	92.0	13.3	 25
 18	 16	57.0	9.3	 25
 19	 16	50.0	7.7	 25
 20	 16	49.0	8.1	 25
 21	 16	60.0	8.2	 25
 22	 16	86.0	14.0	 25
 23	 16	79.0	12.2	 25
 24	 16	218.0	23.5	 25
 25	 16	68.0	12.8	 25
 26	 16	53.0	5.7	 25
 27	 16	55.0	8.7	 25
 28	 16	60.0	9.8	 25
 29	 16	55.0	6.2	 25
 30	 16	69.0	12.1	 25
 31	 16	57.0	9.3	 25
 32	 16	63.0	9.3	 25
 33	 16	189.0	21.8	 25
 34	 16	71.0	7.6	 25
 35	 16	193.0	18.1	 25
 36	 16	47.0	9.4	 25
 37	 16	49.0	6.6	 25
 38	 16	57.0	11.8	 25
 39	 16	54.0	6.7	 25
 40	 16	52.0	9.7	 25
 41	 16	76.0	9.4	 25
 42	 16	50.0	7.7	 25
 43	 16	64.0	9.2	 25
 44	 16	48.0	5.4	 25
 45	 16	43.0	4.4	 25
 46	 16	79.0	9.6	 25
 47	 16	193.0	29.6	 25
 48	 16	47.0	6.8	 25
 49	 16	44.0	4.3	 25
 50	 16	55.0	10.0	 25
 51	 16	45.0	3.8	 25
 52	 16	52.0	10.0	 25
 53	 16	53.0	7.3	 25
 54	 16	56.0	9.4	 25
 55	 16	72.0	9.9	 25
 56	 16	65.0	10.3	 25
 57	 16	50.0	5.8	 25
 58	 16	86.0	8.7	 25
 59	 16	92.0	10.7	 25
 60	 16	64.0	10.2	 25
 61	 16	54.0	7.0	 25
 62	 16	66.0	8.1	 25
 63	 16	79.0	9.8	 25
 64	 16	50.0	7.6	 25
 65	 16	64.0	7.7	 25
 66	 16	50.0	6.7	 25
 67	 16	49.0	8.0	 25
 68	 16	67.0	9.3	 25
 69	 16	61.0	7.5	 25
 70	 16	47.0	7.1	 25
 71	 16	54.0	7.7	 25
 72	 16	58.0	9.6	 25
 73	 16	105.0	19.1	 25
 74	 16	51.0	10.1	 25
 75	 16	47.0	6.7	 25
 76	 16	53.0	8.5	 25
 77	 16	45.0	5.9	 25
 78	 16	66.0	13.7	 25
 79	 16	104.0	11.0	 25
 80	 16	56.0	7.4	 25
 81	 16	58.0	9.3	 25
 82	 16	72.0	10.6	 25
 83	 16	75.0	10.4	 25
 84	 16	61.0	8.2	 25
 85	 16	86.0	14.6	 25
 86	 16	121.0	15.7	 25
 87	 16	177.0	17.1	 25
 88	 16	122.0	14.8	 25
 89	 16	83.0	12.6	 25
 90	 16	68.0	11.6	 25
 91	 16	49.0	7.2	 25
 92	 16	60.0	9.6	 25
 93	 16	67.0	10.5	 25
 94	 16	61.0	11.3	 25
 95	 16	70.0	10.6	 25
 96	 16	70.0	9.8	 25
 97	 16	80.0	15.5	 25
 98	 16	74.0	8.7	 25
 99	 16	61.0	8.2	 25
100	 16	54.0	11.3	 25
101	 16	75.0	17.6	 25
102	 16	41.0	3.5	 25
103	 16	43.0	6.7	 25
104	 16	55.0	9.4	 25
105	 16	55.0	8.6	 25
106	 16	51.0	10.7	 25
107	 16	79.0	10.4	 25
108	 16	94.0	19.4	 25
109	 16	75.0	11.0	 25
110	 16	54.0	8.1	 25
111	 16	47.0	6.9	 25
112	 16	67.0	15.2	 25
113	 16	151.0	27.9	 25
114	 16	65.0	11.0	 25
115	 16	83.0	11.9	 25
116	 16	60.0	12.0	 25
117	 16	63.0	9.4	 25
118	 16	58.0	7.2	 25
119	 16	53.0	6.4	 25
120	 16	362.0	50.6	 25
121	 16	54.0	10.2	 25
122	 16	67.0	14.3	 25
123	 16	71.0	12.0	 25
124	 16	61.0	8.3	 25
125	 16	67.0	8.2	 25
126	 16	72.0	12.5	 25
127	 16	80.0	14.6	 25
128	 16	64.0	10.2	 25
129	 16	82.0	12.7	 25
130	 16	90.0	15.8	 25
131	 16	60.0	13.8	 25
132	 16	67.0	16.6	 25
133	 16	72.0	11.0	 25
134	 16	98.0	12.2	 25
135	 16	67.0	13.1	 25
136	 16	53.0	7.2	 25
137	 16	54.0	9.8	 25
138	 16	313.0	35.7	 25
139	 16	62.0	7.4	 25
140	 16	56.0	7.8	 25
141	 16	130.0	15.9	 25
142	 16	55.0	8.0	 25
143	 16	58.0	10.5	 25
144	 16	61.0	12.7	 25
145	 16	110.0	16.5	 25
146	 16	53.0	10.5	 25
147	 16	81.0	13.5	 25
148	 16	47.0	6.8	 25
149	 16	46.0	7.5	 25
150	 16	57.0	10.0	 25
151	 16	51.0	11.2	 25
152	 16	65.0	12.0	 25
153	 16	80.0	15.5	 25
154	 16	70.0	12.1	 25
155	 16	64.0	16.5	 25
156	 16	53.0	10.3	 25
157	 16	42.0	6.2	 25
158	 16	83.0	16.0	 25
159	 16	49.0	6.7	 25
160	 16	74.0	11.4	 25
161	 16	69.0	11.5	 25
162	 16	60.0	9.0	 25
163	 16	56.0	10.7	 25
164	 16	57.0	7.9	 25
165	 16	68.0	7.2	 25
166	 16	72.0	16.9	 25
167	 16	1659.0	299.5	 25
168	 16	62.0	9.5	 25
169	 16	76.0	12.1	 25
170	 16	55.0	7.5	 25
171	 16	53.0	7.5	 25
172	 16	97.0	15.4	 25
173	 16	230.0	29.9	 25
174	 16	93.0	20.1	 25
175	 16	47.0	8.2	 25
176	 16	59.0	11.2	 25
177	 16	67.0	12.4	 25
178	 16	263.0	42.2	 25
179	 16	62.0	7.3	 25
180	 16	71.0	13.7	 25
181	 16	45.0	7.1	 25
182	 16	46.0	7.8	 25
183	 16	83.0	12.7	 25
184	 16	65.0	11.5	 25
185	 16	71.0	14.6	 25
186	 16	66.0	9.9	 25
187	 16	109.0	14.4	 25
188	 16	54.0	11.0	 25
189	 16	89.0	13.6	 25
190	 16	55.0	10.5	 25
191	 16	88.0	12.0	 25
192	 16	61.0	12.4	 25
193	 16	111.0	22.7	 25
194	 16	51.0	9.9	 25
195	 16	47.0	7.9	 25
196	 16	70.0	14.0	 25
197	 16	59.0	8.5	 25
198	 16	54.0	9.8	 25
199	 16	64.0	10.6	 25
200	 16	734.0	87.9	 25
201	 16	101.0	16.6	 25
202	 16	54.0	9.0	 25
203	 16	102.0	16.7	 25
204	 16	47.0	8.4	 25
205	 16	108.0	20.6	 25
206	 16	44.0	8.2	 25
207	 16	47.0	7.8	 25
208	 16	51.0	7.5	 25
209	 16	85.0	16.6	 25
210	 16	79.0	10.6	 25
211	 16	82.0	15.9	 25
212	 16	50.0	8.6	 25
213	 16	51.0	10.4	 25
214	 16	101.0	18.9	 25
215	 16	67.0	8.3	 25
216	 16	89.0	15.7	 25
217	 16	80.0	15.0	 25
218	 16	60.0	12.3	 25
219	 16	51.0	10.2	 25
220	 16	48.0	9.5	 25
221	 16	56.0	10.0	 25
222	 16	42.0	8.3	 25
223	 16	71.0	11.9	 25
224	 16	57.0	9.2	 25
225	 16	51.0	7.8	 25
226	 16	55.0	8.3	 25
227	 16	59.0	9.7	 25
228	 16	51.0	9.2	 25
229	 16	58.0	11.4	 25
230	 16	62.0	9.3	 25
231	 16	63.0	9.8	 25
232	 16	83.0	14.0	 25
233	 16	72.0	13.0	 25
234	 16	54.0	8.7	 25
235	 16	68.0	10.5	 25
236	 16	52.0	8.2	 25
237	 16	58.0	8.7	 25
238	 16	415.0	48.0	 25
239	 16	85.0	10.9	 25
240	 16	69.0	14.0	 25
241	 16	59.0	8.3	 25
242	 16	55.0	7.8	 25
243	 16	72.0	9.1	 25
244	 16	51.0	8.4	 25
245	 16	55.0	8.3	 25
246	 16	62.0	9.0	 25
247	 16	67.0	12.2	 25
248	 16	60.0	8.9	 25
249	 16	60.0	9.6	 25
250	 16	158.0	30.0	 25
251	 16	52.0	7.3	 25
252	 16	64.0	12.4	 25
253	 16	49.0	7.2	 25
254	 16	53.0	8.5	 25
255	 16	73.0	13.1	 25
256	 16	59.0	12.0	 25
257	 16	50.0	9.3	 25
258	 16	53.0	7.7	 25
259	 16	121.0	21.8	 25
260	 16	138.0	18.5	 25
261	 16	93.0	17.4	 25
262	 16	54.0	9.0	 25
263	 16	100.0	14.9	 25
264	 16	61.0	9.5	 25
265	 16	50.0	8.5	 25
266	 16	68.0	10.1	 25
267	 16	65.0	11.7	 25
268	 16	56.0	9.7	 25
269	 16	49.0	7.4	 25
270	 16	49.0	10.8	 25
271	 16	75.0	15.5	 25
272	 16	55.0	7.3	 25
273	 16	55.0	8.3	 25
274	 16	48.0	7.9	 25
275	 16	52.0	10.1	 25
276	 16	55.0	6.0	 25
277	 16	54.0	9.3	 25
278	 16	58.0	7.7	 25
279	 16	49.0	7.9	 25
280	 16	53.0	5.8	 25
281	 16	51.0	8.3	 25
282	 16	57.0	11.8	 25
283	 16	64.0	12.5	 25
284	 16	69.0	12.8	 25
285	 16	64.0	10.6	 25
286	 16	76.0	7.6	 25
287	 16	49.0	8.6	 25
288	 16	104.0	18.4	 25
289	 16	58.0	8.2	 25
290	 16	53.0	11.1	 25
291	 16	53.0	6.9	 25
292	 16	48.0	6.3	 25
293	 16	52.0	9.5	 25
294	 16	86.0	14.5	 25
295	 16	143.0	18.8	 25
296	 16	61.0	7.6	 25
297	 16	69.0	11.3	 25
298	 16	71.0	14.1	 25
299	 16	74.0	17.5	 25
300	 16	52.0	7.7	 25
301	 16	65.0	10.9	 25
302	 16	83.0	12.5	 25
303	 16	141.0	19.1	 25
304	 16	110.0	14.2	 25
305	 16	75.0	16.6	 25
306	 16	65.0	14.2	 25
307	 16	93.0	12.2	 25
308	 16	67.0	9.9	 25
309	 16	485.0	54.6	 25
310	 16	77.0	13.8	 25
311	 16	54.0	7.3	 25
312	 16	59.0	10.0	 25
313	 16	84.0	17.8	 25
314	 16	72.0	12.8	 25
315	 16	65.0	8.6	 25
316	 16	134.0	25.3	 25
317	 16	353.0	36.0	 25
318	 16	70.0	9.1	 25
319	 16	55.0	9.8	 25
320	 16	68.0	9.7	 25
321	 16	74.0	12.8	 25
322	 16	71.0	9.3	 25
323	 16	45.0	8.3	 25
324	 16	47.0	5.8	 25
325	 16	47.0	5.8	 25
326	 16	81.0	15.5	 25
327	 16	53.0	8.2	 25
328	 16	49.0	9.4	 25
329	 16	53.0	10.1	 25
330	 16	58.0	8.2	 25
331	 16	70.0	12.0	 25
332	 16	66.0	11.8	 25
333	 16	69.0	14.1	 25
334	 16	68.0	10.5	 25
335	 16	80.0	9.9	 25
336	 16	43.0	3.9	 25
337	 16	59.0	6.6	 25
338	 16	51.0	10.3	 25
339	 16	58.0	10.7	 25
340	 16	50.0	8.8	 25
341	 16	64.0	8.1	 25
342	 16	60.0	7.7	 25
343	 16	73.0	15.0	 25
344	 16	125.0	21.1	 25
345	 16	72.0	11.2	 25
346	 16	50.0	8.3	 25
347	 16	52.0	8.1	 25
348	 16	125.0	20.8	 25
349	 16	59.0	6.4	 25
350	 16	61.0	10.5	 25
351	 16	70.0	10.9	 25
352	 16	66.0	13.3	 25
353	 16	51.0	6.3	 25
354	 16	61.0	5.8	 25
355	 16	64.0	6.3	 25
356	 16	109.0	13.1	 25
357	 16	71.0	13.4	 25
358	 16	68.0	11.8	 25
359	 16	75.0	8.3	 25
360	 16	88.0	19.1	 25
361	 16	58.0	4.6	 25
362	 16	527.0	61.2	 25
363	 16	94.0	12.5	 25
364	 16	75.0	14.9	 25
365	 16	45.0	6.5	 25
366	 16	61.0	9.3	 25
367	 16	863.0	63.4	 25
368	 16	123.0	14.9	 25
369	 16	587.0	91.3	 25
370	 16	64.0	12.5	 25
371	 16	55.0	8.8	 25
372	 16	67.0	10.3	 25
373	 16	77.0	8.3	 25
374	 16	52.0	7.2	 25
375	 16	55.0	7.2	 25
376	 16	44.0	6.7	 25
377	 16	114.0	15.5	 25
378	 16	81.0	8.2	 25
379	 16	83.0	17.1	 25
380	 16	45.0	5.6	 25
381	 16	54.0	6.7	 25
382	 16	45.0	7.0	 25
383	 16	55.0	8.8	 25
384	 16	48.0	9.1	 25
385	 16	52.0	7.5	 25
386	 16	58.0	9.0	 25
387	 16	137.0	17.8	 25
388	 16	50.0	7.1	 25
389	 16	127.0	16.8	 25
390	 16	113.0	16.9	 25
391	 16	114.0	24.9	 25
392	 16	75.0	8.0	 25
393	 16	140.0	19.0	 25
394	 16	1309.0	61.4	 25
395	 16	640.0	39.0	 25
396	 16	62.0	12.4	 25
397	 16	50.0	8.7	 25
398	 16	57.0	10.1	 25
399	 16	60.0	9.1	 25
400	 16	88.0	12.4	 25
401	 16	77.0	10.8	 25
402	 16	83.0	13.5	 25
403	 16	59.0	12.1	 25
404	 16	65.0	9.9	 25
405	 16	110.0	13.6	 25
406	 16	78.0	9.3	 25
407	 16	66.0	10.8	 25
408	 16	127.0	21.9	 25
409	 16	123.0	14.9	 25
410	 16	74.0	10.1	 25
411	 16	71.0	9.4	 25
412	 16	55.0	7.3	 25
413	 16	59.0	11.1	 25
414	 16	77.0	15.1	 25
415	 16	47.0	7.2	 25
416	 16	49.0	5.7	 25
417	 16	48.0	8.1	 25
418	 16	63.0	13.0	 25
419	 16	58.0	9.4	 25
420	 16	54.0	9.0	 25
421	 16	68.0	10.3	 25
422	 16	174.0	24.6	 25
423	 16	126.0	20.7	 25
424	 16	80.0	12.9	 25
425	 16	68.0	10.7	 25
426	 16	47.0	6.3	 25
427	 16	39.0	7.0	 25
428	 16	36.0	6.8	 25
429	 16	56.0	8.3	 25
430	 16	63.0	8.4	 25
431	 16	53.0	9.5	 25
432	 16	51.0	8.5	 25
433	 16	56.0	9.2	 25
434	 16	47.0	12.4	 25
435	 16	55.0	6.8	 25
436	 16	55.0	9.0	 25
437	 16	62.0	8.8	 25
438	 16	1340.0	196.5	 25
439	 16	56.0	8.3	 25
440	 16	64.0	13.1	 25
441	 16	106.0	15.2	 25
442	 16	65.0	10.9	 25
443	 16	139.0	19.8	 25
444	 16	80.0	9.6	 25
445	 16	50.0	8.1	 25
446	 16	46.0	6.9	 25
447	 16	61.0	9.3	 25
448	 16	47.0	7.3	 25
449	 16	62.0	11.2	 25
450	 16	52.0	5.9	 25
451	 16	51.0	8.9	 25
452	 16	70.0	9.8	 25
453	 16	53.0	9.5	 25
454	 16	70.0	12.3	 25
455	 16	79.0	12.8	 25
456	 16	113.0	17.4	 25
457	 16	53.0	10.1	 25
458	 16	79.0	8.4	 25
459	 16	72.0	14.1	 25
460	 16	50.0	10.9	 25
461	 16	134.0	21.7	 25
462	 16	57.0	9.3	 25
463	 16	141.0	24.0	 25
464	 16	63.0	11.1	 25
465	 16	85.0	15.0	 25
466	 16	71.0	12.6	 25
467	 16	49.0	7.0	 25
468	 16	55.0	11.7	 25
469	 16	87.0	14.1	 25
470	 16	49.0	4.6	 25
471	 16	67.0	12.5	 25
472	 16	102.0	17.0	 25
473	 16	47.0	6.4	 25
474	 16	72.0	10.3	 25
475	 16	56.0	8.0	 25
476	 16	52.0	8.7	 25
477	 16	59.0	8.3	 25
478	 16	77.0	12.0	 25
479	 16	59.0	10.1	 25
480	 16	87.0	12.2	 25
481	 16	56.0	6.7	 25
482	 16	99.0	19.3	 25
483	 16	61.0	14.7	 25
484	 16	56.0	6.6	 25
485	 16	47.0	5.6	 25
486	 16	52.0	8.9	 25
487	 16	45.0	9.3	 25
488	 16	52.0	6.6	 25
489	 16	56.0	10.7	 25
490	 16	51.0	7.6	 25
491	 16	64.0	11.7	 25
492	 16	78.0	12.2	 25
493	 16	60.0	12.3	 25
494	 16	83.0	15.8	 25
495	 16	68.0	12.3	 25
496	 16	116.0	23.1	 25
497	 16	117.0	15.5	 25
498	 16	62.0	10.5	 25
499	 16	87.0	19.6	 25
500	 16	60.0	11.4	 25
501	 16	63.0	10.1	 25
502	 16	49.0	7.9	 25
503	 16	58.0	10.8	 25
504	 16	57.0	10.4	 25
505	 16	75.0	14.6	 25
506	 16	65.0	13.5	 25
507	 16	87.0	19.3	 25
508	 16	77.0	15.4	 25
509	 16	92.0	17.2	 25
510	 16	72.0	15.2	 25
511	 16	698.0	72.2	 25
512	 16	86.0	18.4	 25
513	 16	73.0	13.7	 25
514	 16	79.0	13.5	 25
515	 16	72.0	15.0	 25
516	 16	125.0	28.9	 25
517	 16	52.0	8.6	 25
518	 16	75.0	13.2	 25
519	 16	85.0	9.5	 25
520	 16	95.0	17.1	 25
521	 16	131.0	27.4	 25
522	 16	65.0	12.8	 25
523	 16	126.0	15.8	 25
524	 16	55.0	7.0	 25
525	 16	53.0	9.7	 25
526	 16	56.0	10.8	 25
527	 16	62.0	11.9	 25
528	 16	66.0	10.6	 25
529	 16	70.0	11.1	 25
530	 16	50.0	9.7	 25
531	 16	53.0	7.0	 25
532	 16	86.0	17.8	 25
533	 16	112.0	20.9	 25
534	 16	62.0	10.5	 25
535	 16	106.0	22.3	 25
536	 16	155.0	28.3	 25
537	 16	90.0	14.3	 25
538	 16	369.0	60.3	 25
539	 16	283.0	40.5	 25
540	 16	60.0	11.6	 25
541	 16	63.0	10.3	 25
542	 16	92.0	19.2	 25
543	 16	53.0	8.1	 25
544	 16	66.0	11.5	 25
545	 16	75.0	10.8	 25
546	 16	56.0	9.5	 25
547	 16	62.0	10.0	 25
548	 16	51.0	10.2	 25
549	 16	54.0	11.7	 25
550	 16	49.0	7.1	 25
551	 16	496.0	67.0	 25
552	 16	93.0	16.9	 25
553	 16	62.0	13.3	 25
554	 16	66.0	11.4	 25
555	 16	100.0	18.5	 25
556	 16	67.0	10.9	 25
557	 16	64.0	14.1	 25
558	 16	75.0	15.1	 25
559	 16	73.0	11.8	 25
560	 16	57.0	11.1	 25
561	 16	62.0	13.1	 25
562	 16	51.0	11.1	 25
563	 16	52.0	8.4	 25
564	 16	95.0	23.2	 25
565	 16	55.0	10.9	 25
566	 16	66.0	17.2	 25
567	 16	116.0	19.5	 25
568	 16	70.0	17.3	 25
569	 16	130.0	28.5	 25
570	 16	58.0	10.7	 25
571	 16	66.0	13.6	 25
572	 16	54.0	9.5	 25
573	 16	57.0	10.1	 25
574	 16	58.0	12.3	 25
575	 16	55.0	7.7	 25
576	 16	45.0	5.5	 25
577	 16	44.0	6.7	 25
578	 16	45.0	6.3	 25
579	 16	153.0	23.1	 25
580	 16	54.0	11.0	 25
581	 16	61.0	11.2	 25
582	 16	164.0	21.8	 25
583	 16	148.0	31.4	 25
584	 16	152.0	24.0	 25
585	 16	56.0	7.7	 25
586	 16	88.0	15.1	 25
587	 16	70.0	12.9	 25
588	 16	42.0	4.8	 25
589	 16	47.0	9.2	 25
590	 16	62.0	11.6	 25
591	 16	47.0	8.3	 25
592	 16	67.0	11.4	 25
593	 16	53.0	6.2	 25
594	 16	56.0	12.1	 25
595	 16	66.0	11.2	 25
596	 16	55.0	10.9	 25
597	 16	56.0	7.3	 25
598	 16	58.0	11.2	 25
599	 16	86.0	12.2	 25
600	 16	81.0	11.1	 25
601	 16	81.0	16.0	 25
602	 16	71.0	11.9	 25
603	 16	70.0	10.6	 25
604	 16	59.0	9.0	 25
605	 16	98.0	18.4	 25
606	 16	79.0	15.4	 25
607	 16	59.0	12.4	 25
608	 16	71.0	10.3	 25
609	 16	75.0	12.3	 25
610	 16	70.0	7.2	 25
611	 16	94.0	15.3	 25
612	 16	65.0	14.9	 25
613	 16	63.0	13.3	 25
614	 16	46.0	6.6	 25
615	 16	70.0	12.9	 25
616	 16	51.0	8.8	 25
617	 16	65.0	11.3	 25
618	 16	62.0	13.2	 25
619	 16	66.0	12.7	 25
620	 16	77.0	15.6	 25
621	 16	75.0	17.1	 25
622	 16	54.0	8.0	 25
623	 16	57.0	8.6	 25
624	 16	109.0	15.7	 25
625	 16	65.0	11.6	 25
626	 16	70.0	12.3	 25
627	 16	75.0	10.5	 25
628	 16	61.0	10.3	 25
629	 16	49.0	7.9	 25
630	 16	64.0	10.5	 25
631	 16	59.0	9.9	 25
632	 16	62.0	10.3	 25
633	 16	53.0	10.1	 25
634	 16	70.0	14.8	 25
635	 16	47.0	6.2	 25
636	 16	46.0	7.3	 25
637	 16	43.0	6.8	 25
638	 16	71.0	11.2	 25
639	 16	62.0	11.3	 25
640	 16	65.0	14.0	 25
641	 16	52.0	9.9	 25
642	 16	51.0	10.4	 25
643	 16	48.0	6.4	 25
644	 16	60.0	13.2	 25
645	 16	61.0	10.6	 25
646	 16	354.0	47.9	 25
647	 16	54.0	9.4	 25
648	 16	57.0	10.5	 25
649	 16	51.0	8.5	 25
650	 16	48.0	8.7	 25
651	 16	47.0	5.8	 25
652	 16	53.0	7.8	 25
653	 16	64.0	11.4	 25
654	 16	72.0	11.0	 25
655	 16	53.0	7.6	 25
656	 16	49.0	8.5	 25
657	 16	51.0	8.8	 25
658	 16	58.0	10.4	 25
659	 16	56.0	12.2	 25
660	 16	91.0	12.1	 25
661	 16	54.0	6.9	 25
662	 16	53.0	8.2	 25
663	 16	52.0	6.1	 25
664	 16	121.0	19.0	 25
665	 16	72.0	10.2	 25
666	 16	58.0	10.3	 25
667	 16	52.0	7.5	 25
668	 16	51.0	9.3	 25
669	 16	48.0	8.5	 25
670	 16	105.0	20.8	 25
671	 16	60.0	11.5	 25
672	 16	69.0	9.4	 25
673	 16	61.0	7.0	 25
674	 16	58.0	14.0	 25
675	 16	72.0	11.7	 25
676	 16	58.0	11.9	 25
677	 16	69.0	8.9	 25
678	 16	65.0	7.6	 25
679	 16	54.0	9.3	 25
680	 16	53.0	10.6	 25
681	 16	68.0	10.4	 25
682	 16	54.0	8.8	 25
683	 16	46.0	7.7	 25
684	 16	81.0	13.5	 25
685	 16	98.0	20.4	 25
686	 16	66.0	9.8	 25
687	 16	80.0	7.1	 25
688	 16	87.0	14.7	 25
689	 16	46.0	7.1	 25
690	 16	52.0	7.6	 25
691	 16	47.0	6.4	 25
692	 16	53.0	9.8	 25
693	 16	56.0	11.8	 25
694	 16	49.0	7.7	 25
695	 16	52.0	10.0	 25
696	 16	53.0	8.8	 25
697	 16	57.0	9.7	 25
698	 16	54.0	10.1	 25
699	 16	67.0	9.1	 25
700	 16	80.0	13.1	 25
701	 16	364.0	24.6	 25
702	 16	99.0	16.2	 25
703	 16	51.0	9.4	 25
704	 16	62.0	8.2	 25
705	 16	105.0	15.9	 25
706	 16	54.0	6.7	 25
707	 16	97.0	18.9	 25
708	 16	55.0	6.9	 25
709	 16	60.0	11.6	 25
710	 16	713.0	79.5	 25
711	 16	172.0	15.6	 25
712	 16	50.0	6.6	 25
713	 16	53.0	10.8	 25
714	 16	110.0	23.1	 25
715	 16	61.0	9.5	 25
716	 16	47.0	8.4	 25
717	 16	61.0	8.3	 25
718	 16	57.0	7.5	 25
719	 16	51.0	9.7	 25
720	 16	48.0	5.8	 25
721	 16	61.0	10.1	 25
722	 16	60.0	11.2	 25
723	 16	51.0	6.7	 25
724	 16	50.0	4.1	 25
725	 16	64.0	11.6	 25
726	 16	51.0	11.0	 25
727	 16	46.0	6.1	 25
728	 16	55.0	10.0	 25
729	 16	50.0	6.9	 25
730	 16	65.0	8.9	 25
731	 16	138.0	22.7	 25
732	 16	56.0	10.5	 25
733	 16	65.0	10.2	 25
734	 16	62.0	11.3	 25
735	 16	56.0	5.2	 25
736	 16	52.0	8.4	 25
737	 16	46.0	6.6	 25
738	 16	50.0	6.2	 25
739	 16	56.0	10.3	 25
740	 16	48.0	9.9	 25
741	 16	57.0	6.9	 25
742	 16	58.0	9.5	 25
743	 16	74.0	10.7	 25
744	 16	61.0	10.9	 25
745	 16	62.0	13.7	 25
746	 16	54.0	7.9	 25
747	 16	72.0	12.5	 25
748	 16	64.0	10.7	 25
749	 16	51.0	8.1	 25
750	 16	131.0	16.2	 25
751	 16	56.0	10.6	 25
752	 16	49.0	9.9	 25
753	 16	70.0	13.4	 25
754	 16	140.0	21.5	 25
755	 16	138.0	20.4	 25
756	 16	742.0	66.0	 25
757	 16	97.0	14.5	 25
758	 16	273.0	37.4	 25
759	 16	70.0	10.6	 25
760	 16	160.0	14.4	 25
761	 16	90.0	16.6	 25
762	 16	49.0	9.1	 25
763	 16	75.0	14.6	 25
764	 16	51.0	8.1	 25
765	 16	52.0	7.9	 25
766	 16	50.0	8.8	 25
767	 16	57.0	8.7	 25
768	 16	50.0	8.2	 25
769	 16	56.0	10.7	 25
770	 16	64.0	10.8	 25
771	 16	75.0	9.4	 25
772	 16	3372.0	470.0	 25
773	 16	79.0	10.4	 25
774	 16	50.0	7.2	 25
775	 16	79.0	12.2	 25
776	 16	47.0	5.9	 25
777	 16	63.0	11.4	 25
778	 16	50.0	7.7	 25
779	 16	45.0	10.4	 25
780	 16	57.0	9.8	 25
781	 16	50.0	7.8	 25
782	 16	52.0	10.6	 25
783	 16	56.0	6.5	 25
784	 16	54.0	7.4	 25
785	 16	63.0	8.6	 25
786	 16	65.0	14.0	 25
787	 16	45.0	5.3	 25
788	 16	46.0	10.5	 25
789	 16	95.0	19.8	 25
790	 16	59.0	8.2	 25
791	 16	85.0	14.7	 25
792	 16	74.0	14.9	 25
793	 16	55.0	8.8	 25
794	 16	54.0	9.2	 25
795	 16	126.0	21.2	 25
796	 16	57.0	9.4	 25
797	 16	74.0	11.6	 25
798	 16	63.0	9.8	 25
799	 16	49.0	7.8	 25
800	 16	60.0	8.4	 25
801	 16	52.0	10.2	 25
802	 16	60.0	10.6	 25
803	 16	53.0	10.8	 25
804	 16	60.0	8.7	 25
805	 16	337.0	44.9	 25
806	 16	126.0	17.2	 25
807	 16	54.0	11.0	 25
808	 16	52.0	8.0	 25
809	 16	64.0	12.4	 25
810	 16	53.0	9.9	 25
811	 16	46.0	7.8	 25
812	 16	45.0	8.9	 25
813	 16	56.0	8.2	 25
814	 16	54.0	10.2	 25
815	 16	48.0	8.5	 25
816	 16	47.0	9.4	 25
817	 16	56.0	11.5	 25
818	 16	46.0	9.9	 25
819	 16	54.0	8.8	 25
820	 16	55.0	11.1	 25
821	 16	41.0	7.3	 25
822	 16	73.0	11.4	 25
823	 16	71.0	13.9	 25
824	 16	76.0	13.4	 25
825	 16	46.0	8.3	 25
826	 16	47.0	10.6	 25
827	 16	47.0	7.9	 25
828	 16	70.0	13.4	 25
829	 16	99.0	19.7	 25
830	 16	156.0	28.4	 25
831	 16	60.0	11.3	 25
832	 16	67.0	8.4	 25
833	 16	58.0	7.9	 25
834	 16	52.0	9.5	 25
835	 16	51.0	10.1	 25
836	 16	46.0	8.1	 25
837	 16	88.0	16.9	 25
838	 16	186.0	31.9	 25
839	 16	55.0	10.5	 25
840	 16	129.0	16.2	 25
841	 16	83.0	14.8	 25
842	 16	66.0	10.5	 25
843	 16	58.0	12.4	 25
844	 16	114.0	26.8	 25
845	 16	47.0	8.1	 25
846	 16	50.0	9.1	 25
847	 16	41.0	8.4	 25
848	 16	94.0	14.9	 25
849	 16	70.0	10.7	 25
850	 16	70.0	12.8	 25
851	 16	72.0	13.6	 25
852	 16	54.0	14.7	 25
853	 16	71.0	11.8	 25
854	 16	67.0	11.4	 25
855	 16	64.0	10.6	 25
856	 16	107.0	16.7	 25
857	 16	113.0	17.6	 25
858	 16	353.0	70.5	 25
859	 16	53.0	9.6	 25
860	 16	54.0	7.7	 25
861	 16	58.0	11.1	 25
862	 16	76.0	15.2	 25
863	 16	116.0	16.7	 25
864	 16	70.0	10.9	 25
865	 16	87.0	14.8	 25
866	 16	75.0	11.9	 25
867	 16	53.0	9.8	 25
868	 16	54.0	11.7	 25
869	 16	52.0	10.1	 25
870	 16	50.0	8.2	 25
871	 16	87.0	13.9	 25
872	 16	55.0	12.5	 25
873	 16	50.0	10.6	 25
874	 16	56.0	9.5	 25
875	 16	79.0	14.5	 25
876	 16	48.0	7.5	 25
877	 16	99.0	15.4	 25
878	 16	59.0	9.9	 25
879	 16	79.0	12.7	 25
880	 16	101.0	16.7	 25
881	 16	110.0	18.2	 25
882	 16	73.0	12.6	 25
883	 16	53.0	9.5	 25
884	 16	43.0	7.6	 25
885	 16	57.0	10.2	 25
886	 16	48.0	9.1	 25
887	 16	48.0	10.8	 25
888	 16	51.0	12.1	 25
889	 16	54.0	8.6	 25
890	 16	47.0	7.8	 25
891	 16	70.0	16.1	 25
892	 16	54.0	11.4	 25
893	 16	58.0	9.6	 25
894	 16	52.0	11.0	 25
895	 16	94.0	16.9	 25
896	 16	86.0	13.5	 25
897	 16	81.0	12.3	 25
898	 16	71.0	12.1	 25
899	 16	81.0	18.1	 25
900	 16	100.0	23.1	 25
901	 16	78.0	17.5	 25
902	 16	89.0	15.3	 25
903	 16	122.0	24.1	 25
904	 16	70.0	13.5	 25
905	 16	45.0	9.0	 25
906	 16	51.0	11.3	 25
907	 16	48.0	8.2	 25
908	 16	65.0	12.4	 25
909	 16	66.0	11.5	 25
910	 16	63.0	11.9	 25
911	 16	52.0	10.7	 25
912	 16	66.0	10.8	 25
913	 16	52.0	7.0	 25
914	 16	49.0	8.3	 25
915	 16	77.0	14.8	 25
916	 16	50.0	11.9	 25
917	 16	61.0	13.0	 25
918	 16	99.0	18.3	 25
919	 16	57.0	8.2	 25
920	 16	67.0	11.0	 25
921	 16	73.0	11.6	 25
922	 16	107.0	20.4	 25
923	 16	72.0	15.0	 25
924	 16	61.0	10.5	 25
925	 16	119.0	21.8	 25
926	 16	60.0	11.7	 25
927	 16	57.0	11.2	 25
928	 16	45.0	9.3	 25
929	 16	55.0	9.9	 25
930	 16	50.0	9.0	 25
931	 16	66.0	13.3	 25
932	 16	60.0	8.7	 25
933	 16	67.0	11.1	 25
934	 16	55.0	9.8	 25
935	 16	58.0	8.0	 25
936	 16	44.0	7.0	 25
937	 16	55.0	10.3	 25
938	 16	47.0	11.0	 25
939	 16	54.0	10.5	 25
940	 16	59.0	11.3	 25
941	 16	121.0	26.7	 25
942	 16	59.0	12.6	 25
943	 16	74.0	13.5	 25
944	 16	49.0	8.7	 25
945	 16	47.0	9.1	 25
946	 16	54.0	11.9	 25
947	 16	62.0	11.6	 25
948	 16	49.0	8.3	 25
949	 16	57.0	8.8	 25
950	 16	89.0	10.8	 25
951	 16	62.0	10.8	 25
952	 16	50.0	8.6	 25
953	 16	57.0	10.0	 25
954	 16	74.0	12.7	 25
955	 16	45.0	9.6	 25
956	 16	56.0	7.9	 25
957	 16	71.0	14.4	 25
958	 16	74.0	11.4	 25
959	 16	59.0	12.0	 25
960	 16	56.0	7.9	 25
961	 16	58.0	8.9	 25
962	 16	51.0	9.9	 25
963	 16	47.0	7.3	 25
964	 16	46.0	6.5	 25
965	 16	55.0	10.2	 25
966	 16	52.0	6.7	 25
967	 16	183.0	25.9	 25
968	 16	53.0	7.8	 25
969	 16	47.0	7.7	 25
970	 16	110.0	19.4	 25
971	 16	83.0	9.7	 25
972	 16	62.0	12.2	 25
973	 16	92.0	15.9	 25
974	 16	56.0	7.0	 25
975	 16	63.0	12.6	 25
976	 16	54.0	9.8	 25
977	 16	73.0	12.6	 25
978	 16	58.0	15.3	 25
979	 16	63.0	7.2	 25
980	 16	52.0	9.7	 25
981	 16	59.0	11.7	 25
982	 16	56.0	8.2	 25
983	 16	53.0	7.3	 25
984	 16	57.0	7.1	 25
985	 16	41.0	6.9	 25
986	 16	52.0	9.3	 25
987	 16	69.0	9.9	 25
988	 16	104.0	12.9	 25
989	 16	126.0	23.0	 25
990	 16	146.0	18.5	 25
991	 16	73.0	8.1	 25
992	 16	69.0	12.4	 25
993	 16	57.0	11.3	 25
994	 16	64.0	11.4	 25
995	 16	106.0	13.8	 25
996	 16	56.0	9.4	 25
997	 16	77.0	13.7	 25
998	 16	77.0	12.0	 25
999	 16	58.0	8.6	 25
1000	 16	55.0	8.5	 25
1001	 16	3907.0	643.4	 25
  0	 17	68.0	18.1	 25
  1	 17	64.0	7.7	 25
  2	 17	58.0	9.7	 25
  3	 17	77.0	13.6	 25
  4	 17	65.0	13.0	 25
  5	 17	99.0	20.3	 25
  6	 17	152.0	25.9	 25
  7	 17	55.0	9.5	 25
  8	 17	58.0	7.7	 25
  9	 17	94.0	18.2	 25
 10	 17	47.0	9.5	 25
 11	 17	80.0	11.9	 25
 12	 17	77.0	13.5	 25
 13	 17	54.0	9.0	 25
 14	 17	81.0	15.6	 25
 15	 17	54.0	8.8	 25
 16	 17	57.0	10.9	 25
 17	 17	57.0	8.8	 25
 18	 17	93.0	13.7	 25
 19	 17	89.0	17.4	 25
 20	 17	47.0	7.1	 25
 21	 17	67.0	11.7	 25
 22	 17	56.0	9.2	 25
 23	 17	108.0	17.8	 25
 24	 17	54.0	9.4	 25
 25	 17	64.0	9.0	 25
 26	 17	51.0	6.2	 25
 27	 17	70.0	10.2	 25
 28	 17	139.0	12.4	 25
 29	 17	95.0	15.6	 25
 30	 17	61.0	10.0	 25
 31	 17	130.0	18.9	 25
 32	 17	52.0	9.0	 25
 33	 17	173.0	29.1	 25
 34	 17	587.0	115.4	 25
 35	 17	58.0	7.7	 25
 36	 17	52.0	7.4	 25
 37	 17	56.0	11.3	 25
 38	 17	50.0	8.2	 25
 39	 17	56.0	9.1	 25
 40	 17	55.0	8.0	 25
 41	 17	51.0	8.6	 25
 42	 17	531.0	76.2	 25
 43	 17	2512.0	376.1	 25
 44	 17	54.0	6.4	 25
 45	 17	94.0	17.8	 25
 46	 17	51.0	5.6	 25
 47	 17	100.0	14.3	 25
 48	 17	51.0	9.5	 25
 49	 17	87.0	11.8	 25
 50	 17	109.0	17.1	 25
 51	 17	58.0	8.5	 25
 52	 17	99.0	21.9	 25
 53	 17	147.0	19.8	 25
 54	 17	118.0	18.1	 25
 55	 17	65.0	9.0	 25
 56	 17	103.0	13.0	 25
 57	 17	224.0	33.1	 25
 58	 17	75.0	8.8	 25
 59	 17	56.0	8.2	 25
 60	 17	73.0	6.3	 25
 61	 17	56.0	11.1	 25
 62	 17	67.0	6.1	 25
 63	 17	131.0	15.3	 25
 64	 17	68.0	15.8	 25
 65	 17	60.0	11.0	 25
 66	 17	71.0	10.8	 25
 67	 17	75.0	10.8	 25
 68	 17	97.0	11.0	 25
 69	 17	50.0	7.2	 25
 70	 17	45.0	7.8	 25
 71	 17	70.0	11.5	 25
 72	 17	106.0	21.2	 25
 73	 17	59.0	7.0	 25
 74	 17	73.0	13.1	 25
 75	 17	49.0	6.1	 25
 76	 17	53.0	5.6	 25
 77	 17	82.0	12.1	 25
 78	 17	107.0	14.9	 25
 79	 17	196.0	27.5	 25
 80	 17	63.0	8.8	 25
 81	 17	132.0	29.5	 25
 82	 17	346.0	58.8	 25
 83	 17	89.0	15.0	 25
 84	 17	57.0	6.8	 25
 85	 17	47.0	5.9	 25
 86	 17	122.0	17.2	 25
 87	 17	72.0	13.7	 25
 88	 17	44.0	5.0	 25
 89	 17	72.0	9.6	 25
 90	 17	47.0	8.8	 25
 91	 17	88.0	14.5	 25
 92	 17	63.0	7.5	 25
 93	 17	50.0	7.3	 25
 94	 17	77.0	14.7	 25
 95	 17	110.0	12.3	 25
 96	 17	110.0	17.2	 25
 97	 17	294.0	46.9	 25
 98	 17	56.0	11.3	 25
 99	 17	86.0	16.5	 25
100	 17	76.0	8.8	 25
101	 17	549.0	78.3	 25
102	 17	73.0	14.2	 25
103	 17	55.0	10.1	 25
104	 17	71.0	10.6	 25
105	 17	62.0	9.9	 25
106	 17	75.0	9.9	 25
107	 17	58.0	9.3	 25
108	 17	56.0	8.9	 25
109	 17	56.0	10.2	 25
110	 17	45.0	6.1	 25
111	 17	68.0	9.3	 25
112	 17	55.0	9.9	 25
113	 17	74.0	8.8	 25
114	 17	291.0	42.4	 25
115	 17	162.0	17.9	 25
116	 17	1060.0	154.5	 25
117	 17	121.0	16.3	 25
118	 17	56.0	11.4	 25
119	 17	1031.0	115.0	 25
120	 17	89.0	14.9	 25
121	 17	50.0	8.0	 25
122	 17	71.0	8.2	 25
123	 17	2475.0	398.4	 25
124	 17	6736.0	899.1	 25
125	 17	278.0	54.5	 25
126	 17	54.0	9.4	 25
127	 17	91.0	12.4	 25
128	 17	71.0	8.9	 25
129	 17	98.0	10.9	 25
130	 17	546.0	106.9	 25
131	 17	103.0	17.6	 25
132	 17	67.0	5.9	 25
133	 17	70.0	11.6	 25
134	 17	133.0	20.7	 25
135	 17	83.0	15.1	 25
136	 17	98.0	16.4	 25
137	 17	76.0	9.8	 25
138	 17	93.0	11.7	 25
139	 17	54.0	8.3	 25
140	 17	108.0	16.7	 25
141	 17	60.0	10.5	 25
142	 17	76.0	8.4	 25
143	 17	54.0	7.1	 25
144	 17	207.0	23.8	 25
145	 17	152.0	19.6	 25
146	 17	86.0	9.2	 25
147	 17	92.0	12.0	 25
148	 17	133.0	15.7	 25
149	 17	219.0	30.4	 25
150	 17	84.0	15.3	 25
151	 17	56.0	8.0	 25
152	 17	58.0	9.2	 25
153	 17	659.0	99.0	 25
154	 17	52.0	5.4	 25
155	 17	75.0	15.2	 25
156	 17	45.0	8.2	 25
157	 17	47.0	7.1	 25
158	 17	69.0	13.8	 25
159	 17	60.0	9.9	 25
160	 17	70.0	13.4	 25
161	 17	64.0	10.2	 25
162	 17	113.0	13.4	 25
163	 17	85.0	13.2	 25
164	 17	204.0	22.2	 25
165	 17	263.0	38.8	 25
166	 17	133.0	13.7	 25
167	 17	60.0	6.3	 25
168	 17	53.0	9.3	 25
169	 17	86.0	13.2	 25
170	 17	48.0	7.9	 25
171	 17	73.0	11.1	 25
172	 17	71.0	8.1	 25
173	 17	94.0	14.1	 25
174	 17	65.0	14.0	 25
175	 17	51.0	7.3	 25
176	 17	82.0	15.1	 25
177	 17	157.0	19.2	 25
178	 17	117.0	23.4	 25
179	 17	81.0	12.5	 25
180	 17	398.0	77.7	 25
181	 17	65.0	8.7	 25
182	 17	55.0	9.4	 25
183	 17	65.0	12.3	 25
184	 17	56.0	8.1	 25
185	 17	56.0	10.7	 25
186	 17	79.0	11.8	 25
187	 17	520.0	88.0	 25
188	 17	133.0	21.6	 25
189	 17	79.0	7.9	 25
190	 17	86.0	16.1	 25
191	 17	58.0	12.6	 25
192	 17	153.0	24.0	 25
193	 17	54.0	7.9	 25
194	 17	46.0	6.7	 25
195	 17	57.0	9.3	 25
196	 17	190.0	30.7	 25
197	 17	95.0	10.2	 25
198	 17	58.0	6.4	 25
199	 17	58.0	8.0	 25
200	 17	52.0	6.7	 25
201	 17	54.0	8.2	 25
202	 17	68.0	10.7	 25
203	 17	73.0	12.1	 25
204	 17	49.0	7.4	 25
205	 17	58.0	6.2	 25
206	 17	44.0	5.9	 25
207	 17	52.0	8.9	 25
208	 17	56.0	6.0	 25
209	 17	60.0	10.8	 25
210	 17	38.0	5.1	 25
211	 17	56.0	11.3	 25
212	 17	53.0	9.1	 25
213	 17	59.0	6.9	 25
214	 17	53.0	8.1	 25
215	 17	74.0	10.6	 25
216	 17	52.0	8.1	 25
217	 17	81.0	15.6	 25
218	 17	118.0	17.5	 25
219	 17	53.0	9.5	 25
220	 17	56.0	7.3	 25
221	 17	50.0	8.8	 25
222	 17	116.0	22.3	 25
223	 17	90.0	16.5	 25
224	 17	64.0	12.0	 25
225	 17	70.0	11.2	 25
226	 17	56.0	9.1	 25
227	 17	68.0	6.6	 25
228	 17	87.0	15.4	 25
229	 17	67.0	13.0	 25
230	 17	48.0	7.1	 25
231	 17	46.0	6.5	 25
232	 17	78.0	11.9	 25
233	 17	63.0	9.5	 25
234	 17	57.0	9.6	 25
235	 17	101.0	15.6	 25
236	 17	71.0	11.8	 25
237	 17	276.0	43.1	 25
238	 17	61.0	7.1	 25
239	 17	84.0	14.6	 25
240	 17	62.0	9.5	 25
241	 17	67.0	9.1	 25
242	 17	45.0	6.4	 25
243	 17	52.0	8.4	 25
244	 17	70.0	10.8	 25
245	 17	81.0	15.1	 25
246	 17	46.0	6.6	 25
247	 17	65.0	11.2	 25
248	 17	63.0	8.3	 25
249	 17	63.0	11.0	 25
250	 17	65.0	8.5	 25
251	 17	66.0	7.6	 25
252	 17	82.0	17.4	 25
253	 17	57.0	8.5	 25
254	 17	123.0	22.2	 25
255	 17	70.0	8.8	 25
256	 17	53.0	10.2	 25
257	 17	72.0	13.7	 25
258	 17	118.0	17.5	 25
259	 17	75.0	14.3	 25
260	 17	113.0	19.9	 25
261	 17	57.0	7.2	 25
262	 17	71.0	14.3	 25
263	 17	55.0	10.4	 25
264	 17	64.0	10.2	 25
265	 17	68.0	11.7	 25
266	 17	80.0	13.5	 25
267	 17	88.0	16.1	 25
268	 17	81.0	10.1	 25
269	 17	128.0	19.7	 25
270	 17	60.0	9.1	 25
271	 17	45.0	5.5	 25
272	 17	59.0	7.5	 25
273	 17	52.0	8.3	 25
274	 17	109.0	19.6	 25
275	 17	60.0	7.7	 25
276	 17	189.0	21.3	 25
277	 17	56.0	8.3	 25
278	 17	57.0	9.3	 25
279	 17	61.0	7.5	 25
280	 17	60.0	12.4	 25
281	 17	85.0	17.9	 25
282	 17	82.0	16.9	 25
283	 17	55.0	8.5	 25
284	 17	86.0	17.2	 25
285	 17	89.0	17.9	 25
286	 17	63.0	11.4	 25
287	 17	82.0	12.4	 25
288	 17	92.0	14.7	 25
289	 17	150.0	21.9	 25
290	 17	54.0	8.7	 25
291	 17	56.0	10.9	 25
292	 17	48.0	7.5	 25
293	 17	501.0	71.4	 25
294	 17	56.0	9.1	 25
295	 17	125.0	18.2	 25
296	 17	53.0	10.2	 25
297	 17	66.0	13.3	 25
298	 17	49.0	9.0	 25
299	 17	58.0	9.9	 25
300	 17	96.0	13.3	 25
301	 17	51.0	9.9	 25
302	 17	517.0	71.2	 25
303	 17	530.0	93.6	 25
304	 17	66.0	12.8	 25
305	 17	76.0	15.7	 25
306	 17	68.0	9.6	 25
307	 17	84.0	19.7	 25
308	 17	59.0	12.2	 25
309	 17	53.0	7.1	 25
310	 17	121.0	22.2	 25
311	 17	62.0	12.4	 25
312	 17	73.0	14.1	 25
313	 17	49.0	5.4	 25
314	 17	68.0	13.0	 25
315	 17	68.0	12.1	 25
316	 17	99.0	16.0	 25
317	 17	116.0	24.9	 25
318	 17	63.0	11.6	 25
319	 17	159.0	21.1	 25
320	 17	155.0	18.7	 25
321	 17	1051.0	132.7	 25
322	 17	63.0	11.7	 25
323	 17	439.0	77.0	 25
324	 17	65.0	8.5	 25
325	 17	63.0	12.0	 25
326	 17	69.0	12.2	 25
327	 17	58.0	11.0	 25
328	 17	113.0	19.4	 25
329	 17	74.0	10.9	 25
330	 17	72.0	12.0	 25
331	 17	1068.0	182.5	 25
332	 17	68.0	11.6	 25
333	 17	61.0	11.3	 25
334	 17	47.0	5.8	 25
335	 17	66.0	11.9	 25
336	 17	70.0	14.2	 25
337	 17	54.0	9.1	 25
338	 17	799.0	125.3	 25
339	 17	51.0	8.8	 25
340	 17	95.0	15.5	 25
341	 17	89.0	15.9	 25
342	 17	333.0	45.7	 25
343	 17	71.0	10.2	 25
344	 17	53.0	9.7	 25
345	 17	117.0	14.9	 25
346	 17	57.0	10.5	 25
347	 17	112.0	22.0	 25
348	 17	66.0	12.2	 25
349	 17	414.0	58.1	 25
350	 17	57.0	9.3	 25
351	 17	52.0	7.8	 25
352	 17	47.0	8.3	 25
353	 17	59.0	12.0	 25
354	 17	57.0	11.1	 25
355	 17	68.0	12.1	 25
356	 17	80.0	8.4	 25
357	 17	55.0	11.4	 25
358	 17	311.0	62.6	 25
359	 17	145.0	26.2	 25
360	 17	79.0	12.8	 25
361	 17	148.0	31.5	 25
362	 17	80.0	16.6	 25
363	 17	72.0	7.9	 25
364	 17	80.0	13.3	 25
365	 17	56.0	11.5	 25
366	 17	61.0	10.2	 25
367	 17	78.0	15.0	 25
368	 17	259.0	40.9	 25
369	 17	1768.0	233.3	 25
370	 17	72.0	13.6	 25
371	 17	56.0	14.6	 25
372	 17	86.0	12.9	 25
373	 17	60.0	10.5	 25
374	 17	50.0	8.8	 25
375	 17	54.0	11.3	 25
376	 17	62.0	11.8	 25
377	 17	80.0	9.8	 25
378	 17	72.0	10.9	 25
379	 17	151.0	20.9	 25
380	 17	274.0	45.2	 25
381	 17	50.0	6.7	 25
382	 17	49.0	9.4	 25
383	 17	483.0	90.5	 25
384	 17	88.0	13.0	 25
385	 17	49.0	10.1	 25
386	 17	104.0	17.6	 25
387	 17	52.0	7.9	 25
388	 17	62.0	11.4	 25
389	 17	64.0	13.0	 25
390	 17	119.0	18.3	 25
391	 17	1043.0	182.5	 25
392	 17	76.0	8.0	 25
393	 17	78.0	13.5	 25
394	 17	77.0	10.4	 25
395	 17	595.0	78.3	 25
396	 17	90.0	14.4	 25
397	 17	55.0	11.0	 25
398	 17	137.0	31.0	 25
399	 17	79.0	13.6	 25
400	 17	138.0	20.1	 25
401	 17	114.0	25.0	 25
402	 17	588.0	86.7	 25
403	 17	114.0	14.7	 25
404	 17	148.0	21.9	 25
405	 17	122.0	23.2	 25
406	 17	1318.0	251.5	 25
407	 17	67.0	9.5	 25
408	 17	80.0	11.9	 25
409	 17	59.0	11.3	 25
410	 17	171.0	36.7	 25
411	 17	151.0	32.8	 25
412	 17	67.0	10.4	 25
413	 17	51.0	10.8	 25
414	 17	41.0	7.7	 25
415	 17	86.0	15.5	 25
416	 17	83.0	14.3	 25
417	 17	78.0	14.5	 25
418	 17	59.0	11.1	 25
419	 17	60.0	8.6	 25
420	 17	57.0	9.2	 25
421	 17	73.0	17.0	 25
422	 17	70.0	11.5	 25
423	 17	108.0	24.2	 25
424	 17	65.0	10.3	 25
425	 17	57.0	10.4	 25
426	 17	66.0	12.2	 25
427	 17	65.0	9.4	 25
428	 17	58.0	9.6	 25
429	 17	54.0	10.9	 25
430	 17	52.0	9.3	 25
431	 17	118.0	17.9	 25
432	 17	51.0	8.5	 25
433	 17	98.0	15.1	 25
434	 17	52.0	8.2	 25
435	 17	67.0	8.0	 25
436	 17	52.0	8.9	 25
437	 17	56.0	8.9	 25
438	 17	76.0	11.6	 25
439	 17	66.0	6.7	 25
440	 17	52.0	10.3	 25
441	 17	48.0	9.1	 25
442	 17	284.0	28.1	 25
443	 17	79.0	10.0	 25
444	 17	63.0	10.2	 25
445	 17	47.0	6.3	 25
446	 17	44.0	7.9	 25
447	 17	80.0	15.1	 25
448	 17	92.0	20.2	 25
449	 17	308.0	49.1	 25
450	 17	142.0	13.7	 25
451	 17	56.0	9.3	 25
452	 17	69.0	13.8	 25
453	 17	70.0	8.9	 25
454	 17	80.0	13.9	 25
455	 17	54.0	9.6	 25
456	 17	46.0	6.4	 25
457	 17	66.0	8.7	 25
458	 17	88.0	14.2	 25
459	 17	65.0	10.5	 25
460	 17	331.0	49.9	 25
461	 17	64.0	9.2	 25
462	 17	54.0	8.4	 25
463	 17	56.0	10.5	 25
464	 17	235.0	35.4	 25
465	 17	83.0	10.0	 25
466	 17	67.0	7.5	 25
467	 17	84.0	13.4	 25
468	 17	74.0	12.6	 25
469	 17	56.0	10.3	 25
470	 17	52.0	7.4	 25
471	 17	58.0	8.3	 25
472	 17	103.0	24.5	 25
473	 17	1891.0	278.5	 25
474	 17	94.0	11.6	 25
475	 17	63.0	9.5	 25
476	 17	60.0	9.5	 25
477	 17	56.0	5.6	 25
478	 17	83.0	13.2	 25
479	 17	105.0	14.0	 25
480	 17	104.0	15.1	 25
481	 17	122.0	18.1	 25
482	 17	60.0	11.9	 25
483	 17	119.0	26.4	 25
484	 17	61.0	10.0	 25
485	 17	50.0	7.6	 25
486	 17	185.0	40.0	 25
487	 17	49.0	9.7	 25
488	 17	43.0	5.4	 25
489	 17	64.0	6.9	 25
490	 17	57.0	8.8	 25
491	 17	61.0	10.3	 25
492	 17	71.0	9.9	 25
493	 17	57.0	8.3	 25
494	 17	97.0	11.3	 25
495	 17	144.0	20.3	 25
496	 17	129.0	18.9	 25
497	 17	94.0	12.4	 25
498	 17	216.0	19.4	 25
499	 17	82.0	13.1	 25
500	 17	61.0	7.1	 25
501	 17	57.0	10.7	 25
502	 17	53.0	9.9	 25
503	 17	63.0	9.9	 25
504	 17	149.0	31.4	 25
505	 17	53.0	8.8	 25
506	 17	99.0	28.2	 25
507	 17	104.0	16.7	 25
508	 17	58.0	11.2	 25
509	 17	181.0	131.4	 25
510	 17	50.0	4.9	 25
511	 17	59.0	8.1	 25
512	 17	61.0	9.3	 25
513	 17	54.0	7.9	 25
514	 17	125.0	19.2	 25
515	 17	121.0	20.4	 25
516	 17	63.0	10.3	 25
517	 17	59.0	8.6	 25
518	 17	45.0	4.6	 25
519	 17	54.0	7.2	 25
520	 17	484.0	69.0	 25
521	 17	127.0	18.7	 25
522	 17	71.0	8.6	 25
523	 17	61.0	10.8	 25
524	 17	54.0	11.8	 25
525	 17	60.0	8.5	 25
526	 17	69.0	12.0	 25
527	 17	58.0	8.3	 25
528	 17	71.0	9.7	 25
529	 17	56.0	8.0	 25
530	 17	47.0	5.1	 25
531	 17	54.0	9.5	 25
532	 17	97.0	15.7	 25
533	 17	82.0	11.9	 25
534	 17	69.0	11.6	 25
535	 17	92.0	18.9	 25
536	 17	54.0	6.9	 25
537	 17	56.0	8.0	 25
538	 17	81.0	11.4	 25
539	 17	56.0	5.2	 25
540	 17	50.0	10.2	 25
541	 17	888.0	148.7	 25
542	 17	78.0	13.8	 25
543	 17	162.0	25.7	 25
544	 17	76.0	9.6	 25
545	 17	85.0	13.1	 25
546	 17	94.0	12.9	 25
547	 17	85.0	15.7	 25
548	 17	61.0	7.5	 25
549	 17	65.0	12.7	 25
550	 17	57.0	10.8	 25
551	 17	48.0	9.6	 25
552	 17	61.0	9.8	 25
553	 17	98.0	18.6	 25
554	 17	54.0	7.1	 25
555	 17	60.0	10.0	 25
556	 17	148.0	29.1	 25
557	 17	87.0	15.1	 25
558	 17	71.0	8.5	 25
559	 17	81.0	14.9	 25
560	 17	67.0	8.7	 25
561	 17	360.0	55.2	 25
562	 17	47.0	8.2	 25
563	 17	53.0	7.3	 25
564	 17	93.0	15.1	 25
565	 17	47.0	6.9	 25
566	 17	75.0	10.5	 25
567	 17	146.0	15.9	 25
568	 17	77.0	9.3	 25
569	 17	411.0	47.4	 25
570	 17	72.0	12.1	 25
571	 17	245.0	36.1	 25
572	 17	76.0	7.3	 25
573	 17	72.0	11.7	 25
574	 17	130.0	22.9	 25
575	 17	62.0	10.4	 25
576	 17	60.0	7.4	 25
577	 17	65.0	10.1	 25
578	 17	91.0	13.2	 25
579	 17	53.0	14.6	 25
580	 17	98.0	12.3	 25
581	 17	58.0	10.2	 25
582	 17	56.0	8.1	 25
583	 17	67.0	10.8	 25
584	 17	58.0	7.8	 25
585	 17	49.0	8.7	 25
586	 17	67.0	9.8	 25
587	 17	50.0	8.2	 25
588	 17	73.0	11.1	 25
589	 17	77.0	13.3	 25
590	 17	100.0	11.4	 25
591	 17	484.0	60.0	 25
592	 17	118.0	14.7	 25
593	 17	154.0	34.8	 25
594	 17	55.0	8.2	 25
595	 17	253.0	50.8	 25
596	 17	62.0	11.2	 25
597	 17	578.0	95.4	 25
598	 17	48.0	8.3	 25
599	 17	47.0	8.3	 25
600	 17	58.0	11.7	 25
601	 17	74.0	10.7	 25
602	 17	150.0	26.0	 25
603	 17	155.0	19.2	 25
604	 17	74.0	12.7	 25
605	 17	81.0	12.9	 25
606	 17	61.0	10.8	 25
607	 17	93.0	15.9	 25
608	 17	170.0	33.8	 25
609	 17	57.0	11.1	 25
610	 17	98.0	20.3	 25
611	 17	77.0	19.5	 25
612	 17	80.0	21.0	 25
613	 17	96.0	14.7	 25
614	 17	72.0	13.6	 25
615	 17	65.0	9.5	 25
616	 17	61.0	9.2	 25
617	 17	531.0	67.5	 25
618	 17	66.0	12.3	 25
619	 17	83.0	15.3	 25
620	 17	142.0	25.2	 25
621	 17	60.0	10.9	 25
622	 17	71.0	11.9	 25
623	 17	413.0	57.6	 25
624	 17	61.0	11.9	 25
625	 17	48.0	9.2	 25
626	 17	78.0	13.3	 25
627	 17	251.0	52.6	 25
628	 17	53.0	9.5	 25
629	 17	76.0	13.2	 25
630	 17	48.0	10.6	 25
631	 17	69.0	12.9	 25
632	 17	73.0	9.6	 25
633	 17	62.0	8.4	 25
634	 17	52.0	8.2	 25
635	 17	55.0	10.6	 25
636	 17	60.0	12.2	 25
637	 17	58.0	9.4	 25
638	 17	57.0	11.3	 25
639	 17	291.0	38.8	 25
640	 17	197.0	26.4	 25
641	 17	100.0	19.6	 25
642	 17	51.0	8.2	 25
643	 17	70.0	11.8	 25
644	 17	61.0	10.3	 25
645	 17	81.0	15.8	 25
646	 17	267.0	38.4	 25
647	 17	72.0	17.0	 25
648	 17	146.0	26.4	 25
649	 17	206.0	26.6	 25
650	 17	59.0	9.2	 25
651	 17	85.0	11.0	 25
652	 17	56.0	12.5	 25
653	 17	86.0	12.6	 25
654	 17	44.0	7.4	 25
655	 17	66.0	13.0	 25
656	 17	61.0	9.8	 25
657	 17	73.0	15.7	 25
658	 17	49.0	7.9	 25
659	 17	99.0	21.4	 25
660	 17	64.0	12.2	 25
661	 17	111.0	33.5	 25
662	 17	65.0	10.8	 25
663	 17	59.0	13.3	 25
664	 17	116.0	18.5	 25
665	 17	78.0	12.0	 25
666	 17	73.0	16.1	 25
667	 17	114.0	22.5	 25
668	 17	63.0	10.2	 25
669	 17	77.0	15.4	 25
670	 17	58.0	10.3	 25
671	 17	54.0	10.3	 25
672	 17	84.0	16.0	 25
673	 17	146.0	22.7	 25
674	 17	68.0	14.8	 25
675	 17	87.0	17.9	 25
676	 17	59.0	11.7	 25
677	 17	58.0	10.6	 25
678	 17	76.0	13.1	 25
679	 17	52.0	7.6	 25
680	 17	102.0	21.1	 25
681	 17	63.0	10.7	 25
682	 17	69.0	8.5	 25
683	 17	89.0	20.6	 25
684	 17	54.0	9.9	 25
685	 17	149.0	29.6	 25
686	 17	1259.0	155.2	 25
687	 17	484.0	99.4	 25
688	 17	71.0	12.2	 25
689	 17	60.0	9.7	 25
690	 17	53.0	9.3	 25
691	 17	64.0	11.7	 25
692	 17	82.0	14.5	 25
693	 17	79.0	14.9	 25
694	 17	57.0	10.9	 25
695	 17	83.0	14.6	 25
696	 17	63.0	12.3	 25
697	 17	91.0	18.8	 25
698	 17	54.0	9.1	 25
699	 17	59.0	7.7	 25
700	 17	89.0	12.3	 25
701	 17	83.0	13.1	 25
702	 17	352.0	67.1	 25
703	 17	224.0	36.2	 25
704	 17	68.0	10.1	 25
705	 17	139.0	24.0	 25
706	 17	75.0	11.7	 25
707	 17	68.0	14.5	 25
708	 17	78.0	13.2	 25
709	 17	82.0	17.9	 25
710	 17	137.0	23.7	 25
711	 17	139.0	24.2	 25
712	 17	74.0	14.7	 25
713	 17	112.0	23.1	 25
714	 17	75.0	11.5	 25
715	 17	113.0	14.7	 25
716	 17	56.0	11.9	 25
717	 17	146.0	30.9	 25
718	 17	276.0	110.2	 25
719	 17	3018.0	442.5	 25
720	 17	68.0	12.2	 25
721	 17	59.0	8.7	 25
722	 17	70.0	10.9	 25
723	 17	76.0	16.7	 25
724	 17	116.0	19.4	 25
725	 17	156.0	21.4	 25
726	 17	68.0	12.9	 25
727	 17	68.0	14.4	 25
728	 17	53.0	11.5	 25
729	 17	74.0	13.0	 25
730	 17	62.0	10.6	 25
731	 17	77.0	16.8	 25
732	 17	45.0	8.2	 25
733	 17	72.0	11.6	 25
734	 17	55.0	10.3	 25
735	 17	163.0	28.7	 25
736	 17	105.0	20.1	 25
737	 17	45.0	7.1	 25
738	 17	75.0	10.2	 25
739	 17	83.0	11.8	 25
740	 17	58.0	12.5	 25
741	 17	110.0	14.3	 25
742	 17	131.0	21.1	 25
743	 17	63.0	10.5	 25
744	 17	85.0	15.0	 25
745	 17	76.0	17.8	 25
746	 17	94.0	16.6	 25
747	 17	1133.0	133.5	 25
748	 17	93.0	20.5	 25
749	 17	52.0	9.9	 25
750	 17	124.0	20.3	 25
751	 17	62.0	9.1	 25
752	 17	58.0	10.5	 25
753	 17	126.0	26.1	 25
754	 17	69.0	11.2	 25
755	 17	81.0	16.7	 25
756	 17	209.0	26.6	 25
757	 17	88.0	13.6	 25
758	 17	640.0	106.3	 25
759	 17	52.0	11.1	 25
760	 17	55.0	9.1	 25
761	 17	80.0	13.2	 25
762	 17	53.0	7.8	 25
763	 17	58.0	10.5	 25
764	 17	63.0	14.5	 25
765	 17	61.0	8.8	 25
766	 17	69.0	12.6	 25
767	 17	117.0	17.4	 25
768	 17	70.0	11.1	 25
769	 17	112.0	16.9	 25
770	 17	100.0	19.2	 25
771	 17	93.0	11.8	 25
772	 17	86.0	12.8	 25
773	 17	63.0	8.9	 25
774	 17	57.0	8.3	 25
775	 17	92.0	10.1	 25
776	 17	59.0	8.6	 25
777	 17	53.0	10.4	 25
778	 17	51.0	8.1	 25
779	 17	49.0	7.1	 25
780	 17	72.0	8.2	 25
781	 17	81.0	8.6	 25
782	 17	66.0	11.5	 25
783	 17	97.0	14.5	 25
784	 17	65.0	10.9	 25
785	 17	118.0	12.4	 25
786	 17	134.0	17.0	 25
787	 17	1276.0	157.3	 25
788	 17	71.0	11.9	 25
789	 17	124.0	18.7	 25
790	 17	104.0	17.3	 25
791	 17	123.0	15.1	 25
792	 17	50.0	7.2	 25
793	 17	61.0	9.7	 25
794	 17	113.0	19.7	 25
795	 17	378.0	53.7	 25
796	 17	99.0	17.5	 25
797	 17	59.0	8.9	 25
798	 17	2961.0	452.4	 25
799	 17	60.0	9.8	 25
800	 17	129.0	24.0	 25
801	 17	58.0	11.7	 25
802	 17	56.0	10.6	 25
803	 17	49.0	7.8	 25
804	 17	59.0	9.6	 25
805	 17	69.0	12.2	 25
806	 17	59.0	11.0	 25
807	 17	60.0	12.8	 25
808	 17	56.0	9.6	 25
809	 17	94.0	11.1	 25
810	 17	53.0	6.8	 25
811	 17	61.0	13.7	 25
812	 17	99.0	17.3	 25
813	 17	86.0	15.1	 25
814	 17	66.0	9.4	 25
815	 17	78.0	15.0	 25
816	 17	65.0	11.8	 25
817	 17	87.0	10.6	 25
818	 17	44.0	6.5	 25
819	 17	47.0	6.2	 25
820	 17	56.0	7.2	 25
821	 17	134.0	22.8	 25
822	 17	110.0	17.8	 25
823	 17	47.0	6.1	 25
824	 17	49.0	6.9	 25
825	 17	128.0	22.4	 25
826	 17	62.0	11.9	 25
827	 17	62.0	10.1	 25
828	 17	341.0	53.9	 25
829	 17	87.0	14.1	 25
830	 17	111.0	19.9	 25
831	 17	66.0	5.7	 25
832	 17	70.0	14.0	 25
833	 17	63.0	6.8	 25
834	 17	80.0	9.6	 25
835	 17	237.0	46.8	 25
836	 17	59.0	11.0	 25
837	 17	49.0	6.6	 25
838	 17	3196.0	582.8	 25
839	 17	68.0	11.3	 25
840	 17	69.0	9.1	 25
841	 17	81.0	13.4	 25
842	 17	161.0	29.4	 25
843	 17	57.0	9.7	 25
844	 17	45.0	6.0	 25
845	 17	58.0	9.1	 25
846	 17	50.0	9.6	 25
847	 17	63.0	8.0	 25
848	 17	50.0	8.2	 25
849	 17	62.0	9.2	 25
850	 17	94.0	18.4	 25
851	 17	70.0	12.1	 25
852	 17	84.0	12.2	 25
853	 17	189.0	27.0	 25
854	 17	129.0	18.1	 25
855	 17	55.0	8.8	 25
856	 17	60.0	10.6	 25
857	 17	77.0	11.4	 25
858	 17	80.0	12.3	 25
859	 17	80.0	16.2	 25
860	 17	60.0	7.1	 25
861	 17	103.0	15.4	 25
862	 17	145.0	16.7	 25
863	 17	72.0	9.0	 25
864	 17	98.0	14.4	 25
865	 17	86.0	10.8	 25
866	 17	88.0	19.8	 25
867	 17	61.0	11.1	 25
868	 17	86.0	15.0	 25
869	 17	46.0	7.6	 25
870	 17	50.0	6.2	 25
871	 17	247.0	42.4	 25
872	 17	59.0	10.6	 25
873	 17	58.0	7.7	 25
874	 17	60.0	11.3	 25
875	 17	127.0	23.9	 25
876	 17	50.0	6.3	 25
877	 17	60.0	8.6	 25
878	 17	107.0	18.3	 25
879	 17	89.0	21.0	 25
880	 17	55.0	9.4	 25
881	 17	75.0	8.6	 25
882	 17	67.0	13.2	 25
883	 17	79.0	10.7	 25
884	 17	77.0	14.3	 25
885	 17	49.0	8.9	 25
886	 17	161.0	17.8	 25
887	 17	555.0	103.0	 25
888	 17	43.0	7.1	 25
889	 17	117.0	20.7	 25
890	 17	70.0	14.1	 25
891	 17	80.0	14.4	 25
892	 17	83.0	14.3	 25
893	 17	50.0	8.3	 25
894	 17	57.0	13.9	 25
895	 17	61.0	6.7	 25
896	 17	87.0	15.7	 25
897	 17	96.0	13.9	 25
898	 17	103.0	22.4	 25
899	 17	175.0	24.4	 25
900	 17	63.0	13.3	 25
901	 17	61.0	6.9	 25
902	 17	200.0	27.3	 25
903	 17	112.0	23.9	 25
904	 17	201.0	33.0	 25
905	 17	68.0	14.9	 25
906	 17	50.0	10.7	 25
907	 17	63.0	9.3	 25
908	 17	76.0	12.7	 25
909	 17	94.0	10.7	 25
910	 17	50.0	10.2	 25
911	 17	109.0	12.0	 25
912	 17	79.0	15.5	 25
913	 17	60.0	14.3	 25
914	 17	57.0	8.5	 25
915	 17	67.0	13.6	 25
916	 17	61.0	9.0	 25
917	 17	376.0	33.3	 25
918	 17	325.0	41.7	 25
919	 17	147.0	22.6	 25
920	 17	60.0	9.9	 25
921	 17	69.0	11.1	 25
922	 17	57.0	10.0	 25
923	 17	75.0	13.1	 25
924	 17	49.0	8.1	 25
925	 17	234.0	29.4	 25
926	 17	89.0	23.4	 25
927	 17	62.0	7.2	 25
928	 17	52.0	10.7	 25
929	 17	397.0	70.8	 25
930	 17	55.0	13.0	 25
931	 17	86.0	10.9	 25
932	 17	60.0	12.2	 25
933	 17	58.0	8.5	 25
934	 17	62.0	10.1	 25
935	 17	47.0	6.4	 25
936	 17	111.0	25.7	 25
937	 17	75.0	13.7	 25
938	 17	105.0	22.3	 25
939	 17	98.0	23.5	 25
940	 17	56.0	9.7	 25
941	 17	67.0	8.7	 25
942	 17	306.0	51.2	 25
943	 17	97.0	20.6	 25
944	 17	99.0	20.6	 25
945	 17	59.0	9.5	 25
946	 17	61.0	10.8	 25
947	 17	91.0	19.0	 25
948	 17	62.0	10.8	 25
949	 17	74.0	12.3	 25
950	 17	53.0	10.6	 25
951	 17	80.0	14.3	 25
952	 17	50.0	9.9	 25
953	 17	62.0	8.3	 25
954	 17	45.0	6.8	 25
955	 17	47.0	9.5	 25
956	 17	59.0	10.1	 25
957	 17	126.0	20.0	 25
958	 17	90.0	18.1	 25
959	 17	239.0	30.1	 25
960	 17	59.0	7.8	 25
961	 17	94.0	18.0	 25
962	 17	122.0	27.4	 25
963	 17	64.0	13.0	 25
964	 17	51.0	8.9	 25
965	 17	64.0	10.5	 25
966	 17	57.0	9.5	 25
967	 17	60.0	10.6	 25
968	 17	128.0	29.4	 25
969	 17	59.0	8.4	 25
970	 17	74.0	16.6	 25
971	 17	260.0	29.8	 25
972	 17	60.0	12.4	 25
973	 17	94.0	17.4	 25
974	 17	101.0	18.4	 25
975	 17	75.0	18.1	 25
976	 17	59.0	10.5	 25
977	 17	62.0	13.0	 25
978	 17	66.0	9.1	 25
979	 17	132.0	12.8	 25
980	 17	97.0	12.5	 25
981	 17	65.0	9.8	 25
982	 17	64.0	12.3	 25
983	 17	60.0	8.1	 25
984	 17	115.0	23.2	 25
985	 17	65.0	11.0	 25
986	 17	64.0	13.1	 25
987	 17	67.0	11.1	 25
988	 17	75.0	14.5	 25
989	 17	52.0	10.1	 25
990	 17	71.0	15.3	 25
991	 17	132.0	27.1	 25
992	 17	151.0	29.0	 25
993	 17	165.0	27.6	 25
994	 17	1400.0	288.5	 25
995	 17	49.0	10.0	 25
996	 17	67.0	9.8	 25
997	 17	147.0	25.9	 25
998	 17	235.0	37.8	 25
999	 17	55.0	8.9	 25
1000	 17	60.0	11.4	 25
1001	 17	72.0	12.7	 25
  0	 18	3614.0	619.4	 25
  1	 18	67.0	11.3	 25
  2	 18	56.0	9.2	 25
  3	 18	65.0	10.8	 25
  4	 18	55.0	9.6	 25
  5	 18	62.0	10.5	 25
  6	 18	84.0	11.4	 25
  7	 18	58.0	8.7	 25
  8	 18	54.0	7.0	 25
  9	 18	57.0	10.1	 25
 10	 18	58.0	9.8	 25
 11	 18	44.0	7.8	 25
 12	 18	58.0	10.9	 25
 13	 18	67.0	7.8	 25
 14	 18	63.0	8.9	 25
 15	 18	54.0	8.6	 25
 16	 18	60.0	12.0	 25
 17	 18	71.0	9.6	 25
 18	 18	100.0	17.6	 25
 19	 18	57.0	7.2	 25
 20	 18	52.0	7.9	 25
 21	 18	69.0	10.7	 25
 22	 18	77.0	15.7	 25
 23	 18	95.0	20.0	 25
 24	 18	48.0	5.1	 25
 25	 18	50.0	6.2	 25
 26	 18	46.0	9.6	 25
 27	 18	51.0	10.4	 25
 28	 18	42.0	5.1	 25
 29	 18	52.0	6.5	 25
 30	 18	62.0	10.2	 25
 31	 18	72.0	10.8	 25
 32	 18	92.0	23.8	 25
 33	 18	101.0	13.9	 25
 34	 18	88.0	15.9	 25
 35	 18	48.0	8.2	 25
 36	 18	55.0	11.4	 25
 37	 18	52.0	10.5	 25
 38	 18	55.0	10.6	 25
 39	 18	57.0	7.3	 25
 40	 18	50.0	7.2	 25
 41	 18	60.0	9.7	 25
 42	 18	69.0	12.5	 25
 43	 18	242.0	33.0	 25
 44	 18	64.0	10.4	 25
 45	 18	75.0	12.7	 25
 46	 18	49.0	8.0	 25
 47	 18	54.0	8.5	 25
 48	 18	56.0	7.3	 25
 49	 18	104.0	18.4	 25
 50	 18	150.0	21.5	 25
 51	 18	55.0	7.7	 25
 52	 18	87.0	15.7	 25
 53	 18	130.0	19.5	 25
 54	 18	71.0	8.5	 25
 55	 18	58.0	9.0	 25
 56	 18	123.0	21.4	 25
 57	 18	67.0	17.3	 25
 58	 18	52.0	10.1	 25
 59	 18	56.0	14.8	 25
 60	 18	58.0	11.7	 25
 61	 18	59.0	10.5	 25
 62	 18	87.0	15.8	 25
 63	 18	67.0	12.2	 25
 64	 18	79.0	14.0	 25
 65	 18	61.0	10.6	 25
 66	 18	67.0	10.7	 25
 67	 18	52.0	5.2	 25
 68	 18	51.0	10.3	 25
 69	 18	51.0	9.6	 25
 70	 18	48.0	7.0	 25
 71	 18	72.0	11.5	 25
 72	 18	83.0	11.0	 25
 73	 18	59.0	9.9	 25
 74	 18	68.0	13.2	 25
 75	 18	71.0	15.2	 25
 76	 18	65.0	11.1	 25
 77	 18	61.0	9.7	 25
 78	 18	248.0	44.8	 25
 79	 18	74.0	14.3	 25
 80	 18	50.0	7.0	 25
 81	 18	75.0	10.5	 25
 82	 18	127.0	24.1	 25
 83	 18	64.0	15.1	 25
 84	 18	60.0	10.0	 25
 85	 18	55.0	7.6	 25
 86	 18	79.0	14.8	 25
 87	 18	59.0	12.1	 25
 88	 18	49.0	9.0	 25
 89	 18	48.0	9.4	 25
 90	 18	65.0	11.5	 25
 91	 18	49.0	6.7	 25
 92	 18	51.0	9.1	 25
 93	 18	66.0	10.1	 25
 94	 18	68.0	8.9	 25
 95	 18	110.0	14.6	 25
 96	 18	95.0	14.3	 25
 97	 18	54.0	8.4	 25
 98	 18	63.0	12.2	 25
 99	 18	67.0	10.1	 25
100	 18	77.0	15.7	 25
101	 18	227.0	36.7	 25
102	 18	80.0	13.3	 25
103	 18	56.0	7.5	 25
104	 18	97.0	16.0	 25
105	 18	79.0	16.8	 25
106	 18	90.0	17.8	 25
107	 18	80.0	10.4	 25
108	 18	62.0	9.8	 25
109	 18	64.0	11.7	 25
110	 18	62.0	8.6	 25
111	 18	73.0	12.4	 25
112	 18	52.0	7.4	 25
113	 18	71.0	10.5	 25
114	 18	80.0	15.3	 25
115	 18	76.0	14.5	 25
116	 18	194.0	24.2	 25
117	 18	94.0	12.7	 25
118	 18	63.0	13.8	 25
119	 18	138.0	20.8	 25
120	 18	79.0	13.2	 25
121	 18	55.0	7.9	 25
122	 18	95.0	14.6	 25
123	 18	412.0	44.7	 25
124	 18	500.0	75.3	 25
125	 18	307.0	37.5	 25
126	 18	71.0	14.0	 25
127	 18	82.0	17.6	 25
[truncated: 21,537,027 more chars]
