# Supplementary material for: A role for RNA post-transcriptional regulation in satellite cell activation
Source: Skelet Muscle. 2012 Oct 9;2:21. doi: 10.1186/2044-5040-2-21 (PMC3563611; doi:10.1186/2044-5040-2-21)
Supplement: Additional file 7 — Satellite cell activation gene expression profile. Excel spreadsheet (*.xlsx) with columns for probe set ID, log2 expression data, ANOVA P value, fold change, and gene ID for unique genes that significantly change (ANOVA P ≤ 0.01, ≥ two-fold change) in WT and not in Sdc4−/− satellite cells 12 h after BaCl2 -induced injury. The ANOVA P value and fold change was calculated for changes occurring in the first 12 h post-muscle injury according to genotype. [file 2044-5040-2-21-S7.xlsx]

## Sheet: Reduced table
Probe Set ID	Gene Symbol	Entrez Gene	WT UI	WT 12h PI	Fold Change	p-value	Sdc4 UI	Sdc4 12h PI	Fold Change	p-value
1415671_at	Atp6v0d1	11972	5.49887	3.38851	4.31798	0.00667416	5.95779	6.97036	2.0175	0.122412
1415672_at	Golga7	57437	7.99492	3.10614	29.6258	0.000309886	7.63406	6.38241	2.38115	0.234244
1415676_a_at	Psmb5	19173	6.22845	3.46719	6.77988	0.00178661	6.6819	5.79797	1.8454	0.216911
1415679_at	Psenen	66340	8.08526	5.83952	4.74281	0.00660324	9.27023	7.4986	3.4144	0.0147738
1415683_at	Nmt1	18107	8.28852	4.27014	16.2052	0.000107349	9.17079	8.21534	1.93919	0.22397
1415687_a_at	Psap	19156	9.39486	5.14261	19.0569	3.68909e-06	10.5925	9.30562	2.44003	0.0503231
1415688_at	Ube2g1	67128	7.11441	2.52958	23.9977	0.000138971	6.51308	4.98392	2.88619	0.100263
1415691_at	Dlg1		7.96293	3.10291	29.0409	0.00222232	7.38321	5.91754	2.76191	0.25572
1415692_s_at	Canx	12330	9.34466	6.19713	8.86139	9.28339e-07	9.9216	9.70853	1.15915	0.615859
1415700_a_at	Ssr3	67437	7.50093	3.80474	12.9617	3.2177e-05	7.07809	7.36873	1.22319	0.65178
1415702_a_at	Ctbp1		8.22369	5.24333	7.89181	0.00685626	7.84194	6.62346	2.32702	0.186483
1415705_at	9130011J15Rik	66818	5.18616	3.1893	3.99131	0.00547555	4.94138	3.48904	2.73651	0.0201683
1415706_at	Copa	12847	7.32477	4.69516	6.1886	0.00287299	5.58361	5.99917	1.33382	0.559552
1415712_at	Zranb1	360216	6.34479	3.72516	6.14591	0.000181015	6.98123	5.80315	2.26275	0.0341353
1415723_at	Eif5	217869	10.2535	6.1021	17.77	0.00229286	10.7429	10.9998	1.19494	0.81363
1415724_a_at	Cdc42	12540	8.40042	3.67584	26.4387	2.14527e-05	7.50393	8.20245	1.62284	0.384058
1415734_at	Rab7	19349	7.63923	4.21232	10.7548	0.000696427	8.08653	8.90796	1.76715	0.302361
1415738_at	Txndc12	66073	4.94356	3.35024	3.01744	0.000586541	4.29061	3.43858	1.80505	0.0253868
1415741_at	Tmem165	21982	7.8974	4.13135	13.6049	0.00582072	7.59187	7.71966	1.09262	0.908826
1415749_a_at	Rragc	54170	6.95967	2.9767	15.8122	0.00334894	7.42304	7.79032	1.28992	0.737765
1415750_at	Tbl3	213773	3.16105	4.88329	3.29948	0.000217919	3.201	3.44719	1.18607	0.487667
1415751_at	Hp1bp3	15441	6.91034	3.1706	13.359	0.000699423	6.1102	5.09865	2.01608	0.246241
1415752_at	BC031181	407819	7.60284	4.20719	10.5242	0.00142619	7.53863	6.57526	1.94986	0.259951
1415754_at	Polr2f	69833	6.21446	4.27148	3.845	0.00175442	6.68077	5.77272	1.87651	0.0763245
1415758_at	Fryl	72313	6.16005	2.55866	12.1374	0.00124503	5.55497	3.36663	4.55781	0.0197199
1415759_a_at	Hbxip	68576	6.92274	3.48544	10.8326	0.00387836	7.12345	5.82193	2.46489	0.185722
1415769_at	Itch	16396	4.81899	3.01177	3.49966	0.00347857	4.52315	3.79303	1.65878	0.153495
1415774_at	Elp2	58523	2.94606	4.07742	2.19064	0.000812589	3.32364	3.98754	1.58436	0.0184954
1415778_at	Morf4l2	56397	7.3822	4.2735	8.62605	8.033e-06	6.5742	7.2807	1.63184	0.155626
1415780_a_at	Armcx2	67416	5.57294	3.21728	5.1183	8.21097e-06	2.7819	2.87637	1.06767	0.798024
1415783_at	Vps35	65114	8.27636	3.67245	24.3172	1.4915e-06	7.97092	7.78921	1.13422	0.776456
1415794_a_at	Spin1	20729	8.46212	5.17387	9.76926	0.000955346	8.60013	6.59336	4.01879	0.0163354
1415796_at	Dazap2	23994	10.1989	4.90006	39.3654	6.4674e-07	10.3013	10.0027	1.22995	0.668612
1415806_at	Plat	18791	5.33428	3.34485	3.97079	0.000250714	4.38712	3.29784	2.12768	0.0140276
1415811_at	Uhrf1	18140	2.48491	3.68661	2.30011	0.0079146	2.53162	2.58554	1.03808	0.884841
1415816_at	Cct7	12468	8.96365	6.939	4.06893	0.00758614	8.80171	8.87641	1.05314	0.9046
1415821_at	Nptn	20320	9.3294	3.01004	79.8577	1.09968e-07	8.22451	8.77777	1.46741	0.458834
1415822_at	Scd2	20250	8.82177	4.08944	26.581	9.10107e-05	6.3833	3.96399	5.34914	0.0122488
1415829_at	Lbr	98386	8.10698	3.62443	22.3554	3.90544e-05	7.40004	5.56381	3.57076	0.0283553
1415840_at	Elovl5	68801	9.40451	4.34045	33.4529	0.00124118	8.58595	6.84608	3.34004	0.168937
1415841_at	Dync1i2	13427	8.0799	3.82264	19.1233	1.43215e-06	7.99322	7.95013	1.03031	0.94175
1415844_at	Syt4	20983	2.97054	4.1668	2.29145	0.000529146	3.04518	3.86044	1.75961	0.00536509
1415858_at	Eif3c		6.75701	4.43184	5.01124	0.00779384	7.29843	6.93351	1.2878	0.612581
1415863_at	Eif4g2	13690	9.16586	5.99677	8.99475	0.00122682	7.80048	9.72543	3.79723	0.0195819
1415864_at	Bpgm	12183	2.97991	4.55732	2.98433	0.00423604	3.04739	3.51063	1.37864	0.306372
1415869_a_at	Trim28	21849	5.27951	3.19538	4.24019	0.00936652	4.98495	3.52079	2.75903	0.0357762
1415874_at	Spry1		5.7065	2.9931	6.55864	5.11999e-05	3.91276	2.95215	1.94614	0.0599016
1415876_a_at	Rps26	27370	10.354	8.52828	3.5448	0.00556336	11.2709	10.2749	1.9945	0.0742064
1415879_a_at	Rplp2	67186	10.5116	7.48904	8.12585	0.00180171	11.1698	10.2544	1.88607	0.242327
1415880_a_at	Lamp1	16783	10.3531	7.76272	6.02247	5.05668e-05	11.1503	10.2912	1.81396	0.0762533
1415883_a_at	Ela3	67868	2.20038	3.60158	2.64121	0.00114155	2.23816	2.48462	1.18629	0.470109
1415885_at	Chgb	12653	2.70544	3.73044	2.03496	0.00398628	2.81263	2.69201	1.08721	0.676368
1415887_at	Tfg	21787	5.83338	3.64619	4.55416	0.00946265	5.27834	5.98666	1.63391	0.314482
1415889_a_at	Hsp90b1	22027	8.81556	5.18728	12.3658	0.000229016	7.87172	8.70831	1.78582	0.269256
1415895_at	Snrpn; Snurf		7.25315	4.9294	5.00633	0.00153024	6.13448	7.56617	2.69762	0.020771
1415897_a_at	Mgst1	56615	7.77721	4.00095	13.7015	0.00925155	8.88053	6.57994	4.92659	0.0648969
1415906_at	Tmsb4x		12.4324	8.72821	13.0337	3.68182e-06	12.4384	11.871	1.48191	0.305872
1415908_at	Tspyl1	22110	7.70966	4.56526	8.84218	0.000489285	5.57353	5.66	1.06177	0.901173
1415933_a_at	Cox5a	12858	11.5457	4.30737	150.988	7.24579e-09	11.6816	10.4831	2.295	0.108181
1415935_at	Smoc2	64074	5.85424	3.33093	5.74901	0.000109409	3.96784	4.09642	1.09321	0.791422
1415942_at	Rpl10		10.0081	5.44859	23.5794	0.000456577	10.8051	9.85823	1.92772	0.349825
1415944_at	Sdc1	20969	4.62856	2.62897	3.99885	0.005171	3.5309	2.67407	1.81104	0.151136
1415949_at	Cpe		9.50423	5.48191	16.2495	0.00916592	6.81776	5.73886	2.11242	0.400812
1415961_at	Itm2c	64294	8.59225	5.53573	8.31963	0.000164198	8.76216	7.18683	2.98004	0.0159188
1415962_at	Eif3h	68135	9.23271	4.56311	25.4501	0.00561815	9.93166	8.74767	2.27205	0.3937
1415963_at	Hnrph2	56258	8.17928	5.14278	8.20502	0.000548454	7.14643	8.54773	2.64139	0.0489912
1415968_a_at	Kap	16483	4.94411	3.59625	2.54534	0.00923629	4.08122	4.06743	1.00961	0.974243
1415978_at	Tubb3	22152	2.55757	4.36211	3.49318	0.000403038	2.7369	3.19441	1.37318	0.250338
1415981_at	Herpud2	80517	6.62838	3.56928	8.33451	0.00132323	6.21971	4.18769	4.08977	0.0122153
1415990_at	Vdac2	22334	8.20547	5.49305	6.55421	0.000768485	7.89459	7.34096	1.46778	0.383038
1415991_a_at	Klhdc3	71765	8.11013	3.1253	31.6653	0.000891331	8.80721	6.97399	3.56332	0.128679
1415992_at	Pigo	56703	3.20743	4.25312	2.06435	0.00883855	3.24638	3.42797	1.13413	0.582636
1415995_at	Casp6	12368	5.35551	3.1226	4.70081	0.000660064	4.56477	3.22464	2.53174	0.0143287
1415999_at	Hey1	15213	6.44559	3.76404	6.41544	8.17688e-05	4.07953	3.47775	1.51759	0.239473
1416000_a_at	Prdx1	18477	7.6802	3.55988	17.3917	0.000440276	8.48065	7.71183	1.70388	0.398318
1416001_a_at	Cotl1	72042	5.22285	2.8391	5.21893	0.000458869	4.91638	5.55535	1.55722	0.230827
1416004_at	Ywhah	22629	6.75296	3.56142	9.13585	0.00189319	6.17204	5.41897	1.68538	0.362118
1416006_at	Mdk	17242	2.73991	4.22459	2.79855	3.91891e-05	2.68754	3.10444	1.33505	0.122063
1416018_at	Dr1	13486	6.85913	4.27318	6.00409	0.00869582	5.57803	5.94677	1.29122	0.650641
1416021_a_at	Fabp5		11.9219	5.68412	75.4677	0.000459538	11.7653	11.7935	1.0197	0.983639
1416023_at	Fabp3	14077	2.63648	5.03909	5.28759	0.00146787	2.78983	3.14317	1.27752	0.556309
1416024_x_at	Cct3	12462	9.6732	5.39178	19.4464	0.0036308	9.87774	10.0598	1.13448	0.87846
1416027_at	Pdcd6	18570	7.54141	4.90204	6.23059	0.00411912	7.46919	7.33414	1.09813	0.856362
1416039_x_at	Cyr61	16007	9.75064	5.71632	16.3853	0.000135244	6.02904	6.7812	1.68431	0.346796
1416054_at	Rps5	20103	9.5837	5.74408	14.3166	0.00220213	10.4963	8.71629	3.43433	0.0862628
1416055_at	Amy2; Amy2-1; Amy2-2		2.51549	4.08808	2.9744	0.000269093	2.62878	2.94569	1.24566	0.339813
1416058_s_at	Atp5c1	11949	10.3643	3.18388	145.051	3.13593e-08	10.4867	8.80732	3.20297	0.0408715
1416060_at	Tbc1d15	66687	8.42724	4.35023	16.8773	0.00238987	7.68127	8.96791	2.4396	0.23895
1416072_at	Cd34	12490	6.01059	2.49948	11.4011	1.38815e-06	2.79255	2.46262	1.25695	0.498819
1416076_at	Ccnb1; Ccnb1-rs1		2.37564	4.27198	3.72268	0.000684547	2.41334	2.46203	1.03433	0.910783
1416082_at	Rab1	19324	9.76301	4.19375	47.4804	6.13197e-05	9.5928	9.63112	1.02692	0.970045
1416083_at	Zfand5		9.98394	5.26192	26.3917	0.000100424	9.36495	8.90539	1.37512	0.611591
1416084_at	Zfand5		6.32386	4.57699	3.3563	0.00202011	5.66919	5.22722	1.35846	0.332806
1416090_at	Pdhb		8.33952	4.38636	15.4889	0.000720168	7.69901	7.48638	1.1588	0.815489
1416101_a_at	Hist1h1c	50708	8.24567	3.61862	24.7104	0.00284244	8.73477	6.75956	3.93186	0.123274
1416119_at	Txn1	22166	10.0133	7.52518	5.61056	0.00218186	10.4624	11.0497	1.50245	0.369898
1416121_at	Lox	16948	5.06766	2.83875	4.68781	0.00690025	3.14387	4.02954	1.84762	0.199071
1416143_at	Atp5j	11957	9.50592	4.51275	31.8489	1.27627e-05	9.10197	7.89779	2.30406	0.145915
1416144_a_at	Dhx15	13204	10.8353	6.53032	19.767	6.81678e-06	9.35191	11.1106	3.38384	0.0138362
1416145_at	Dhx15	13204	9.11613	5.76132	10.2305	0.000130368	8.5315	9.69205	2.23542	0.0872791
1416150_a_at	Sfrs3	20383	9.7675	6.17041	12.1013	3.09911e-05	9.54918	10.1495	1.51601	0.340696
1416153_at	Srp54a; Srp54b; Srp54c		8.05694	3.258	27.8372	0.000210215	8.41868	8.13352	1.21855	0.771194
1416156_at	Vcl	22330	10.3528	6.75924	12.0718	0.0026007	8.15934	8.97322	1.75792	0.399216
1416161_at	Rad21	19357	9.20798	6.18656	8.11967	0.000211297	7.09251	7.00785	1.06044	0.890901
1416164_at	Fbln5	23876	7.02795	3.43408	12.0743	0.000626712	4.56221	3.99123	1.48553	0.486548
1416175_a_at	Vdac3	22335	9.31139	3.66427	50.1132	0.000100331	9.46688	9.04868	1.33625	0.698819
1416176_at	Hmgb1	15289	7.09161	3.02395	16.7682	7.1588e-05	7.13621	5.27105	3.64307	0.0204358
1416178_a_at	Plekhb1	27276	4.74378	2.3713	5.17831	7.44752e-05	2.81072	2.29451	1.43019	0.249978
1416179_a_at	Rdx	19684	11.0518	5.66191	41.9302	0.00356883	8.38434	9.01647	1.54986	0.673001
1416185_a_at	Adh5	11532	9.20906	3.43609	54.681	1.12536e-06	9.60159	7.91539	3.21809	0.0412478
1416187_s_at	Pnrc2	52830	10.164	5.35594	28.0133	2.65245e-05	8.63564	8.74242	1.07682	0.896801
1416194_at	Cyp4b1	13120	7.84798	3.50925	20.2343	6.72708e-06	6.90502	5.23824	3.17504	0.0195878
1416196_at	Rpsa	16785	2.54423	4.27313	3.31477	3.80625e-07	2.85594	2.96384	1.07766	0.623937
1416220_at	Spcs1	69019	5.03456	3.73325	2.46452	0.00300934	5.78126	5.05443	1.655	0.0491884
1416233_at	Eif3i	54709	7.51503	2.86522	25.1033	0.00323176	8.38612	6.31612	4.19888	0.114297
1416244_a_at	Cnbp	12785	10.2363	7.10632	8.75404	0.000602674	9.63391	9.78861	1.11319	0.827089
1416255_at	Gja4	14612	4.25788	3.06729	2.28247	0.000648696	3.21844	2.62077	1.51327	0.0364051
1416265_at	Capn10	23830	3.06042	4.07157	2.01552	0.00146139	3.36432	3.22698	1.09988	0.586472
1416282_at	Psmc3	19182	7.55114	4.07273	11.1456	0.000691165	7.70768	6.20425	2.83515	0.0698111
1416288_at	Dnaja1	15502	10.9371	8.53162	5.29811	0.00776672	10.4394	10.398	1.0291	0.955581
1416289_at	Plod1	18822	4.03663	2.61354	2.68158	0.00234366	3.36256	2.48044	1.84308	0.0262258
1416290_a_at	Psmc4	23996	10.3192	8.00395	4.97685	2.09542e-05	10.1323	10.5682	1.35274	0.269392
1416295_a_at	Il2rg	16186	9.60214	3.62819	62.8549	1.8455e-06	9.87767	10.7886	1.8803	0.285495
1416307_at	Ap1m1	11767	4.69965	2.54416	4.4552	0.00017918	2.86609	3.11005	1.18424	0.575083
1416308_at	Ugdh	22235	6.813	4.56446	4.75202	0.00651887	6.31977	6.59316	1.20865	0.686859
1416326_at	Crip1	12925	9.34782	4.68087	25.4034	0.000555964	10.302	7.64329	6.31456	0.0175057
1416327_at	Ufc1	66155	6.81343	4.30849	5.67624	0.000936178	6.49296	4.85657	3.10889	0.0106864
1416328_a_at	Atp6v0e	11974	8.93297	5.41778	11.4334	0.00102361	9.94552	8.53026	2.66707	0.102725
1416329_at	Cyfip1	20430	9.10792	4.57035	23.2245	1.53586e-06	9.7843	9.54759	1.1783	0.70818
1416337_at	Uqcrb	67530	8.02834	5.86005	4.49488	0.00492173	6.93262	6.86679	1.04669	0.916466
1416344_at	Lamp2	16784	8.21638	4.62095	12.0873	0.00734749	9.34184	7.27746	4.18256	0.0711965
1416354_at	Rbmx	19655	4.17051	2.83675	2.52059	0.00504653	2.94335	2.98873	1.03195	0.906768
1416369_at	Hiatl1	66631	5.99281	3.6061	5.22962	0.00146718	5.44369	5.01523	1.34579	0.473503
1416385_a_at	M6pr	17113	6.36915	3.59272	6.85157	7.04946e-05	6.72214	6.64161	1.05741	0.875706
1416387_at	Pip4k2c	117150	4.98785	3.3325	3.15	0.000702448	4.43573	4.28813	1.10772	0.698454
1416398_at	Mesdc1	80889	4.36166	2.73866	3.08014	0.0046542	3.6552	3.51985	1.09835	0.771792
1416404_s_at	Rps16		10.1922	7.39294	6.96109	0.00014471	10.5035	9.04517	2.74794	0.0139785
1416405_at	Bgn	12111	7.10322	3.52512	11.943	0.000282531	4.55758	4.94154	1.30493	0.610196
1416411_at	Gstm2	14863	4.41069	3.10348	2.47464	0.00336854	3.67061	2.90952	1.69477	0.0437591
1416415_a_at	H2afz	51788	9.43082	4.09389	40.4182	4.4791e-05	9.79031	9.70525	1.06074	0.928868
1416417_a_at	Ndufb7	66916	10.1658	4.65915	45.4622	1.75385e-06	11.616	9.78468	3.55874	0.0255258
1416420_a_at	Rpl9		11.9604	9.80168	4.46524	0.00171487	11.9677	11.0322	1.91259	0.097773
1416440_at	Cd164	53599	10.3838	5.50374	29.4472	0.000264922	10.5541	10.7521	1.14716	0.845788
1416442_at	Ier2	15936	7.37961	4.06372	9.95828	0.00049656	7.21348	6.70352	1.42401	0.490354
1416446_at	Tmem30a	69981	9.3344	4.92618	21.2329	0.000363917	6.95614	7.41414	1.37363	0.629906
1416449_x_at	Stxbp2	20911	2.91341	4.02227	2.15675	0.0012628	3.58861	3.51528	1.05215	0.787189
1416450_at	Taf8	63856	3.26695	5.077	3.50654	0.00130641	3.48767	4.45937	1.96116	0.0378268
1416452_at	Oat	18242	8.73406	5.88056	7.22752	0.0028562	7.55784	6.92698	1.54849	0.415728
1416454_s_at	Acta2	11475	10.1066	3.98408	69.6737	0.000486003	7.92236	5.50091	5.35708	0.0843206
1416458_at	Arf2	11841	5.35185	3.54892	3.48929	0.00375028	4.61537	5.16896	1.46774	0.27787
1416468_at	Aldh1a1	11668	5.68875	2.55151	8.79839	7.58834e-08	3.10704	2.7118	1.31517	0.279041
1416469_at	Luzp1	269593	8.00192	6.2226	3.43266	0.00257376	6.66144	6.06925	1.50753	0.21911
1416472_at	Syap1	67043	8.00309	3.06621	30.6302	3.8657e-05	7.10326	7.16127	1.04103	0.946892
1416478_a_at	Mdh2	17448	7.97218	4.22526	13.4257	0.00155302	8.12638	7.46644	1.58003	0.484609
1416479_a_at	Tmem14c	66154	6.55558	2.63395	15.1541	0.000424906	6.62846	4.75406	3.6665	0.0374802
1416488_at	Ccng2	12452	7.62831	3.80485	14.1572	0.00010582	6.841	7.17425	1.25985	0.650552
1416492_at	Ccne1	12447	2.98052	4.9887	4.02275	8.01722e-05	3.23526	3.30305	1.04811	0.857113
1416498_at	Ppic	19038	9.16168	4.30453	28.9834	0.000319413	7.08138	4.50549	5.96235	0.0192371
1416499_a_at	Dctn6	22428	9.15794	4.43245	26.4553	0.00210389	8.60158	7.21052	2.62272	0.263859
1416505_at	Nr4a1	15370	8.91142	5.59542	9.95905	0.00584319	7.21194	8.54444	2.51838	0.184138
1416506_at	Psma6	26443	7.87579	4.73352	8.82914	0.00358917	7.80544	7.97684	1.12615	0.844251
1416508_at	Med28	66999	7.62363	2.80435	28.2325	0.00259255	7.63844	5.84493	3.46658	0.171579
1416509_at	Tm9sf3	107358	10.1612	6.32532	14.2793	1.94722e-05	10.074	10.2012	1.0922	0.842718
1416513_at	Lamb2	16779	7.01357	5.75349	2.3951	0.00823954	5.09489	4.29544	1.74045	0.0514708
1416528_at	Sh3bgrl3	73723	6.58203	4.43359	4.4335	0.00939515	8.55739	7.37788	2.26499	0.0945899
1416534_at	Dpf2	19708	4.75432	2.9996	3.37461	0.00957662	4.65637	4.36077	1.2274	0.598366
1416543_at	Nfe2l2	18024	9.31533	6.03571	9.71095	0.00173296	9.42622	10.4406	2.02008	0.230695
1416547_at	Ndufb3	66495	9.07565	6.19921	7.34335	0.000135214	9.25441	8.10984	2.21079	0.0522659
1416564_at	Sox7	20680	5.73359	2.99721	6.66396	4.64115e-05	2.87125	2.95846	1.06232	0.858771
1416589_at	Sparc		11.0964	5.86403	37.593	2.35322e-05	9.10536	7.62593	2.78838	0.105868
1416598_at	Glis2	83396	4.35096	2.80113	2.92783	1.36844e-06	3.63491	2.80624	1.77604	0.000738308
1416600_a_at	Rcan1	54720	8.09024	3.67283	21.3686	0.00339626	5.72184	5.78577	1.04531	0.958118
1416617_at	Acss1	68738	5.50553	2.98417	5.74123	0.000668931	4.08914	3.42541	1.58417	0.256594
1416621_at	Llgl1	16897	4.35298	3.12019	2.35021	0.00112443	3.6902	3.6103	1.05694	0.788722
1416626_at	Pla2g1b	18778	2.18716	3.33194	2.21112	3.61942e-07	2.26057	2.60483	1.2695	0.0250929
1416630_at	Id3	15903	6.81405	3.57201	9.46128	5.34748e-06	5.02833	4.57433	1.36983	0.36087
1416636_at	Rheb		10.1202	6.32498	13.8826	0.005793	9.13084	10.407	2.42197	0.262965
1416656_at	Clic1	114584	8.02656	5.0016	8.13962	0.000498122	8.63323	8.30782	1.25303	0.628612
1416666_at	Serpine2	20720	7.06858	3.35471	13.1216	0.00380929	5.23758	6.28746	2.07035	0.317758
1416668_at	Ttc35	66736	8.39331	4.32584	16.766	0.00107214	8.43919	7.76455	1.5962	0.492558
1416679_at	Abcd3	19299	7.18914	3.53877	12.5565	0.00157401	7.59551	5.97884	3.06665	0.0880886
1416699_at	1110008F13Rik	67388	8.51782	3.79544	26.3983	0.000503513	8.99111	7.40739	2.99741	0.140875
1416705_at	Rpe	66646	5.21559	3.55335	3.16506	0.00344118	4.46883	4.55261	1.05979	0.855162
1416711_at	Tbr1	21375	2.79296	4.18123	2.61764	4.80054e-05	2.81508	3.71708	1.86866	0.00137685
1416719_a_at	Rps10		7.13842	3.47815	12.643	0.00412011	8.01572	6.07731	3.83284	0.0712513
1416720_at	Sfrs6	67996	6.1816	4.24476	3.82867	0.000174314	4.70256	5.44939	1.6781	0.0648525
1416727_a_at	Cyb5	109672	10.0667	4.15295	60.2846	0.000142624	9.77727	7.56482	4.63462	0.0679026
1416731_at	Top2b	21974	8.6058	4.3503	19.1001	1.0585e-05	6.97264	5.79526	2.26166	0.09338
1416733_at	Mkln1	27418	5.76749	2.84233	7.59557	0.00531436	5.97289	4.21223	3.38854	0.049257
1416740_at	Col5a1	12831	5.90657	2.77754	8.74842	0.00060163	5.55508	5.0024	1.46681	0.43789
1416742_at	Cfdp1	23837	8.03785	2.76199	38.7428	0.00169941	8.52158	7.47709	2.06263	0.437503
1416749_at	Htra1	56213	8.78679	4.16717	24.5836	0.000341408	6.65768	4.4834	4.51361	0.0364554
1416755_at	Dnajb1	81489	12.4993	9.92641	5.95009	0.00136686	11.9405	10.2339	3.26385	0.0126045
1416756_at	Dnajb1	81489	8.77216	4.17135	24.265	0.000276706	8.94232	7.00757	3.82313	0.0545455
1416766_at	Mosc2	67247	8.47268	5.11603	10.2436	0.00144816	8.1777	6.03793	4.4069	0.0165768
1416771_at	Trappc3	27096	5.90375	3.65629	4.74845	0.0045983	5.54269	4.56023	1.97582	0.137398
1416791_a_at	Nxf1	53319	8.04037	5.40727	6.20359	0.00048952	8.62744	8.77203	1.10542	0.80427
1416799_at	Trpm7	58800	7.83421	3.63108	18.4191	0.00208371	6.14088	6.06901	1.05108	0.947439
1416807_at	Rpl36a		6.9561	4.11582	7.16161	8.26987e-05	6.99958	5.81577	2.27177	0.0352698
1416808_at	Nid1	18073	10.0525	6.9449	8.61919	0.00782307	7.52777	7.55174	1.01675	0.9801
1416815_s_at	Bub3	12237	9.25934	3.62152	49.791	1.44834e-05	8.57372	7.63122	1.92186	0.311897
1416824_at	B230118H07Rik	68170	5.02632	3.12868	3.72604	0.00321178	4.49823	3.46202	2.05083	0.0558759
1416841_at	1110059E24Rik	66206	6.49356	4.00318	5.61925	8.84636e-06	5.31576	4.32308	1.98988	0.0178309
1416855_at	Gas1	14451	6.12252	3.34511	6.85624	5.44222e-05	3.39689	3.09677	1.23125	0.55304
1416877_a_at	Mrpl51	66493	9.03689	5.07155	15.6202	0.000344158	9.25814	7.32536	3.81791	0.0309753
1416884_at	Cbx3	12417	7.31303	4.84631	5.52787	0.00556797	7.41396	5.50867	3.74586	0.0145108
1416891_at	Numb	18222	7.22136	5.21221	4.02544	0.0039414	6.15049	7.18534	2.04889	0.0771513
1416897_at	Parp9	80285	6.27912	3.66429	6.12551	0.000113858	5.42175	4.39244	2.04106	0.0513218
1416898_a_at	Irf3	54131	2.71504	4.36329	3.13454	7.26376e-05	2.71041	3.2287	1.43226	0.101093
1416900_s_at	Gdf1; Lass1		2.43089	3.44735	2.02295	0.000446621	2.45561	2.67227	1.16204	0.336484
1416904_at	Mbnl1	56758	10.3082	6.83145	11.1332	0.00052756	10.0493	8.89625	2.22383	0.146931
1416908_s_at	Tsn	22099	8.36684	4.11011	19.1163	0.0030414	8.00379	6.83312	2.25115	0.317083
1416911_a_at	6330407G11Rik	68050	10.4874	6.08544	21.1409	8.48363e-07	8.67537	10.2846	3.0509	0.0113002
1416912_at	6330407G11Rik	68050	7.44343	4.0059	10.8343	0.000408426	6.70728	7.6253	1.88952	0.227306
1416924_at	Bri3	55950	7.4342	4.78498	6.27325	0.00141242	8.11954	8.16699	1.03344	0.942393
1416926_at	Trp53inp1	60599	8.47156	3.52237	30.8926	0.00210081	7.69629	6.04919	3.13204	0.20823
1416937_at	Gabarap	56486	7.0155	3.63976	10.38	6.43441e-05	7.59046	7.02427	1.48061	0.366459
1416939_at	Ppa1	67895	6.00887	3.19757	7.0192	0.00769419	5.19931	6.14409	1.9249	0.282323
1416941_s_at	Eif4h	22384	10.2246	3.49809	105.896	3.7133e-07	10.1345	9.9249	1.15637	0.805921
1416943_at	Ube2e1	22194	8.07995	2.95734	34.8385	4.18764e-07	6.85189	6.98088	1.09353	0.84377
1416951_a_at	Atp6v1d	73834	9.44475	4.55288	29.6892	0.00198459	9.06557	9.74022	1.59621	0.593989
1416952_at	Atp6v1d	73834	7.3106	4.03652	9.67376	0.00982735	6.98758	7.63655	1.56805	0.537524
1416960_at	B3gat3	72727	3.57902	5.02344	2.72153	0.00909499	3.68543	3.94101	1.19382	0.577213
1416965_at	Pcsk1n	30052	2.24311	4.50311	4.78989	2.81024e-05	2.18459	2.46814	1.21719	0.468356
1416968_a_at	Hsd3b7	101502	5.09754	3.46966	3.09058	0.00117457	4.72877	4.03588	1.61652	0.0900726
1416970_a_at	Cox7a2	12866	10.3926	4.77921	48.9564	0.0028176	10.5907	9.66917	1.8941	0.543574
1416971_at	Cox7a2	12866	7.52823	3.79443	13.3041	0.000255779	7.82198	6.42067	2.64143	0.0814807
1416973_at	Nhp2l1	20826	7.26536	4.2474	8.10023	0.00385791	6.99495	6.32616	1.58974	0.432242
1416979_at	Pomp	66537	6.5754	3.53004	8.25551	0.00902766	6.9166	6.19199	1.65245	0.454277
1416982_at	Foxo1	56458	5.22124	3.44031	3.43648	0.00187315	2.91436	3.01839	1.07478	0.81968
1416983_s_at	Foxo1	56458	8.83617	7.09627	3.34013	0.000298631	7.99683	7.00898	1.98324	0.0124507
1417001_a_at	D4Wsu53e	27981	8.65646	6.76062	3.72137	0.00393525	8.93009	8.87671	1.0377	0.920156
1417009_at	C1r	50909	4.40641	3.31392	2.13241	4.89154e-05	3.97328	3.44694	1.44027	0.0127955
1417010_at	Zfp238	30928	6.66804	2.9946	12.759	0.00422675	5.69432	5.17805	1.43025	0.621138
1417013_at	Hspb8	80888	4.31042	2.68968	3.07534	0.00132551	3.34025	3.29675	1.03061	0.913172
1417050_at	C1qtnf4	67445	2.44623	3.78647	2.53194	0.00313285	2.52513	2.87815	1.27722	0.339284
1417054_a_at	0610009D07Rik	66055	7.59638	3.69178	14.9762	0.00450239	7.8011	7.49964	1.23239	0.787346
1417056_at	Psme1	19186	6.54648	4.69519	3.60821	0.000660379	6.62328	5.49382	2.18777	0.0129893
1417065_at	Egr1	13653	11.2181	9.01248	4.6128	0.0088026	9.69964	10.9699	2.41207	0.0776464
1417071_s_at	Cyp4v3	102294	7.56904	3.64647	15.164	0.00904667	9.00807	6.15355	7.23266	0.029435
1417101_at	Hspa2	15512	5.67831	3.49561	4.54005	0.00976972	5.02272	3.47621	2.9211	0.0354441
1417107_at	Tpd52l2	66314	5.27421	3.40886	3.64355	0.00441135	4.42591	3.5457	1.84065	0.108374
1417111_at	Man1a	17155	7.67461	3.41256	19.1869	0.00015127	7.88569	5.9393	3.85409	0.0292858
1417124_at	Dstn	56431	8.98	5.13057	14.4144	0.00143498	7.69215	7.41343	1.21312	0.770833
1417126_a_at	Rpl22l1	68028	6.26751	3.83005	5.41687	0.000466433	5.593	5.6224	1.02059	0.956349
1417141_at	Igtp	16145	8.12086	4.20276	15.1171	0.000260067	8.16975	6.05384	4.33462	0.0155288
1417157_at	Actr10	56444	8.38428	4.58017	13.9685	0.00349964	8.24901	7.8355	1.33192	0.694867
1417162_at	Tmbim1	69660	7.73852	4.55127	9.10872	0.00379091	7.75392	6.94954	1.7464	0.371021
1417166_at	Psip1	101739	6.13633	3.49526	6.23796	0.000287738	5.75967	4.28266	2.78371	0.0133585
1417180_at	Pcsk7	18554	3.69795	2.58738	2.1593	0.00395938	3.78827	2.79922	1.98488	0.00409049
1417184_s_at	Hbb-b1; Hbb-b2		10.4674	6.1139	20.4425	0.008211	8.48097	8.92793	1.36316	0.741954
1417185_at	Ly6a	110454	11.3978	8.03774	10.268	0.00570668	10.2979	9.79476	1.41726	0.613324
1417199_at	Tmem183a	57439	5.69921	4.45013	2.37688	0.00791444	5.44637	5.12004	1.25382	0.402742
1417202_s_at	Ube1c	22200	7.09926	4.92378	4.51737	0.00186398	5.54414	5.75005	1.15342	0.711968
1417215_at	Rab27b	80718	2.79984	4.40057	3.03297	0.00236894	2.9742	3.23755	1.20026	0.534097
1417222_a_at	Tmem123	71929	10.3275	4.83226	45.1066	1.24225e-07	8.41618	8.87186	1.37143	0.48588
1417235_at	Ehd3	57440	4.9986	2.58823	5.31612	5.01765e-08	3.06147	2.64694	1.33286	0.134619
1417238_at	Ewsr1	14030	3.18986	6.06173	7.32013	3.0021e-07	3.03453	3.7025	1.58883	0.0732118
1417251_at	Palmd		6.67027	3.56921	8.5805	1.14123e-09	4.73921	3.74863	1.98698	0.00166042
1417258_at	Cct5	12465	8.7813	4.64796	17.5493	3.93035e-05	8.84874	9.10817	1.197	0.722744
1417271_a_at	Eng	13805	5.12324	2.86552	4.78234	0.000107039	4.03061	2.95593	2.10625	0.0201178
1417272_at	9130005N14Rik	68303	5.21172	3.6032	3.04939	0.00094608	4.48743	3.6911	1.73667	0.0463106
1417273_at	Pdk4	27273	4.51299	3.20994	2.46749	0.000240407	3.4769	2.91699	1.47417	0.0471685
1417278_a_at	Nkd1		2.93788	3.95889	2.02934	0.00101004	2.91052	2.96978	1.04194	0.808078
1417292_at	Ifi47	15953	9.29894	3.70782	48.2054	0.000204051	8.65527	6.07285	5.98943	0.0316579
1417296_at	Atf1		8.07518	5.25113	7.08149	0.00984036	7.72522	8.75999	2.04878	0.25943
1417311_at	Crip2	68337	5.15388	2.75849	5.26121	9.27945e-05	3.16663	3.08375	1.05913	0.855399
1417313_at	Lsm7		5.12225	7.38613	4.80282	0.000380984	5.06985	6.0329	1.94943	0.0589295
1417321_at	D4Wsu132e	28027	8.7306	3.87339	28.9845	0.00139208	8.7124	7.9298	1.72023	0.517053
1417327_at	Cav2	12390	11.5253	5.31484	74.0536	0.000233742	9.5106	7.01429	5.6424	0.0613089
1417337_at	Epb4.2	13828	2.9613	4.01522	2.07616	4.65146e-05	3.01744	3.29407	1.21136	0.152419
1417349_at	Pldn	18457	6.61578	3.00602	12.208	0.0003375	6.10503	4.47017	3.10557	0.0431727
1417351_a_at	Snrpa1		8.31601	4.00226	19.8869	0.000457829	7.8075	8.28979	1.39696	0.612289
1417359_at	Mfap2	17150	2.34476	4.41806	4.20848	0.000194422	2.33665	2.80168	1.38035	0.275072
1417366_s_at	Calm1	12313	8.38959	4.19941	18.2544	0.000485044	6.52629	7.82372	2.45792	0.170872
1417367_at	Ppp2ca	19052	9.93629	5.30447	24.7922	0.0036868	10.5351	10.4249	1.07933	0.931967
1417368_s_at	Ndufa2	17991	9.53675	5.9394	12.1035	0.00173504	11.0335	8.57129	5.51071	0.0122961
1417370_at	Tff3	21786	2.74132	3.99159	2.37885	0.00765625	2.76472	3.67004	1.87296	0.0266096
1417394_at	Klf4	16600	10.9458	7.70888	9.42783	0.00625088	10.9258	10.847	1.05609	0.935222
1417407_at	Fbxl14	101358	5.4901	3.18811	4.93135	0.00237407	5.15399	5.22514	1.05056	0.906623
1417408_at	F3	14066	5.53135	3.5967	3.82286	0.00459375	3.5082	4.65564	2.21521	0.0481878
1417409_at	Jun	16476	10.0906	4.96948	34.8023	0.000269915	9.6755	7.76737	3.7532	0.0850241
1417418_s_at	Cox6a1		6.80211	4.36304	5.42289	0.00778798	7.26507	5.23921	4.07234	0.0125319
1417432_a_at	Gnb1	14688	6.3799	4.06508	4.97541	0.00907326	7.06433	6.36906	1.61919	0.347055
1417435_at	Large	16795	5.39358	2.7542	6.23064	0.00286962	4.8035	2.82077	3.95243	0.0100418
1417438_at	Rdh14	105014	4.58988	3.09494	2.81852	0.000181931	3.70197	2.94536	1.68951	0.0186139
1417447_at	Tcf21	21412	2.46314	4.31832	3.61796	0.000576562	2.49066	2.65781	1.12284	0.689536
1417451_a_at	Ppia	268373	11.0062	7.68428	10	0.00618786	11.2895	10.4467	1.79345	0.399777
1417454_at	Cul4b	72584	5.35188	2.64524	6.52798	0.00264858	4.52281	2.58451	3.83254	0.0127224
1417455_at	Tgfb3	21809	3.87643	2.37338	2.83442	6.89509e-05	2.32965	2.26272	1.04749	0.809938
1417460_at	Ifitm2	80876	7.67049	4.27468	10.5255	0.000211006	8.88642	7.47952	2.65167	0.0522543
1417473_a_at	Ppcs		2.57765	4.31126	3.3256	1.44591e-07	2.74598	3.23361	1.40214	0.0262969
1417480_at	Fbxo9	71538	6.07486	3.93286	4.41373	0.00140598	6.49844	5.02272	2.78122	0.0101428
1417485_at	Ibsp		2.68706	3.79408	2.15402	0.00303474	2.75976	3.41673	1.57677	0.0378336
1417490_at	Ctsb	13030	8.3793	4.70593	12.7583	0.000531651	10.697	10.0933	1.51966	0.46443
1417492_at	Ctsb	13030	5.7878	3.48672	4.92826	0.00870657	7.25837	6.63939	1.53579	0.395852
1417508_at	Rnf19a	30945	6.82019	3.60968	9.25676	0.00909903	6.87111	5.87932	1.98866	0.333965
1417530_a_at	Srp9	27058	7.86243	5.04067	7.07025	0.00645097	7.63532	7.03812	1.51277	0.483883
1417535_at	Fbxo25	66822	5.0049	3.14869	3.62056	0.00398422	4.41493	3.02248	2.62524	0.0131727
1417540_at	Elf1	13709	6.65895	2.923	13.3239	0.00134135	5.3175	5.55397	1.1781	0.797461
1417556_at	Fabp1	14080	2.46723	3.84547	2.59951	0.00100641	2.5819	2.99539	1.33191	0.216969
1417562_at	Eif4ebp1	13685	5.68527	4.10411	2.99211	0.00877228	5.65505	5.00989	1.56391	0.203028
1417565_at	Abhd5	67469	5.4338	3.48357	3.86436	0.00349508	5.29687	4.91268	1.30513	0.478852
1417567_at	Ctnnbip1	67087	4.093	2.79229	2.4635	0.00806072	2.69353	2.8109	1.08476	0.771602
1417568_at	Ncald	52589	4.09743	2.72319	2.59232	0.00313975	2.92063	3.0787	1.11579	0.673922
1417573_at	2010311D03Rik	109129	6.82261	3.03147	13.8435	0.00363498	7.56085	6.82757	1.66242	0.488975
1417581_at	Dhodh	56749	4.17184	2.87415	2.45835	0.00777361	3.78714	2.83889	1.92953	0.0256941
1417586_at	Timeless	21853	8.12963	3.56594	23.6488	0.0009429	6.55513	4.81282	3.3457	0.117557
1417604_at	Camk1	52163	2.9612	4.3812	2.67585	0.000659842	3.14231	3.28091	1.10083	0.669609
1417605_s_at	Camk1	52163	3.35872	4.50256	2.20968	0.0017575	3.5347	3.33894	1.14533	0.503001
1417606_a_at	Calr	12317	8.85655	3.3744	44.6986	4.4957e-07	9.29978	8.9721	1.255	0.642149
1417612_at	Ier5	15939	8.62999	4.49002	17.6301	0.000382517	8.62523	9.61137	1.98088	0.2769
1417615_a_at	Rpl11	67025	8.52516	6.44265	4.23543	0.0034251	9.59778	8.00735	3.01139	0.0104321
1417616_at	St6galnac2	20446	5.33592	3.55795	3.42942	3.92249e-05	3.90244	3.44803	1.37022	0.157447
1417625_s_at	Cxcr7	12778	8.73525	4.75237	15.8112	0.00170615	6.1281	7.37837	2.37886	0.223241
1417629_at	Prodh	19125	3.26791	4.59603	2.51076	0.00125792	3.29527	3.58131	1.21929	0.382936
1417643_at	Rsph1	22092	2.69678	4.50705	3.5071	0.00621225	2.58383	3.67741	2.13402	0.0531523
1417644_at	Sspn	16651	5.59266	2.51877	8.42037	2.04058e-06	3.5599	2.45015	2.15809	0.0173137
1417646_a_at	Snx5	69178	9.13881	4.48838	25.1141	0.000136397	10.3285	8.94365	2.61141	0.139184
1417647_at	Snx5	69178	9.05667	4.43967	24.5388	0.000716658	10.5531	8.81089	3.34548	0.111574
1417658_at	Tbrg4		2.6891	4.26194	2.97491	0.00205508	2.76049	3.29158	1.44502	0.200764
1417674_s_at	Golga4	54214	7.18636	2.95012	18.8467	7.13709e-06	6.50562	5.88686	1.53556	0.350843
1417678_at	Mmp24	17391	2.82237	3.99602	2.25581	2.26279e-05	3.75791	4.29425	1.45029	0.0121195
1417684_at	Thumpd3	14911	6.23098	2.52709	13.0311	0.00292331	6.92566	5.64062	2.43689	0.207745
1417714_x_at	Hba-a1; Hba-a2		6.08728	4.04245	4.12625	0.00754349	4.60977	4.69998	1.06452	0.885962
1417718_at	Eif3g	53356	8.47342	4.74713	13.2351	0.0024836	8.67658	7.93159	1.67596	0.45343
1417728_at	Mbd3	17192	2.4856	3.59629	2.15949	0.000584887	2.61653	2.68696	1.05003	0.778712
1417729_at	Myh6	17888	2.5457	3.97109	2.68588	3.71424e-06	2.86384	3.02788	1.12042	0.439644
1417733_at	Rnf146	68031	7.57742	2.84397	26.6018	0.0050186	7.54788	4.52226	8.14336	0.0364417
1417749_a_at	Tjp1	21872	9.81081	4.10624	52.149	0.000835303	7.02523	5.68214	2.53695	0.319875
1417751_at	Stk10	20868	5.95346	2.95919	7.96834	3.47441e-05	5.75477	4.81991	1.91171	0.0847015
1417753_at	Pkd2	18764	5.94777	3.44389	5.67211	0.00106529	4.30847	3.92959	1.30033	0.530616
1417762_a_at	Rpl8	26961	11.3228	7.18864	17.5592	0.0008574	11.3196	10.4925	1.77406	0.3978
1417763_at	Ssr1		7.14839	2.61946	23.0858	0.00111134	7.203	6.39953	1.7453	0.465026
1417765_a_at	Amy1	11722	2.91217	4.2876	2.59445	0.00617031	2.60879	2.91909	1.23997	0.453026
1417766_at	Cyb5b	66427	5.91866	3.17447	6.70014	0.000840354	5.1324	3.85623	2.42194	0.0569764
1417768_at	Pnpla8	67452	6.802	3.22674	11.9195	0.00998246	6.92631	5.14023	3.44877	0.129575
1417771_a_at	Psmc6	67089	9.19229	6.76827	5.36667	0.000799633	8.68079	9.7275	2.06581	0.0741053
1417787_at	Dkkl1	50722	2.44294	3.67315	2.34601	0.000174543	2.45011	2.5696	1.08635	0.629323
1417789_at	Ccl11	20292	6.58928	3.95652	6.20213	0.00351978	3.84939	4.93908	2.12828	0.14471
1417791_a_at	Zfml	18139	6.49724	3.72375	6.83765	0.00449519	5.44763	4.48509	1.94874	0.232517
1417793_at	Iigp2	54396	6.34193	3.74624	6.04482	1.96678e-05	5.10923	4.31912	1.72921	0.0791578
1417797_a_at	1810019J16Rik	69073	2.62258	4.10206	2.78848	1.21728e-07	2.99695	3.35276	1.2797	0.0515969
1417802_at	1110032A04Rik	66183	2.67334	3.73004	2.08016	0.000902712	2.6813	2.86587	1.13648	0.461918
1417810_a_at	Kcnb1; Pacsin2		10.7648	5.50834	38.2262	0.000319336	10.78	10.2053	1.48941	0.607691
1417818_at	Wwtr1	97064	7.49655	3.76329	13.2992	0.000177795	5.38309	4.42859	1.93791	0.211681
1417842_at	Caml	12328	6.56636	2.7379	14.2064	0.000416823	6.62158	5.01336	3.04874	0.0640691
1417848_at	Zfp704	170753	4.19219	2.73494	2.74584	5.99461e-05	3.00177	2.61772	1.305	0.159091
1417850_at	Rb1	19645	6.87967	3.26249	12.271	0.00252755	7.18089	4.95813	4.66786	0.0287088
1417859_at	Gas7	14457	2.98417	4.04275	2.08288	0.00516615	3.98032	3.45272	1.44152	0.0976174
1417872_at	Fhl1	14199	8.88368	3.5059	41.5789	0.00344809	8.2391	5.56363	6.38848	0.0819951
1417896_at	Tjp3	27375	3.17006	6.5074	10.1074	9.6305e-09	3.68908	3.96885	1.214	0.413182
1417901_a_at	Ica1	15893	4.80338	2.54262	4.79244	0.000106477	3.18187	2.38304	1.73969	0.076186
1417907_at	Ube2l3	22195	7.16144	2.18896	31.3955	0.00254323	7.9632	6.2504	3.27796	0.203327
1417927_at	Ddx19a	13680	4.91087	2.44654	5.51873	0.000323959	3.90978	3.60771	1.23291	0.56577
1417936_at	Ccl9	20308	7.48476	3.20562	19.4156	0.000552078	11.4294	11.3176	1.08058	0.907208
1417937_at	Dact1	59036	4.58164	2.63123	3.86485	0.00859275	3.87672	3.19474	1.60433	0.271517
1417939_at	Rad51ap1	19362	2.48228	3.99656	2.85657	5.12832e-08	2.61041	2.70859	1.07043	0.56459
1417952_at	Cyp2j6	13110	4.69522	3.51153	2.27156	0.00209008	3.57766	3.03454	1.45712	0.0874582
1417956_at	Cidea	12683	2.50922	4.24241	3.32462	0.00208296	2.50904	2.64922	1.10204	0.755421
1417962_s_at	Ghr	14600	6.95202	2.35596	24.1854	0.000791017	4.89279	3.52376	2.58298	0.208735
1417964_at	Ap3d1	11776	5.82748	2.50693	9.99041	0.00112925	6.70345	5.71635	1.9822	0.226704
1417985_at	Nrarp	67122	5.98398	3.63044	5.11078	0.00924448	4.0431	4.36034	1.24594	0.671387
1418007_at	1810007M14Rik	67367	6.69936	4.91703	3.43981	0.0049534	6.7019	5.60657	2.13662	0.0431916
1418014_a_at	B4galt1	14595	5.63969	3.18638	5.47671	0.00489859	6.83792	5.96897	1.82633	0.228575
1418016_at	Pum2	80913	7.27304	4.20091	8.41017	0.000999823	6.88945	5.94543	1.92388	0.206107
1418025_at	Bhlhb2	20893	8.52968	4.41796	17.2883	0.000165606	6.97947	8.94728	3.91174	0.0240476
1418033_s_at	Zkscan6	52712	4.02715	5.03164	2.00624	0.000492181	3.61172	4.1285	1.43075	0.0282349
1418063_at	Kera	16545	6.44237	3.49748	7.70017	0.000475373	5.01015	3.38422	3.08642	0.0190978
1418066_at	Cfl2	12632	5.59425	2.82206	6.83141	8.29459e-06	3.30098	3.00984	1.2236	0.504933
1418067_at	Cfl2	12632	7.29741	4.04577	9.52447	0.00482718	6.90602	4.36943	5.80212	0.0121366
1418071_s_at	Cdyl	12593	5.85841	3.18098	6.39716	0.00165364	4.88793	4.33783	1.46419	0.419171
1418072_at	Hist1h2bc	68024	9.08012	4.03634	32.986	0.000716145	8.61278	8.13809	1.38962	0.683265
1418090_at	Plvap	84094	8.64774	3.66782	31.5576	0.00167396	5.74301	4.38031	2.57167	0.285376
1418092_s_at	Trip10	106628	4.93797	3.12555	3.51232	0.000972217	3.41882	3.92499	1.42028	0.247619
1418101_a_at	Rtn3	20168	8.21356	3.18819	32.5677	1.81816e-05	7.68423	5.67748	4.01875	0.0237257
1418134_at	Slc25a46	67453	7.10326	3.29703	13.989	0.00440608	6.63004	5.7598	1.82797	0.426042
1418138_at	Sult1d1	53315	2.65633	3.77557	2.17233	0.00603487	2.66162	2.76017	1.0707	0.767663
1418142_at	Kcnj8	16523	8.11126	2.61477	45.145	2.55778e-06	5.21881	3.02364	4.57943	0.0103552
1418152_at	Nsbp1	50887	6.73621	3.28666	10.9249	0.00542884	5.29423	5.25108	1.03036	0.965989
1418156_at	Kcne4	57814	6.11068	3.32881	6.87748	0.00046384	3.59257	2.97994	1.52905	0.322834
1418165_at	Itln1	16429	2.31232	4.1002	3.45307	0.000670234	2.63964	3.44876	1.75214	0.0577646
1418189_s_at	Malat1	72289	8.7751	4.07616	25.973	0.000186194	9.38819	10.022	1.55167	0.506204
1418195_at	Galnt10	171212	5.00942	2.99021	4.05363	0.00818226	3.72561	2.78581	1.91826	0.144655
1418197_at	Ucp1	22227	2.71603	4.60725	3.70948	3.81686e-06	2.67297	2.9857	1.24205	0.271201
1418205_at	Thsd1	56229	4.15099	2.50327	3.1334	0.00272215	2.77973	2.74317	1.02566	0.934015
1418219_at	Il15	16168	4.80305	3.00579	3.47561	0.00757725	3.97668	3.15619	1.766	0.147693
1418220_at	Foxf2	14238	3.12277	4.12727	2.00624	5.46298e-06	3.00599	3.41815	1.33068	0.0122248
1418223_at	Sec11a	56529	8.75129	4.82628	15.1896	0.00305556	8.86366	8.62734	1.17798	0.824835
1418228_at	Nfu1	56748	4.49744	2.85553	3.12079	0.000653208	3.36311	3.03806	1.25271	0.389377
1418229_s_at	Nfu1	56748	6.58372	3.45389	8.75332	0.00479722	6.55378	5.36957	2.27239	0.19818
1418232_s_at	Lims1	110829	6.98914	3.83729	8.88791	1.63478e-05	6.12636	5.75074	1.2974	0.472442
1418240_at	Gbp2	14469	7.71189	3.60882	17.1848	0.00110401	6.25788	4.99212	2.40454	0.209138
1418245_a_at	Rbm9	93686	2.7443	4.24122	2.82239	0.00819081	2.37434	3.13862	1.69853	0.11133
1418249_at	Crcp	12909	6.33024	3.02632	9.87593	0.00420383	6.50501	4.594	3.76072	0.0509418
1418267_at	Mst1	15235	2.432	3.68513	2.38358	0.00419828	2.34299	2.67061	1.25494	0.360754
1418273_a_at	Rpl30		10.696	5.12674	47.4807	4.71366e-08	10.582	9.82556	1.68927	0.231209
1418278_at	Apoc3	11814	2.68649	4.11759	2.69653	0.000302052	2.60101	3.22924	1.54567	0.0472045
1418282_x_at	Serpina1b	20701	5.46734	2.39992	8.3827	5.37372e-10	2.2935	2.34095	1.03343	0.858223
1418300_a_at	Mknk2	17347	8.98393	5.60501	10.4029	0.000202849	10.2483	9.48456	1.69786	0.273306
1418306_at	Crybb1	12960	3.08135	4.77412	3.23276	0.00240838	3.19959	3.37848	1.13201	0.68942
1418311_at	Fn3k	63828	2.45629	3.76512	2.4774	3.25611e-06	2.49028	2.60471	1.08255	0.552357
1418338_at	Wdr33	74320	5.97156	3.92682	4.12597	0.00910328	6.00535	5.14525	1.81516	0.192324
1418391_at	Phf21a	192285	3.33221	5.26953	3.82995	0.000746788	3.9431	4.10972	1.12243	0.710368
1418392_a_at	Gbp3	55932	8.11234	3.54376	23.7291	0.000181974	6.84322	5.29655	2.9214	0.103279
1418399_at	Kctd9	105440	5.15191	3.6239	2.88387	0.00390583	3.38944	4.25538	1.82253	0.0532477
1418424_at	Tnfaip6		6.50715	3.91806	6.0172	0.00964159	4.54649	6.71555	4.49728	0.0144577
1418428_at	Kif5b	16573	5.33328	4.16367	2.24951	0.00289716	3.42328	3.67094	1.18729	0.436201
1418436_at	Stx7	53331	8.96895	3.12455	57.4567	7.31348e-06	9.72025	8.74225	1.96972	0.287468
1418446_at	Slc16a2		4.52656	3.50776	2.02623	0.00187708	3.7655	3.321	1.36084	0.0989895
1418483_a_at	Ggta1	14594	7.73243	3.27525	21.9657	0.00324316	6.38039	6.14232	1.17941	0.845474
1418485_at	Slc4a3	20536	3.79653	2.48228	2.48673	0.000149668	2.57847	2.46941	1.07852	0.675653
1418486_at	Vnn1	22361	5.53164	2.87831	6.29119	1.92454e-06	3.27477	2.66046	1.53083	0.111651
1418490_at	Sdsl	257635	2.81113	4.03637	2.33794	0.0046967	2.6183	2.94845	1.25715	0.353601
1418494_at	Ebf2	13592	5.22293	3.26013	3.89818	0.00267458	3.77184	3.15821	1.5301	0.249579
1418505_at	Nudt4		8.01445	3.3567	25.242	5.02081e-06	5.54798	5.84224	1.22625	0.67648
1418507_s_at	Socs2	216233	7.03162	4.28613	6.70618	0.00120162	5.84399	4.36967	2.77852	0.0361777
1418510_s_at	Fbxo8	50753	5.05581	2.89154	4.48242	9.2705e-06	3.04926	2.78171	1.20376	0.437163
1418511_at	Dpt	56429	10.1556	5.63178	23.0036	0.000188204	8.59929	7.68671	1.88242	0.323606
1418515_at	Mtf2	17765	4.18337	2.56032	3.08026	0.00200873	3.20062	2.54195	1.57863	0.126223
1418536_at	H2-Q5; H2-Q6; H2-Q7; H2-Q8		9.02921	5.41274	12.2649	0.000399003	8.88881	9.23982	1.27545	0.655392
1418547_at	Tfpi2	21789	5.12112	3.18637	3.82311	0.000720164	3.17838	4.25072	2.10284	0.023529
1418555_x_at	Spic	20728	2.81923	4.24734	2.69094	0.00518252	3.92562	3.81456	1.08002	0.789792
1418559_at	Tesp1	21755	2.80722	4.00086	2.28729	0.00552644	2.76743	3.16714	1.31924	0.26184
1418560_at	Pdha1	18597	7.68283	4.64191	8.23016	0.00712869	6.66234	5.89106	1.70678	0.409302
1418578_at	Dgka	13139	5.41944	2.47154	7.71627	4.38355e-07	4.19103	3.40313	1.72657	0.0464282
1418591_at	Dnaja4		6.53229	2.69086	14.3347	3.76295e-06	4.96618	3.8613	2.15081	0.0621442
1418600_at	Klf1	16596	2.27405	3.68755	2.66382	1.23535e-05	2.45746	2.73226	1.20983	0.236038
1418614_at	Kcnj1	56379	2.47839	3.63758	2.23332	0.000285671	2.3934	2.48868	1.06827	0.69613
1418616_at	Mafk	17135	4.85721	2.85708	4.00037	1.44539e-05	4.2456	4.98954	1.67474	0.0310983
1418617_x_at	Clgn	12745	2.45362	3.60835	2.22643	0.000428438	2.53372	2.79412	1.19781	0.307895
1418626_a_at	Clu		5.49847	3.46973	4.08047	2.58579e-07	3.32869	3.34689	1.0127	0.942257
1418651_at	Spata6	67946	4.59249	3.01763	2.97906	0.00101528	4.49043	3.46025	2.04228	0.0112001
1418652_at	Cxcl9	17329	5.7712	2.64566	8.72732	0.000607247	5.75374	4.17098	2.99542	0.0338411
1418656_at	Lsm5		3.38232	4.48781	2.15172	0.00636777	3.49727	3.75308	1.19401	0.443672
1418664_at	Mpdz	17475	7.82605	4.3593	11.056	9.35883e-05	4.46251	4.0245	1.35473	0.508041
1418674_at	Osmr	18414	9.3409	4.25505	33.962	0.00112104	7.5634	8.297	1.66279	0.552048
1418699_s_at	Fech	14151	7.57544	3.7241	14.4334	0.000103322	8.26964	6.58786	3.20823	0.0309335
1418714_at	Dusp8	18218	4.23432	2.85158	2.60764	0.00321233	3.03043	3.17584	1.10605	0.70119
1418734_at	BE136769	497653	2.68535	3.69126	2.00822	3.0029e-05	2.87855	3.16375	1.21857	0.111362
1418735_at	Krt4	16682	2.69081	4.03768	2.54361	0.00691562	2.75787	3.07933	1.2496	0.435075
1418758_a_at	Pscd3	19159	7.54597	5.09365	5.47297	0.00223614	7.35196	7.17802	1.12813	0.786455
1418791_at	Sh3gl2	20404	3.64454	2.46143	2.27067	4.93462e-06	2.37062	2.65388	1.21694	0.122836
1418817_at	Chmp1b	67064	7.66258	4.36209	9.85252	0.00889854	7.36085	6.67574	1.60782	0.512308
1418825_at	Irgm	15944	6.57412	3.29476	9.7093	4.92217e-06	4.51518	3.98258	1.44652	0.288078
1418843_at	Slc30a4	22785	6.07518	3.71022	5.15139	0.00385229	5.09261	6.30415	2.31585	0.0778158
1418854_at	Birc2	11797	5.19976	2.85953	5.06384	0.000376436	3.73555	3.16421	1.4859	0.2647
1418855_at	Lce1l	73730	2.5468	3.8831	2.52503	4.24751e-08	2.838	3.0288	1.14139	0.206218
1418866_at	Cyp24a1	13081	2.76139	4.15862	2.63395	0.000195336	2.79185	3.27935	1.40201	0.0957552
1418867_at	Cyp24a1	13081	2.40685	3.70123	2.45272	1.96152e-05	2.43648	2.57304	1.09928	0.529925
1418872_at	Abcb1b	18669	9.01549	5.77736	9.4357	0.00568641	7.20792	6.99431	1.15959	0.823311
1418885_a_at	Idh3b	170718	9.17532	4.09927	33.7321	0.00150447	9.66137	8.14071	2.86922	0.237778
1418886_s_at	Idh3b	170718	8.78912	3.90291	29.573	0.000322446	9.50351	7.8327	3.18393	0.117914
1418892_at	Rhoj	80837	6.42493	3.62985	6.94072	0.000456522	5.95634	4.86835	2.12578	0.0871497
1418903_at	Aqp2	11827	2.54004	3.93346	2.62701	7.13867e-05	2.48027	2.63181	1.11076	0.559399
1418913_at	Bhmt2	64918	3.50736	5.94349	5.41189	2.02981e-05	3.83936	4.243	1.32284	0.328364
1418956_at	Tssk6	83984	2.66508	3.85061	2.27446	0.000587453	2.75106	3.07887	1.25511	0.228054
1418959_at	Tmprss5	80893	2.63113	3.84591	2.32105	0.000708568	2.93691	3.28754	1.27511	0.217544
1418970_a_at	Bcl10	12042	7.05036	3.07251	15.7563	0.00872544	7.35038	8.67967	2.5128	0.293826
1418979_at	Akr1c14	105387	6.49754	4.00738	5.61841	7.80537e-05	2.89012	3.18739	1.22881	0.525145
1418990_at	Ms4a4d	66607	7.38879	3.7635	12.3402	0.00151851	4.67467	5.73098	2.07961	0.250954
1419001_at	Baat	12012	2.92273	4.07838	2.22786	3.98667e-07	2.92785	3.04364	1.08357	0.434542
1419002_s_at	Baat	12012	2.82191	4.32265	2.82988	0.000373208	3.0864	2.95849	1.09271	0.693071
1419041_at	Itfg1	71927	5.44812	2.64194	6.99433	9.90209e-05	3.43035	2.9929	1.3542	0.417594
1419045_at	Slc25a23	66972	4.37924	2.86005	2.8663	0.000110375	2.97829	2.91295	1.04633	0.823454
1419047_at	Pcnx	54604	6.78994	3.11747	12.7504	0.00680993	5.18948	4.38207	1.75006	0.470698
1419052_at	Ovol1	18426	2.67278	3.95492	2.43198	0.00586791	2.86156	2.84245	1.01333	0.959926
1419054_a_at	Ptpn21	24000	3.49865	2.459	2.05572	0.00814906	3.17711	2.36497	1.75581	0.0186579
1419058_at	Polr1e	64424	2.4463	3.46381	2.02442	1.73912e-05	2.52937	2.73144	1.15035	0.238176
1419062_at	Epb4.1l3	13823	4.00239	2.36458	3.11192	0.000189215	3.29659	2.46867	1.77512	0.019116
1419067_a_at	Rabgef1	56715	7.82833	4.55012	9.70157	0.000565977	8.87149	10.316	2.72176	0.0599313
1419070_at	Cys1	12879	4.47618	2.61601	3.6305	9.00486e-06	2.53843	2.53166	1.0047	0.981602
1419078_at	Nin	18080	5.20917	3.50208	3.265	0.00260557	4.72273	4.37634	1.27138	0.449441
1419089_at	Timp3	21859	7.63016	4.28805	10.1409	0.00124306	6.31621	5.05907	2.3902	0.13374
1419095_a_at	Apom	55938	3.06162	5.71736	6.30167	3.67767e-06	3.3051	4.33278	2.03874	0.014684
1419106_at	2210409E12Rik		2.62947	3.86597	2.35627	0.000687293	2.90198	2.96022	1.04119	0.837291
1419133_at	Evpl	14027	2.74588	4.0268	2.42993	8.67501e-05	2.54865	3.21852	1.59092	0.0103581
1419134_at	Rhbg	58176	2.93536	4.899	3.90045	0.000494604	2.75094	3.39161	1.55905	0.150743
1419160_at	Golga3	269682	2.54932	3.70893	2.23397	0.00833734	2.67772	2.93011	1.19118	0.488027
1419166_at	Slc5a2	246787	4.68751	8.70449	16.1895	3.60462e-08	4.70933	5.89444	2.2738	0.0125661
1419170_at	Tmem157	67698	8.32207	3.59567	26.4722	0.000928979	8.11089	6.34798	3.39383	0.125193
1419181_at	Zfp326	54367	6.64382	3.6566	7.92944	0.0048555	5.17552	4.91583	1.19722	0.763721
1419186_a_at	St8sia4	20452	10.1283	5.38712	26.7442	0.00048364	10.69	8.23411	5.48652	0.0270368
1419193_a_at	Gmfg	63986	4.42172	6.43339	4.03249	0.000771395	7.22861	5.97442	2.38533	0.0125674
1419198_at	Cbx8	30951	2.6968	3.95556	2.39291	3.32659e-05	2.68878	2.79792	1.07859	0.619858
1419207_at	Zfp37	22696	5.16608	3.83778	2.51108	5.47574e-05	3.15493	3.04256	1.081	0.642009
1419237_at	Usp29	57775	2.44256	3.91825	2.78117	0.000535815	2.55006	2.96978	1.33766	0.211338
1419240_at	Tex14	83560	2.61507	4.29878	3.21252	0.00463974	2.73592	3.47084	1.66431	0.138407
1419252_at	Eps15	13858	9.3056	2.88461	85.6862	0.000203941	9.49955	6.49797	8.00877	0.0298441
1419272_at	Myd88	17874	7.43958	5.54822	3.70986	0.000572793	6.89557	7.62661	1.65983	0.096246
1419286_s_at	Ift81	12589	5.16836	2.90339	4.80644	0.000729229	3.74836	2.70933	2.05484	0.0566737
1419292_at	Htra3	78558	7.74453	3.68051	16.7261	1.46971e-06	5.76838	4.41911	2.54783	0.024203
1419294_at	1700011H14Rik	67082	2.51407	3.99472	2.79075	0.00115281	2.5553	3.10407	1.46284	0.136116
1419300_at	Flt1	14254	7.32329	3.21176	17.286	1.46565e-05	4.8787	3.46758	2.65943	0.0452442
1419302_at	Heyl	56198	4.15045	2.68169	2.76783	4.51401e-06	2.38027	2.43079	1.03564	0.818653
1419338_at	BC051019	57355	2.96496	4.19737	2.34959	2.64393e-07	2.70351	3.53567	1.78035	1.56135e-05
1419349_a_at	Cyp2d9	13105	2.6043	3.88367	2.42732	0.00210016	2.87095	2.80039	1.05012	0.83185
1419360_a_at	Ss18	268996	9.01922	4.69988	19.9642	0.00364625	8.8875	8.03618	1.80415	0.481026
1419370_a_at	Mfap1a	67532	5.63525	3.05381	5.98537	0.00497091	4.91746	3.9612	1.94027	0.209519
1419371_s_at	Gosr2	56494	7.72986	6.11492	3.063	0.00645409	7.34978	7.00843	1.26694	0.484463
1419376_at	1110018M03Rik	67606	4.45067	2.62931	3.53413	7.12203e-05	2.83544	2.87368	1.02686	0.909916
1419380_at	Zfp423		4.61133	2.77473	3.57167	1.95886e-08	3.07178	2.6689	1.32214	0.0479324
1419403_at	BC017612	170748	4.72282	2.78202	3.83919	3.85587e-05	3.50562	2.67016	1.78442	0.021812
1419404_s_at	Siah1a; Siah1b		3.00325	4.28968	2.43924	1.45718e-06	3.3026	3.46672	1.12049	0.36212
1419408_at	Six6	20476	2.48332	4.15147	3.17807	3.37486e-12	2.44933	2.56063	1.0802	0.320712
1419416_a_at	Rarg	19411	2.50929	3.81724	2.47589	0.000493674	2.64931	2.64806	1.00087	0.99656
1419417_at	Vegfc	22341	6.69992	4.06604	6.20693	5.97617e-07	3.47164	3.3542	1.0848	0.733334
1419434_at	Slc2a10	170441	2.76869	4.06261	2.45193	0.00150476	2.82375	3.06918	1.18545	0.450432
1419435_at	Aox1	11761	4.67373	2.60132	4.20587	4.79802e-07	2.98749	2.51476	1.38773	0.0871272
1419439_at	Stk22s1	22116	5.22621	10.1124	29.5731	5.75166e-05	6.04538	6.86728	1.76773	0.360698
1419450_at	Ormdl3	66612	3.68106	6.02549	5.0786	8.24274e-05	4.05141	3.99619	1.03902	0.900245
1419457_at	Rgnef	110596	4.79639	2.93947	3.62235	1.85674e-08	3.02778	2.84951	1.13153	0.367726
1419467_at	Clec14a	66864	4.09345	2.44675	3.13116	0.00210033	2.69859	2.36002	1.2645	0.431689
1419468_at	Clec14a	66864	7.3632	4.48925	7.3307	2.46762e-06	3.30377	3.46007	1.11443	0.705611
1419469_at	Gnb4	14696	5.17927	2.43062	6.7209	3.33734e-05	2.77867	2.57406	1.15237	0.670046
1419470_at	Gnb4	14696	7.73598	3.59749	17.612	2.12063e-05	5.09408	4.52927	1.47919	0.420683
1419474_a_at	Ehf	13661	2.42863	4.5508	4.35348	3.73347e-06	3.30339	3.07409	1.17226	0.467925
1419486_at	Foxc1	17300	6.69273	3.27732	10.6694	5.16291e-05	3.9636	3.32939	1.55208	0.309743
1419493_a_at	Tpd52	21985	7.25945	4.26819	7.95165	0.000591053	8.59479	9.58696	1.98918	0.151351
1419498_at	Tmigd1	66601	5.44911	3.11497	5.04249	5.57934e-05	2.86373	2.89452	1.02157	0.942158
1419499_at	Gpam	14732	5.42038	3.08302	5.05375	0.00921076	4.27022	3.00443	2.40459	0.0979088
1419512_at	Prpf40b	54614	2.99905	4.47839	2.7882	0.00297982	2.76086	3.13032	1.29187	0.361411
1419536_a_at	Rela	19697	6.95776	4.13647	7.06794	0.00411226	7.41046	7.1991	1.15778	0.791049
1419545_a_at	Atp6v1c1	66335	7.88615	3.98922	14.8967	0.00390067	7.73041	9.0731	2.53624	0.227272
1419552_at	Echdc1	52665	4.00751	2.97599	2.04417	0.00969638	3.15771	3.02056	1.09973	0.677819
1419554_at	Cd47	16423	7.18728	3.44334	13.3979	2.46349e-05	7.22534	5.59722	3.09111	0.0169229
1419576_at	Hoxb13	15408	2.62402	4.67093	4.13222	0.000258651	2.50384	3.5791	2.10711	0.0181367
1419586_at	Rp2h	19889	2.70185	3.85056	2.21716	0.00450399	3.12052	3.37441	1.19241	0.442736
1419595_a_at	Ggh		7.26276	3.43893	14.1607	0.00591197	7.99719	6.12001	3.67357	0.108607
1419621_at	Ankrd2	56642	3.03752	4.89937	3.63473	0.00132646	3.17169	3.10307	1.04872	0.880984
1419626_at	Adam25	23793	2.52624	3.52823	2.00276	9.06664e-07	2.60577	2.86476	1.19664	0.0644992
1419632_at	Tecta	21683	2.34627	3.74391	2.63469	0.00282791	2.38271	2.45727	1.05304	0.842993
1419639_at	Efnb2	13642	7.742	4.13466	12.1876	0.00168013	5.64523	4.13801	2.84262	0.108851
1419659_s_at	Chic2	74277	7.77606	5.7951	3.94755	0.00576303	7.78399	8.82201	2.05341	0.0869756
1419698_at	Cxcl11	56066	2.67175	3.85336	2.2683	0.00331375	2.94404	3.0277	1.0597	0.796755
1419703_at	Col5a3	53867	5.46777	2.70385	6.79243	0.00110237	3.54159	3.8242	1.21639	0.672158
1419712_at	Il3ra	16188	4.65299	5.95812	2.47106	0.00382798	4.94336	4.8937	1.03502	0.891883
1419729_at	Tex11	83558	2.77791	3.78956	2.0162	0.000941025	2.9405	2.99241	1.03664	0.828682
1419730_at	4631427C17Rik	74340	5.92468	3.98478	3.83679	0.00404539	5.92604	4.95139	1.96516	0.0851739
1419738_a_at	Tpm2	22004	11.8158	6.27599	46.5225	0.00231412	10.0293	7.10181	7.60768	0.0540963
1419742_at	1700037H04Rik	67326	2.81877	4.07223	2.38412	0.0023823	2.67205	3.3238	1.57108	0.0585607
1419743_s_at	Carm1	59035	3.70384	2.41131	2.44957	0.00382555	3.59323	3.48658	1.07672	0.768344
1419746_at	4933428G20Rik	58996	2.28936	3.88831	3.02921	0.00154496	2.31974	2.37036	1.03571	0.899426
1419792_at	Mphosph1	240641	2.56709	4.03569	2.76753	3.18803e-09	2.80808	3.12324	1.24415	0.0331136
1419822_at	Eif3e	16341	3.32911	5.01996	3.22846	0.00243357	3.35649	4.36545	2.01245	0.0324056
1419831_at	AA416453	99996	2.8486	4.43416	3.00123	0.00926869	3.37961	3.50989	1.09451	0.795756
1419834_x_at	Mark1	226778	5.62174	3.09965	5.74413	0.000159128	2.94692	2.7003	1.18642	0.624156
1419835_s_at	Plec1	18810	8.9698	5.18111	13.82	1.46596e-05	9.22719	9.09213	1.09813	0.82752
1419837_at	Treml2	328833	2.51169	3.59247	2.11518	0.000118431	2.82826	3.01574	1.13877	0.375241
1419877_x_at	2810449G22Rik	72773	2.26517	4.33608	4.20152	2.61651e-05	2.17932	2.89566	1.64302	0.0528998
1419879_s_at	Trim25	217069	10.6989	6.72688	15.6927	0.00858776	11.9366	10.9582	1.97031	0.435302
1419892_at	1110021J02Rik	68597	2.90164	4.4077	2.84034	0.000147217	2.66367	2.83095	1.12294	0.57549
1419914_s_at	LOC100047601	100047601	7.8731	4.6139	9.57452	0.000828002	6.20855	6.38784	1.13233	0.814073
1419917_s_at	Tmed7	66676	7.04646	4.04738	7.99491	0.00281094	5.65369	5.73551	1.05835	0.919237
1419918_at	Tmed7	66676	5.11875	2.96372	4.45377	0.00625869	6.63192	5.46685	2.24244	0.0813083
1419922_s_at	Atrnl1	226255	7.24715	4.31623	7.62597	0.00810167	6.62097	6.7381	1.08457	0.897705
1419925_s_at	Txndc10	67988	7.85862	3.56451	19.6181	0.00489543	7.81163	5.80008	4.03214	0.115612
1419937_at	OTTMUSG00000005802	100049789	3.44255	4.73213	2.44456	0.00112789	3.6163	3.57369	1.02998	0.891292
1419940_at	C030018P15Rik	109260	2.82032	3.88835	2.09658	5.72498e-05	2.85418	2.97322	1.08602	0.542392
1419945_s_at	Rab2	59021	8.35421	3.68853	25.3811	0.00107075	7.41663	6.11391	2.46693	0.252562
1419959_s_at	Cphx		2.59174	4.67181	4.22827	1.97206e-05	2.79858	3.10075	1.233	0.389228
1419966_at	Tubb2a-ps2		2.93406	4.45175	2.86332	1.45833e-07	3.07587	3.22944	1.11232	0.40101
1419970_at	Slc35a5	74102	2.35428	3.42571	2.10151	0.00787303	2.40419	2.63771	1.1757	0.483739
1419972_at	Slc35a5	74102	2.88474	4.30079	2.66855	0.00151085	3.18054	3.39903	1.16351	0.538581
1419984_s_at	Zfp644	52397	6.19657	3.28714	7.51322	0.000510447	4.60221	3.99437	1.52397	0.352284
1420000_s_at	Igbp1	18518	9.58541	4.30316	38.9149	0.00027244	9.74286	7.90902	3.56486	0.107314
1420011_s_at	Xbp1	22433	6.53647	4.00646	5.77579	0.00348399	6.24365	5.91901	1.25236	0.643372
1420031_at	Chek1	12649	2.58157	3.79197	2.31402	0.000605147	2.69839	3.41321	1.64128	0.0149499
1420042_at	Thoc1	225160	2.84488	4.06785	2.33427	0.00487494	3.50629	3.39988	1.07655	0.763649
1420043_s_at	Thoc1	225160	3.09274	4.79851	3.26203	0.000859598	4.34906	4.06467	1.2179	0.480023
1420054_s_at	Slc35c2	228875	2.95812	4.22244	2.40215	7.66366e-06	3.2642	3.41843	1.11283	0.436839
1420091_s_at	Morc3	338467	6.7889	4.17295	6.13029	0.00709508	6.3284	5.5897	1.66868	0.358848
1420116_s_at	Golph3	66629	8.92301	4.99009	15.273	0.00458115	8.4405	8.00676	1.35072	0.700905
1420122_at	AA517858	105427	2.90249	3.94421	2.05868	5.72375e-06	3.02457	3.1193	1.06787	0.552647
1420134_at	OTTMUSG00000001246	433719	2.58369	3.62338	2.05579	0.00142906	2.71275	2.85437	1.10314	0.584461
1420142_s_at	Pa2g4	18813	6.03763	3.64638	5.24609	0.0089181	5.55	3.97421	2.98101	0.0461075
1420176_x_at	Igll1	16136	3.80224	5.69637	3.71699	0.00358977	3.75071	4.70213	1.93377	0.0807512
1420214_at	1810012K16Rik	69108	3.38146	5.23889	3.62361	8.43e-05	3.73641	4.66736	1.90654	0.0132768
1420215_x_at	1810012K16Rik	69108	2.95133	4.26488	2.48553	0.000933906	3.13488	3.81451	1.60173	0.0378192
1420249_s_at	Ccl6	20305	9.19171	4.20244	31.763	4.92802e-05	12.4965	12.3518	1.10548	0.872019
1420259_at	Pkp2	67451	2.73648	3.79544	2.08344	9.66426e-05	2.88181	2.99855	1.08428	0.564181
1420269_at	2610201A13Rik	70434	2.87866	4.48594	3.04677	0.00303779	3.16538	3.10857	1.04016	0.896517
1420301_at	AA414903	102401	2.48067	3.97866	2.82448	0.00114045	2.82211	3.11085	1.22158	0.429126
1420326_s_at	Cramp1l	57354	6.29942	3.07368	9.35503	0.00608004	5.76804	6.05692	1.22169	0.764077
1420335_at	Dmc1	13404	3.26751	4.56305	2.45469	1.78796e-06	3.27717	3.88129	1.52005	0.00286415
1420345_at	Cldn14	56173	3.41125	4.72618	2.48791	0.000869438	3.52869	3.72816	1.14827	0.520583
1420376_a_at	H3f3b	15081	10.6557	5.65595	31.9944	3.57214e-05	9.96513	10.5315	1.48075	0.520163
1420416_at	Sema3a		4.40146	2.91431	2.80334	0.00871767	3.23357	3.10428	1.09375	0.782237
1420429_at	Pcdhb3	93874	4.09909	2.80618	2.45021	0.000608583	2.65924	2.64897	1.00714	0.972016
1420459_at	Ripply3	170765	7.40854	3.46662	15.3686	0.000854896	5.62128	4.03651	2.99961	0.0969972
1420468_at	Asb17	66772	3.02481	4.33802	2.48493	0.00703312	3.16182	3.48455	1.25069	0.422887
1420478_at	Nap1l1	53605	6.57384	2.47435	17.1424	0.00963929	6.36673	5.6584	1.63391	0.589452
1420486_at	Nol7	70078	8.40453	3.8967	22.7507	0.000435921	7.75563	5.64591	4.31609	0.0417071
1420495_a_at	Vps26a	30930	6.86704	3.45298	10.6595	0.00704652	7.16491	7.17291	1.00556	0.993864
1420502_at	Sat1	20229	6.64613	4.14266	5.67051	0.000633242	6.39744	5.15828	2.36061	0.0384039
1420504_at	Slc6a14	56774	2.73684	3.84946	2.16238	2.33845e-07	2.77599	2.99047	1.16029	0.127419
1420514_at	Tmem47	192216	8.01983	4.30142	13.1629	0.00317704	4.80214	4.24045	1.476	0.581666
1420529_at	Neud4	29861	3.36295	4.43586	2.10368	0.00041928	3.4181	3.52782	1.07902	0.639903
1420534_at	Gucy1a3	60596	5.39434	2.58403	7.01437	4.87259e-11	2.65807	2.47448	1.13571	0.395185
1420536_at	Crybb2	12961	2.81882	3.8664	2.06706	1.3666e-09	2.90124	3.04105	1.10176	0.152519
1420553_x_at	Serpina1a	20700	2.59058	3.64473	2.0765	7.3195e-08	2.66782	2.8864	1.16359	0.080727
1420556_at	Oxt	18429	3.00086	1.99969	2.00162	8.64576e-06	2.00927	2.22736	1.16319	0.174946
1420558_at	Selp	20344	10.2224	3.06148	143.1	0.00118266	6.11527	6.5181	1.3221	0.817032
1420567_at	Prkcn	75292	2.4883	3.93697	2.72956	7.93884e-05	2.51724	2.62879	1.08039	0.681506
1420605_at	Mtag2	50994	2.44294	3.71555	2.41599	0.000405049	2.44382	2.87502	1.34836	0.129037
1420618_at	Cpeb4	67579	8.94502	5.39957	11.6758	0.000499836	7.56072	9.38992	3.55338	0.0280511
1420633_a_at	Csn1s2a	12993	2.45859	3.74591	2.44074	5.68529e-07	2.56217	2.80474	1.1831	0.15761
1420642_a_at	2010100O12Rik	67067	9.18255	3.9635	37.2468	2.40762e-06	9.70134	7.98884	3.2773	0.0304635
1420676_at	Lce1a1	67127	2.80124	4.07618	2.41988	1.06144e-06	2.91468	3.15889	1.18444	0.167527
1420680_at	Cts8	56094	2.61124	3.67118	2.08486	4.70486e-08	2.67521	2.79767	1.08859	0.306225
1420685_at	Grap2		2.46479	3.71525	2.37917	0.00421996	2.54807	2.57374	1.01795	0.942283
1420688_a_at	Sgce	20392	6.7247	3.7915	7.63802	0.00013461	5.33107	3.92701	2.64645	0.021771
1420712_a_at	Hpn	15451	4.14216	5.9234	3.43722	0.00563784	4.16393	4.80971	1.56458	0.226829
1420733_at	Cab39l	69008	2.44386	4.00096	2.94263	0.00972193	2.53485	2.73353	1.14765	0.690197
1420743_a_at	Ppp3cc	19057	2.5335	3.74602	2.31742	1.49165e-06	2.79687	2.95728	1.11761	0.345728
1420748_a_at	Adat1	30947	2.50522	3.87447	2.58336	3.11888e-07	2.53217	2.62375	1.06554	0.594812
1420752_at	Dtx3		5.11873	3.48051	3.11281	2.11207e-06	3.48646	3.57634	1.06428	0.700118
1420761_at	Chrnd	11447	2.39444	3.44778	2.07533	0.00534185	2.41519	2.61995	1.1525	0.508769
1420777_a_at	4933400A11Rik	66747	2.78502	3.82204	2.05199	1.36226e-05	2.92914	3.26521	1.26231	0.0562042
1420780_at	Ascl3	56787	3.51114	2.44683	2.09117	3.84219e-11	2.32647	2.37498	1.0342	0.54641
1420784_at	Scn11a	24046	2.79602	4.09791	2.46553	0.000229054	2.74507	2.96919	1.16807	0.406556
1420786_a_at	Rbmy1a1		2.79301	3.91681	2.17921	0.000569458	2.86884	3.22576	1.28069	0.167126
1420790_x_at	Klra16	27424	2.53096	3.76041	2.34479	3.81705e-06	2.89208	3.06009	1.12351	0.36108
1420807_a_at	Dlk2	106565	2.78566	5.38109	6.04371	1.99444e-06	2.76724	3.32294	1.46988	0.140545
1420809_a_at	1500003O03Rik		7.20208	4.47265	6.63194	0.00166258	6.4569	7.05576	1.51452	0.389088
1420814_at	Gdi2	14569	6.65477	4.55375	4.29011	0.00189857	6.94798	5.69834	2.37782	0.0284458
1420815_at	Gdi2	14569	10.3376	5.71178	24.6896	7.88865e-06	10.4532	9.56345	1.85291	0.225825
1420829_a_at	Ywhaq	22630	8.39002	2.35628	65.5142	0.000362146	7.4435	5.19863	4.73992	0.0939133
1420830_x_at	Ywhaq	22630	9.5319	3.7836	53.7541	0.000834821	8.84456	7.47171	2.58981	0.313097
1420855_at	Eln	13717	4.91554	3.48652	2.69264	1.5925e-05	3.31375	3.34904	1.02476	0.880724
1420859_at	Pkia	18767	6.21151	3.01385	9.17473	3.20979e-06	3.95302	2.70252	2.37924	0.0130198
1420860_at	Itga9	104099	2.93975	4.67563	3.33082	9.26677e-06	3.17393	3.62772	1.36964	0.10837
1420875_at	Twf1	19230	6.29281	3.57703	6.56949	0.000397166	6.04128	6.00031	1.0288	0.944555
1420879_a_at	Ywhab	54401	8.61201	4.47229	17.6271	0.000269326	8.82816	8.10932	1.64586	0.40958
1420880_a_at	Ywhab	54401	11.0457	6.38671	25.2634	5.53891e-05	11.114	10.296	1.76296	0.338981
1420886_a_at	Xbp1	22433	6.75267	2.32852	21.4685	0.00193645	6.16497	5.15423	2.01495	0.378543
1420903_at	St6galnac3	20447	4.32707	3.06996	2.39016	0.000719553	2.75052	2.70008	1.03558	0.861775
1420928_at	St6gal1	20440	9.03823	2.94386	68.3264	4.35425e-05	9.96487	6.94312	8.12151	0.010076
1420930_s_at	Ctnnal1	54366	4.02591	2.83709	2.27968	0.00080677	2.48545	2.52447	1.02742	0.888041
1420944_at	Zfp185	22673	4.49569	2.47704	4.05207	0.000161654	2.7926	2.41503	1.29916	0.352816
1420952_at	Son	20658	8.79757	4.20448	24.1355	4.43415e-05	9.5348	8.87112	1.58412	0.421418
1421005_at	Cep110	26920	2.58997	4.3405	3.36482	0.00175267	3.03811	3.09609	1.04101	0.896322
1421010_at	Mobp	17433	2.50898	3.55375	2.06304	0.000735617	2.75209	3.09291	1.26648	0.167007
1421022_x_at	Acyp1	66204	4.71565	2.81686	3.729	0.00731916	3.2769	2.70243	1.48913	0.328412
1421023_at	Pik3c2a	18704	7.60087	4.22375	10.39	0.00890343	6.00287	5.09109	1.88137	0.395718
1421032_a_at	Dnajb12	56709	2.86533	4.33508	2.76974	0.00273593	3.02288	3.38132	1.28205	0.36756
1421039_at	Mip	17339	2.52886	3.55947	2.0429	0.00570918	2.62786	2.64859	1.01447	0.945715
1421062_s_at	Clta	12757	11.825	8.39778	10.7571	6.81068e-05	12.3672	11.4912	1.83532	0.17586
1421063_s_at	Snrpn; Snurf		2.27124	4.68039	5.3116	1.80874e-07	2.64556	2.9565	1.24052	0.292767
1421084_at	Rs1	20147	2.52376	3.55403	2.04241	0.000268484	2.73149	3.30256	1.48562	0.013549
1421088_at	Gpc4	14735	5.61815	4.04333	2.97898	0.00229251	3.90472	4.11097	1.15369	0.61866
1421184_a_at	Higd1c; Mettl7a; Ubie		2.86387	5.58895	6.61199	0.000154465	2.93914	3.75592	1.76147	0.140929
1421245_at	Sost	74499	2.46508	4.48409	4.05306	0.000757289	2.48259	2.83601	1.27758	0.452672
1421253_at	Nrap	18175	2.90884	4.12202	2.31848	0.001365	2.87939	3.26319	1.30478	0.208459
1421344_a_at	Jub	16475	5.43034	2.47313	7.76621	3.01273e-06	3.33932	2.40593	1.90976	0.0393759
1421348_a_at	Cend1	57754	2.64091	4.19552	2.93753	4.69931e-05	2.93068	3.2167	1.21927	0.310458
1421349_x_at	Cend1	57754	2.77113	3.80228	2.04366	6.20069e-05	2.827	3.08039	1.19201	0.189096
1421356_at	Tex9	21778	2.86378	5.47969	6.13009	0.00138787	3.22799	3.60269	1.29656	0.564102
1421362_a_at	Frk	14302	2.63173	4.45619	3.54175	3.1954e-05	2.83326	3.42129	1.5032	0.0739328
1421375_a_at	S100a6	20200	8.027	4.45831	11.8654	1.25337e-05	8.6592	8.33059	1.25581	0.570209
1421395_at	Zik1	22775	2.8631	4.31576	2.73712	6.09495e-08	2.86141	3.17554	1.24326	0.066547
1421411_at	Pstpip2	19201	2.52536	3.73804	2.31768	0.00197248	2.55482	3.23869	1.60645	0.0375362
1421418_a_at	Psg19	26439	2.61278	4.20892	3.02334	4.45753e-07	2.76696	3.19011	1.34085	0.048297
1421422_at	5033411D12Rik	192136	3.30812	4.76769	2.75028	0.00055676	3.13873	3.47065	1.25868	0.316346
1421437_x_at	Pcdhb14	93885	2.78094	4.26043	2.7885	2.65776e-08	2.90365	3.2999	1.31608	0.0198348
1421451_at	Crb1	170788	2.67484	5.20764	5.78695	9.43481e-05	2.76664	3.8857	2.17205	0.0280745
1421466_at	Asb10	117590	3.01651	5.01137	3.98579	3.73988e-05	3.03766	3.08699	1.03479	0.888244
1421476_a_at	Cant1	76025	3.05413	4.05962	2.00763	0.00272144	3.07114	3.14694	1.05394	0.778661
1421507_at	Olfr78	170639	5.48595	3.76403	3.29874	2.20023e-07	2.97164	3.2173	1.18563	0.251821
1421528_a_at	Med22	20933	6.43495	5.3935	2.0583	0.00743144	6.00298	5.28949	1.63976	0.0341852
1421543_at	Fbxo4	106052	2.71595	4.32132	3.04273	8.17536e-05	2.75046	2.87643	1.09124	0.676586
1421548_at	Pcdhb2	93873	2.60135	3.67527	2.10515	9.09097e-05	2.69573	2.88571	1.14075	0.355196
1421571_a_at	Ly6c1; Ly6c2		10.0039	4.65351	40.7956	2.67549e-05	8.77569	7.0914	3.21381	0.0765052
1421591_at	Cylc1	67407	2.53073	4.02613	2.81942	4.47677e-07	2.74826	3.27321	1.43888	0.0112209
1421594_a_at	Sytl2	83671	6.39534	2.79422	12.1351	1.87359e-07	3.89263	2.70938	2.27088	0.0120077
1421617_at	Trpm8	171382	2.73445	3.90537	2.25156	1.24936e-05	2.94193	3.11952	1.13099	0.352664
1421630_at	Zfy1; Zfy2		2.80039	5.55323	6.74045	5.30936e-05	3.06169	4.09685	2.04934	0.0473467
1421667_at	Nmur1	14767	3.56695	5.67422	4.30874	4.19375e-05	3.49211	3.72083	1.1718	0.542789
1421673_s_at	Stx1b1; Stx1b2		2.50873	4.38815	3.67927	3.75383e-07	2.57119	2.84928	1.21259	0.250598
1421675_at	1700123K08Rik	76658	2.69704	4.63057	3.81987	0.00159681	2.68772	3.82335	2.19715	0.0273792
1421682_a_at	Tcte3		3.03948	4.72378	3.21384	7.50786e-07	3.10812	3.52003	1.33045	0.0756348
1421718_at	Strm	20904	2.3955	3.61532	2.32917	7.08768e-06	2.40554	2.4773	1.051	0.704583
1421733_a_at	Tpst1	22021	5.02882	2.86124	4.49268	3.98926e-05	3.46656	3.1827	1.21745	0.461835
1421738_at	Gabra2		2.52762	3.92521	2.6346	9.38427e-05	2.75514	2.83306	1.0555	0.769364
1421750_a_at	Vbp1	22327	8.43487	4.09161	20.2979	0.0012501	7.6225	7.30153	1.24917	0.762702
1421751_a_at	Psmd14	59029	9.24151	4.69296	23.4018	0.00157546	9.86809	9.14649	1.64901	0.529247
1421754_at	AY036118	170798	6.04294	7.75917	3.28576	0.00135203	7.56532	7.25131	1.24316	0.461048
1421761_a_at	Barx2	12023	2.50866	4.25839	3.36296	0.00125468	2.40459	2.62517	1.1652	0.607375
1421774_at	Vax1	22326	2.47131	3.58224	2.15986	0.00108743	2.44078	2.59982	1.11655	0.553689
1421780_a_at	Cabp5		2.38155	4.62754	4.74363	6.30418e-07	2.59403	3.14286	1.4629	0.0727789
1421803_at	Apbh	57426	2.87651	3.90383	2.03824	0.00667644	2.96385	3.45288	1.4035	0.125251
1421804_at	Fabp9	21884	2.81468	4.01997	2.30584	0.000150448	3.05793	3.14317	1.06086	0.721377
1421806_at	Defb3	27358	2.79957	4.05208	2.38255	2.09023e-05	3.1146	3.15938	1.03152	0.831594
1421812_at	Tapbp	21356	7.22357	4.31377	7.51516	0.00105899	8.2799	6.74352	2.90067	0.0366771
1421838_at	Rps18	20084	2.62801	3.70959	2.11636	2e-06	2.62737	2.98073	1.27753	0.029226
1421840_at	Abca1	11303	8.59072	4.0856	22.7078	2.03437e-06	9.30483	9.04625	1.1963	0.686274
1421841_at	Fgfr3	14184	5.84798	2.70395	8.83991	6.57916e-09	3.1876	2.58427	1.51922	0.0638518
1421849_at	Stag2	20843	8.53779	3.28712	38.0722	0.00106968	8.34465	7.33971	2.00687	0.429144
1421858_at	Adam17	11491	6.60444	2.94554	12.631	0.000316346	6.8091	7.71941	1.87944	0.248213
1421870_at	Trim44	80985	6.27728	3.9748	4.93305	0.00581548	6.45207	4.74311	3.26925	0.018889
1421874_a_at	Mrps23	64656	2.54887	3.55025	2.00191	0.00390017	2.57045	2.95083	1.30168	0.184694
1421886_at	Sos1	20662	2.66787	3.76336	2.13686	3.8388e-05	3.15982	3.00685	1.11185	0.431691
1421907_at	Med1	19014	7.58372	3.23649	20.3538	0.00116124	8.04613	6.5043	2.91166	0.153249
1421923_at	Sh3bp5	24056	7.87292	3.47421	21.0932	0.00150533	7.12856	6.9236	1.15265	0.852026
1421948_a_at	Ccdc123	72140	2.93167	4.16576	2.35233	0.000331097	2.96262	3.0824	1.08656	0.649534
1421951_at	Lhx1	16869	3.27449	4.77227	2.82407	0.000118805	3.82999	3.79519	1.02441	0.904641
1421980_at	Kcnc3	16504	2.63323	3.83323	2.2974	0.0033346	2.85693	2.87942	1.01571	0.945651
1421982_a_at	Unc50	67387	6.99802	3.90678	8.52227	0.00660021	6.34771	4.82106	2.88115	0.111864
1421998_at	Tor3a		6.26513	3.62204	6.24669	0.00426064	6.21708	4.42149	3.47158	0.0241958
1422006_at	Eif2ak2	19106	3.38308	5.35623	3.92622	0.000114888	3.75535	4.43683	1.60379	0.084486
1422008_a_at	Aqp3	11828	2.83123	4.42321	3.01463	4.38969e-09	3.16602	3.42404	1.19583	0.105853
1422032_a_at	Zfand6	65098	8.71851	4.39763	19.9855	0.00529634	8.87664	7.28112	3.02205	0.214768
1422042_at	Gje1	118446	2.3539	3.37513	2.02964	0.00535367	2.30629	2.54875	1.18301	0.420947
1422045_a_at	Ptpn12	19248	10.8605	5.52797	40.2949	1.63405e-06	9.64028	10.8118	2.25255	0.126036
1422068_at	Pou3f1		3.11613	5.14173	4.07162	1.55131e-09	3.30123	3.57288	1.20718	0.153381
1422077_at	Acot4	171282	2.91274	4.07714	2.24139	0.00316227	2.93419	3.27167	1.26355	0.294643
1422080_at	Il7	16196	2.4648	3.54228	2.11035	1.58786e-09	2.58267	2.81131	1.17173	0.0289535
1422083_at	Tlr9	81897	2.34275	3.79427	2.73496	0.00198724	2.49694	2.67813	1.13382	0.629304
1422106_a_at	Spsb2	14794	3.04976	5.79087	6.68584	4.80122e-06	3.44769	4.06523	1.53425	0.144545
1422152_at	Hmx1	15371	2.256	3.26268	2.00928	0.00886521	2.30231	2.37178	1.04933	0.826695
1422173_at	Pdx1	18609	2.93844	6.10519	8.98019	6.29814e-08	3.0557	3.76414	1.63404	0.0587925
1422203_at	Slc18a3	20508	2.20411	3.6201	2.66844	0.00925152	2.21563	2.27426	1.04147	0.89614
1422216_at	Mid2	23947	3.86801	2.44562	2.6803	0.00249353	2.51455	2.37172	1.10406	0.705293
1422224_at	Tcp10a; Tcp10b		2.97028	5.36724	5.26692	8.01754e-08	2.98227	3.6818	1.62397	0.0177618
1422225_s_at	Tcp10a; Tcp10b; Tcp10c		2.67842	3.92134	2.36678	0.00325212	2.82833	3.17248	1.26941	0.317891
1422241_a_at	Ndufa1	54405	10.9273	4.99041	61.2605	5.03579e-11	10.4448	10.2091	1.17743	0.604168
1422247_a_at	Uty	22290	2.8068	3.92977	2.17795	0.00106759	2.66315	3.0027	1.26536	0.216368
1422252_a_at	Cdc25c	12532	2.51737	4.06134	2.91596	5.80773e-05	2.5895	2.69868	1.07861	0.69875
1422255_at	Kcna4	16492	2.37374	3.66364	2.44511	0.00924482	2.38288	2.44509	1.04407	0.879125
1422260_x_at	Ccr5	12774	2.80026	4.37607	2.98103	0.000359803	3.49319	3.26677	1.16992	0.505738
1422270_a_at	Il6ra	16194	3.33501	4.6378	2.46706	0.00979406	3.47733	3.90903	1.34883	0.30616
1422272_at	Phxr4	18689	4.61417	2.24522	5.16564	0.00132177	3.32281	2.19069	2.19182	0.0622113
1422273_at	Mmp1b	83996	2.4139	4.00429	3.0113	0.000214399	2.51959	2.56465	1.03173	0.889825
1422274_at	Gja8	14616	2.63976	3.81534	2.25884	0.0013845	2.58406	2.97487	1.31112	0.187765
1422284_at	Nkx2-9	18094	2.93823	4.41282	2.77904	0.00633588	2.64059	3.04583	1.3243	0.363962
1422297_at	Pfdn5	56612	3.06282	4.24598	2.27073	3.67264e-05	3.19942	3.39662	1.14647	0.347708
1422309_a_at	Lenep	57275	2.76615	3.91217	2.21303	0.000171395	2.69555	2.99826	1.23346	0.196042
1422315_x_at	LOC100047682	100047682	2.56699	3.77627	2.31222	0.00582637	2.63283	2.7814	1.10847	0.67899
1422321_a_at	Sf1	22668	2.26311	3.45848	2.29004	4.24457e-05	2.41726	2.40348	1.0096	0.948299
1422336_at	Hoxa13	15398	2.65967	3.99329	2.52035	0.00653747	2.46919	2.73082	1.19883	0.516837
1422383_at	V1rb6	107797	2.51114	4.08804	2.98328	1.41106e-08	2.55157	2.76846	1.16223	0.194332
1422386_at	LOC100046375	100046375	3.0598	4.26843	2.31118	0.00374618	3.53892	3.6073	1.04854	0.839425
1422392_at	V1rc6	113863	2.59524	4.12526	2.88789	0.000287294	2.72463	3.06383	1.26505	0.297652
1422395_at	V1rc22; V1rc8		2.61457	3.72424	2.15796	1.11487e-06	2.87274	3.09612	1.16746	0.149095
1422405_at	H2-D4	14967	2.68077	4.5193	3.57645	0.00086487	2.76527	2.94989	1.13652	0.669625
1422409_at	Hes3	15207	2.22397	3.91115	3.22027	2.97768e-05	2.25326	2.30677	1.03778	0.85441
1422415_at	Ang2	11731	2.78626	3.92707	2.20505	0.000362168	2.91227	3.21686	1.23507	0.222141
1422420_at	Mb	17189	2.60245	4.38033	3.42923	0.00167133	2.72772	2.77843	1.03578	0.910147
1422421_at	Defcr-rs12	13221	2.67227	3.82316	2.22052	0.00582842	2.62656	2.72604	1.07139	0.770706
1422422_at	Defcr4	13238	3.30578	4.8441	2.90456	1.89115e-07	3.42099	3.95009	1.44303	0.009012
1422429_at	Rnf14	56736	6.01029	3.50899	5.66195	6.34452e-05	4.29985	4.2914	1.00588	0.985321
1422434_a_at	2210010C04Rik	67373	2.4761	3.55468	2.11195	0.000470526	2.51906	2.78342	1.20111	0.273111
1422437_at	Col5a2	12832	10.1945	5.479	26.2726	0.0099772	7.9621	8.50527	1.45716	0.719968
1422442_at	Smu1	74255	7.29948	4.37333	7.60081	0.00533541	7.51968	5.84592	3.19045	0.0607339
1422449_s_at	Rcn2	26611	7.73668	4.99234	6.7008	0.000327632	6.12215	5.78034	1.26735	0.559999
1422452_at	Bag3	29810	8.18645	4.51883	12.7076	8.20596e-05	7.17247	6.41878	1.68609	0.280333
1422457_s_at	Sumo3	20610	7.5018	4.32914	9.01707	0.0079644	7.06555	5.10777	3.88463	0.0564724
1422465_a_at	Nxn		6.11114	4.74381	2.57993	0.00116144	4.30949	4.43857	1.0936	0.69756
1422467_at	Ppt1	19063	6.20933	3.30794	7.47147	0.000388522	6.65911	5.00097	3.15611	0.0139569
1422475_a_at	Rps3a		11.6658	7.68595	15.7782	0.000727844	12.2635	11.2987	1.95179	0.299212
1422480_at	Snx3	54198	8.81835	4.28295	23.1896	8.37337e-05	9.286	7.98461	2.46467	0.137142
1422487_at	Smad4		9.26235	3.97231	39.1258	3.55715e-05	9.0214	8.47098	1.46451	0.554273
1422490_at	Bnip2	12175	9.60126	3.6571	61.5702	3.82488e-07	9.41417	8.18568	2.34321	0.113943
1422495_a_at	Hmgn1	15312	8.98066	5.39226	12.0287	0.00707995	8.62656	7.35309	2.41743	0.251325
1422504_at	Glrb	14658	2.73493	4.32583	3.01236	1.01905e-07	2.94208	3.29881	1.28052	0.0652818
1422506_a_at	Cstb	13014	10.4911	7.35221	8.80842	0.000317102	11.4314	12.4402	2.01221	0.139802
1422508_at	Atp6v1a	11964	7.40673	4.35723	8.27923	0.00654696	7.77659	8.20956	1.35001	0.638266
1422515_at	Svs7	56872	2.62114	5.59105	7.83486	0.00265119	3.4653	3.88907	1.34142	0.594384
1422529_s_at	Casq2	12373	6.70326	2.95762	13.4137	1.84499e-07	4.06557	3.00283	2.0889	0.0271788
1422541_at	Ptprm	19274	6.89653	3.86419	8.18133	0.000917001	5.2576	4.25457	2.00421	0.170889
1422561_at	Adamts5		5.79754	2.64784	8.87473	9.34167e-05	3.79281	3.6019	1.14148	0.74987
1422567_at	Niban	63913	5.70455	3.698	4.01821	0.00749136	6.25616	5.00602	2.37865	0.0523328
1422568_at	Ndel1	83431	8.05396	4.32536	13.2563	0.00162979	7.92975	8.4351	1.41947	0.591903
1422571_at	Thbs2	21826	5.01492	3.00719	4.02149	0.00292925	3.76437	3.39213	1.29436	0.49529
1422593_at	Ap3s1	11777	6.46222	3.36937	8.53184	0.000191333	6.79462	6.9098	1.08311	0.854057
1422601_at	Serpinb9	20723	6.03528	2.99045	8.2525	5.03994e-06	5.19468	3.91743	2.42377	0.0102661
1422608_at	Arpp19		7.77426	3.30188	22.1985	1.43737e-05	8.26835	7.61041	1.57782	0.371999
1422617_at	RP23-110D11.1; RP23-18I13.1; RP23-191A10.1; RP23-3D2.1; RP23-418H15.1; RP23-88C4.2; RP23-98M14.2; RP24-70F15.1; Xmr		2.81109	4.257	2.72434	7.4716e-05	3.59291	3.31256	1.21449	0.303925
1422618_x_at	RP23-110D11.1; RP23-18I13.1; RP23-191A10.1; RP23-3D2.1; RP23-418H15.1; RP23-88C4.2; RP23-98M14.2; RP24-70F15.1; Xmr		2.74439	4.03608	2.44815	1.04219e-07	3.20155	3.16396	1.0264	0.803807
1422619_at	Ppap2a	19012	7.59507	4.02618	11.8671	0.00532017	5.38903	4.83675	1.4664	0.598011
1422620_s_at	Ppap2a	19012	6.86423	3.71786	8.85421	0.000980694	4.08296	4.89096	1.75078	0.287039
1422625_at	Ly6h		2.38325	3.42107	2.05312	0.00794534	2.49744	3.21933	1.64934	0.0333323
1422629_s_at	Shroom3	27428	4.40937	2.65137	3.3823	0.00335817	2.51745	2.54722	1.02085	0.950927
1422634_a_at	Vsig2	57276	2.75633	3.95892	2.30154	0.0071861	2.73043	3.17219	1.35825	0.236564
1422640_at	Pcdhb9	93880	4.83591	2.92638	3.75685	1.05895e-07	2.98648	2.61421	1.29439	0.106534
1422660_at	LOC100043257	100043257	8.88858	5.50438	10.4411	0.000599062	8.65441	9.67052	2.02246	0.192741
1422669_at	Ebag9	55960	6.51404	4.13395	5.2057	0.00198152	4.7967	3.88148	1.88587	0.145645
1422671_s_at	Naalad2	72560	7.33376	2.83295	22.6402	3.57645e-07	4.71646	3.99415	1.64982	0.212575
1422674_s_at	Crygb; Crygc		3.1913	5.67635	5.59856	0.00042899	3.30626	3.51904	1.15892	0.695715
1422689_at	4930547C10Rik	68274	2.84057	4.07698	2.35613	0.00276704	2.9192	3.23816	1.24742	0.341749
1422695_at	Ttyh1	57776	2.95553	4.64528	3.22601	0.00190339	4.15863	3.83893	1.24807	0.4637
1422697_s_at	Jarid2	16468	6.1329	3.55118	5.98653	0.000882807	7.00166	5.84851	2.22399	0.0680026
1422714_at	Ube2i		8.75843	5.74153	8.09425	0.00619444	7.57654	7.44826	1.09299	0.886889
1422716_a_at	Acp1	11431	7.56314	4.82551	6.66972	0.00643005	5.84318	5.76687	1.05432	0.926092
1422722_at	1700001K19Rik	66323	2.62995	3.79302	2.23933	0.00559287	2.63713	2.81236	1.12915	0.61012
1422723_at	Stra6	20897	2.51522	4.21561	3.24988	0.000168866	3.20665	3.55816	1.2759	0.307381
1422731_at	Limd1	29806	5.73145	2.56077	9.00471	0.00026304	4.62384	2.81834	3.49552	0.0113488
1422742_at	Hivep1	110521	6.2021	3.83535	5.1578	0.00197953	5.64671	5.34159	1.23553	0.618011
1422761_at	Tbl1xr1	81004	2.74393	3.91295	2.24859	0.000727724	2.98354	3.40622	1.34042	0.127047
1422773_at	Myt1	17932	2.76011	4.23804	2.78548	1.2471e-05	2.95985	3.35297	1.31323	0.109973
1422774_at	1700088E04Rik	27660	2.94168	4.16824	2.34009	0.00329114	2.75369	3.21127	1.37323	0.183026
1422788_at	Slc43a3	58207	7.662	5.40901	4.76671	0.0049351	6.93233	5.64633	2.4385	0.0587049
1422818_at	Nedd9	18003	6.90797	4.93048	3.93808	0.00402031	6.3871	6.87378	1.40122	0.386405
1422823_at	Eps8		7.33033	3.44533	14.7741	0.00900713	7.91512	6.962	1.93606	0.440404
1422824_s_at	Eps8	13860	9.16109	3.39045	54.5927	2.40645e-05	10.4271	8.49623	3.81275	0.0589183
1422830_s_at	Drd4	13491	2.31347	3.61477	2.46451	0.00183299	2.65301	2.98631	1.25989	0.321567
1422848_a_at	Pabpn1	54196	8.11869	4.98038	8.8049	0.000257844	8.29851	8.17706	1.08783	0.852505
1422850_at	Pabpn1	54196	4.66916	3.01287	3.15206	0.0091928	5.33835	3.99568	2.5362	0.0167791
1422870_at	Hoxc4	15423	2.96015	5.50735	5.84499	2.39257e-06	3.15516	3.81106	1.5756	0.083047
1422872_at	Bmpr1b	12167	3.07338	4.55961	2.80157	0.0082973	3.45326	3.41892	1.02409	0.940958
1422881_s_at	Sypl	19027	10.2837	5.35018	30.5593	7.19106e-06	7.81497	8.00666	1.1421	0.802292
1422889_at	Pcdh18	73173	5.05706	3.12533	3.81511	8.87603e-05	2.63947	2.73073	1.0653	0.802809
1422892_s_at	H2-Ea	14968	7.33926	2.78701	23.4619	5.80342e-09	2.59237	2.84128	1.18831	0.581134
1422895_at	Vamp4	53330	8.08726	3.65916	21.5273	0.00505365	8.78829	6.94305	3.59312	0.16091
1422906_at	Abcg2	26357	8.76429	4.89733	14.5905	0.00146138	7.53949	5.72566	3.51575	0.0697349
1422912_at	Bmp4	12159	4.69539	2.44669	4.75256	2.21327e-10	2.56202	2.4331	1.09347	0.489667
1422934_x_at	Defcr-rs7	13226	3.56761	5.60029	4.09163	7.06704e-05	3.73282	4.70871	1.96685	0.0156774
1422936_at	LOC100048871	100048871	2.93022	4.12263	2.28534	0.000764848	2.95509	3.25247	1.22892	0.288301
1422979_at	Suv39h2	64707	2.46304	3.52046	2.08121	2.99517e-09	2.67173	2.75876	1.06218	0.391081
1422984_at	Clip2	269713	3.0051	4.94451	3.8355	0.00351101	3.00423	3.23517	1.1736	0.667656
1422986_at	Esrrb	26380	2.52194	4.11385	3.01449	0.00272229	2.54225	2.62263	1.0573	0.850579
1422987_at	Ntn1		2.86806	4.39352	2.87877	0.00658849	2.97002	3.34567	1.29742	0.417636
1423015_at	Kirrel	170643	2.33915	4.243	3.7421	1.44694e-05	2.37436	2.96051	1.50123	0.0697606
1423029_at	Hes2	15206	2.40513	3.50096	2.13735	3.13857e-05	2.37259	2.5166	1.10497	0.451745
1423031_at	Maea	59003	5.91689	2.55472	10.2828	1.10334e-05	5.14154	3.96472	2.26077	0.037662
1423043_s_at	Ddx3x		10.5057	4.64557	58.0877	0.00135695	10.0804	9.69166	1.30921	0.788262
1423044_at	Prosc	114863	6.32881	2.93094	10.5405	0.00609246	6.41519	5.74806	1.58792	0.512315
1423045_at	Ncbp2	68092	3.96612	5.56482	3.02871	0.00188214	4.23897	4.50474	1.20228	0.518528
1423057_at	Capza2	12343	9.16283	3.18293	63.1148	0.000117727	10.0751	9.51245	1.47693	0.628198
1423058_at	Capza2	12343	7.63277	4.79156	7.16619	0.00799011	8.1548	7.87118	1.21725	0.747847
1423079_a_at	Tomm20		10.2264	7.20599	8.11389	0.00559591	10.0547	10.4028	1.27291	0.696144
1423080_at	Tomm20	67952	6.32753	4.16739	4.46959	0.0093423	6.05659	5.70133	1.27922	0.605668
1423084_at	B3galt2	26878	2.66527	4.09228	2.68888	3.05875e-07	2.83412	3.21474	1.3019	0.0423688
1423088_at	Tmod3	50875	7.82236	4.59364	9.37436	0.000237383	6.47962	5.97514	1.41861	0.452132
1423103_at	Rfx5	53970	4.35813	2.75743	3.0329	0.00747946	3.68108	2.7455	1.91266	0.06728
1423104_at	Irs1	16367	5.12629	2.38387	6.69193	5.51777e-09	3.11777	2.31349	1.74627	0.00640899
1423106_at	Ube2b	22210	7.98824	3.48148	22.7336	0.000302289	7.91351	7.55913	1.27843	0.710134
1423107_at	Ube2b	22210	5.39509	3.44966	3.85155	0.0080151	5.0469	5.09484	1.03379	0.936705
1423110_at	Col1a2	12843	10.3998	3.80895	96.3898	3.8662e-07	5.81682	4.20904	3.04782	0.065088
1423113_a_at	Ube2d3	66105	7.40319	4.02292	10.4127	0.00155798	6.76027	8.32414	2.95646	0.0753311
1423124_x_at	Rad54l	19366	3.40301	4.48927	2.12322	0.00520918	3.58043	4.03454	1.36994	0.161295
1423126_at	Atp1b3	11933	7.74233	4.31467	10.7604	0.000494799	8.17411	9.08455	1.87962	0.238377
1423133_at	Cwc15	66070	6.7573	3.45642	9.85516	0.000414027	6.43659	6.15197	1.21809	0.692663
1423135_at	Thy1	21838	4.65497	2.59574	4.16764	0.0019238	3.28886	2.45079	1.78766	0.123372
1423149_at	Skp1a	21402	7.99299	4.3457	12.5298	0.00275653	8.27878	6.8764	2.64338	0.161424
1423151_at	Dnajb11	67838	4.86424	3.21828	3.12956	0.00794202	5.63432	6.18852	1.46835	0.283643
1423155_at	Sri	109552	4.37474	2.80901	2.96027	0.00984901	3.93872	3.46087	1.39266	0.345487
1423166_at	Cd36	12491	10.125	4.86286	38.3755	0.000484345	9.62085	7.30095	4.99299	0.0561781
1423171_at	Gpr88	64378	2.76799	4.47489	3.2646	0.000289417	3.00843	3.87238	1.82001	0.0235202
1423176_at	Tob1	22057	7.39613	3.56116	14.2706	2.46028e-05	5.38619	7.17108	3.44591	0.0112672
1423177_a_at	Abi1	11308	7.26742	4.44833	7.05719	0.0060134	6.62342	7.25128	1.54527	0.457133
1423188_a_at	6720456B07Rik	101314	9.81514	4.94287	29.2887	0.00073766	10.521	9.44094	2.11408	0.342177
1423195_at	Hiat1	15247	6.07718	2.74047	10.103	0.00147772	4.79118	4.43106	1.28354	0.665577
1423197_a_at	Smek2		7.36012	3.72838	12.3955	0.00703131	8.18433	7.38463	1.74075	0.472044
1423203_a_at	Cetn1	26369	2.3799	3.63907	2.39358	0.00165476	2.50443	2.68764	1.13541	0.565814
1423206_s_at	2310003F16Rik	67693	7.4631	3.88353	11.9553	0.00276526	7.81734	6.83662	1.97345	0.313227
1423217_a_at	2510049I19Rik	67922	8.36525	3.48252	29.5017	0.000526509	8.37995	7.42705	1.93577	0.385762
1423254_x_at	Rps27l	67941	5.08365	2.75476	5.02421	1.24533e-05	4.98305	4.30939	1.59511	0.0837464
1423256_a_at	Atp6v1g1		11.0487	6.168	29.4599	0.00124972	11.2413	11.1773	1.04534	0.957249
1423259_at	Id4		4.22918	2.5163	3.27816	0.000817438	2.39065	2.41786	1.01904	0.945743
1423262_a_at	H3f3a		9.21018	5.04395	17.954	0.00019801	8.86669	9.4891	1.53944	0.464581
1423263_at	H3f3a		8.0349	3.27165	27.1569	0.00018463	7.62093	8.08782	1.38213	0.627952
1423321_at	Myadm	50918	5.39426	2.61649	6.85792	0.000161284	5.13201	4.09582	2.05081	0.0715186
1423332_at	Sdcbp	53378	9.62462	5.8053	14.1166	0.000205331	10.1298	10.5957	1.3812	0.550884
1423344_at	Epor	13857	2.44047	3.71673	2.42209	0.0044047	2.45667	2.49599	1.02763	0.913958
1423346_at	Degs1	13244	10.9247	7.04834	14.6864	0.00613697	10.8673	10.5442	1.25096	0.780277
1423347_at	Sec23a	20334	6.41262	3.4276	7.91732	0.00233028	5.09521	4.05205	2.06074	0.192478
1423349_at	Socs5	56468	6.24678	2.95199	9.81368	0.000155635	5.02355	6.55278	2.88632	0.0273539
1423350_at	Socs5	56468	6.52102	3.68069	7.16186	0.00128348	5.5252	4.80448	1.64801	0.306656
1423352_at	Crispld1	83691	5.28242	3.31447	3.91213	1.06616e-06	2.85312	3.04071	1.13886	0.485107
1423353_at	Crispld1	83691	3.75782	2.55999	2.29394	0.000281488	3.14354	2.43443	1.63479	0.00922655
1423362_at	Sort1	20661	5.25394	3.49644	3.38112	0.00127594	3.27194	3.21332	1.04147	0.891752
1423374_at	Ncoa6	56406	6.06971	3.08393	7.92154	0.00656853	5.12672	3.72286	2.64608	0.128852
1423379_at	Nfatc4	73181	2.79087	4.48056	3.22589	0.00268699	2.53782	3.15156	1.53021	0.183517
1423385_at	Actr8	56249	5.30126	3.06217	4.721	0.00163815	4.45964	3.17329	2.43911	0.0310054
1423389_at	Smad7	17131	4.88194	3.49444	2.61625	0.00760301	3.84538	4.29744	1.368	0.296053
1423395_at	Tsnax		5.45947	3.54555	3.76832	7.57001e-05	4.42827	3.69785	1.65912	0.0504293
1423399_a_at	Yaf2	67057	5.4343	3.62289	3.50985	0.00410565	4.1826	3.75489	1.3451	0.406937
1423408_a_at	2500003M10Rik	66511	7.78572	5.86582	3.78397	0.00421243	6.32229	5.7583	1.47835	0.305881
1423410_at	Meig1	104362	2.46341	3.51884	2.07834	2.06769e-06	2.51104	2.63767	1.09174	0.401991
1423412_at	Rbm47	245945	2.5801	3.60935	2.04097	0.000779809	2.81077	3.01652	1.15329	0.393457
1423415_at	Gpr83	14608	3.37435	4.45849	2.12012	0.00101341	3.27814	3.37729	1.07114	0.702346
1423436_at	Gsta3	14859	2.86778	5.33975	5.54801	1.90012e-05	3.0862	3.62225	1.45	0.202059
1423437_at	Gsta3	14859	2.82296	3.86987	2.0661	0.00187776	3.11696	2.98921	1.09258	0.634755
1423438_at	Kptn	70394	3.32371	4.88748	2.95626	0.00205444	3.19273	3.32481	1.09587	0.744582
1423439_at	Pck1	18534	2.87395	3.91845	2.06265	0.00212864	3.15351	3.33681	1.13547	0.502007
1423449_a_at	Actn4	60595	7.79651	4.52699	9.64327	0.00598099	7.43495	6.82262	1.52873	0.530711
1423454_a_at	Sema6c	20360	2.31541	4.33209	4.04652	0.00184082	2.29326	2.87246	1.49401	0.267958
1423460_at	Perq1	57330	3.40413	5.4163	4.0339	0.000277963	3.61219	3.34253	1.20552	0.524418
1423463_a_at	D2Ertd750e	51944	2.56404	3.77516	2.31517	0.00126837	2.86394	3.20248	1.26448	0.260696
1423472_at	Sept2	18000	7.4052	6.0731	2.51768	0.00331819	6.82113	7.3151	1.40832	0.185995
1423486_at	Cript	56724	7.81388	3.65841	17.8205	0.00311078	8.23677	7.96679	1.20579	0.811664
1423489_at	Mmd		7.5815	3.46512	17.3441	0.00257219	6.74223	5.62712	2.16611	0.314333
1423498_at	Aldoart2	79459	3.46951	4.64614	2.26049	0.00744778	3.23411	3.75952	1.43934	0.155328
1423504_at	Jam3	83964	2.424	3.94442	2.86876	0.000528402	2.46432	2.57658	1.08093	0.741024
1423505_at	Tagln	21345	6.74571	3.83028	7.54452	0.000198128	4.56381	3.3494	2.32046	0.0498716
1423506_a_at	Nnat	18111	2.84421	4.50893	3.17053	0.0016869	2.88218	3.68797	1.74811	0.0659319
1423511_at	Asf1a	66403	6.77198	3.52768	9.47616	0.00828486	6.58995	4.93708	3.14459	0.112642
1423532_at	Rnf44	105239	5.02616	3.25378	3.41616	0.00343529	4.46591	3.63205	1.78245	0.0986696
1423535_at	LOC100047794	100047794	7.66419	3.62751	16.412	8.34446e-06	5.30093	5.10038	1.14913	0.751599
1423550_at	Slc1a4	55963	2.36444	3.72252	2.56344	0.00837573	2.44579	2.7328	1.22011	0.500908
1423564_a_at	Paics	67054	8.04395	3.91729	17.4681	0.00121809	6.73581	6.7555	1.01374	0.984385
1423566_a_at	Hsp110	15505	6.74205	3.19747	11.6688	0.00137549	5.31254	4.26624	2.06522	0.239859
1423567_a_at	Psma7	26444	7.62679	4.44426	9.07898	0.00338599	7.93715	6.63576	2.46466	0.14744
1423582_at	Dmrt1	50796	2.66919	4.41712	3.35877	4.8116e-05	2.60723	2.84117	1.17604	0.458965
1423607_at	Lum	17022	7.76776	2.64878	34.7509	6.24667e-07	4.4014	3.52566	1.83494	0.200364
1423611_at	Alpl	11647	3.65464	2.49486	2.23422	0.00331268	3.14994	2.54238	1.52368	0.0667313
1423640_at	Synpr	72003	2.52962	3.57155	2.05897	4.32905e-06	2.92814	2.87824	1.03519	0.748993
1423641_s_at	Cnot7	18983	7.06108	2.71602	20.3232	6.44609e-05	6.99052	5.54966	2.71483	0.0819393
1423645_a_at	Ddx5	13207	9.4463	6.22646	9.31681	2.33774e-05	8.74532	9.08012	1.2612	0.541328
1423651_at	Isca1	69046	6.99523	3.53052	11.0404	0.00117783	5.30486	3.77846	2.88067	0.0801283
1423662_at	Atp6ap2	70495	7.87242	2.84913	32.5209	0.000349183	7.95868	8.88745	1.90365	0.392011
1423672_at	Ttc30b	72421	4.00131	2.94659	2.07731	0.000102264	2.6234	2.69259	1.04913	0.732113
1423677_at	Fkbp9	27055	6.34287	3.47133	7.31851	1.12743e-07	3.48727	3.57486	1.06259	0.795546
1423684_at	Hnrpk	15387	9.48534	6.59622	7.4082	0.0038913	8.77601	8.44399	1.25877	0.682577
1423686_a_at	Prr13	66151	9.03983	6.38513	6.29717	0.00641271	10.3244	8.67676	3.13314	0.0483864
1423692_at	Ndufa8	68375	8.46355	3.80768	25.2091	0.000295507	8.19101	5.90346	4.88226	0.02769
1423694_at	Kctd10	330171	7.34729	4.53833	7.00778	0.00409285	5.34321	4.33225	2.01524	0.2107
1423701_at	Coasy	71743	3.94783	2.65073	2.45734	0.00497328	2.87719	2.56729	1.23962	0.413413
1423709_s_at	Farsb	23874	6.9983	4.24186	6.75727	0.00644439	7.79003	6.95487	1.78405	0.319
1423721_at	Tpm1	22003	6.24175	3.38625	7.23756	0.00249178	3.96895	3.94535	1.01649	0.975124
1423729_a_at	Rnf181	66510	6.19675	2.7077	11.2281	0.000895868	6.65442	5.1591	2.81926	0.0794914
1423732_at	Tram1	72265	8.6271	5.12382	11.3394	0.00112655	8.98704	8.1977	1.72828	0.355978
1423739_x_at	Aplp2	11804	9.44439	7.0242	5.35243	7.23687e-05	8.99921	7.88077	2.17112	0.0196783
1423747_a_at	Pdk1	228026	6.90929	3.34658	11.8163	0.00493625	6.49163	4.0392	5.4734	0.0250519
1423753_at	Bambi	68010	5.81536	3.74067	4.21251	0.00211674	4.36278	4.03319	1.25665	0.542705
1423754_at	Ifitm3	66141	10.4444	6.58375	14.5265	0.00324826	10.2975	9.34006	1.94181	0.369872
1423759_a_at	Tmco1	68944	7.22831	3.56815	12.642	0.00152355	6.99007	4.64159	5.09287	0.0165091
1423763_x_at	Rps28		12.632	7.5877	32.999	0.000502276	13.5875	12.311	2.42256	0.261301
1423771_at	Prkcdbp	109042	4.7589	2.57473	4.54465	8.36088e-07	2.92962	2.40549	1.43807	0.0829186
1423772_x_at	Slc25a5	11740	10.5778	6.69911	14.7094	0.000181623	10.6682	10.4701	1.14718	0.799972
1423781_at	Nae1		7.32405	3.71242	12.2238	0.0032834	6.85853	6.30324	1.46946	0.576592
1423782_at	Mobkl1b	232157	9.0366	5.2453	13.845	1.60616e-07	9.35258	9.48219	1.094	0.776325
1423785_at	Egln1	112405	7.47391	3.4038	16.7968	0.00161756	6.4858	4.70927	3.42599	0.0934392
1423792_a_at	Cmtm6	67213	10.9397	6.40188	23.2291	0.000354132	9.61531	10.6441	2.04025	0.296595
1423800_at	Dars	226414	4.93315	3.86682	2.09409	0.00237189	4.11956	3.94099	1.13176	0.526942
1423804_a_at	Idi1	319554	7.05968	3.39859	12.6502	0.00698458	5.09522	4.72971	1.28834	0.742963
1423811_at	Sf3a3	75062	5.23802	2.70823	5.77488	0.00758267	5.20406	3.65566	2.92494	0.0566691
1423832_at	Prkag2	108099	2.67939	4.02979	2.54983	7.11843e-07	2.86323	3.11476	1.19047	0.168159
1423838_s_at	2400003C14Rik	71955	6.8191	3.45286	10.3119	0.000263537	6.80893	7.62537	1.76105	0.251925
1423839_a_at	Btf3		9.00735	5.63401	10.3628	6.67085e-05	8.14758	8.3485	1.14943	0.747149
1423851_a_at	Tmem46	219134	2.70683	3.72921	2.03126	0.000259702	2.64966	2.87998	1.1731	0.285615
1423855_x_at	Rpl17		9.91446	7.48867	5.37323	0.000778829	10.2528	9.2631	1.98573	0.0894587
1423856_at	Popdc3	78977	2.68844	4.25368	2.95927	0.000793194	2.61658	2.78161	1.12119	0.651266
1423865_at	Slc44a1	100434	5.13884	3.4909	3.13386	0.000187221	3.98645	3.86699	1.08632	0.720074
1423883_at	Acsl1	14081	8.55427	5.60659	7.7151	0.00241186	8.27781	9.00247	1.65251	0.356481
1423898_a_at	Trip12	14897	8.296	4.30177	15.9362	0.00139769	8.60469	9.05605	1.36733	0.64888
1423911_at	Ppp2r5a		6.81501	4.45822	5.12228	0.000132448	5.79975	5.05191	1.67928	0.11537
1423919_at	BC023882	231123	7.01114	4.50978	5.66221	0.00982706	5.6581	6.51739	1.81415	0.289424
1423939_a_at	Yif1a	68090	7.15945	2.43677	26.4039	0.00395329	8.56523	6.41023	4.45367	0.114787
1423950_at	Kcnab3	16499	3.02884	4.1345	2.15198	7.62612e-06	3.13704	3.48558	1.27327	0.0527642
1423956_at	Smap1		7.37406	2.45669	30.2187	8.1251e-06	6.56763	6.26655	1.23207	0.696068
1423958_a_at	Ttc33	67515	6.08335	2.76638	9.96567	0.00215574	4.92388	3.2851	3.11401	0.0680775
1423976_at	4930453N24Rik	67609	6.05429	3.26337	6.92069	0.00420792	5.80029	4.32573	2.77899	0.0726094
1423979_a_at	Slc25a29	214663	3.3177	5.02693	3.26987	0.0053088	2.98372	3.63771	1.57351	0.199352
1423985_at	Gng5		10.1805	6.58052	12.1256	0.000705934	10.9572	9.86017	2.13917	0.193661
1423986_a_at	Scotin	66940	5.15259	2.63992	5.70677	0.00258321	6.21307	4.48891	3.30387	0.0160969
1423990_at	Rab28	100972	6.15597	3.94793	4.62049	0.00592983	5.61225	4.31173	2.46316	0.0573456
1423997_at	Csde1	229663	5.64025	2.65688	7.90831	0.00470615	4.82004	3.9101	1.87897	0.295187
1424000_a_at	Rps11	27207	12.5601	8.44273	17.3556	0.000290758	13.1299	11.7978	2.51779	0.1342
1424002_at	Pdcl3	68833	7.25696	5.02656	4.69263	0.00111946	6.64113	6.53961	1.0729	0.850583
1424008_a_at	Rbpms2	71973	7.17582	3.36074	14.0752	6.09047e-07	4.3483	3.38004	1.95648	0.0625741
1424015_at	Rab6ip1		8.16807	4.51873	12.5476	0.001696	7.31742	6.81784	1.4138	0.589915
1424017_a_at	Hint1	15254	12.6326	6.42046	74.1396	3.19466e-05	13.2129	12.2978	1.8857	0.400363
1424024_at	Mcfd2	193813	6.67262	3.6952	7.87574	2.46117e-05	5.77928	6.45501	1.5974	0.19112
1424029_at	Tspyl4	72480	4.81279	2.4945	4.98743	1.65342e-07	2.84901	2.40602	1.35942	0.122813
1424033_at	Sfrs7	225027	5.90644	3.70984	4.58398	0.00771934	4.09837	3.68054	1.33593	0.539352
1424039_at	Tmem66	67887	8.45194	5.01531	10.8276	2.43725e-06	9.47186	8.23779	2.35231	0.0191114
1424041_s_at	C1s		6.9106	3.84614	8.36559	5.26734e-06	3.7812	3.13331	1.56687	0.172418
1424042_at	Tmem5	216395	5.29235	2.94686	5.08233	0.000529298	5.17373	4.66939	1.41847	0.340402
1424071_s_at	BC018507	218333	7.72776	4.62461	8.59296	0.00594555	7.51308	6.84545	1.58846	0.471685
1424099_at	2310016C16Rik	69590	5.17443	3.6009	2.97634	0.000628784	3.65325	4.6196	1.95389	0.0120962
1424100_s_at	Cend1	57754	3.19902	4.53404	2.5228	0.000150536	3.28087	3.70294	1.33985	0.12061
1424104_at	Syf2	68592	8.87038	5.29565	11.9151	0.00098736	9.06162	8.16933	1.85612	0.300759
1424106_at	1200003C05Rik	104771	6.73221	2.89228	14.3196	0.00705696	4.66777	4.49437	1.12771	0.882149
1424119_at	Prkab1	19079	5.58247	4.21063	2.58801	0.00984579	5.85946	5.0868	1.70841	0.0890139
1424123_at	Flvcr2	217721	3.59883	2.55379	2.06342	0.00545727	2.70692	2.46296	1.18424	0.429862
1424131_at	Col6a3	12835	8.37239	2.64538	52.9664	7.14594e-08	5.35435	3.76572	3.00763	0.0225799
1424133_at	Tmem98	103743	4.11576	2.60473	2.85012	0.000170284	3.09518	2.73897	1.28006	0.246432
1424139_at	Rap1a	109905	10.9269	5.96889	31.0815	0.0009862	10.1548	10.131	1.01661	0.983947
1424147_at	Ahsa1	217737	6.67903	3.82467	7.23182	0.00247925	7.0506	6.23905	1.75509	0.289395
1424154_a_at	Isca2	74316	4.58741	2.79847	3.45561	0.00429939	4.43014	3.45239	1.96938	0.0646548
1424156_at	Rbl1	19650	6.05933	3.06053	7.99335	0.00736399	4.71962	3.22983	2.80848	0.11527
1424165_a_at	Sharpin	106025	6.72454	3.98944	6.65807	0.00330132	7.07701	6.24408	1.7813	0.274016
1424177_at	Tmem38a	74166	3.2948	4.90471	3.05232	0.00754854	3.55446	3.68802	1.097	0.787518
1424178_at	Tmem38a	74166	2.38815	4.13292	3.35143	3.54313e-05	2.39527	2.45749	1.04407	0.838782
1424225_at	Asb8	78541	2.36619	3.36992	2.00517	0.000294385	2.48975	2.45925	1.02137	0.885327
1424231_s_at	Exoc6		4.91629	2.7448	4.50488	0.000595164	3.87935	3.04801	1.77934	0.100498
1424236_at	Tbc1d10b	68449	5.74054	3.94246	3.47758	0.00418771	6.04461	5.04761	1.99586	0.060316
1424239_at	2310066E14Rik	75687	5.1452	3.45514	3.22669	0.00356681	3.68357	3.34552	1.26405	0.473348
1424240_at	Arfip2	76932	3.86341	2.6016	2.39795	0.00974545	3.02282	3.05195	1.0204	0.942416
1424247_at	Erc1	111173	4.2805	2.44124	3.57827	0.00946232	3.62279	2.95051	1.59358	0.25776
1424255_at	Supt5h	20924	8.319	5.12494	9.15183	0.000926643	8.23171	7.75076	1.39566	0.526433
1424269_a_at	Myl6		7.82607	4.67039	8.91159	0.00932492	7.42659	6.162	2.40259	0.215042
1424282_at	Pet112l	229487	3.13621	4.41772	2.43094	0.00131559	3.69138	3.56947	1.08817	0.699356
1424283_at	Jtb	23922	8.5835	4.25824	20.0463	0.00687245	9.6445	7.94092	3.25707	0.202641
1424291_at	Nup93	71805	5.21313	3.05727	4.45634	0.000673677	4.48441	4.1666	1.24644	0.521291
1424309_a_at	Mocs2	17434	7.88485	3.04031	28.7311	0.000237311	8.02846	5.93788	4.25919	0.0460679
1424311_at	0710008K08Rik	69225	7.45597	4.191	9.6129	0.00137436	8.31148	6.68196	3.09412	0.0532417
1424318_at	1110067D22Rik	216551	7.64198	3.0425	24.2427	0.000143292	4.98203	3.58449	2.63451	0.133318
1424324_at	Esco1	77805	6.74171	3.1084	12.409	0.0047302	6.10223	7.03678	1.91129	0.375939
1424343_a_at	Eif1a	13664	7.20579	4.40972	6.94548	0.00155537	7.1616	7.58586	1.34189	0.54659
1424346_at	Ppp6c	67857	4.82823	2.74907	4.22561	0.0059181	4.95263	3.29253	3.16039	0.0125128
1424347_at	Ppp6c	67857	6.41953	2.3684	16.5772	0.00558931	6.09681	4.67189	2.68499	0.239976
1424355_a_at	Sin3b	20467	5.4961	2.63364	7.27255	0.00666485	5.89228	4.71743	2.25769	0.183116
1424363_at	Mycbpap	104601	3.32133	4.37864	2.08104	0.00040283	3.29112	3.22448	1.04728	0.771864
1424365_at	1810037I17Rik	67704	7.87053	4.27928	12.0524	0.00472187	8.3036	6.30199	4.00445	0.0629459
1424373_at	Armcx3	71703	8.38486	4.33895	16.5174	0.00259431	8.47894	7.81863	1.58042	0.541815
1424386_at	Reep2	225362	3.00369	4.05072	2.06628	9.34861e-07	3.04865	3.06831	1.01372	0.889086
1424400_a_at	Aldh1l1		3.95284	2.52878	2.6834	0.00656308	3.55324	2.38827	2.24229	0.0117988
1424415_s_at	Spon1	233744	4.13914	2.86105	2.42516	0.00559583	3.06446	2.62261	1.35834	0.247944
1424422_s_at	Flad1; Lenep		3.25741	4.53619	2.42634	0.0037912	3.35936	3.45919	1.07165	0.780206
1424442_a_at	Pja2	224938	5.11377	2.59938	5.71358	0.00024358	4.06733	2.79575	2.41426	0.0216676
1424443_at	Hdgfrp3; Tm6sf1		7.78465	4.15116	12.4105	0.00150005	6.77275	5.68035	2.13229	0.236
1424450_at	Gprc5c		4.55617	2.61272	3.84625	6.59902e-10	3.35533	2.4956	1.81469	4.02024e-05
1424452_at	Sltm	66660	6.46966	3.6386	7.11599	0.00212005	5.96818	5.14533	1.7689	0.270203
1424455_at	Gprasp1	67298	5.60678	2.67462	7.63251	3.47201e-05	3.33906	2.61773	1.64871	0.168847
1424459_at	Lpcat1	210992	4.00418	5.74303	3.3377	0.00105895	4.08631	4.44682	1.28388	0.391812
1424463_at	2210010L05Rik	98682	10.3103	3.80916	90.5804	0.00333782	10.4378	7.81086	6.17717	0.151347
1424468_s_at	Phldb1	102693	6.14192	3.43451	6.53148	0.00970841	4.81213	5.99207	2.26568	0.181509
1424494_s_at	Flywch2	76917	2.65107	3.95151	2.46304	0.000332641	2.4826	2.56685	1.06014	0.761442
1424518_at	2310016F22Rik		2.74346	3.9991	2.38772	0.000951028	2.65244	2.8876	1.17704	0.433196
1424525_at	Grp	225642	4.05259	2.80186	2.37962	0.00358647	2.30902	2.43791	1.09346	0.710799
1424545_at	BC003965	214489	7.53336	2.89369	24.9276	0.000987105	7.87211	6.46222	2.65718	0.210385
1424559_at	Rpap2	231571	5.18412	2.91034	4.83591	2.42288e-08	3.27637	2.7397	1.45063	0.0365769
1424567_at	Tspan2	70747	4.30756	2.49545	3.51156	1.19528e-05	2.46953	2.47619	1.00463	0.981774
1424568_at	Tspan2	70747	6.06224	3.83116	4.69483	2.55844e-05	3.93718	3.63639	1.23182	0.432939
1424573_at	Tmed5	73130	7.9977	4.95533	8.23848	0.0028324	5.49722	7.09786	3.03279	0.0608193
1424574_at	Tmed5		9.25014	5.88321	10.3169	0.00181322	8.79683	8.95244	1.1139	0.856298
1424583_at	Farp2	227377	2.72682	3.93534	2.31101	0.00039037	2.74353	3.14251	1.31858	0.137277
1424591_at	5830433M19Rik	67770	6.02679	3.3891	6.22335	0.00574836	4.395	4.16592	1.17209	0.76922
1424594_at	Lgals7	16858	6.3103	2.48271	14.1978	0.000225247	5.45914	3.54908	3.75824	0.0223789
1424595_at	F11r	16456	6.14394	3.88542	4.78498	5.87762e-05	3.71097	4.27716	1.4806	0.178816
1424596_s_at	Lmcd1	30937	4.05704	2.41022	3.13142	4.31851e-05	2.82583	2.34819	1.39246	0.11356
1424602_s_at	Xrcc4		5.78089	3.96582	3.51876	0.00217497	4.84014	4.29861	1.45552	0.25948
1424615_at	Frag1	233575	6.4203	4.25322	4.49115	0.00283828	6.84489	5.39644	2.72916	0.0199361
1424619_at	Sf3b4		4.97421	3.05008	3.79509	0.0053862	4.80489	4.44748	1.28112	0.528087
1424621_at	Krcc1	57896	6.57552	4.0814	5.63381	0.00412572	4.9895	5.37898	1.30992	0.581937
1424627_at	Cst12	69362	2.30386	3.56322	2.39389	0.00498705	2.40148	2.49206	1.0648	0.804221
1424628_a_at	1500032D16Rik	78330	9.31513	5.5449	13.6444	0.00229215	10.6251	7.88289	6.69078	0.0103439
1424632_a_at	Rev3l	19714	7.37619	3.22212	17.8032	0.00990462	5.8999	6.23288	1.25961	0.802628
1424634_at	Tceal1	237052	3.75863	2.75028	2.01161	0.00644284	2.87688	2.54101	1.26214	0.274394
1424635_at	Eef1a1	13627	11.7633	10.2927	2.77144	0.00181648	11.5733	11.7789	1.15311	0.58522
1424639_a_at	Hmgcl	15356	5.23594	3.09864	4.39937	0.000814719	6.18932	5.10191	2.12492	0.0382023
1424650_at	Pdia5	72599	5.35938	3.0671	4.89831	2.04475e-05	3.21054	3.06055	1.10956	0.696987
1424671_at	Plekhf1	72287	4.90661	3.52192	2.61116	0.00404956	3.3593	3.46452	1.07566	0.787709
1424681_a_at	Psma5	26442	6.87853	3.93687	7.68297	0.000805404	6.51749	6.71214	1.14444	0.7767
1424684_at	Rab5c	19345	5.95663	3.21905	6.6695	0.000331614	5.84459	4.37256	2.77413	0.0181707
1424699_at	Ccdc136	232664	2.88612	4.13583	2.37794	0.00905828	2.98484	3.28983	1.23541	0.443157
1424719_a_at	Mapt	17762	2.49375	4.07328	2.98873	7.41951e-05	2.58131	2.90864	1.25469	0.272402
1424753_at	Nudt14	66174	2.96242	4.21848	2.38842	0.00227421	3.1442	3.20826	1.04541	0.845775
1424762_at	C1qtnf5; Mfrp		3.65724	2.24694	2.65792	1.75855e-08	2.15893	2.17219	1.00923	0.928824
1424770_at	Cald1	109624	4.76698	2.92152	3.59366	0.0035546	3.28691	3.66227	1.29716	0.465827
1424781_at	Reep3	28193	7.84187	3.65765	18.1793	0.00333761	8.25913	6.51393	3.35241	0.139199
1424782_at	Tmem77	67171	7.6008	3.69498	14.9889	0.00180998	7.21881	4.49394	6.611	0.0112646
1424796_at	1700054N08Rik	73420	2.39032	4.38494	3.9851	0.0038052	2.48881	2.91917	1.34756	0.443504
1424800_at	Enah	13800	8.25538	3.06482	36.5186	0.00211831	7.11771	6.80572	1.24142	0.8172
1424801_at	Enah	13800	5.3393	2.88487	5.48095	9.80554e-05	3.26479	2.79822	1.38182	0.32428
1424824_at	Slain1	105439	2.80702	3.81152	2.00624	1.50755e-05	3.2533	3.17431	1.05627	0.632232
1424847_at	Nefh		2.69804	3.70233	2.00595	0.00128518	2.7286	3.08144	1.27707	0.161476
1424850_at	Map3k1	26401	3.93953	2.87915	2.08548	0.00904029	3.20277	2.65653	1.46027	0.113378
1424855_at	Olah	99035	2.49884	3.53429	2.04975	0.00833117	3.1842	2.98646	1.14689	0.542356
1424867_a_at	Glyat	107146	2.78752	4.01215	2.33696	1.57756e-05	2.947	2.99861	1.03643	0.797841
1424870_at	Osbpl10		2.38835	3.83121	2.71859	0.00413179	2.41036	2.53367	1.08923	0.762672
1424873_at	Rnf2	19821	7.89995	3.74614	17.8	0.003497	7.10185	5.70474	2.63372	0.231723
1424878_at	Lrch4; Sap25		4.51574	6.1215	3.04357	0.00123107	4.43527	5.12553	1.61358	0.0886769
1424901_at	Gcnt3	72077	2.58053	4.04428	2.75824	4.5518e-06	2.86057	3.02442	1.12028	0.458495
1424902_at	Plxdc1	72324	6.09905	2.92447	9.02906	6.87301e-06	4.10381	2.8367	2.40679	0.0159182
1424909_at	Lrrc46	69297	2.50766	4.31099	3.49024	0.000620153	2.58018	2.71653	1.09912	0.739193
1424913_at	2310044G17Rik	217732	2.92152	4.31599	2.62891	6.00538e-06	3.04699	3.51559	1.38377	0.0369814
1424917_a_at	Wipi1	52639	2.90912	4.32136	2.66149	0.00312687	3.31728	3.80147	1.3988	0.216728
1424918_at	Tbc1d19	67249	5.63828	2.46156	9.04251	0.00542915	5.0235	2.89298	4.37877	0.0305123
1424943_at	LOC100044218	100044218	2.5787	3.70924	2.18941	0.00328627	2.96706	3.5685	1.51723	0.0626665
1424968_at	2210023G05Rik	72361	4.39496	3.05805	2.52609	0.000270494	3.57878	3.56895	1.00683	0.971956
1424977_at	4930418G15Rik	69312	2.67249	4.09822	2.6865	3.22435e-05	3.19503	3.4895	1.22643	0.242316
1424986_s_at	Fbxw7	50754	3.78424	2.72438	2.08473	0.00401366	3.39924	2.61626	1.72069	0.01452
1424988_at	Mylip	218203	7.6495	4.26023	10.4779	0.00308873	7.87892	7.02804	1.80361	0.361091
1425020_at	Ubxd4		8.69116	4.31206	20.8084	0.00200004	7.39601	7.3053	1.06489	0.936041
1425028_a_at	Tpm2	22004	8.07539	4.25958	14.0823	0.00248236	6.16793	3.90364	4.80416	0.0336727
1425029_a_at	Mboat2	67216	4.50134	2.78382	3.2887	0.00117045	3.45893	3.06529	1.31369	0.349931
1425031_at	Fktn	246179	3.21851	4.51461	2.45564	0.00621354	3.31505	3.28554	1.02066	0.939319
1425034_at	Slc17a2	218103	2.85906	4.02975	2.2512	0.000165134	3.06248	3.30013	1.17907	0.315012
1425075_at	Gatad2b	229542	3.45053	4.98564	2.89811	0.000589717	3.76931	3.72117	1.03393	0.8895
1425090_s_at	Kcnc4	99738	3.03739	4.5109	2.77696	2.33016e-05	2.60412	3.18081	1.49142	0.0290105
1425095_at	BC002059	213811	4.20034	2.86226	2.52814	0.00552085	3.01933	2.68496	1.26083	0.399329
1425099_a_at	Arntl	11865	5.54524	2.90234	6.24587	2.93801e-06	3.39949	3.04111	1.28199	0.356054
1425117_at	0610012D14Rik	68352	2.12244	3.58585	2.75759	0.000124402	2.12187	2.16561	1.03078	0.878026
1425167_a_at	Gngt1	14699	2.81826	3.93539	2.16914	0.000997364	3.21164	3.44685	1.17707	0.381568
1425183_a_at	Rpl4	67891	11.0401	7.91001	8.75476	8.36912e-07	11.4054	10.761	1.56311	0.133387
1425191_at	Ocel1	77090	2.65986	3.84962	2.28114	0.00196185	2.60556	2.67218	1.04726	0.827966
1425195_a_at	Acat2; Acat3		3.03736	5.91001	7.3241	1.83839e-07	4.52379	4.10946	1.33268	0.241659
1425201_a_at	Hyi	68180	2.87641	5.16583	4.88858	2.87648e-06	2.97631	3.54374	1.48188	0.0984336
1425212_a_at	Tnfrsf19	29820	2.77707	4.15593	2.60062	0.00521644	2.95024	3.74015	1.72897	0.0596346
1425231_a_at	Zfp46	22704	9.46156	4.06587	42.0984	8.00466e-06	7.33543	5.99012	2.54084	0.120887
1425241_a_at	Wsb1	78889	8.95275	5.59421	10.257	0.00401412	7.87842	9.57938	3.25118	0.0825628
1425249_a_at	Tyro3		2.67165	4.66213	3.9737	0.00187107	2.79052	3.1621	1.29377	0.468709
1425267_a_at	Pear1	73182	6.59047	3.81522	6.84596	0.000700609	5.79568	4.3386	2.74551	0.0305308
1425309_at	Catsper2	212670	3.2425	5.03525	3.46475	0.00164106	3.22895	3.71731	1.40285	0.286412
1425313_at	Carf	241066	2.6002	3.71746	2.16934	5.81647e-05	2.7945	3.14319	1.2734	0.0975638
1425314_at	Gpr98	110789	2.77806	3.8876	2.15777	0.00327006	2.75158	2.89516	1.10464	0.637863
1425317_x_at	Stk31	77485	2.53154	3.59321	2.08734	8.65019e-05	2.69237	3.0095	1.24585	0.123504
1425328_at	BC008163	230789	7.69019	4.86001	7.11161	5.88127e-05	7.29866	7.27953	1.01335	0.97047
1425332_at	Zfp106	20402	6.94775	4.15417	6.93351	0.00159769	6.36714	5.98954	1.29918	0.592048
1425336_x_at	H2-K1	14972	7.92259	2.38114	46.5738	0.000267219	8.70489	6.94677	3.38257	0.138521
1425340_a_at	Ptpra	19262	5.25115	3.44637	3.49374	0.00235701	5.15067	3.99878	2.22206	0.0226003
1425341_at	Kcnk3	16527	2.52967	4.39143	3.63452	2.87715e-05	2.65379	2.89499	1.18197	0.45501
1425388_a_at	Tpk1	29807	3.50206	2.40325	2.14178	0.000120581	3.07265	2.31069	1.69579	0.00154501
1425395_at	Adam26a; Adam26b		2.44441	4.74344	4.92127	0.000138443	2.52918	3.12635	1.51275	0.194997
1425426_a_at	Mef2a		2.5582	4.41049	3.61073	1.2165e-05	2.89774	3.00765	1.07916	0.713265
1425427_at	AF067061		2.76911	4.32538	2.94092	0.00029849	2.89341	3.26756	1.29607	0.261444
1425436_x_at	Klra3; Klra9		6.49089	2.68732	13.9633	0.00491336	6.22463	5.42986	1.7348	0.472879
1425443_at	Tcfap2d	226896	2.70287	4.50677	3.49163	9.06736e-07	2.75251	3.09356	1.26668	0.168585
1425450_at	Chi3l4	104183	2.75999	4.27328	2.8546	0.00174592	2.83943	3.29955	1.37565	0.238853
1425458_a_at	Grb10	14783	7.29506	3.56927	13.2305	0.000474167	6.36434	4.89977	2.75981	0.0853791
1425462_at	Fbxw11	103583	7.29605	5.22721	4.1955	0.00187291	5.94567	6.31705	1.2936	0.485799
1425466_at	Senp2	75826	2.94172	4.34812	2.65075	0.00369422	3.17259	3.03532	1.09982	0.726429
1425476_at	Col4a5	12830	5.74818	3.00039	6.71687	9.11221e-07	2.69158	2.69691	1.0037	0.988472
1425482_s_at	Ankmy2	217473	4.23541	2.88533	2.54926	0.00264939	3.25019	2.84313	1.32598	0.265772
1425486_s_at	Mtmr6	219135	7.67657	3.85646	14.1243	0.000277649	7.79221	8.28717	1.40929	0.538092
1425487_at	Slu7	193116	2.56525	3.9059	2.53266	0.00301003	2.60113	2.74115	1.10192	0.700795
1425492_at	Bmpr1a	12166	6.71635	3.60139	8.66353	0.000165288	4.82671	3.83513	1.98835	0.121163
1425495_at	Zfp62	22720	6.10956	4.20152	3.753	0.00861891	3.2846	4.41024	2.182	0.0703267
1425528_at	Prrx1	18933	6.41388	2.51407	14.9265	0.000421227	3.39261	4.25786	1.82166	0.314781
1425539_a_at	Rtn3	20168	5.91789	3.94388	3.92858	0.00394177	5.9869	5.80571	1.13382	0.744197
1425545_x_at	H2-D1	14964	8.20818	4.65317	11.7534	0.000680465	8.76506	7.20708	2.9444	0.0658667
1425558_at	Klc3	232943	3.32135	5.2866	3.9048	0.000113453	3.57535	4.01091	1.35244	0.258189
1425560_a_at	S100a16	67860	7.80978	5.68774	4.35309	4.61446e-05	5.79046	5.83725	1.03296	0.901975
1425562_s_at	Trnt1	70047	6.44659	4.26085	4.54962	0.00731276	5.22444	6.33495	2.15922	0.107354
1425564_at	Rest	19712	2.46317	3.57456	2.16054	9.61036e-05	2.44564	2.85941	1.33216	0.06057
1425567_a_at	Anxa5	11747	9.67979	7.57712	4.29504	0.00230695	9.59474	9.03251	1.47656	0.314196
1425568_a_at	Tmem33	67878	8.33996	3.71772	24.6283	5.9113e-06	7.42774	8.5608	2.19323	0.119105
1425582_a_at	Emcn	59308	5.39352	2.87228	5.74073	2.81553e-05	3.61819	2.73684	1.8421	0.0518738
1425611_a_at	Cux1	13047	2.761	3.78741	2.03696	0.00107487	2.86098	3.08375	1.16698	0.371149
1425613_at	Pcdha11	12942	2.86267	4.07515	2.31736	0.00528854	2.88197	3.74287	1.81617	0.0223753
1425614_x_at	LOC100045864	100045864	7.09396	3.15904	15.2943	2.43739e-07	2.79135	2.90473	1.08176	0.81549
1425616_a_at	Ccdc23	69216	6.73093	2.99947	13.2826	0.000345807	6.57558	5.02024	2.93904	0.0615212
1425626_at	Gstm1		4.11349	2.39073	3.30068	1.39402e-11	2.45035	2.32531	1.09054	0.315094
1425627_x_at	Gstm1		4.47035	2.3782	4.26382	3.06392e-09	3.1204	2.33142	1.72786	0.000597255
1425660_at	Btbd3	228662	4.528	2.54337	3.95762	0.000430505	2.45701	2.53219	1.0535	0.862469
1425666_at	Zic5		2.36256	3.54793	2.27421	6.59024e-05	2.40244	2.52976	1.09226	0.561644
1425667_at	Acot11	329910	2.55163	3.70467	2.22382	0.00730293	2.57178	2.639	1.04769	0.849007
1425711_a_at	Akt1		2.52469	3.93658	2.66085	1.99352e-06	2.73622	2.66066	1.05377	0.705983
1425718_a_at	Ivns1abp	117198	6.96753	3.31747	12.5539	0.00432874	5.77215	5.48624	1.21917	0.783225
1425742_a_at	Tsc22d1	21807	10.7633	6.12396	24.9224	0.000963204	9.2014	8.55912	1.5608	0.561631
1425754_a_at	Btn1a1	12231	2.73116	3.8707	2.2031	1.65569e-06	2.91626	2.98368	1.04784	0.672898
1425775_at	LOC100044276	100044276	2.71422	3.85445	2.20415	1.34167e-06	2.91604	2.96604	1.03527	0.750731
1425780_a_at	Tmem167	66074	6.67451	3.15651	11.4557	0.00887786	6.84498	5.83801	2.00968	0.368192
1425797_a_at	Syk	20963	3.10787	5.21642	4.31259	0.0044108	4.79692	4.39695	1.31949	0.508092
1425803_a_at	Mbd2	17191	3.11571	4.68027	2.95788	0.00681211	3.53816	3.93685	1.31831	0.404086
1425809_at	Fabp4	11770	3.95144	2.43068	2.86942	0.00228556	2.78098	2.36226	1.33674	0.299836
1425812_a_at	Cacna1b	12287	2.45752	4.21251	3.37526	7.72945e-07	2.52393	2.54034	1.01144	0.943921
1425814_a_at	Calcrl	54598	7.3694	4.50919	7.26121	0.000264401	5.25377	3.93566	2.49339	0.0358944
1425815_a_at	Hmmr	15366	7.9108	4.77621	8.78227	0.00123705	5.80269	7.21212	2.65631	0.0759869
1425836_a_at	Limk1	16885	3.10935	4.9061	3.47436	0.000428203	2.87177	3.92328	2.0727	0.0128141
1425861_x_at	Cacna2d1	12293	2.59597	3.85465	2.39277	2.98597e-05	2.7568	2.91081	1.11266	0.48142
1425870_a_at	Kcnip2	80906	2.71897	4.29777	2.98721	1.72572e-06	3.4141	3.28419	1.09423	0.558956
1425892_a_at	Pnoc	18155	2.65169	3.90412	2.38244	0.000150867	2.57227	3.00763	1.35225	0.0897234
1425896_a_at	Fbn1	14118	4.84463	2.49856	5.08439	0.00125755	3.34995	3.25979	1.06449	0.875219
1425914_a_at	Armcx1	78248	5.50717	3.17093	5.04982	0.000140912	3.44258	2.86764	1.48962	0.219313
1425959_x_at	Klra1; Klra12; Klra13; Klra15; Klra16; Klra18; Klra20; Klra21; Klra22; Klra23; Klra33; Klra4; Klra8		2.69426	4.06426	2.58469	3.32843e-06	2.90368	3.18661	1.21667	0.168673
1425963_at	Cabp7	192650	2.58352	4.2003	3.0669	0.00536942	2.55534	2.64535	1.06438	0.849327
1425977_a_at	Slk	20874	4.52332	3.15958	2.57352	0.00440902	3.34043	3.34326	1.00197	0.994179
1425979_a_at	Fbf1	217335	6.3967	3.98143	5.33417	0.00116893	5.69936	5.02602	1.59476	0.257726
1425981_a_at	Rbl2		3.36243	4.495	2.19249	0.000826475	3.59489	3.87805	1.21686	0.291
1425995_s_at	Wt1		2.73279	4.05438	2.49941	0.00187133	2.84754	3.24742	1.3194	0.244784
1425998_at	Sytl4	27359	2.71977	4.43577	3.28524	5.09948e-06	2.86258	3.20195	1.26521	0.199626
1426007_a_at	Ubxd3	212190	2.70574	5.83735	8.7641	1.71187e-05	2.82158	3.67283	1.80406	0.110774
1426031_a_at	Nfatc2	18019	2.72302	3.91548	2.28543	0.00355516	2.72172	2.80644	1.06048	0.797852
1426042_at	Fgd4	224014	2.8082	3.83722	2.04064	2.03015e-05	2.89822	3.04453	1.10673	0.40026
1426063_a_at	Gem	14579	4.27443	3.01878	2.38775	4.50327e-07	2.7737	2.83669	1.04463	0.696342
1426064_at	Cyp3a44	337924	2.87739	3.88382	2.00893	0.00136322	2.96837	3.47556	1.42128	0.0509555
1426106_a_at	Syt6	54524	2.73625	4.82325	4.24864	0.00116319	2.75609	3.36348	1.52351	0.23776
1426119_at	Tyms-ps	22172	2.60373	3.64475	2.05769	0.00033357	2.88817	3.37106	1.39754	0.0385832
1426124_a_at	Clk1	12747	7.91586	4.5484	10.3207	0.00193457	7.93228	7.4215	1.42482	0.556775
1426129_at	Brms1	107392	4.41559	5.60703	2.28381	0.00810384	4.49715	4.60823	1.08004	0.764439
1426134_at	Trdn	76757	2.63339	4.37543	3.34509	2.5398e-08	2.91225	3.16863	1.19448	0.180206
1426142_a_at	Trdn	76757	2.94417	4.08598	2.20658	0.00676647	3.01744	3.27499	1.19545	0.458989
1426150_at	Gipc3	209047	2.75368	3.94705	2.28686	0.00569907	2.71403	3.02086	1.23699	0.388143
1426151_a_at	Stx3	20908	3.37617	5.07647	3.24969	7.30283e-05	3.07103	3.74301	1.59326	0.0428249
1426185_at	Cacna2d2	56808	2.43415	3.83366	2.63812	8.44506e-05	2.67086	2.95995	1.22187	0.279048
1426191_a_at	Bcl2l1	12048	2.64233	3.68063	2.05381	0.00643085	2.92248	3.39541	1.38793	0.139467
1426204_a_at	Oprl1	18389	2.94438	4.17433	2.34559	4.1105e-06	3.28556	3.55121	1.20218	0.15665
1426205_at	Ppp1cb		7.25371	4.51563	6.67178	0.00140595	5.06672	5.83941	1.70845	0.261667
1426209_at	Strn4	97387	5.69682	3.57944	4.33904	0.001086	4.94716	3.99991	1.9282	0.0734554
1426212_s_at	Tmem161a	234371	6.72958	4.94131	3.45401	0.00643272	5.83321	5.46925	1.28695	0.500449
1426219_at	Scp2	20280	7.33663	3.5373	13.9223	0.00613946	8.0269	5.47603	5.85986	0.0329989
1426224_x_at	Cmtm2a	73381	2.56089	4.07699	2.86017	1.05625e-06	2.81393	3.05529	1.18211	0.248013
1426229_s_at	Kras	16653	2.64346	3.92382	2.429	1.74381e-07	2.83623	2.98866	1.11144	0.329852
1426234_s_at	BC002199	211556	6.37388	3.7623	6.11172	0.00780625	6.08575	5.21891	1.82367	0.289147
1426236_a_at	Glul	14645	8.31446	4.29159	16.2556	0.000225996	9.84164	8.51211	2.51321	0.118073
1426242_at	Polr2a	20020	4.89477	2.69794	4.58473	0.000631587	5.56551	4.79039	1.71133	0.13058
1426245_s_at	Mapre2	212307	6.38668	3.94519	5.43203	0.00291362	6.57041	5.56999	2.00058	0.139387
1426248_at	Stk24	223255	6.08429	3.4676	6.13339	0.00168833	5.30272	3.72195	2.9913	0.0244953
1426251_at	Cpz	242939	2.36196	3.59978	2.35842	0.00035333	2.48133	2.99382	1.42651	0.0636545
1426269_at	Vamp7	20955	7.55236	3.39523	17.841	0.00708705	7.13623	4.87653	4.78892	0.0848962
1426281_at	Catsper1	225865	2.4523	3.86384	2.66022	0.000246753	2.69008	2.6524	1.02646	0.897507
1426282_at	Hnt	235106	2.93237	4.14759	2.32176	0.000362977	2.91839	3.02959	1.08013	0.67101
1426285_at	Lama2	16773	7.62485	4.05826	11.8481	0.00529923	5.08888	3.9154	2.25555	0.267306
1426303_at	B4galt7	218271	2.58061	3.92236	2.53457	1.78776e-06	2.87302	3.01096	1.10034	0.467328
1426342_at	Stt3b	68292	8.02426	3.55583	22.1377	0.001922	8.44901	6.16776	4.86098	0.0568446
1426355_a_at	6330578E17Rik	76178	7.5278	3.63782	14.8252	0.00384599	8.39609	6.95222	2.7205	0.193734
1426364_at	Mrrf	67871	6.17763	2.93507	9.46475	0.00950586	5.46875	4.44447	2.03394	0.326598
1426372_a_at	Bet1l	54399	4.38422	6.75216	5.16204	0.00149315	4.86416	5.16132	1.22873	0.615947
1426382_at	Ppm1b	19043	7.11511	2.86329	19.0513	0.000740438	6.58551	4.51705	4.19439	0.0446152
1426388_s_at	Ryk	20187	5.08556	3.35632	3.31553	0.000707671	4.21362	3.34388	1.82734	0.0376221
1426389_at	Camk1d	227541	2.62689	4.14956	2.87322	0.000112497	3.15852	2.72543	1.35013	0.150228
1426390_a_at	Arf1	11840	9.12548	6.92021	4.61161	0.000866562	8.9689	9.46017	1.40569	0.347887
1426392_a_at	Actr3	74117	11.1427	7.84585	9.82794	0.00143864	10.4875	11.811	2.50284	0.116355
1426407_at	Cugbp1	13046	9.00707	4.07498	30.5286	0.00205762	8.08241	8.07082	1.00807	0.992759
1426419_at	Rbm26	74213	6.18752	3.6156	5.94603	0.0066793	4.79974	4.84803	1.03404	0.95044
1426424_at	Sugt1	67955	6.35247	3.59441	6.76485	0.000245766	6.00168	4.95315	2.06842	0.076835
1426439_at	Ddx3y	26900	2.87772	4.05048	2.25443	0.000225952	3.03493	3.34204	1.23722	0.210855
1426440_at	Dhrs7	66375	6.32491	3.15173	9.02033	0.000193381	6.40751	4.85135	2.9407	0.0227787
1426448_at	Pja1	18744	6.26754	3.9768	4.89307	0.00913316	4.99205	3.52787	2.75907	0.0532401
1426459_s_at	AW549877	106064	5.33501	2.51891	7.04258	0.00963258	4.78962	3.46294	2.50825	0.149555
1426476_at	Rasa1	218397	7.51275	2.93361	23.9033	0.00361483	6.56347	5.85676	1.63208	0.579841
1426479_a_at	Cnpy3	72029	3.19213	4.52457	2.5183	0.00964891	3.71245	3.15863	1.46796	0.201343
1426481_at	Klhl22	224023	4.82557	3.68919	2.19829	0.00551135	3.97876	3.6487	1.25707	0.32853
1426483_at	Prkrir	72981	6.46053	3.2515	9.24729	0.00652056	6.22205	5.39283	1.77672	0.394704
1426486_at	Ubxd2	67812	7.21413	3.85866	10.2352	0.00136825	7.87859	9.22815	2.54834	0.113774
1426487_a_at	Rbbp6	19647	6.22363	3.74269	5.58262	0.00936387	5.6958	6.56626	1.82825	0.276028
1426512_at	Olfm3	229759	2.51815	3.79717	2.42673	8.5641e-05	2.76829	2.97263	1.15216	0.400481
1426520_at	Btg4	56057	4.14423	5.36641	2.33298	0.00767973	4.09543	4.40926	1.24301	0.408656
1426522_at	Hadhb		6.54717	3.28605	9.58722	0.00352309	6.30817	3.8884	5.35087	0.0127681
1426524_at	Gnpda2	67980	5.81078	3.01257	6.95578	0.00586937	4.99692	2.7452	4.76249	0.0118413
1426558_x_at	0610010B08Rik		6.05312	3.19813	7.23498	0.000171242	4.55546	3.7214	1.7827	0.15441
1426563_at	Zfp553	233887	2.7778	4.69795	3.78463	6.43205e-05	3.62566	3.90027	1.20966	0.440077
1426576_at	Sgms1	208449	3.43755	4.66101	2.33506	0.00600734	3.9297	4.16272	1.17529	0.524088
1426583_at	Atf2	11909	6.39366	3.77397	6.14618	0.0010548	4.79139	4.75611	1.02475	0.95525
1426593_a_at	Fbxo22	71999	10.2083	3.25335	124.061	0.0001472	9.17423	7.89665	2.42432	0.357366
1426606_at	Crtac1	72832	2.75556	3.78058	2.035	0.00143538	2.79181	3.03109	1.1804	0.352073
1426615_s_at	Ndrg4	234593	5.85624	2.54247	9.94359	0.000195688	4.35354	2.97957	2.59183	0.0506055
1426619_at	Aim2	383619	3.17226	4.25386	2.11638	0.000583353	3.83424	3.38896	1.36157	0.078182
1426638_at	Six3	20473	2.50714	3.51146	2.006	0.00654527	2.50463	2.95139	1.36297	0.149476
1426642_at	Fn1	14268	8.85993	3.7608	34.2761	3.12002e-08	9.36429	9.71492	1.27512	0.529485
1426645_at	Hsp90aa1	15519	8.54262	3.53876	32.0857	0.00166452	8.78526	8.19916	1.50119	0.643684
1426646_at	9130011J15Rik	66818	5.73335	2.64212	8.52225	0.00564396	7.49918	5.51596	3.95375	0.0386143
1426650_at	Myh8	17885	2.68469	4.21795	2.89439	2.96185e-07	2.72315	3.06933	1.27119	0.0811575
1426670_at	Agrn	11603	5.12759	2.80005	5.01947	0.000830976	3.77256	2.72541	2.06644	0.0645667
1426671_a_at	Rbm39	170791	8.4579	5.2314	9.35998	0.00315367	6.81617	7.53321	1.64381	0.419074
1426677_at	Flna	192176	6.31436	3.7998	5.71422	1.36259e-05	6.53895	5.82089	1.64496	0.0895376
1426682_at	LOC100046343	100046343	9.86987	3.52614	81.218	0.00129534	9.11329	6.80383	4.95698	0.147828
1426699_at	AU040320	100317	2.92826	4.51645	3.0067	0.00285662	2.64385	3.51759	1.83241	0.0509934
1426702_at	4632419K20Rik	74349	2.80264	5.04408	4.72868	1.00492e-06	2.91806	3.05827	1.10207	0.644501
1426705_s_at	Iars	105148	7.7707	4.54836	9.33294	2.13637e-05	7.87322	8.76308	1.85299	0.111212
1426708_at	Antxr2	71914	8.18837	3.09656	34.1025	0.00321786	9.78498	9.91916	1.09747	0.923295
1426709_a_at	Usp33	170822	6.98679	4.24375	6.6948	0.0015508	4.24124	4.43781	1.14597	0.775064
1426711_at	Tmco3	234076	2.78665	4.23047	2.7204	0.00255077	3.13933	3.59092	1.36755	0.246678
1426712_at	Slc6a15	103098	2.7315	3.75763	2.03655	0.000125295	2.89382	3.27247	1.30012	0.068483
1426714_at	Slc46a1	52466	3.00659	4.54462	2.90399	0.00346934	3.04533	3.55489	1.42361	0.238099
1426725_s_at	Ets1	23871	6.91018	4.19139	6.58323	0.00367664	4.98105	5.47917	1.41237	0.512574
1426729_at	2900046G09Rik	78408	3.34259	4.66489	2.50065	0.00758662	3.44496	3.77804	1.2597	0.416675
1426731_at	Des	13346	2.68585	4.13253	2.72579	0.000385226	2.57438	2.8824	1.23801	0.330112
1426733_at	Itpk1	217837	4.88936	3.4256	2.75825	0.00395477	3.72832	3.56584	1.11921	0.693409
1426766_at	6330403K07Rik	103712	4.2169	2.70757	2.84676	1.75548e-12	2.45381	2.56744	1.08194	0.248788
1426770_at	Pex5	19305	2.54615	4.24691	3.25073	0.00584025	2.90927	3.87003	1.94633	0.0668932
1426774_at	Parp12	243771	6.40255	3.29424	8.6237	0.000722068	5.53511	3.98001	2.93854	0.03892
1426775_s_at	Scamp1	107767	5.81787	2.84327	7.86039	0.0054942	5.75713	4.03243	3.30511	0.0585035
1426776_at	Wasl	73178	6.79235	2.82544	15.6372	5.09144e-05	5.19349	4.03417	2.23351	0.11558
1426778_at	Dag1	13138	8.36489	5.46999	7.43794	0.00378365	7.32762	5.44023	3.69966	0.0275731
1426782_at	Gpr125	70693	5.04534	3.5744	2.77202	0.000118033	3.4082	3.44069	1.02277	0.909292
1426788_a_at	Ssrp1	20833	6.15436	3.54051	6.12135	0.00105332	6.25433	4.95664	2.45836	0.0480967
1426789_s_at	Ssrp1	20833	7.1231	3.28962	14.2559	4.91349e-05	7.27747	5.42063	3.62214	0.0124103
1426799_at	Rab8b	235442	7.49986	3.89655	12.1536	0.00221729	8.34873	9.86659	2.86365	0.117242
1426801_at	Sept8	20362	5.77755	4.36398	2.66397	0.00452354	4.42758	3.64967	1.71465	0.0646412
1426803_at	Rbm26	74213	4.41438	2.81976	3.02016	5.77295e-07	2.80209	2.82788	1.01803	0.901327
1426808_at	Lgals3	16854	9.44261	5.56648	14.6836	0.00071862	11.8971	12.2749	1.29932	0.672808
1426809_at	C430004E15Rik	97031	3.51783	5.18423	3.17423	0.000682442	3.48473	3.88829	1.32277	0.29652
1426811_at	Ppp2r5b	225849	3.33846	4.97064	3.09983	0.00191759	3.09233	3.80256	1.63607	0.100636
1426819_at	LOC100048439	100048439	8.2588	3.514	26.8118	5.33932e-05	6.81668	6.93877	1.08831	0.887059
1426820_at	2610507B11Rik	72503	8.04413	4.83269	9.26275	0.000911169	8.5759	6.87872	3.24268	0.033829
1426825_at	Fmnl3	22379	4.5389	2.77379	3.399	0.00015425	3.30144	2.6463	1.57477	0.0717847
1426827_at	Ythdc1	231386	6.55745	3.34392	9.27617	0.00801259	3.5683	4.06476	1.41074	0.619548
1426829_at	Uimc1	20184	7.76034	4.35487	10.5962	0.0003747	7.76392	6.43032	2.52032	0.0798014
1426830_a_at	Ahcyl1	229709	6.17703	3.60623	5.94138	0.00197097	5.62473	4.76399	1.81597	0.202279
1426832_at	Ddx26b	236790	7.09979	4.47831	6.1538	0.00141683	5.39815	4.55009	1.80008	0.200566
1426840_at	Ythdf3	229096	6.72292	3.35392	10.3317	0.00107552	6.18492	4.6201	2.9584	0.0635731
1426851_a_at	Nov	18133	6.54159	3.83807	6.51389	8.37098e-06	4.24957	4.17965	1.04966	0.869043
1426852_x_at	Nov	18133	6.91389	3.6669	9.49387	5.42491e-06	4.74084	4.54892	1.14228	0.69776
1426854_a_at	Set		8.45163	4.1038	20.3623	3.27076e-06	9.03342	8.16412	1.82678	0.181565
1426877_a_at	Pbrm1	66923	7.93976	4.73252	9.23584	0.00383673	6.74782	6.80663	1.0416	0.947782
1426897_at	Rcc2	108911	2.49948	3.96969	2.77062	0.000422534	2.70931	2.75815	1.03443	0.879028
1426900_at	Jmjd1c	108829	9.55099	4.01613	46.3616	3.66903e-05	7.73021	9.14568	2.66747	0.155069
1426904_s_at	Dnajc10		6.0655	3.24217	7.07795	0.000856111	5.26743	4.6908	1.49136	0.388095
1426906_at	Ifi203	15950	10.1249	4.97622	35.4742	0.00825187	11.3028	9.4416	3.63297	0.253276
1426912_at	Rfwd2		4.82127	2.9416	3.67993	0.00242271	5.12117	4.00274	2.1711	0.0327689
1426919_at	Itgb1	16412	2.58708	3.96925	2.6066	1.24759e-06	2.77864	3.16495	1.30705	0.051391
1426929_at	Brunol4		2.73105	5.8897	8.92993	1.88406e-07	3.30379	4.1284	1.77106	0.0406872
1426933_at	Oxsr1	108737	3.78758	2.71426	2.10428	0.00898735	2.80252	2.60078	1.15008	0.553217
1426936_at	BC005512		2.66708	4.69831	4.08753	0.00939888	4.47061	2.96834	2.83287	0.0279594
1426937_at	6330406I15Rik	70717	5.85145	4.20646	3.12745	0.00536905	4.18753	4.11498	1.05158	0.88034
1426940_at	Sidt2	214597	5.37649	3.46111	3.77215	0.000564654	5.81837	5.43702	1.30256	0.379731
1426964_at	3110003A17Rik	73112	8.93095	4.68877	18.9245	0.000558494	9.07441	9.9867	1.88203	0.342921
1426972_at	Sec24d	69608	5.36469	2.43696	7.60912	0.00205865	5.44433	4.34703	2.13954	0.157429
1426977_at	Usp47	74996	6.89036	3.8651	8.14127	0.00310687	6.54472	5.76022	1.7225	0.346154
1426981_at	Pcsk6	18553	4.43589	3.03941	2.63258	0.000423106	2.54077	2.48499	1.03942	0.854819
1426982_at	Flywch1	224613	4.16902	2.61577	2.93476	5.76318e-06	2.82965	2.61507	1.16037	0.369784
1426985_s_at	2810485I05Rik	72826	5.97411	3.48088	5.63036	0.00678056	5.5486	3.62557	3.7922	0.0172107
1426994_at	Phlpp	98432	6.06305	3.19365	7.30765	0.000918772	5.03279	4.48362	1.46324	0.421629
1426997_at	Thra		4.73338	3.07594	3.15457	1.67824e-05	3.70648	2.91021	1.73661	0.00755397
1426999_at	Zc3h14	75553	6.93473	3.11309	14.1392	0.000282882	4.81704	5.90412	2.12444	0.18428
1427009_at	Lama5	16776	2.39156	3.79606	2.64727	0.00977761	2.38746	2.63245	1.18508	0.586758
1427040_at	Mdfic	16543	9.5865	3.41378	72.1397	7.8997e-05	8.94729	6.80568	4.41252	0.0741698
1427042_at	Mal2	105853	2.62333	3.69896	2.10765	5.61247e-07	2.76449	2.93121	1.1225	0.241222
1427053_at	Abi3bp	320712	6.76877	3.84084	7.61018	0.000246498	2.98132	4.5402	2.94625	0.0163757
1427054_s_at	Abi3bp	320712	7.67012	3.49146	18.1093	0.0015539	4.83462	6.42258	3.00624	0.139348
1427060_at	Mapk3	26417	5.32355	3.09736	4.67895	8.32856e-05	4.22825	3.57869	1.56869	0.130795
1427061_at	Rbbp8	225182	6.33337	2.95824	10.3757	2.01433e-05	7.34974	8.49172	2.20684	0.0532635
1427086_at	Slit3	20564	6.45418	3.72673	6.62281	0.000456496	4.10326	3.42704	1.59794	0.26637
1427113_s_at	Ttl	69737	7.00173	4.57761	5.36701	0.00889174	6.34708	5.76952	1.49232	0.452654
1427118_at	5430421N21Rik	100126226	3.04733	4.05298	2.00786	0.00255211	2.97369	3.12269	1.1088	0.578648
1427120_at	Zfp26	22688	5.01061	2.94216	4.19434	0.00710493	4.77399	3.35166	2.68019	0.0325464
1427122_at	Copg2as2	54158	2.81939	4.27668	2.74591	1.62256e-07	2.89804	3.23666	1.26454	0.0635736
1427126_at	Hspa1b	15511	12.8035	8.69185	17.2869	0.00187095	11.7554	10.6358	2.17286	0.293794
1427127_x_at	Hspa1b	15511	13.0234	10.2466	6.85301	0.00413522	11.9336	11.1625	1.7065	0.331337
1427129_a_at	Hnrnpr	74326	8.22147	4.21436	16.079	0.00868203	7.10114	5.25554	3.59403	0.152158
1427131_s_at	Lrrc58		8.09221	4.58438	11.3753	0.000184507	5.80016	6.82546	2.03538	0.156891
1427137_at	Ces5	234673	2.68221	3.9997	2.49232	0.000108359	2.7174	2.78359	1.04695	0.794112
1427141_at	2700099C18Rik	77022	2.97041	4.05123	2.11523	1.40181e-06	2.89986	3.0508	1.11029	0.318169
1427151_at	Qser1	99003	5.82196	3.96671	3.61814	0.0087676	3.89543	3.16987	1.65354	0.221696
1427157_at	Ccdc85a	216613	7.08333	3.61987	11.0307	1.51273e-07	3.27187	3.05841	1.15947	0.607946
1427170_at	Psma8	73677	2.62134	4.04308	2.6791	0.00444235	2.96295	3.10231	1.10142	0.731657
1427174_at	RP23-376N23.4; RP23-442I10.2		6.31084	3.98093	5.02772	0.000920815	4.30043	3.28807	2.0172	0.0765007
1427175_at	AI428936	233066	3.89452	4.91123	2.02331	0.00167734	3.74948	4.3551	1.52163	0.0262397
1427215_at	Acsm2	233799	2.52596	3.79224	2.4054	0.00191795	2.76819	3.17852	1.32899	0.215211
1427217_at	Zfp455	218311	2.63263	4.27154	3.1143	4.02983e-07	2.8264	3.11966	1.2254	0.169488
1427220_a_at	Svs5	20944	2.54311	4.88229	5.06015	2.04506e-05	2.95193	3.56294	1.52732	0.129539
1427233_at	Tshz1	110796	7.13029	2.74569	20.8879	0.000680177	6.73392	5.25182	2.79356	0.149628
1427235_at	Utx	22289	5.05359	3.2661	3.45213	0.00150015	3.91155	3.3246	1.50207	0.196934
1427249_x_at	Mup3	17842	2.6872	4.01976	2.51848	3.67876e-08	2.91476	3.10814	1.14344	0.195437
1427250_at	Atp2a2	11938	9.85969	5.8081	16.5825	0.000530817	9.5653	9.4811	1.0601	0.925841
1427269_at	Sfrs11	69207	8.19457	4.95517	9.444	0.00027062	7.40847	7.74334	1.26126	0.621876
1427278_at	Clip4	78785	2.35946	5.52376	8.96501	0.000998572	2.43474	2.93864	1.41804	0.506549
1427281_at	Scn2a1	110876	2.46547	3.56002	2.13547	3.86497e-06	2.66622	2.79005	1.08962	0.448623
1427282_a_at	Fxn	14297	2.59372	4.34167	3.35882	1.1618e-05	2.72441	2.50194	1.16672	0.431596
1427290_at	Krt81	64818	3.44171	2.31157	2.1888	8.37761e-09	2.1912	2.23429	1.03032	0.70581
1427347_s_at	Tubb2a	22151	9.2188	4.43581	27.5311	0.00673437	8.31748	8.00815	1.23913	0.830773
1427349_x_at	2810021G02Rik	353208	5.02551	3.70392	2.49942	0.00945642	3.82169	3.24751	1.48884	0.18111
1427356_at	2310031A18Rik		3.76601	2.41945	2.54305	6.20777e-05	2.37309	2.43034	1.04048	0.816795
1427360_at	4930507D05Rik	74706	3.96406	5.34673	2.6075	0.00295555	3.72633	4.27624	1.464	0.151507
1427376_a_at	Map4k5	399510	2.96159	4.11972	2.23168	0.00213307	3.25025	3.30728	1.04032	0.8499
1427380_at	Klk1b3	18050	2.60655	3.86408	2.39085	4.05965e-05	2.57181	3.05763	1.40038	0.0381124
1427386_at	Arhgef16	230972	3.59988	5.58298	3.9534	0.000111418	3.56067	3.89204	1.25821	0.390217
1427391_a_at	Col12a1	12816	3.00012	4.36554	2.57652	0.00131757	3.09218	4.06627	1.9644	0.00768469
1427404_x_at	Eno1		5.54279	3.65835	3.69208	0.00745677	5.86275	5.92768	1.04603	0.910655
1427407_s_at	Trip11	109181	9.45735	4.88928	23.7206	0.0045704	8.62774	7.89582	1.66085	0.577415
1427428_at	Clec4g	75863	3.57004	2.55804	2.01671	0.00411862	3.32237	2.46483	1.81195	0.00610908
1427442_a_at	App	11820	10.1358	2.88919	151.857	1.57368e-09	10.2426	9.4093	1.78173	0.218413
1427447_a_at	Triobp	110253	4.12635	1.98058	4.42528	3.87685e-08	2.19682	2.27684	1.05703	0.735567
1427454_at	Hoxc6	15425	3.5337	4.55499	2.02973	0.0073586	3.51533	3.79984	1.218	0.36774
1427457_a_at	Bmp1	12153	2.98822	5.84638	7.25088	1.51635e-08	3.11618	3.53127	1.33338	0.173207
1427462_at	E2f3	13557	3.00632	4.40435	2.63542	0.000325242	3.16458	3.2147	1.03535	0.86621
1427475_a_at	Pdlim5	56376	8.22698	3.82474	21.1451	0.000247734	7.3072	7.72547	1.33632	0.647479
1427514_at	LOC624295	624295	3.53744	6.09819	5.90015	0.00214696	6.62417	5.6211	2.00426	0.142244
1427517_at	Boc	117606	2.39665	3.53343	2.19889	0.00210799	2.47423	2.5753	1.07257	0.732444
1427527_a_at	Pthlh	19227	2.49889	4.67293	4.51288	2.82703e-07	2.60435	2.94963	1.2704	0.210584
1427538_at	Zfp369	170936	2.3181	4.12822	3.50672	0.00177263	2.46095	2.79611	1.26152	0.46952
1427564_at	Diap2	54004	7.46238	3.6027	14.5171	0.00586259	7.42623	6.21639	2.31311	0.296609
1427567_a_at	Tpm3	59069	2.699	4.82093	4.35277	3.74707e-08	3.03191	3.2	1.12357	0.474244
1427568_a_at	Ift80	68259	4.01852	2.6935	2.50537	0.00530664	3.12968	2.81401	1.2446	0.418804
1427577_x_at	Igk-V19-14; Igk-V21; Igk-V21-4; Igk-V28; Igk-V8		2.43912	3.63541	2.2915	0.00188876	2.62425	2.5747	1.03494	0.871676
1427598_at	Snord116	64243	2.99665	4.23296	2.35595	0.00416471	3.41264	3.34173	1.05038	0.839472
1427612_at	Defb9	246079	2.69212	4.3051	3.05884	3.49855e-06	2.88009	3.29186	1.33031	0.0934944
1427624_s_at	Il22; Iltifb		2.61414	3.65832	2.06219	7.88191e-05	2.73498	2.975	1.181	0.227211
1427631_x_at	Mup3	17842	3.34417	4.64826	2.46927	7.47091e-06	3.23708	3.9089	1.59308	0.00289156
1427632_x_at	Daf2	13137	2.80777	4.56003	3.36885	1.30639e-08	2.85909	3.17158	1.24185	0.0952021
1427651_x_at	LOC100045864	100045864	8.7086	3.7136	31.8892	2.55569e-11	2.89607	3.03895	1.10411	0.698331
1427654_a_at	Htr4	15562	2.30626	3.31817	2.01658	0.000592348	2.30638	2.36894	1.04431	0.784386
1427663_a_at	Clk4	12750	2.81386	4.2487	2.70352	0.00183009	2.80258	3.55695	1.68689	0.0491841
1427669_a_at	Cit	12704	2.41023	3.55612	2.21283	0.000464176	2.42163	2.52465	1.07402	0.683706
1427687_at	Pcdha10	12943	3.32097	5.36724	4.13035	6.84729e-06	3.50972	4.36727	1.81197	0.0118677
1427752_a_at	Tcrb-V8.2	21607	3.08651	4.34968	2.40023	2.58785e-06	3.0876	3.47115	1.30454	0.0446352
1427764_a_at	Tcfe2a	21423	2.4135	3.76136	2.54533	0.00341427	2.44806	2.54917	1.0726	0.785752
1427767_a_at	Cftr	12638	2.55698	3.9856	2.69189	2.16598e-05	2.78551	3.09675	1.24077	0.204451
1427768_s_at	Myl3	17897	2.62345	5.10236	5.57473	2.04844e-07	2.96889	2.85197	1.08442	0.699683
1427781_at	Usmg2	83677	2.61315	4.87458	4.79464	7.44051e-05	2.85958	3.28594	1.34384	0.316983
1427783_at	Erbb4	13869	2.70978	4.12213	2.6617	0.000243642	2.89644	3.12964	1.17543	0.428351
1427785_x_at	Solh	50817	6.25861	4.11503	4.41858	0.00698398	6.35616	5.7793	1.4916	0.380388
1427791_a_at	Adam1a	280668	2.52455	4.33843	3.51585	0.00152795	2.59259	2.80348	1.1574	0.642875
1427799_x_at	Igk-V19-14; Igk-V21; Igk-V21-4; Igk-V28; Igk-V8		2.55731	3.74899	2.28417	2.22353e-05	2.82967	2.94245	1.08131	0.576505
1427826_a_at	Slco1b2	28253	2.64707	4.13549	2.80583	7.72333e-08	3.06183	3.26921	1.15459	0.233116
1427834_at	Spi16	20712	2.70996	3.72518	2.02122	0.00897371	2.81436	3.51099	1.62071	0.0386956
1427851_x_at	Igh-VJ558	16061	2.50063	4.1646	3.16885	5.57277e-05	2.89245	3.50424	1.52816	0.0529126
1427859_at	Igk-V19-14	667881	3.0839	5.57768	5.63252	2.54175e-05	3.24754	3.54005	1.22477	0.494116
1427863_at	Hist1h3b; Hist1h3h		2.75812	4.12576	2.58047	0.00169695	3.08878	3.19338	1.0752	0.762802
1427864_at	Hist1h3b; Hist1h3d; Hist1h3e; Hist2h3b; Hist2h3c1; Hist2h3c2		3.0036	4.56143	2.94411	6.62989e-05	2.94349	3.52731	1.49881	0.0519155
1427871_at	Ptafr	19204	2.89817	4.95956	4.1739	4.64352e-05	2.98813	3.4709	1.39742	0.199472
1427874_at	Zfp313	81018	5.86432	3.31775	5.84243	0.000274812	6.42925	5.25205	2.26138	0.0359881
1427875_a_at	Rpl34	68436	9.2979	5.30096	15.9661	9.86698e-05	9.51359	7.96546	2.92438	0.0521168
1427878_at	0610010O12Rik	66060	5.69344	3.00515	6.4455	5.05759e-05	3.64128	4.27259	1.54897	0.201325
1427884_at	Col3a1	12825	6.42629	3.00043	10.747	1.61027e-05	3.52365	3.1709	1.277	0.533651
1427886_at	Pom121	107939	8.92923	4.04499	29.5328	6.89622e-05	7.99182	8.66087	1.59002	0.461945
1427889_at	Spna2	20740	8.4158	4.76921	12.5237	0.000787217	7.18338	5.64992	2.89479	0.0809588
1427900_at	Pip5kl1	227733	2.49185	3.5243	2.04549	0.000287432	2.52286	2.92047	1.31732	0.0773467
1427902_at	Srrm2		4.07374	2.69537	2.59973	0.000281248	3.79343	4.10232	1.23876	0.291625
1427903_at	Phpt1	75454	3.31254	5.2479	3.82473	0.000331854	3.2158	3.66181	1.36227	0.285923
1427912_at	Cbr3	109857	5.2956	2.85669	5.42235	0.00418521	4.60675	3.20133	2.64894	0.0516147
1427918_a_at	Rhoq	104215	8.60582	3.50609	34.2902	0.000386974	8.42816	6.47321	3.87701	0.0868484
1427923_at	Zmpste24	230709	8.59674	3.93623	25.2903	0.00408863	9.597	6.71929	7.34982	0.0376392
1427928_s_at	Pigu	228812	4.42065	2.62443	3.47309	1.75826e-07	2.68912	2.6199	1.04915	0.750209
1427930_at	Pdxk	216134	2.63161	5.51599	7.3839	0.000326155	2.90707	3.14168	1.1766	0.702714
1427936_at	Thnsl1	208967	2.57352	3.93644	2.57204	0.000491487	3.28419	3.03656	1.18725	0.415681
1427943_at	Acyp2	75572	7.42352	4.44083	7.90461	3.50224e-05	4.78599	5.08276	1.22839	0.571118
1427960_at	Ugt2b34	100727	2.78971	4.58885	3.48013	0.006468	3.00309	3.81024	1.74975	0.145542
1427963_s_at	Rdh9	103142	2.95726	4.21732	2.39505	0.00229341	3.34123	3.85405	1.42684	0.130957
1427965_at	Ssbp1		10.3974	4.48635	60.1735	0.000198742	10.317	10.0141	1.23356	0.800979
1427971_at	Cdc73	214498	5.84398	2.9076	7.65485	0.00921142	4.51526	4.82461	1.23915	0.739867
1427986_a_at	Col16a1	107581	3.91838	5.94478	4.07387	0.00359533	3.61309	4.83604	2.33424	0.0386907
1427987_at	Safb2	224902	3.29077	4.40218	2.16057	0.0012771	4.14716	3.90511	1.18267	0.378504
1427991_s_at	Usp45	77593	6.37093	3.02727	10.1517	0.00728471	5.06282	4.22023	1.79327	0.413741
1428023_at	3110009E18Rik	73103	3.29014	4.34044	2.07096	0.00346822	4.18729	3.43703	1.6821	0.0158145
1428034_a_at	Tnfrsf9	21942	2.39872	3.53843	2.20337	0.00664527	2.39267	2.56179	1.12437	0.624006
1428042_at	ENSMUSG00000058934	627270	2.65638	3.65786	2.00204	2.50085e-05	2.9804	3.04686	1.04714	0.697446
1428072_a_at	Dolpp1	57170	3.61044	2.58629	2.03376	0.007476	2.54964	3.12363	1.48864	0.0784194
1428082_at	Acsl5	433256	9.12078	5.1237	15.9676	0.00313858	9.49866	8.57845	1.89239	0.402534
1428083_at	2310043N10Rik	66961	6.95131	3.10941	14.3393	0.00100698	7.07831	9.36213	4.86968	0.0195633
1428094_at	Lamp2	16784	9.80767	5.89121	15.0998	0.00194083	10.1366	10.3843	1.18726	0.805925
1428103_at	Adam10	11487	9.04883	5.85099	9.17581	0.00449085	8.73627	8.07048	1.58644	0.469122
1428107_at	Sh3bgrl	56726	9.74338	4.60322	35.2649	4.55186e-05	7.93736	7.71516	1.16651	0.809055
1428111_at	Slc38a4	69354	2.56466	3.69066	2.18252	0.000327019	2.70554	3.00391	1.22975	0.221112
1428121_at	2610528K11Rik		5.60058	4.17571	2.68489	0.00845128	4.75132	5.55965	1.75118	0.0801345
1428125_at	4921506J03Rik	382423	7.11359	4.38832	6.61283	0.00774924	6.51449	5.83379	1.60292	0.421979
1428134_at	Coq9	67914	4.4878	2.85102	3.10972	2.17448e-05	3.46304	2.84748	1.53215	0.0342887
1428167_a_at	Mpzl1	68481	8.84666	4.81949	16.3041	4.33766e-05	5.87245	4.66086	2.31593	0.101548
1428168_at	Mpzl1	68481	5.67605	3.06944	6.0907	1.07151e-06	4.1651	3.39398	1.70659	0.0383654
1428178_s_at	Trappc6b	78232	7.95631	3.36554	24.0967	0.00465	7.52228	6.79527	1.65521	0.582687
1428179_at	Ndufv2	72900	7.41691	3.73141	12.8661	0.000374156	7.56984	6.00267	2.96322	0.0586133
1428187_at	Cd47	16423	7.73273	4.15282	11.958	4.16911e-05	7.26509	5.67075	3.01956	0.0187484
1428196_a_at	1200015F23Rik	67809	5.05049	7.3872	5.0515	0.00946879	5.72508	5.41592	1.23898	0.678204
1428197_at	Tspan9	109246	7.66637	5.12738	5.81179	0.0041035	5.32351	4.22123	2.14694	0.134295
1428210_s_at	Chuk	12675	6.62777	3.81103	7.04568	0.000593648	4.2309	5.47746	2.37274	0.0600641
1428219_at	Rybp		9.45128	5.24999	18.3957	8.89737e-06	9.41482	9.9907	1.49059	0.388281
1428224_at	Hnrpdl	50926	6.14319	3.36971	6.83756	3.9855e-05	3.17279	3.34366	1.12573	0.727938
1428236_at	Acbd5	74159	8.16482	3.05197	34.6036	0.000182552	6.36718	5.36513	2.00285	0.335954
1428237_at	2700059D21Rik		7.3908	4.3189	8.40879	0.00721191	7.3415	5.91414	2.68953	0.138214
1428251_at	Smchd1	74355	7.39048	4.54884	7.16838	0.00311302	6.89572	5.80165	2.13476	0.167053
1428252_at	Chmp2b	68942	6.91349	3.59297	9.99022	0.00126258	5.08495	4.88966	1.14496	0.810235
1428259_at	Pxdn	69675	9.07238	5.38007	12.9269	0.000508912	6.70862	5.78554	1.89616	0.267565
1428266_at	Myl3	17897	4.15907	5.78989	3.09689	5.87662e-05	4.10738	4.76755	1.58027	0.0353303
1428272_at	Eif1b	68969	7.42621	5.37191	4.15342	0.00122658	6.87955	6.46112	1.33648	0.407544
1428282_at	Tbce	70430	5.16787	2.97037	4.58681	0.00636866	5.31818	5.22052	1.07004	0.882282
1428286_at	2900097C17Rik	347740	9.44757	4.57612	29.272	3.33975e-05	9.00965	8.10803	1.86816	0.294595
1428288_at	2310051E17Rik	70273	9.8471	5.24778	24.2402	0.00535775	9.18521	8.26646	1.89048	0.497444
1428289_at	Klf9		9.59252	4.27008	40.0143	0.000507708	9.77699	7.25474	5.74477	0.0422201
1428292_at	Ndor1	78797	2.53414	3.55483	2.02888	0.00524942	2.5909	2.70602	1.08306	0.699809
1428300_at	Specc1l	74392	6.34607	3.68537	6.32339	0.000495023	5.73455	4.88468	1.80235	0.159131
1428301_at	ENSMUSG00000057445		9.4705	4.94226	23.0747	1.48832e-06	5.62017	6.68628	2.09378	0.100397
1428303_at	1500005I02Rik	72014	2.84005	3.93293	2.13299	5.66275e-06	3.19064	3.30192	1.08019	0.506222
1428305_at	Pcsk2	18549	2.87423	4.04784	2.25575	4.19385e-05	3.00264	3.24412	1.1822	0.253771
1428314_at	Pcnp	76302	9.67903	5.07077	24.3908	0.00144708	9.90702	9.04543	1.81705	0.45487
1428334_at	Ostm1	14628	6.7706	2.33713	21.6076	0.00302034	7.29099	5.05292	4.71766	0.0733004
1428335_a_at	Scfd1	76983	6.86293	3.8675	7.97468	0.00224291	5.40874	4.54985	1.81364	0.279707
1428337_at	1810034K20Rik	67881	4.6783	3.03228	3.1297	0.000228176	3.44932	2.82671	1.53966	0.0763184
1428338_at	Spata2L	78779	2.4567	3.69559	2.36016	0.000571328	2.5225	2.65388	1.09535	0.638121
1428342_at	Rcor3	214742	5.23542	3.55061	3.21497	0.000738484	3.73095	3.11951	1.52779	0.126266
1428357_at	2610019F03Rik	72148	3.99281	2.64252	2.54964	0.00637924	3.0174	2.516	1.41559	0.223923
1428358_at	1810010M01Rik	69036	3.0178	5.96628	7.71938	6.98832e-06	3.16974	3.87207	1.62713	0.133771
1428367_at	Ndst1	15531	4.63069	3.03947	3.01303	0.00424436	3.15665	3.47619	1.24793	0.481594
1428368_at	Arhgap21	71435	5.43006	3.04607	5.21978	0.00325655	5.02592	3.59113	2.70343	0.0369571
1428369_s_at	Arhgap21	71435	6.87176	3.05369	14.1043	0.000766919	5.56984	5.032	1.4518	0.545227
1428374_at	Glce	93683	6.39742	2.8124	12.0005	0.000117323	5.17902	3.66761	2.85087	0.0384896
1428384_at	D4Bwg0951e	52829	3.65974	2.57688	2.11824	0.00032199	2.5016	2.61423	1.08119	0.62549
1428399_a_at	Armc9	78795	3.27623	4.6093	2.51938	0.000143691	3.17026	3.86729	1.62116	0.013624
1428401_at	Zcchc3	67917	4.40257	2.66945	3.32445	0.0018822	2.97074	2.59436	1.29808	0.400595
1428408_a_at	D12Ertd551e	52635	7.28188	4.24656	8.19827	0.000884333	5.98964	5.77242	1.16249	0.761383
1428409_at	Nat13	72117	6.45769	3.52261	7.64799	0.00341809	6.62912	6.77185	1.10399	0.860089
1428412_at	Tm9sf3	107358	4.92457	2.80217	4.35417	0.00227835	4.67696	3.14657	2.88864	0.0108751
1428423_at	Pcgf3	69587	5.86679	2.6015	9.61504	0.00135645	5.04343	2.92093	4.3545	0.0141636
1428469_a_at	Dzip1		2.6191	3.66388	2.06306	0.00217161	2.54917	2.69105	1.10334	0.603502
1428471_at	Sorbs1	20411	8.01329	4.60784	10.596	0.00822818	5.31577	6.63228	2.49062	0.222578
1428473_at	Ppp3cb	19056	6.21877	3.47969	6.67646	0.00299721	6.69063	5.024	3.17473	0.0334097
1428489_at	Zcrb1	67197	7.6188	3.99237	12.3499	0.00724513	7.3051	6.57093	1.66344	0.509937
1428490_at	C1galt1	94192	6.13275	3.71419	5.34638	0.0011203	4.47847	3.88563	1.50822	0.315851
1428502_at	Actr6	67019	5.71396	2.93123	6.88154	0.00674358	5.15311	3.32102	3.56052	0.0385132
1428506_at	Atic	108147	5.33985	2.61701	6.60172	0.000408213	5.81451	4.7722	2.05951	0.0888266
1428527_at	Snx7	76561	4.16004	2.80302	2.56157	0.00876786	3.35712	2.6368	1.64754	0.101901
1428546_at	Syncrip	56403	6.1512	3.04314	8.62218	0.00632054	5.51869	4.35285	2.24364	0.218823
1428549_at	Ccdc3	74186	5.2568	3.00151	4.77431	3.38264e-08	2.92474	3.08881	1.12044	0.508157
1428554_a_at	1810035L17Rik	380773	7.52281	3.13227	20.9741	0.00695922	8.32095	5.52268	6.95605	0.0454165
1428561_at	2610002J23Rik	69886	5.37079	2.50046	7.31234	0.00369449	3.94226	3.58696	1.27925	0.657521
1428573_at	Chn2	69993	4.49586	3.22089	2.41994	0.00336675	3.4312	3.03315	1.31772	0.263616
1428575_at	Fcho1	74015	2.76475	4.33115	2.96166	0.000796908	2.91496	3.35142	1.35328	0.238947
1428594_at	Garnl1	56784	5.80366	3.40121	5.28699	0.00894556	3.74161	4.01546	1.20903	0.718258
1428595_at	Slc6a19	74338	2.82398	3.94347	2.17271	6.04545e-07	2.82781	3.07737	1.18885	0.0987515
1428600_at	Nin	18080	5.78381	3.17198	6.11276	0.00684291	5.82055	4.0309	3.4573	0.0322456
1428604_at	2610305D13Rik	112422	8.44969	4.94625	11.3407	0.00197237	4.8039	4.54414	1.19728	0.773755
1428608_at	Mylc2b	67938	8.35928	2.02036	80.9481	2.80501e-06	8.26573	7.32775	1.91586	0.313259
1428615_at	P2ry5	67168	7.48886	2.35787	35.0415	0.000323375	7.42647	6.18365	2.36662	0.261529
1428619_at	2310005N03Rik	66359	7.51418	4.89218	6.15603	0.00310909	7.77503	6.57418	2.29875	0.103204
1428620_at	Ensa	56205	4.2629	2.59793	3.17107	2.70388e-05	3.39891	2.66013	1.66876	0.0157182
1428624_at	2810482I07Rik	67243	8.10213	3.38786	26.2505	0.000106487	7.75308	7.33956	1.33193	0.648658
1428642_at	Slc35d3	76157	2.49684	3.51291	2.0224	1.54065e-05	3.0337	2.96436	1.04924	0.678168
1428653_x_at	Elavl1	15568	2.89972	4.32845	2.6921	9.79971e-07	2.88126	3.24168	1.2838	0.0720364
1428657_at	Rreb1	68750	7.41089	4.73292	6.39957	0.00771271	7.90243	5.81261	4.25693	0.0179228
1428662_a_at	Hopx	74318	7.15533	3.52269	12.4032	0.000713513	6.23517	4.89751	2.5274	0.119829
1428679_s_at	0610010K14Rik	104457	3.2239	4.87042	3.13077	0.000123488	3.02875	3.3717	1.26834	0.29065
1428681_at	Gm608	207806	4.71668	2.93981	3.42683	0.000527525	3.45012	3.14895	1.23214	0.450424
1428692_at	Hddc3	68695	2.94954	4.86026	3.75996	0.00155833	4.32925	3.33974	1.98551	0.0484455
1428693_at	2610044O15Rik		5.15681	3.95701	2.29709	6.31885e-05	3.60833	3.43168	1.13026	0.426202
1428696_at	Rftn1	76438	4.88869	2.50101	5.23315	0.000704581	4.10481	3.32597	1.71575	0.165211
1428719_at	2010309G21Rik	70018	3.85741	2.35039	2.84221	0.000330604	3.1811	2.28948	1.85527	0.0102274
1428728_at	Ddx51	69663	4.69858	5.7455	2.06613	0.00348503	4.34038	4.95861	1.53498	0.0419119
1428756_at	Aasdhppt		4.69293	2.70196	3.97506	0.00175402	2.78924	2.65167	1.10006	0.78588
1428772_at	Xpot	73192	6.08948	3.43452	6.2983	0.00993479	5.35979	5.66942	1.23939	0.716456
1428776_at	Slc10a6	75750	8.10246	4.09707	16.0599	0.000881456	7.86931	6.8227	2.06567	0.273535
1428782_a_at	Uqcrc1	22273	5.44162	2.59187	7.20874	0.00262699	6.01218	4.42758	2.99925	0.0466379
1428785_at	Amotl1	75723	5.05104	2.63203	5.34806	0.000649619	2.91222	2.9709	1.04152	0.915237
1428802_at	Mgat3		2.41533	3.63609	2.33071	0.00827541	2.43576	2.84068	1.32401	0.293577
1428806_at	Csnk1g1	214897	6.58104	4.26389	4.98346	0.00309338	6.31433	6.02374	1.22314	0.645912
1428808_at	Prickle2	243548	5.89197	3.10864	6.8844	8.48366e-06	3.82902	3.51947	1.23933	0.481116
1428824_at	2310003C23Rik	76425	5.14941	2.58787	5.90336	0.00937581	5.75086	3.58646	4.48281	0.0133876
1428829_at	6820401H01Rik	75743	7.31549	3.52557	13.8318	0.00393792	7.22849	6.922	1.23669	0.77365
1428844_a_at	Bclaf1	72567	8.22899	5.01499	9.27923	0.002415	7.1323	8.39004	2.3912	0.148072
1428847_a_at	Macf1	11426	7.95384	4.13386	14.123	6.7904e-06	7.00128	5.37999	3.07649	0.0109243
1428853_at	Ptch1	19206	7.24819	4.41009	7.15075	0.00789157	5.25036	5.14408	1.07645	0.903733
1428860_at	4930572J05Rik	223626	2.44987	4.32735	3.67434	0.000545678	2.82312	3.53083	1.63321	0.102644
1428861_at	4631422O05Rik	78749	6.17334	3.07565	8.56052	0.000863436	4.63479	4.50412	1.0948	0.857484
1428867_at	Exoc3l2	74463	4.32878	2.94612	2.6075	0.000790835	2.61731	2.71676	1.07137	0.757437
1428868_a_at	Oaz1		6.54241	2.91776	12.3347	0.00197251	7.36052	4.80658	5.87235	0.0112798
1428870_at	Nolc1	70769	2.6748	5.92744	9.53104	5.30058e-10	3.2604	3.45833	1.14705	0.484195
1428871_at	LOC100047441	100047441	6.09201	3.06844	8.13178	0.002107	5.61842	5.43111	1.13864	0.811586
1428875_at	Golim4	73124	6.73666	3.3912	10.1644	7.0622e-06	4.33491	3.90675	1.34551	0.412232
1428883_at	Tmem57	66146	5.39939	3.37988	4.05446	0.00718402	5.13849	5.165	1.01855	0.965706
1428889_at	Alkbh3	69113	5.68127	3.15177	5.77371	0.0016744	6.12163	4.646	2.78106	0.0291145
1428896_at	Pdgfrl	68797	5.55411	3.99327	2.95025	0.00268873	3.70583	4.07364	1.29039	0.382654
1428922_at	1200009O22Rik	66873	5.5282	2.3301	9.17751	2.50033e-09	2.70349	2.27256	1.3481	0.162003
1428972_at	Tctex1d2	66061	3.68777	5.59763	3.75773	0.000740418	3.85879	4.13642	1.2122	0.531073
1428982_at	Atad2b	320817	7.01959	3.65099	10.3289	0.00485509	6.31424	6.0304	1.21743	0.770766
1428983_at	Scx	20289	2.48079	3.65915	2.26318	0.00128273	2.72504	2.74857	1.01645	0.935086
1428988_at	Abcc3	76408	3.2921	5.28135	3.97029	0.00342356	5.0066	4.50532	1.41547	0.365513
1428990_at	2310047K21Rik	71928	2.86206	3.96892	2.15377	4.85972e-05	2.7115	2.8455	1.09733	0.502809
1428993_at	1110017I16Rik	68527	3.75331	7.23745	11.19	9.3875e-07	3.7412	4.38144	1.55859	0.181293
1428998_at	Phf3	213109	6.15283	2.84411	9.90886	0.000912845	5.82371	4.30932	2.85678	0.0628166
1429002_at	Snw1	66354	7.75733	3.77616	15.7925	0.00065069	8.04593	6.84609	2.29714	0.194783
1429005_at	Mfhas1	52065	8.08764	4.08072	16.077	0.00797168	8.49479	6.91748	2.98412	0.212442
1429018_at	3830408D24Rik	100039781	4.88649	3.4497	2.70717	0.00776372	4.12546	3.02915	2.13807	0.0204117
1429022_at	Adcyap1r1	11517	4.61989	3.34267	2.42372	5.17812e-05	3.0339	2.9028	1.09513	0.571368
1429027_at	0610007N19Rik	66835	4.48097	2.40654	4.21178	5.61637e-07	2.63038	2.3542	1.21098	0.312147
1429028_at	Dock11	75974	7.85429	2.964	29.6567	0.000264552	8.48734	6.91347	2.97703	0.132856
1429035_at	Dpep3	71854	2.50583	4.77897	4.83373	3.1953e-05	2.6872	3.09164	1.32358	0.311541
1429044_at	Camsap1l1	67886	7.91026	3.43612	22.2254	0.000321149	7.49577	5.33173	4.48168	0.0311313
1429058_at	Tmem107	66910	4.67984	2.63452	4.12764	0.00198215	4.07022	2.61269	2.74637	0.0105426
1429063_s_at	Kif16b	16558	6.02884	3.42421	6.08235	0.00105075	4.52285	3.57337	1.93117	0.138502
1429085_at	Vezf1	22344	9.05375	2.93496	69.4928	0.000171448	7.99974	8.82928	1.77712	0.500887
1429099_at	LOC100039227		2.83788	4.08942	2.38095	0.000584094	2.74912	3.25461	1.41961	0.0836206
1429106_at	4921509J17Rik	70857	4.11489	2.94922	2.24339	0.00424398	2.85499	3.06021	1.15286	0.536706
1429130_at	Ttc25	74407	3.0836	5.94397	7.26202	3.86307e-10	4.1863	4.411	1.16853	0.360224
1429131_at	Ube2v2	70620	4.47651	2.93921	2.9025	0.000176489	3.3	2.6842	1.53241	0.056086
1429138_at	Npas3	27386	2.58242	3.72671	2.21037	0.00892056	2.76162	3.02855	1.20325	0.462259
1429143_at	Tekt3	71062	2.56113	3.69293	2.19132	0.000417149	2.48092	2.63475	1.11251	0.534691
1429147_at	Gas2	14453	3.77866	2.6589	2.17311	1.49176e-09	2.57045	2.61929	1.03443	0.634586
1429151_at	Wdr68	71833	8.36168	3.51956	28.6829	1.49498e-05	8.53995	6.95551	2.99891	0.0556092
1429166_s_at	Clmn	94040	5.05253	3.35686	3.23928	0.00290518	3.24596	3.01395	1.17447	0.613557
1429177_x_at	Sox17	20671	10.427	6.05612	20.6909	0.000632888	8.21115	6.29316	3.77896	0.0636926
1429181_at	1700009P17Rik	75472	2.50556	4.20177	3.2405	0.00532414	3.64955	2.76761	1.84285	0.086012
1429184_at	Gvin1		10.3636	4.91239	43.749	0.0012327	8.73308	8.38675	1.27133	0.79482
1429203_at	2410076I21Rik	73673	2.61323	3.9924	2.6012	0.000704345	3.26365	3.47454	1.1574	0.507988
1429211_at	Cadm2		2.58361	3.75346	2.24989	0.00147746	2.61102	2.85657	1.18554	0.403375
1429235_at	Galntl2	78754	5.04111	3.89713	2.2099	0.000693042	3.61704	3.53229	1.06051	0.747058
1429236_at	Galntl2	78754	5.87236	2.84398	8.15892	1.03411e-05	3.88598	2.62181	2.4019	0.0146007
1429240_at	Stard4	170459	4.80372	3.14026	3.16776	0.000132883	4.05414	3.16964	1.84612	0.0117873
1429251_at	Prdm2	110593	8.4576	3.77128	25.7467	0.00374141	7.69063	7.87044	1.13274	0.89065
1429263_at	4933425D22Rik	66759	2.38809	3.56366	2.25882	0.000162686	2.43595	2.50616	1.04987	0.764794
1429265_a_at	Rnf130		7.31828	2.93976	20.8001	0.000376246	7.79769	5.27722	5.73768	0.0131136
1429273_at	Bmper	73230	5.37863	2.81079	5.92923	0.00471432	2.92081	3.61157	1.61413	0.354648
1429280_at	Col22a1	69700	2.31912	3.89698	2.98527	0.000181785	2.6044	2.68115	1.05464	0.809309
1429281_at	2610008E11Rik	72128	4.97385	3.76012	2.31935	0.00207626	3.58704	3.16512	1.33971	0.1888
1429284_at	Mobkl2b	214944	4.03659	3.03412	2.00343	0.000715657	3.60281	2.81774	1.72317	0.0023326
1429302_at	LOC100046483	100046483	6.85425	4.38419	5.54066	0.00298823	6.25782	5.61832	1.55779	0.344589
1429306_at	Lzic	69151	4.59171	6.24671	3.14923	0.00112054	4.8303	5.1177	1.22044	0.474814
1429312_s_at	Ror1	26563	2.55683	3.67632	2.1727	0.00137807	2.65342	2.97267	1.24768	0.255768
1429316_at	Rasgef1a	70727	2.59951	3.7236	2.17964	5.00996e-05	2.68129	3.11918	1.35462	0.039687
1429324_at	1700012A16Rik	71836	2.98568	3.99251	2.00949	3.24187e-05	3.26487	3.46673	1.15018	0.256158
1429328_at	Nsfl1c	386649	6.26594	2.35152	15.0784	0.00491031	6.76806	4.01012	6.76431	0.0220831
1429330_at	Gabra4	14397	2.65639	3.88386	2.34155	1.08e-05	2.71592	3.0441	1.25543	0.104707
1429338_a_at	Nol9	74035	2.71477	4.68935	3.93014	0.000457786	2.98557	3.80642	1.76645	0.0690336
1429341_at	Oaz3	53814	2.75716	4.00024	2.36703	1.43266e-05	2.835	2.97054	1.0985	0.506329
1429359_s_at	Rbpms	19663	4.25161	2.89674	2.55774	0.000148438	3.20097	2.58202	1.53577	0.0289901
1429368_at	Lrig3	320398	2.65999	4.4218	3.39123	0.00658776	2.92145	3.13876	1.16256	0.68305
1429369_at	Tnpo3	320938	2.58713	4.03639	2.73068	0.00427118	2.94776	3.01797	1.04987	0.864563
1429374_at	Cypt12	75439	2.59059	3.6135	2.03202	1.29175e-06	2.72986	2.91539	1.13724	0.195877
1429387_at	Grap	71520	4.1222	5.63268	2.84906	0.00223585	4.59298	4.48123	1.08054	0.777499
1429405_at	2010317E24Rik	72080	2.76745	3.84864	2.11578	0.0005534	3.02117	3.26256	1.18213	0.324756
1429429_s_at	Pcmtd1	319263	7.36867	4.77615	6.03151	0.00158226	6.00999	4.31129	3.24609	0.0149884
1429430_at	Pcmtd1	319263	4.94588	2.83939	4.30643	3.62789e-06	3.28639	2.8583	1.34545	0.177802
1429432_at	Bat2d	226562	2.78518	4.56238	3.4276	2.97079e-06	2.84314	3.26134	1.33626	0.116346
1429469_at	A930013F10Rik	68074	4.83571	3.61231	2.33497	0.00865355	4.29857	3.23374	2.09192	0.0103269
1429476_s_at	Dnaja2	56445	7.22994	3.40502	14.1715	0.00512472	7.28428	7.61376	1.25656	0.767481
1429492_x_at	Ptdss2	27388	2.70753	3.86091	2.22435	0.0012664	2.93361	3.11464	1.13369	0.52348
1429496_x_at	2300002M23Rik	69542	2.75861	4.96567	4.61734	0.000723645	3.14853	3.74941	1.51664	0.24489
1429522_at	Ankrd42	73845	2.47054	3.79089	2.49727	1.4402e-10	2.58993	2.85453	1.2013	0.0198034
1429540_at	Cnfn	72383	2.40039	3.83079	2.69523	1.4103e-05	2.39061	2.56048	1.12495	0.469071
1429542_at	1700007B14Rik	71831	2.67941	4.81987	4.40901	0.000898222	3.07091	3.7552	1.60691	0.184135
1429547_at	4930578I06Rik	67750	2.69252	3.81795	2.18166	1.65065e-06	2.77449	3.0446	1.2059	0.096538
1429579_at	6330407I18Rik	70710	6.3666	3.08699	9.71095	1.57777e-07	3.30784	2.73333	1.48916	0.154276
1429581_at	Acad9	229211	4.51851	3.33081	2.27789	0.00277057	3.89606	3.28623	1.52608	0.066103
1429592_at	Lhfpl3	269629	2.77527	3.87223	2.13903	9.3213e-06	3.16542	3.09902	1.0471	0.702229
1429599_a_at	1110019K23Rik	665563	7.36293	3.27388	17.0187	0.00308039	5.29041	4.90574	1.30556	0.729945
1429602_at	Cd164l2	69655	2.46523	3.7594	2.45236	0.000175674	2.55733	2.60272	1.03197	0.86138
1429615_at	Zfp91	109910	5.7603	3.63981	4.34839	0.0016672	6.01009	4.70802	2.46582	0.022306
1429637_at	2210419I08Rik	73663	6.56412	3.02113	11.656	0.000563414	4.02872	2.93598	2.13279	0.178749
1429643_a_at	Pde1c	18575	2.54364	3.90597	2.57101	0.00859123	2.69678	3.07495	1.29969	0.380239
1429648_at	Slc35a3	229782	6.87645	3.28481	12.0557	0.00674014	5.78685	4.67338	2.16367	0.311196
1429659_at	Smc2	14211	2.76795	3.7695	2.00214	2.98523e-05	2.7028	3.00002	1.22878	0.0963587
1429664_at	Cdkl1	71091	2.44407	3.70999	2.40482	0.000165804	2.51952	2.79952	1.2142	0.274825
1429675_at	1700023A16Rik	69371	3.0794	4.74509	3.17264	0.00101142	3.10562	3.8262	1.64784	0.0805477
1429677_at	1700056E22Rik	73363	2.90914	4.60578	3.24146	4.61467e-06	3.2858	3.64184	1.27991	0.171585
1429691_at	Ptprg	19270	6.5539	3.88345	6.36625	0.000672995	4.6458	3.16607	2.78897	0.0226972
1429697_at	1700023D19Rik	75510	2.73022	3.89196	2.23727	0.00269424	2.80302	3.05369	1.18976	0.423522
1429704_at	Lrp2bp	67620	2.78863	4.57381	3.44661	8.63207e-06	2.9675	3.39186	1.34198	0.140312
1429729_at	1500004A13Rik	319830	2.54334	3.56083	2.02439	1.08046e-07	2.68342	2.86072	1.13077	0.14723
1429741_at	Kcnv1	67498	2.62305	4.11771	2.818	6.27764e-06	2.92565	3.14661	1.1655	0.340766
1429756_at	4931428F04Rik	74356	2.80598	4.34268	2.90132	3.91482e-05	2.95267	3.39391	1.35777	0.114278
1429764_at	1500005K14Rik	76566	4.59508	3.18525	2.65707	0.00803992	3.91899	3.21973	1.62367	0.12035
1429768_at	Dtna	13527	2.64625	4.05728	2.65928	0.000236712	3.26775	3.48752	1.16455	0.453432
1429780_at	Ccdc39	51938	2.7014	4.43823	3.33302	5.93982e-07	2.96968	3.30113	1.25828	0.153724
1429824_at	4930550C14Rik	75311	2.44195	3.5935	2.22152	3.18603e-08	2.58427	2.72535	1.10273	0.267815
1429834_a_at	1110014N23Rik	68505	2.62162	3.76411	2.20762	0.00170255	2.98488	2.91196	1.05184	0.801177
1429841_at	Megf10	70417	4.27506	3.00339	2.4144	0.000485404	2.74303	3.17712	1.35106	0.132899
1429855_at	1700023I07Rik	76705	2.71765	3.75762	2.05618	5.47373e-05	2.87081	3.22355	1.27699	0.071986
1429856_at	Tspan18		5.23073	2.89633	5.04339	3.22158e-07	3.1797	2.87964	1.2312	0.31185
1429858_at	1700011E24Rik	75467	2.75389	3.84493	2.13027	5.98267e-05	2.67674	2.95566	1.21328	0.171335
1429867_at	4933424C08Rik	71185	2.90959	3.97083	2.08672	0.00185827	3.03521	3.20877	1.12784	0.524646
1429869_at	1110020C03Rik	68625	3.77884	2.59891	2.26566	3.25739e-12	2.56656	2.54875	1.01242	0.820021
1429873_at	1700125H20Rik	73634	2.33074	3.88798	2.9429	3.8214e-08	2.34802	2.42225	1.0528	0.665933
1429875_at	1700034J05Rik	73344	2.64969	3.90505	2.38727	5.71296e-07	2.75779	2.99378	1.17771	0.158685
1429893_at	Il17rd	171463	5.01404	2.53683	5.56819	5.77724e-10	3.25753	2.50303	1.68705	0.0018164
1429894_a_at	Mtap7	17761	2.64497	3.85273	2.30979	0.00566031	2.70908	2.90954	1.14906	0.575197
1429896_at	5830408B19Rik	74756	5.06291	3.15649	3.74877	0.00166948	3.38878	2.92401	1.3801	0.339753
1429901_at	Nkain2	432450	2.73394	4.1084	2.59271	2.86004e-06	2.94036	3.24353	1.23385	0.138722
1429904_at	4930507A01Rik	75867	2.78449	3.97497	2.28228	0.00312665	2.80543	2.8985	1.06663	0.774543
1429924_at	1700019O17Rik	71863	2.56396	3.85404	2.44541	0.00175836	2.40141	2.52252	1.08757	0.712344
1429926_at	Apool	68117	2.49092	5.30135	7.01493	0.00699275	3.10158	2.30165	1.74102	0.354117
1429934_at	4930502E18Rik	75013	2.65779	4.04622	2.61794	0.000994484	2.93265	3.09334	1.11782	0.628302
1429943_at	Ctbs	74245	4.774	3.12219	3.14228	5.76939e-06	2.83621	2.85179	1.01086	0.95073
1429944_at	Tchhl1	71325	2.609	3.80986	2.29877	0.000441283	2.70111	3.50337	1.74382	0.00543254
1429946_at	2610301F02Rik	545428	2.75624	3.92564	2.24918	0.000210878	3.16729	3.56713	1.31936	0.104453
1429952_at	Mospd4	72076	2.98671	4.33615	2.54812	0.000368509	3.63945	3.66448	1.0175	0.931354
1429969_at	4833403J16Rik	73903	3.30332	4.56615	2.39966	0.00228279	3.09815	3.35419	1.19419	0.442551
1429978_at	5830467E07Rik	76107	2.75436	4.27917	2.8775	2.65333e-08	2.99784	3.25688	1.19668	0.125299
1429981_a_at	4933426K21Rik		2.50956	4.13976	3.09557	0.000200487	2.633	2.7565	1.08937	0.709788
1429984_at	5730455O13Rik	70567	2.82532	3.83272	2.01029	5.43171e-05	2.73094	3.20426	1.3883	0.01564
1429989_at	1700008A04Rik	69351	3.2017	5.17934	3.93847	1.1199e-06	3.12272	3.3328	1.15676	0.438672
1429992_at	Speer4b	73526	2.62821	4.29607	3.17742	5.78996e-06	3.22845	3.24577	1.01208	0.945767
1430000_at	B230117O15Rik	78871	2.80679	3.85148	2.06292	0.00265972	3.00257	3.77949	1.71346	0.0100817
1430002_at	Iqcf1	74267	2.57513	4.10932	2.89625	1.77557e-05	2.70434	3.19319	1.40333	0.0650066
1430006_x_at	1700024B05Rik		2.63359	3.85717	2.33525	7.04903e-07	3.35261	3.30858	1.03099	0.785507
1430007_a_at	Cabyr	71132	2.53613	3.55863	2.03144	0.000294176	2.60283	2.60786	1.0035	0.981345
1430008_x_at	Speer5-ps1	70365	2.6935	3.95984	2.40551	1.17719e-05	2.86218	3.06893	1.15408	0.315699
1430012_at	1110050K14Rik	68790	2.71944	4.47579	3.37844	0.00174246	2.60959	3.05004	1.35703	0.328752
1430017_at	1600016N20Rik	72000	2.53905	3.70818	2.24876	0.00624577	2.65994	2.72676	1.04741	0.84857
1430030_at	5330426P16Rik	68190	4.86328	3.14007	3.30169	0.00149699	3.88338	3.04131	1.79262	0.0602628
1430037_at	Snx27	76742	3.03765	4.82566	3.45339	0.00397449	3.74005	3.80864	1.04869	0.891528
1430073_at	2900016B01Rik	67262	2.39952	4.02874	3.09345	7.51676e-05	2.65953	3.42015	1.69422	0.0189325
1430074_x_at	8430426H19Rik	71508	2.72107	4.15527	2.70233	0.00110673	2.84338	3.20733	1.28694	0.298861
1430086_at	Chrna9	231252	2.464	3.86296	2.63712	8.03335e-07	2.60581	2.8501	1.18451	0.198621
1430106_at	1700126L10Rik	73603	2.59643	3.95958	2.57246	7.09353e-07	2.87264	2.93162	1.04173	0.743675
1430132_at	Krt28	70843	2.61585	4.46873	3.61221	0.000265473	2.98742	2.9928	1.00374	0.988876
1430133_at	Tbc1d8b	245638	6.19117	3.09682	8.54066	0.000800249	3.84623	3.09284	1.68575	0.301877
1430134_a_at	Yars2	70120	2.63134	3.87849	2.37372	1.12313e-05	2.86982	3.11946	1.18891	0.219723
1430168_at	Cstad	78617	2.51152	4.45205	3.83846	2.58983e-06	2.50059	2.75733	1.19477	0.363533
1430173_x_at	Cyp4f16	70101	2.32025	3.52752	2.30901	0.00734558	3.16932	3.5701	1.32023	0.284862
1430181_at	H1fnt	70069	2.81531	4.53738	3.2991	0.00247052	2.91568	3.20469	1.22181	0.52807
1430188_at	1700037C18Rik	73261	4.86679	5.93773	2.10079	0.0046881	4.09935	4.94016	1.79105	0.0113794
1430192_at	Casp3	12367	2.46279	3.52309	2.08537	0.000657799	2.54292	2.91214	1.29166	0.136983
1430200_at	LOC100044513	100044513	2.79066	4.04381	2.38361	0.00533985	2.85213	3.43041	1.49307	0.125073
1430218_at	4933424M12Rik	67548	2.50674	3.74517	2.35942	0.00300101	2.53284	2.90916	1.29803	0.269389
1430219_at	Aktip	14339	2.6326	3.99185	2.56552	4.06176e-06	2.70887	3.04413	1.2616	0.107862
1430230_at	Rcsd1	226594	2.98816	5.39176	5.29121	1.75498e-05	2.92452	3.66989	1.67641	0.0717211
1430234_at	Arl14	71619	2.63256	3.84727	2.32093	0.00149355	3.11601	3.15049	1.02419	0.909405
1430236_s_at	Gsdma2	76758	2.54626	3.59122	2.06331	1.0208e-06	2.78872	2.91659	1.09268	0.37052
1430240_a_at	Clgn	12745	2.70407	4.88873	4.54622	7.91118e-07	3.01411	3.52008	1.42008	0.0923561
1430255_at	Klf5	12224	2.94218	4.23823	2.45555	0.00281298	2.85429	3.44679	1.50786	0.0997381
1430257_at	Card11	108723	3.4934	6.2565	6.78852	0.00761129	4.56453	4.77893	1.16022	0.801186
1430278_a_at	Dqx1	93838	2.59861	3.6903	2.13123	0.00702071	2.45535	2.65029	1.14468	0.55888
1430281_at	Glipr1l1	69286	2.56926	3.67128	2.14655	4.69671e-07	2.6071	2.78591	1.13195	0.215449
1430288_x_at	Rps21	66481	11.4485	6.09391	40.9149	6.21907e-05	11.6997	9.24938	5.46556	0.0193606
1430297_a_at	2010301N04Rik	72103	3.32296	5.42233	4.28521	5.08151e-05	3.78765	4.32908	1.45542	0.162265
1430329_at	Cgn	70737	2.72418	3.72894	2.0066	0.00178653	2.63251	3.56398	1.90722	0.00130707
1430331_at	1110005A03Rik		2.42563	3.83997	2.66538	2.08152e-06	3.18967	3.29617	1.07661	0.597243
1430345_at	5530402H23Rik	71443	5.64972	3.46066	4.56008	0.00311755	4.1307	3.93435	1.1458	0.742397
1430364_at	Atf7ip2	75329	2.68442	3.80195	2.16975	4.39496e-06	2.84643	3.2427	1.3161	0.0254986
1430374_at	Slc25a37	67712	2.41178	4.07299	3.16282	7.10647e-09	2.44562	2.74324	1.22912	0.0833511
1430403_at	Usp32	237898	3.22422	4.98225	3.38235	0.00396832	4.09747	3.93541	1.11888	0.743355
1430408_at	Cacna1a	12286	2.56255	4.61446	4.14655	0.000322908	2.55971	2.85186	1.22446	0.505174
1430442_at	Nos1ap	70729	3.20935	5.67062	5.50702	4.30111e-05	3.19006	4.35122	2.23638	0.013631
1430450_at	Atp5sl	66349	2.65491	4.44837	3.46646	5.88598e-06	2.93873	3.05442	1.08349	0.67361
1430462_at	2310002L09Rik	71886	2.67603	4.21567	2.90722	0.00679806	3.00853	3.35121	1.26811	0.465184
1430466_at	2310005G13Rik	69457	2.74496	3.766	2.02939	0.00472004	3.10029	3.64101	1.4547	0.0761368
1430471_at	LOC100041960		2.72194	3.82589	2.14942	0.00678197	2.98865	2.83149	1.11509	0.639059
1430498_at	9130009I01Rik	71594	2.87155	4.56344	3.23078	0.000232633	3.13459	3.30749	1.12732	0.62094
1430500_s_at	Mtx2	53375	5.3175	3.37098	3.85444	0.000927352	3.60295	3.55934	1.03069	0.924563
1430501_at	C030047K22Rik	77618	2.50586	3.53039	2.03429	0.000136615	2.52767	2.89529	1.29022	0.0779933
1430524_at	1700020N15Rik		3.08773	4.22182	2.19479	9.8078e-08	2.90245	3.16521	1.19977	0.0569134
1430542_a_at	Slc25a5		8.43224	5.47754	7.75275	0.00331096	9.24272	9.39863	1.11413	0.847713
1430545_at	Dbf4	27214	2.50301	4.10065	3.02646	1.40467e-06	2.91943	3.19733	1.21243	0.216644
1430558_at	Zfp318	57908	4.76868	2.63329	4.39357	0.00551554	3.58436	2.70175	1.84371	0.169096
1430564_at	Mobkl1a	68473	2.83547	3.92523	2.12839	0.00406787	2.94051	2.92278	1.01237	0.954005
1430569_at	Ttc9c	70387	2.94244	4.49453	2.93242	0.00264273	3.15544	3.56777	1.33083	0.325139
1430572_at	Psmg3	66506	3.19872	5.23062	4.08944	0.00918612	4.3227	3.56936	1.68569	0.249105
1430619_a_at	Mvk		2.83536	4.284	2.72951	0.000281812	3.06145	3.29777	1.17799	0.440026
1430627_at	5330420P17Rik	77101	3.05225	4.21839	2.2441	0.00451384	3.46488	4.32288	1.81253	0.0162931
1430658_a_at	Gsdma2	76758	2.75768	4.32653	2.96668	2.52892e-07	2.88567	3.16409	1.21287	0.160829
1430659_at	4930548H24Rik	67656	3.89785	6.07094	4.50989	7.24017e-05	3.92802	4.41021	1.39686	0.239918
1430684_s_at	Lrp2bp	67620	2.80379	4.01357	2.31304	0.000624153	2.80975	3.13154	1.24989	0.24851
1430701_a_at	5730528L13Rik	66665	2.51559	3.76487	2.37722	7.011e-05	2.63278	2.74795	1.0831	0.619836
1430714_at	4930451C15Rik	74685	3.16921	4.80515	3.10791	7.13336e-05	3.34218	4.05553	1.63961	0.0265954
1430723_at	Pdss2	71365	2.86595	4.11489	2.37667	0.00102959	3.27043	3.63427	1.28685	0.231249
1430745_at	5930409G06Rik	77066	2.78833	4.10467	2.49034	0.000187992	3.10295	3.28793	1.13681	0.489142
1430749_at	2810040C05Rik	72719	2.57397	4.03318	2.74956	4.50608e-08	2.8558	3.08481	1.17203	0.167719
1430764_at	1700023F06Rik	69441	2.58254	4.12952	2.92205	1.17629e-05	2.94167	3.25524	1.24278	0.215676
1430787_at	2310050B05Rik	69678	2.60703	4.01405	2.65188	0.000120764	2.67321	2.80197	1.09336	0.638298
1430803_at	Lin28b	380669	2.91165	4.26849	2.56124	4.09936e-05	3.02935	3.5141	1.39934	0.0536872
1430812_at	4930511A02Rik	74712	2.44388	3.4677	2.03329	0.0011478	2.66978	2.79296	1.08914	0.620332
1430828_at	Trmu	72026	2.72334	4.03909	2.48931	0.00533674	2.83338	3.41013	1.49148	0.144055
1430831_at	Lyrm1	73919	2.31489	3.5531	2.35906	0.00165059	2.54385	2.89389	1.27459	0.269395
1430836_at	4933437G19Rik	71303	2.63563	5.1669	5.7808	2.22865e-06	2.68776	3.0331	1.27045	0.344154
1430844_at	1700018M17Rik	72245	2.76588	5.01379	4.74996	0.000276308	2.66042	3.0991	1.35537	0.356173
1430855_at	Col20a1	73368	3.80818	4.92885	2.17448	0.00238385	3.95941	4.35274	1.31343	0.191811
1430864_at	Ttll9	74711	2.28754	4.2876	4.00016	5.00646e-05	2.30578	2.39962	1.06721	0.794703
1430872_at	4930412O13Rik	381347	2.97511	4.64414	3.18001	0.000710106	3.22321	3.44135	1.16324	0.57131
1430874_at	9430085M18Rik	77361	2.99269	4.17151	2.26391	0.00507137	3.01458	3.23012	1.16114	0.531124
1430879_at	C030008P14Rik	77315	3.67326	4.76012	2.12411	0.00283963	3.65777	4.08543	1.34505	0.15373
1430881_at	7630403G23Rik	77119	2.65114	3.84819	2.29271	0.00286711	2.58758	2.82174	1.17622	0.47095
1430894_at	5530401N12Rik	71377	2.4916	3.6172	2.18192	0.00293544	2.71309	2.85423	1.10278	0.643779
1430897_at	4931428L18Rik	70988	2.38392	3.76136	2.59807	0.00209225	2.50903	2.46068	1.03408	0.892428
1430931_at	4933403O03Rik	74399	2.69881	3.70603	2.01002	1.58059e-05	2.90971	3.11909	1.15619	0.214382
1430952_at	3110039C02Rik	73127	2.70333	4.55355	3.60557	2.25449e-08	3.03142	3.37256	1.26676	0.0947261
1430959_at	4930546H06Rik	75202	2.44195	3.51979	2.11087	0.00340806	2.44665	2.60388	1.11515	0.597872
1431008_at	H2-Q6		8.30695	4.00753	19.6903	4.08644e-05	7.94658	6.88274	2.0905	0.171852
1431016_at	Cwf19l1	72502	2.47264	3.7347	2.39838	0.00189097	2.45929	2.9068	1.36369	0.175819
1431024_a_at	Arid4b	94246	3.16746	5.24401	4.21795	1.00634e-06	3.67729	3.78025	1.07397	0.71436
1431057_a_at	Prss23	76453	7.53507	3.4043	17.5181	0.000752855	3.20674	3.88551	1.60078	0.480226
1431079_at	C1qtnf2	69183	5.68356	3.91449	3.40833	0.000560336	3.82297	3.50651	1.24527	0.428848
1431083_a_at	1810014B01Rik	66263	2.66706	4.2838	3.06682	0.000490611	2.94214	3.27311	1.25786	0.359992
1431103_at	1700003P14Rik	75890	3.0908	4.14504	2.07662	1.32084e-05	3.17082	3.31073	1.10184	0.41688
1431110_at	Plxdc2	67448	4.91453	3.04561	3.65257	0.00142037	3.5279	2.98074	1.4612	0.245271
1431115_at	Tgif2	228839	3.44547	4.86655	2.67786	0.00137323	3.28851	3.79166	1.41731	0.161367
1431117_x_at	1810029B16Rik	66282	4.4826	7.28459	6.974	0.000181304	5.07055	5.49952	1.34627	0.450131
1431144_at	Srrd	70118	3.87999	5.04778	2.24667	0.00262836	3.71915	4.31873	1.51528	0.0644832
1431177_a_at	Rpl10a		10.5373	7.05678	11.1619	0.00402445	11.278	10.3938	1.84576	0.371611
1431181_a_at	Luc7l	66978	2.54367	4.12313	2.9886	0.00212152	2.60048	2.80153	1.14954	0.62529
1431183_at	1700066M21Rik	73467	2.63572	4.11842	2.79472	6.04228e-05	2.74789	3.34811	1.51595	0.0357139
1431184_a_at	4930503B20Rik	75015	2.85864	4.00699	2.21661	2.8812e-05	3.12383	3.28116	1.11522	0.429891
1431189_a_at	Fahd2a	68126	2.75366	4.51517	3.39054	0.00126063	3.16752	3.51521	1.27252	0.423393
1431198_x_at	9430038I01Rik	77252	3.65989	4.91145	2.381	0.00243846	4.1007	4.33742	1.17831	0.476887
1431211_s_at	Them5	66198	2.99619	4.08595	2.12838	4.21372e-05	2.97162	3.22036	1.18818	0.207196
1431213_a_at	LOC100041156		2.31747	5.00071	6.42299	1.67915e-06	2.59324	2.73122	1.10036	0.713796
1431227_at	4930421J07Rik	73953	2.31037	5.21986	7.51353	1.29702e-05	2.38254	3.03255	1.56918	0.177002
1431253_s_at	Tbc1d9	71310	2.39819	4.1564	3.38279	0.00278298	2.56564	3.3713	1.74795	0.0985749
1431265_at	Zfp28	22690	2.9706	4.06487	2.13505	5.79369e-05	2.88358	2.97112	1.06255	0.661616
1431273_at	2810417H13Rik	68026	2.6728	3.90388	2.34744	0.000369346	3.19137	3.27775	1.0617	0.744855
1431299_a_at	2310014H01Rik	76448	5.77955	2.9233	7.2413	0.000415282	5.78712	5.23883	1.46234	0.382416
1431332_a_at	Terf1	21749	3.04729	4.23585	2.27925	1.23042e-07	3.21417	3.38757	1.12771	0.225233
1431340_a_at	2310002J21Rik	66360	4.82832	3.29358	2.89737	0.00387271	4.03176	3.69465	1.26322	0.436474
1431352_s_at	Pvt1	19296	2.69147	4.19821	2.84167	1.15453e-06	2.78085	3.61873	1.78742	0.000449503
1431357_a_at	Rpgrip1	77945	2.72478	3.92291	2.29441	9.76816e-06	2.59968	2.73776	1.10044	0.470136
1431375_s_at	Parva	57342	5.46355	3.31808	4.42435	0.000921567	3.72744	3.2167	1.42479	0.319621
1431387_at	ENSMUSG00000052323	100036528	2.58977	4.07161	2.79305	9.81507e-07	3.02628	3.44023	1.33233	0.0481516
1431390_a_at	Grinl1a	28015	6.86168	3.89098	7.83913	0.00051056	4.83176	4.65409	1.13106	0.788125
1431407_at	2310024H09Rik	74181	2.87399	4.27845	2.64718	2.2079e-08	3.2849	3.56947	1.21805	0.0677345
1431410_at	D16Ertd472e	67102	3.00624	4.31468	2.47674	6.6584e-07	3.10972	3.40254	1.22504	0.0995159
1431425_a_at	4930535B03Rik	75137	2.58358	4.01251	2.69248	1.23423e-07	2.76863	3.01098	1.18292	0.16107
1431436_a_at	Katnal2	71206	2.52308	4.26402	3.34253	0.00930267	2.87292	3.3882	1.42926	0.355802
1431439_at	5830487J09Rik	76118	2.79312	3.96274	2.24953	3.21313e-07	2.8848	3.15255	1.20392	0.0787333
1431454_at	4930523O13Rik	74726	2.67265	3.74163	2.09794	1.91093e-06	2.87811	3.28443	1.3253	0.012442
1431463_at	1700041C02Rik	73332	2.62419	4.4441	3.53057	2.20177e-06	2.79922	3.24914	1.36597	0.0934546
1431494_at	A930008B05Rik	77783	2.54964	4.62329	4.20953	3.17119e-05	2.86191	3.33621	1.38924	0.196376
1431512_at	4933437F24Rik	66781	2.70712	3.89611	2.27992	2.26571e-06	2.98002	3.22349	1.18383	0.161324
1431532_at	4931400O07Rik	70936	2.61813	4.44606	3.55028	1.75088e-07	2.97004	3.18263	1.15877	0.341029
1431533_at	4921530D09Rik	77058	3.11396	5.0613	3.85664	5.17468e-05	3.26869	3.62925	1.28393	0.311188
1431538_at	4931415C17Rik	70966	2.79292	4.03453	2.36463	3.4803e-05	2.80734	2.91618	1.07836	0.617322
1431559_at	6430710C18Rik	76218	2.74782	3.8205	2.10332	0.000362533	2.87212	3.32117	1.36514	0.0615796
1431560_at	Dcakd	68087	2.46184	3.95043	2.80616	0.00498448	2.52904	2.83669	1.2377	0.478513
1431561_a_at	Dhx34	71723	3.62623	2.52868	2.1399	0.00112599	3.50565	2.66984	1.78485	0.00426072
1431565_at	4930511J24Rik	74714	2.43289	4.13804	3.26061	0.00223224	2.69764	2.72198	1.01702	0.95647
1431587_at	Ccdc7	74703	2.91147	4.25656	2.54046	0.000652043	3.05148	3.98697	1.91253	0.0054063
1431620_at	4930442J19Rik	74660	2.73556	4.19045	2.74135	0.000122739	2.94778	3.15859	1.15734	0.459063
1431624_a_at	2610206B13Rik	72486	3.49406	4.65785	2.24046	0.00326173	3.22034	4.08305	1.81845	0.0120873
1431631_at	2900057B20Rik	73009	2.58456	3.85335	2.4096	0.00667011	2.59315	2.81062	1.1627	0.571813
1431640_at	4933431J24Rik	71298	2.54035	3.60291	2.08864	6.71225e-08	2.97979	3.22824	1.18792	0.0498707
1431643_at	Speer6-ps1	73266	2.55762	3.79161	2.35217	0.00515849	2.66171	3.08085	1.33714	0.25086
1431648_at	4930528F23Rik	75178	2.70609	3.91857	2.31736	0.00190267	2.63691	2.98736	1.27496	0.266812
1431663_a_at	Cntfr	12804	2.70161	4.87772	4.5193	0.00031387	2.6296	3.38076	1.68315	0.11377
1431675_a_at	Gtf2i		2.99308	4.49329	2.82883	5.75357e-06	3.58588	3.9065	1.24886	0.170592
1431685_at	4930549O18Rik	75335	2.61575	3.8148	2.29588	7.64798e-09	2.9343	3.09156	1.11516	0.19966
1431693_a_at	Il17b	56069	2.33177	3.71956	2.61676	0.00474368	2.37033	3.01772	1.56634	0.115571
1431722_a_at	Afmid	71562	2.78008	4.10093	2.49812	0.0059344	3.16329	3.42302	1.19725	0.510127
1431732_at	Spag16	66722	2.47178	3.72123	2.3775	4.1392e-06	2.52993	2.64424	1.08245	0.541066
1431733_at	Alpk1	71481	2.37266	3.59381	2.33134	0.0017872	2.41637	2.44442	1.01964	0.928135
1431745_a_at	Zc3h14	75553	4.7664	3.20054	2.96054	4.81577e-05	3.17406	3.04491	1.09365	0.646869
1431757_s_at	5033417F24Rik		2.53692	3.7481	2.31527	0.00592862	2.60023	2.78409	1.13592	0.610348
1431768_a_at	Prmt3	71974	2.56875	4.09908	2.88851	1.07515e-07	3.07121	3.02743	1.03081	0.807436
1431777_a_at	Hmgn3	94353	5.11695	3.50895	3.04827	0.000126783	3.44373	2.80301	1.5591	0.050751
1431839_a_at	Ccdc81	70884	2.53745	3.86349	2.50713	2.43979e-05	2.87582	3.05629	1.13325	0.426948
1431854_a_at	4930452B06Rik	74430	2.91986	4.91312	3.98136	4.41748e-08	2.56784	3.27073	1.62776	0.00404173
1431867_a_at	1700007B13Rik	71830	4.10783	5.17547	2.09602	0.000560611	4.82552	4.28045	1.45909	0.0312886
1431873_a_at	Tube1	71924	2.91529	4.01307	2.14025	0.000360586	2.91626	3.10669	1.1411	0.422894
1431946_a_at	Necab3	56846	2.39267	3.78339	2.62209	0.00443724	2.3911	2.71455	1.25132	0.418658
1431947_at	Ldlr	16835	2.81777	3.86749	2.07012	0.00483717	2.85793	3.26262	1.3238	0.190623
1431953_at	Atp8a2	50769	2.85581	4.41159	2.93993	9.31645e-05	2.79873	3.28948	1.40518	0.106994
1431964_at	4921518J05Rik	70912	2.40508	3.69484	2.44487	0.002665	2.41404	2.52071	1.07674	0.757222
1431966_at	Agbl3	76223	2.77898	4.04779	2.40962	1.37194e-07	2.92007	3.21531	1.22708	0.0607277
1432018_at	Ascl2	17173	2.60929	3.92204	2.48415	0.000473414	2.76283	2.9375	1.12871	0.548222
1432039_a_at	Lrp2bp	67620	2.94531	3.98985	2.06271	1.16984e-05	3.21795	3.30792	1.06435	0.593323
1432063_at	4833427F10Rik	74601	3.00762	4.1906	2.27045	0.00909998	3.08551	3.60187	1.43034	0.176717
1432104_a_at	Allc	94041	3.56964	2.45548	2.16469	2.13692e-05	2.54486	2.46244	1.05879	0.661002
1432113_at	Ccdc18	73254	2.63375	4.05792	2.68361	3.84043e-07	2.91855	3.22672	1.23814	0.0988949
1432121_a_at	Lrrc44	74435	2.81911	4.34003	2.86973	1.20451e-05	3.0263	3.44181	1.33377	0.100374
1432122_at	Lrrc44	74435	2.78	4.046	2.40494	1.78609e-06	2.80302	2.93653	1.09696	0.456049
1432144_a_at	Rchy1	68098	5.8335	3.06378	6.81978	0.00205828	4.59254	3.63949	1.93597	0.192707
1432149_at	Dph1	116905	2.30411	3.51043	2.30749	0.00398736	2.34935	2.40912	1.0423	0.860266
1432150_at	Tmem59	56374	2.67131	4.01583	2.53946	6.44631e-08	2.87214	3.09353	1.16585	0.157078
1432156_a_at	Rnf32	56874	2.29221	3.392	2.14324	0.00160469	2.23534	2.92363	1.61137	0.0196447
1432158_a_at	Trappc2	66226	5.7877	2.33822	10.9244	1.08667e-05	5.25947	4.13701	2.17718	0.0515574
1432161_a_at	Ptar1	72351	2.64668	3.69349	2.06596	2.46544e-05	2.94056	3.06711	1.09168	0.480077
1432169_at	4930523O13Rik	74726	2.75263	3.75735	2.00656	3.6279e-06	2.96372	3.19292	1.17219	0.132397
1432173_at	Serpinb12	71869	2.5409	4.00138	2.75199	8.57191e-05	2.69297	2.71651	1.01645	0.93187
1432176_a_at	Eng	13805	8.50598	3.65445	28.8706	0.0025149	7.09589	5.00425	4.26233	0.114529
1432179_x_at	2810433K01Rik	66468	3.18564	4.64322	2.74648	0.000782269	3.20654	3.45942	1.19158	0.458155
1432218_a_at	Nol9	74035	3.43284	4.99281	2.94848	0.00122721	3.28385	4.08199	1.73885	0.0454427
1432235_at	Epsti1	108670	3.76159	2.51407	2.37433	0.00852728	2.79302	2.40015	1.313	0.320203
1432253_at	4921523P09Rik	70926	2.57515	3.71007	2.19606	0.000705206	2.7491	3.05796	1.23872	0.243852
1432270_a_at	Chmp5	76959	10.1786	4.74088	43.3434	1.36716e-06	9.57766	8.40052	2.26127	0.127021
1432283_at	4930417G10Rik	74855	2.80949	4.48908	3.20339	4.2951e-11	2.90316	3.08248	1.13235	0.167716
1432289_a_at	Jsrp1	71912	3.00594	5.00089	3.98602	0.000748285	2.97516	3.25507	1.21412	0.545772
1432334_at	Cylc2	74914	2.77093	3.79272	2.03044	0.00470653	3.37362	3.21464	1.1165	0.589875
1432335_at	4930551O13Rik	75263	2.49424	4.84315	5.0944	0.000138652	2.50755	2.5889	1.05801	0.8602
1432346_a_at	Cdh23	22295	2.63946	3.70386	2.0913	0.0021576	2.8443	2.83086	1.00936	0.961349
1432362_at	Cenpp	66336	3.174	4.23951	2.09291	0.00105394	3.53471	3.41598	1.08577	0.643186
1432365_a_at	4930556L07Rik	75283	2.47819	3.60121	2.17802	0.0032244	2.48682	2.7143	1.17079	0.462109
1432371_a_at	1700109K24Rik	74303	2.77424	4.53751	3.39468	0.000223492	2.74169	3.02319	1.21546	0.439956
1432376_at	3830403N18Rik	70691	2.77474	4.54829	3.41893	4.18972e-07	3.69061	3.53647	1.11276	0.498504
1432398_at	1700084J12Rik	73486	2.66101	4.2232	2.95301	4.09894e-08	2.76187	2.90111	1.10133	0.423892
1432405_a_at	Plcz1	114875	2.53593	3.61007	2.10546	7.00921e-08	2.85966	3.06526	1.15317	0.104308
1432417_a_at	Tspan2	70747	4.54081	2.75297	3.45298	0.000749438	2.54472	2.5546	1.00687	0.980935
1432452_at	1700054O19Rik	74272	3.02815	4.10904	2.11535	0.00592323	3.64902	3.76749	1.08559	0.712494
1432459_a_at	Zbtb32	58206	3.84704	5.41147	2.9576	0.000136369	3.75925	4.51662	1.6904	0.0206091
1432481_a_at	Lyzl6	69444	2.59524	4.41554	3.53155	3.50692e-07	3.0109	3.32483	1.24308	0.181063
1432491_at	Pcdh8	18530	2.52118	3.62555	2.15005	0.00191734	2.54532	2.66341	1.0853	0.677747
1432499_a_at	Ube4b	63958	2.57648	4.11384	2.90262	0.000139872	2.90351	2.80022	1.07422	0.733058
1432511_s_at	Cep27	66296	2.97627	4.07483	2.1414	0.00231378	3.73615	3.25647	1.39443	0.106831
1432512_at	4931433A01Rik	78933	2.62734	4.22625	3.02914	1.85429e-07	2.94336	3.16065	1.16254	0.269361
1432516_at	4930447F04Rik	74862	2.71398	3.89929	2.27412	3.44738e-08	2.76149	2.93587	1.12848	0.18796
1432517_a_at	Nnmt	18113	4.336	3.19135	2.21093	0.000849044	3.36059	3.02891	1.25848	0.224306
1432519_at	1810059H22Rik	69820	2.43979	4.64225	4.60264	6.67881e-08	2.43394	2.52233	1.06318	0.725018
1432537_at	4930465A12Rik	74989	2.40196	3.73731	2.52335	0.00915822	2.46321	2.54077	1.05523	0.854504
1432539_a_at	Nup54	269113	2.57452	4.26842	3.23531	0.00125024	2.98143	3.20264	1.16571	0.594487
1432560_at	1700127D06Rik	76999	2.70664	4.40392	3.24289	3.69218e-05	3.49836	2.98871	1.4237	0.098006
1432564_at	1700066C05Rik	78654	2.50976	4.08877	2.98766	9.96083e-05	2.65185	2.90705	1.1935	0.401182
1432566_at	1700129I15Rik	78478	2.6489	4.49534	3.59613	0.00189375	3.04648	3.66113	1.53119	0.202733
1432586_at	5730596P11Rik	77012	2.56643	4.44581	3.67918	2.95752e-07	3.0571	3.13806	1.05772	0.730554
1432587_at	5730596P11Rik	77012	3.06217	4.28024	2.32635	0.0027113	3.31571	3.95802	1.56082	0.058998
1432590_at	4930573O21Rik	114670	2.80535	5.02067	4.64386	0.00261652	4.1818	4.30674	1.09047	0.832568
1432630_at	Tnks	21951	2.16367	3.6171	2.73859	0.000260879	2.16458	2.20892	1.03121	0.883589
1432640_at	4633401L03Rik	70825	2.91632	4.1751	2.39294	7.88963e-08	3.02839	3.22448	1.14559	0.18478
1432671_at	4933407A17Rik	75726	2.65622	3.73896	2.11807	0.000136589	2.92947	3.14743	1.16309	0.310936
1432690_at	9030407C09Rik	71533	2.50508	3.71179	2.30811	0.00376254	2.70793	2.79442	1.06178	0.797578
1432701_at	2810403G07Rik	69960	2.72666	3.92217	2.29025	0.000498948	3.07243	3.48804	1.33386	0.12725
1432725_at	4930445G23Rik	74658	2.59612	4.60984	4.03822	2.70205e-07	3.04745	3.81752	1.70535	0.00505597
1432796_at	3110067C02Rik	73202	2.55929	3.56593	2.00923	0.00220143	2.7014	3.43539	1.66323	0.00986618
1432807_at	5830426K05Rik	76053	3.08066	4.28918	2.31101	0.0017724	3.06078	3.71349	1.57211	0.0430904
1432813_at	2900064F13Rik	73043	2.86029	3.89302	2.04589	1.8439e-05	2.83675	3.49662	1.57994	0.000800725
1432822_at	4930557B21Rik	75308	2.58031	4.31916	3.3377	0.000725857	2.58392	2.7063	1.08852	0.760417
1432851_at	Phactr1	218194	3.15183	4.74929	3.02609	0.00113997	3.31042	3.24613	1.04557	0.867968
1432883_at	4932431P20Rik	114675	2.81709	5.01498	4.58808	0.000285844	3.12082	4.03463	1.88402	0.0578178
1432896_at	9030409K20Rik	74538	4.50208	7.69684	9.15631	0.0073144	4.02121	4.64083	1.53648	0.528262
1432970_at	4933423K11Rik	71157	2.1938	3.48889	2.45392	0.000590679	2.20988	2.85799	1.56711	0.0353107
1432975_at	2310038E17Rik	71903	3.41459	4.87812	2.75782	0.00143615	3.82984	4.34162	1.4258	0.168447
1432977_at	9030607L02Rik	75754	2.65057	3.94458	2.45209	3.82704e-06	2.84188	3.17087	1.25613	0.0967301
1433029_at	Kcnj9	16524	2.2777	3.88627	3.04948	0.00278435	2.29399	2.85398	1.47426	0.203589
1433071_at	6430605C03Rik	76203	2.83764	4.06376	2.33937	1.03734e-05	2.95151	3.23673	1.2186	0.153896
1433083_at	4930448K20Rik	74662	2.51089	4.21038	3.24785	4.00007e-05	2.8099	3.03421	1.16822	0.458469
1433109_at	Mif	17319	2.48225	3.69617	2.31967	0.00499087	2.58813	3.03566	1.36371	0.211866
1433137_at	5031415H12Rik	75984	2.40472	3.7934	2.61839	0.00454915	2.46316	2.85561	1.31262	0.329055
1433168_x_at	5830456J23Rik	76105	2.59635	4.3052	3.26898	1.77242e-08	3.17002	3.35898	1.13994	0.299713
1433183_at	6720477C19Rik	77731	2.71295	3.73893	2.03633	8.87125e-06	2.69448	2.96599	1.20707	0.10329
1433191_at	A430105P17Rik	77768	2.67356	3.90818	2.35319	2.05576e-06	3.49742	3.58691	1.06399	0.610677
1433207_at	5033430J17Rik	76004	2.73811	4.56528	3.54842	0.00194993	2.7036	3.08247	1.30032	0.423806
1433229_at	9430031J08Rik	77301	2.68995	4.03183	2.53481	0.00583776	2.81364	3.00075	1.13848	0.638868
1433255_at	8430437B07Rik	71507	3.28496	4.94948	3.17007	0.00359035	3.30202	3.95285	1.57007	0.168214
1433258_at	A330102K18Rik	77919	2.73372	3.96428	2.34657	1.38617e-06	2.84485	3.1391	1.22625	0.094009
1433272_at	A430110A21Rik	77788	3.09853	4.65639	2.94416	0.00935034	3.593	2.97142	1.53856	0.217153
1433280_at	4933417G07Rik	71182	3.09886	5.09025	3.97621	0.000277657	3.2937	3.66047	1.28946	0.383583
1433282_at	Orly	75204	2.52629	3.57712	2.07171	2.55479e-08	2.70758	2.87344	1.12183	0.152018
1433283_s_at	Orly	75204	3.5075	4.91524	2.65321	0.0028107	3.4845	4.40983	1.89912	0.0216853
1433294_at	4930449I04Rik	73955	2.41519	4.67021	4.77339	0.000187908	2.45893	3.03905	1.49497	0.211189
1433300_at	2900005I04Rik	72861	2.57762	4.08724	2.84736	1.94443e-07	2.92774	3.49019	1.47677	0.00525689
1433326_at	4930488N24Rik	75011	2.39132	3.64568	2.38561	0.00856969	2.36493	2.98448	1.5364	0.125225
1433342_at	5730416F02Rik	70550	2.78588	5.13077	5.08021	2.72502e-05	3.10116	4.15334	2.07365	0.0147746
1433361_at	4930527F18Rik	75167	2.55301	3.73174	2.26378	0.000660964	3.2327	3.42538	1.14289	0.476591
1433365_at	4930563N14Rik	67668	2.64892	3.86864	2.32903	2.57787e-05	2.66092	2.85678	1.1454	0.352011
1433371_at	5430427N15Rik	319220	2.85567	3.98202	2.18306	0.000216919	2.96847	3.15699	1.13959	0.417203
1433373_at	Supt7l	72195	2.54337	4.11032	2.96278	1.61513e-07	2.77394	3.08434	1.24005	0.109893
1433383_at	1500002K03Rik	76682	3.51609	7.00006	11.1887	6.23739e-05	4.0488	5.26213	2.31872	0.0679552
1433387_at	2900022M07Rik	72951	2.61349	3.88926	2.42127	0.000337208	2.85941	3.34135	1.39662	0.0872253
1433404_at	4930423O20Rik	73946	2.80755	3.95096	2.20903	0.00615332	3.56946	3.73092	1.11842	0.63712
1433409_at	C030014O09Rik	77463	2.35854	3.52955	2.25169	0.00809387	2.37659	2.93014	1.4677	0.138155
1433417_at	8030497O21Rik	77506	2.55791	3.87928	2.49903	5.11286e-05	2.49426	3.17366	1.60148	0.0086675
1433419_at	4930405A07Rik	73920	2.46452	3.88897	2.68412	1.39854e-06	2.76922	2.88958	1.087	0.542874
1433423_at	2210008N01Rik	76579	3.41744	4.91089	2.81561	0.00129284	3.53564	4.25991	1.65207	0.0581541
1433433_at	Myst2	217127	4.90011	3.72778	2.25375	5.58215e-05	4.00983	3.69309	1.24551	0.147021
1433439_at	Cpne1	266692	7.28223	3.28946	15.92	0.00084352	6.68482	6.36451	1.2486	0.73233
1433443_a_at	Hmgcs1		8.84687	5.37045	11.1303	0.00137935	9.46196	9.09546	1.28922	0.670437
1433444_at	Hmgcs1		6.22573	3.02383	9.20166	0.00030162	3.98873	4.73281	1.67491	0.277713
1433445_x_at	Hmgcs1		6.11481	3.33381	6.8733	0.00030996	4.4819	5.00536	1.43739	0.378307
1433455_at	LOC100047863	100047863	7.44925	5.10619	5.07376	0.00766923	7.16028	6.52756	1.55048	0.385196
1433459_x_at	Prss2	22072	2.76921	3.93287	2.24026	3.419e-07	2.77375	2.97132	1.14677	0.186955
1433469_at	Lrrn2	16980	2.59365	4.21341	3.07323	8.71536e-05	2.67093	2.85226	1.13393	0.554734
1433475_a_at	C78339	97863	10.9638	4.86938	68.329	0.00209412	9.8535	9.20062	1.5723	0.680357
1433476_at	C78339	97863	7.82335	3.16219	25.3015	0.00176497	5.61427	4.09404	2.86837	0.208051
1433480_at	2900010J23Rik	72931	6.9743	4.88066	4.26825	0.000968753	6.26926	5.86656	1.32198	0.421956
1433488_x_at	Gns	75612	11.1351	4.20495	121.948	1.92509e-09	11.8789	11.3288	1.4642	0.396414
1433507_a_at	Hmgn2		8.17663	4.60705	11.8727	0.00448685	7.78761	7.49522	1.22467	0.774641
1433525_at	Ednra	13617	4.74965	3.34823	2.64161	0.00581565	3.70171	3.01477	1.60987	0.108338
1433526_at	Klhl8	246293	2.87213	3.88476	2.01759	0.00285027	2.79309	3.15697	1.28688	0.191187
1433529_at	E430002G05Rik	210622	3.90071	2.76696	2.19428	0.00544754	3.31919	2.59347	1.65373	0.0381462
1433530_at	2210411K19Rik	70164	6.33268	4.25888	4.20993	0.00723812	5.90687	4.42363	2.79574	0.0271655
1433534_a_at	Cct2	12461	10.7867	7.30804	11.1476	0.0029504	10.0282	10.5403	1.4261	0.587812
1433537_at	Atrx	22589	9.32079	4.64592	25.5432	0.000167327	8.33475	6.74976	3.00004	0.10035
1433546_at	Gns	75612	7.81188	3.32087	22.4868	0.000191498	9.04618	7.90517	2.20535	0.217473
1433549_x_at	Rps21	66481	11.0923	7.7085	10.4383	0.000695042	10.8907	9.21121	3.20323	0.039628
1433558_at	Dab2ip	69601	4.71557	2.42121	4.90537	3.7472e-05	2.87472	2.85108	1.01652	0.953309
1433561_at	Centb2	78618	8.35411	4.67252	12.8313	0.000920433	7.28661	7.33719	1.03568	0.953662
1433562_s_at	Atp5f1	11950	10.1099	5.56781	23.2978	0.00119756	9.71747	9.8478	1.09454	0.90615
1433567_at	Gmps	229363	5.7484	2.89542	7.22494	0.00196989	5.7421	4.36263	2.60173	0.0708701
1433583_at	Zfp365		4.97464	3.40901	2.96007	0.00191691	3.7407	3.49331	1.18706	0.540127
1433588_at	D6Wsu116e	28006	5.58472	3.5778	4.01921	0.00138271	6.0841	5.77508	1.23887	0.535314
1433592_at	Calm1	12313	6.15001	4.02477	4.36277	0.00238779	4.59529	4.08241	1.42689	0.364633
1433605_at	Inpp5a	212111	5.79355	2.78128	8.06834	0.00106095	4.59192	3.89273	1.6236	0.338814
1433611_s_at	Bud31	231889	7.57638	4.92812	6.26911	0.00686704	8.05162	7.11159	1.91857	0.249186
1433613_at	Pank3	211347	5.96031	2.78177	9.05394	0.00371945	4.95718	4.7432	1.15988	0.809332
1433615_at	Tmem117	320709	2.86713	3.90113	2.04769	0.00340538	2.88005	3.24076	1.28405	0.21388
1433616_a_at	2310028O11Rik	433771	8.33763	4.40613	15.2581	0.00022873	8.08725	6.75863	2.51163	0.110831
1433619_at	AI894139	101197	2.87989	4.0801	2.29775	0.00143374	3.03667	3.25873	1.1664	0.459067
1433623_at	Zfp367	238673	4.89906	3.16335	3.33041	0.00513123	4.24462	3.85996	1.30555	0.449483
1433624_at	5830434P21Rik	227723	6.69975	3.7182	7.89838	0.000488955	5.60843	5.10385	1.4187	0.447686
1433626_at	Plscr4	235527	4.66383	3.36433	2.46143	0.000157528	3.25809	3.20668	1.03628	0.842364
1433634_at	Irf2bp2	270110	6.70035	2.69507	16.0587	0.00540607	7.73449	5.01447	6.58881	0.0285988
1433639_at	5730593F17Rik	215512	4.57836	2.97202	3.04479	2.2035e-07	2.74708	2.82231	1.05353	0.702967
1433645_at	Slc44a1	100434	8.63688	4.57916	16.6532	0.000129597	7.88203	6.66439	2.32566	0.134627
1433650_at	Haghl	68977	2.91387	3.99488	2.11553	0.00382875	2.87786	3.39103	1.42718	0.100303
1433654_at	Mgea5	76055	9.7653	5.6613	17.196	0.00213052	9.74525	9.89662	1.11062	0.887242
1433655_at	Rnf141	67150	6.96885	3.48932	11.1543	0.00119458	7.20737	5.51034	3.24233	0.0548633
1433668_at	Pnrc1	108767	10.7251	7.28315	10.8674	0.00509406	10.2398	11.8189	2.98774	0.124839
1433670_at	Emp2	13731	8.55926	5.23499	10.0162	3.28534e-05	6.58926	5.03271	2.94151	0.0125062
1433673_at	E130309D14Rik	432582	2.66758	4.32124	3.14631	0.0006852	2.86239	3.72206	1.81462	0.0316782
1433676_at	Wnk1	232341	10.3284	5.79299	23.189	7.64463e-05	10.0842	10.2157	1.09538	0.876654
1433680_x_at	Siva1		6.33394	4.32246	4.03196	0.00593439	5.75345	5.33009	1.34105	0.481136
1433689_s_at	Rps9	76846	7.42061	4.62834	6.92716	0.00772877	7.94071	6.46528	2.78066	0.0973244
1433698_a_at	Txnl4a	27366	5.79845	3.16789	6.19267	0.00893309	6.45779	4.84424	3.06004	0.0619236
1433702_at	Ermp1	226090	5.80621	2.49931	9.89639	0.00782488	5.42962	3.20206	4.68342	0.0383212
1433703_s_at	Bahd1	228536	3.18951	4.48107	2.44794	0.00241518	3.23712	3.49189	1.19314	0.457898
1433704_s_at	Tloc1	69276	9.48548	4.91599	23.7441	0.000665889	10.0276	8.68705	2.53242	0.207518
1433708_at	Srp68	217337	4.67459	2.85958	3.51863	0.0026649	5.06737	4.02656	2.05738	0.0410604
1433712_at	AW555464	217882	4.42896	2.80805	3.07568	7.42126e-05	2.71308	2.78588	1.05176	0.809499
1433714_at	Sult4a1	29859	3.22908	4.40377	2.25745	0.00179705	3.12567	3.34189	1.16169	0.472807
1433718_a_at	LOC100047028	100047028	6.96575	3.52765	10.8386	0.000301051	5.76354	4.90241	1.81646	0.242968
1433721_x_at	Rps21	66481	11.2442	7.836	10.6161	0.000632586	11.3066	9.27628	4.08501	0.0145892
1433722_at	Akap13	75547	6.80466	3.73658	8.38658	9.22961e-07	7.42376	6.94946	1.38924	0.257414
1433723_s_at	Serf2	378702	9.11933	2.53713	95.816	1.73067e-05	9.08601	6.92881	4.46048	0.0577991
1433729_x_at	Pmpcb	73078	6.17982	4.12709	4.14891	0.00150866	5.36745	5.54523	1.13115	0.729117
1433736_at	Hcfc1	15161	3.91946	2.49723	2.67999	0.00219251	3.49104	3.58457	1.06698	0.801172
1433741_at	Cd38	12494	6.52404	2.71179	14.0476	0.00136993	5.30855	6.55862	2.37853	0.193097
1433743_at	Dach1	13134	6.64249	4.44625	4.58281	0.000796787	4.09121	3.99765	1.067	0.854876
1433746_at	Wdr3	269470	7.70992	2.97591	26.6121	0.00021398	8.96854	6.97766	3.97478	0.0493571
1433748_at	Zdhhc18		6.54681	4.20693	5.06262	0.00464226	5.61003	5.28682	1.25111	0.631396
1433749_at	Gna13	14674	7.40173	3.06065	20.2672	8.59784e-08	7.74027	9.05213	2.48261	0.0148877
1433751_at	Slc39a10	227059	7.5734	2.87406	25.9801	0.00424819	6.75821	4.00907	6.72315	0.0488572
1433752_s_at	D030016E14Rik	320714	6.70424	4.92012	3.44406	0.00552921	5.30089	3.97555	2.5059	0.0180716
1433754_at	Mbnl2	105559	11.0554	6.57272	22.3572	0.00106653	9.95143	10.2866	1.26148	0.755924
1433755_at	Mier1	71148	6.37671	4.56504	3.51048	0.00249918	5.15651	5.47344	1.24568	0.511504
1433760_a_at	Rhbdd3	279766	3.94038	2.7093	2.34743	0.00257867	2.77437	2.73802	1.02551	0.911699
1433768_at	Palld	72333	5.51427	3.46522	4.13831	0.000803755	3.95175	3.38251	1.48374	0.240719
1433771_at	5730446C15Rik	226016	7.41103	4.44449	7.81658	0.00255563	6.11445	5.92264	1.14219	0.807988
1433776_at	Lhfp	108927	7.46252	2.77684	25.7353	1.70808e-06	4.37215	3.81598	1.47036	0.400904
1433777_at	L3mbtl2	214669	4.60169	3.37914	2.33358	0.00999949	3.70282	3.75737	1.03854	0.889449
1433781_a_at	Cldn12	64945	8.10712	4.17225	15.2938	0.00211145	5.38452	4.39636	1.98365	0.338828
1433782_at	Cldn12	64945	5.283	3.46241	3.53226	0.000280704	2.89443	3.02025	1.09113	0.742082
1433784_at	9030612M13Rik	208292	7.5245	4.44982	8.42504	0.0096233	7.39556	5.33327	4.17649	0.0449276
1433786_x_at	Serf2	378702	8.39956	2.3928	64.3005	6.68302e-07	9.33476	8.0807	2.38513	0.122986
1433787_at	Nell1	338352	2.61656	3.93622	2.49607	0.00121164	3.01228	3.01741	1.00356	0.987288
1433788_at	Nrxn3	18191	2.76738	4.60944	3.58521	4.67451e-06	3.06399	3.65106	1.50219	0.0433139
1433803_at	Jak1	16451	5.66319	3.13491	5.76883	0.00567424	5.73632	5.45301	1.21699	0.704698
1433806_x_at	Calr	12317	6.12386	2.27101	14.4486	0.000139826	6.8102	5.97169	1.78821	0.275233
1433823_at	Ptpdc1	218232	2.5849	3.72911	2.21026	5.84758e-07	2.96673	3.00288	1.02537	0.808865
1433833_at	Fndc3b	72007	8.17892	3.15317	32.5762	8.65597e-05	6.81956	8.51029	3.22819	0.0849967
1433834_at	March6	223455	8.68588	4.41187	19.3466	0.00146387	8.19576	7.55061	1.5639	0.545903
1433835_at	Ppp3cb	19056	6.97334	2.69302	19.4314	0.000265063	4.94204	3.32051	3.07701	0.0797863
1433855_at	Abat	268860	2.80731	4.51062	3.25648	8.34156e-07	2.72672	3.17499	1.3644	0.0588541
1433857_at	Fat1	14107	4.71257	2.88669	3.54524	0.00445946	3.03085	2.59048	1.35695	0.402236
1433866_x_at	Prdx1	18477	10.3428	6.46764	14.6739	4.12631e-08	10.461	10.86	1.31853	0.357047
1433868_at	Btbd3	228662	5.98673	2.52892	10.9877	0.000195815	4.11813	2.49841	3.07315	0.0290011
1433877_at	4732473B16Rik	100342	2.95368	4.61262	3.15783	6.23586e-07	3.21245	3.48957	1.21177	0.210727
1433897_at	AI597468	103266	8.6278	3.87007	27.0531	0.00111475	5.08534	5.85041	1.69946	0.507506
1433910_at	Zcchc6	214290	6.85583	3.71286	8.83339	0.00906109	7.37599	7.88152	1.41965	0.611914
1433913_at	C80913	19777	7.17387	3.50664	12.7042	0.000569499	6.3168	4.61015	3.26402	0.04805
1433914_at	AI747699	381236	6.60022	3.13905	11.0133	0.00930246	6.16235	4.58333	2.98767	0.160091
1433916_at	Vamp3	22319	7.60828	3.65912	15.446	1.33757e-05	7.90204	6.68371	2.32677	0.0677068
[truncated: 2,542 more rows]
