# Supplementary material for: A role for RNA post-transcriptional regulation in satellite cell activation
Source: Skelet Muscle. 2012 Oct 9;2:21. doi: 10.1186/2044-5040-2-21 (PMC3563611; doi:10.1186/2044-5040-2-21)
Supplement: Additional file 8 — Molecular Function: RNA Binding genes regulated during satellite cell activation. Excel spreadsheet (*.xlsx) of RNA binding proteins from Additional file 7 with gene identifiers of Probe set ID, representative gene symbol, and entrez gene ID. The relative expression data for genes that significantly change (ANOVA P ≤ 0.01, ≥ two-fold change) in wild type and in Sdc4−/− satellite cells isolated from uninjured TA muscle or from the TA 12 h post-muscle injury is represented as a log2. [file 2044-5040-2-21-S8.xlsx]

## Sheet: Reduced Table
Probe Set ID	Gene Symbol	Entrez Gene	WT 0h UI	WT 12h PI	p-value	Sdc4 UI	Sdc4 12h PI	p-value
1415876_a_at	Rps26	27370	10.354	8.52828	0.00556336	11.2709	10.2749	0.0742064
1415895_at	Snrpn; Snurf	20646; 84704	7.25315	4.9294	0.00153024	6.13448	7.56617	0.020771
1415963_at	Hnrph2	56258	8.17928	5.14278	0.000548454	7.14643	8.54773	0.0489912
1416150_a_at	Sfrs3	20383	9.7675	6.17041	3.09911e-05	9.54918	10.1495	0.340696
1416153_at	Srp54a; Srp54b; Srp54c	24067; 665155; 100101806	8.05694	3.258	0.000210215	8.41868	8.13352	0.771194
1416161_at	Rad21	19357	9.20798	6.18656	0.000211297	7.09251	7.00785	0.890901
1416420_a_at	Rpl9	20005	11.9604	9.80168	0.00171487	11.9677	11.0322	0.097773
1416791_a_at	Nxf1	53319	8.04037	5.40727	0.00048952	8.62744	8.77203	0.80427
1416904_at	Mbnl1	56758	10.3082	6.83145	0.00052756	10.0493	8.89625	0.146931
1416908_s_at	Tsn	22099	8.36684	4.11011	0.0030414	8.00379	6.83312	0.317083
1416941_s_at	Eif4h	22384	10.2246	3.49809	3.7133e-07	10.1345	9.9249	0.805921
1416973_at	Nhp2l1	20826	7.26536	4.2474	0.00385791	6.99495	6.32616	0.432242
1417054_a_at	0610009D07Rik	66055	7.59638	3.69178	0.00450239	7.8011	7.49964	0.787346
1417238_at	Ewsr1	14030	3.18986	6.06173	3.0021e-07	3.03453	3.7025	0.0732118
1417313_at	Lsm7	66094	5.12225	7.38613	0.000380984	5.06985	6.0329	0.0589295
1417351_a_at	Snrpa1	68981	8.31601	4.00226	0.000457829	7.8075	8.28979	0.612289
1417530_a_at	Srp9	27058	7.86243	5.04067	0.00645097	7.63532	7.03812	0.483883
1417615_a_at	Rpl11	67025	8.52516	6.44265	0.0034251	9.59778	8.00735	0.0104321
1417684_at	Thumpd3	14911	6.23098	2.52709	0.00292331	6.92566	5.64062	0.207745
1417718_at	Eif3g	53356	8.47342	4.74713	0.0024836	8.67658	7.93159	0.45343
1417762_a_at	Rpl8	26961	11.3228	7.18864	0.0008574	11.3196	10.4925	0.3978
1417791_a_at	Zfml	18139	6.49724	3.72375	0.00449519	5.44763	4.48509	0.232517
1417907_at	Ube2l3	22195	7.16144	2.18896	0.00254323	7.9632	6.2504	0.203327
1417927_at	Ddx19a	13680	4.91087	2.44654	0.000323959	3.90978	3.60771	0.56577
1417939_at	Rad51ap1	19362	2.48228	3.99656	5.12832e-08	2.61041	2.70859	0.56459
1418016_at	Pum2	80913	7.27304	4.20091	0.000999823	6.88945	5.94543	0.206107
1418245_a_at	Rbm9	93686	2.7443	4.24122	0.00819081	2.37434	3.13862	0.11133
1418656_at	Lsm5	66373	3.38232	4.48781	0.00636777	3.49727	3.75308	0.443672
1420042_at	Thoc1	225160	2.84488	4.06785	0.00487494	3.50629	3.39988	0.763649
1420043_s_at	Thoc1	225160	3.09274	4.79851	0.000859598	4.34906	4.06467	0.480023
1420142_s_at	Pa2g4	18813	6.03763	3.64638	0.0089181	5.55	3.97421	0.0461075
1420618_at	Cpeb4	67579	8.94502	5.39957	0.000499836	7.56072	9.38992	0.0280511
1420748_a_at	Adat1	30947	2.50522	3.87447	3.11888e-07	2.53217	2.62375	0.594812
1420952_at	Son	20658	8.79757	4.20448	4.43415e-05	9.5348	8.87112	0.421418
1421063_s_at	Snrpn; Snurf	20646; 84704	2.27124	4.68039	1.80874e-07	2.64556	2.9565	0.292767
1421838_at	Rps18	20084	2.62801	3.70959	2e-06	2.62737	2.98073	0.029226
1421982_a_at	Unc50	67387	6.99802	3.90678	0.00660021	6.34771	4.82106	0.111864
1422006_at	Eif2ak2	19106	3.38308	5.35623	0.000114888	3.75535	4.43683	0.084486
1422083_at	Tlr9	81897	2.34275	3.79427	0.00198724	2.49694	2.67813	0.629304
1422321_a_at	Sf1	22668	2.26311	3.45848	4.24457e-05	2.41726	2.40348	0.948299
1422660_at	LOC100043257	100043257	8.88858	5.50438	0.000599062	8.65441	9.67052	0.192741
1422848_a_at	Pabpn1	54196	8.11869	4.98038	0.000257844	8.29851	8.17706	0.852505
1422850_at	Pabpn1	54196	4.66916	3.01287	0.0091928	5.33835	3.99568	0.0167791
1423043_s_at	Ddx3x	13205	10.5057	4.64557	0.00135695	10.0804	9.69166	0.788262
1423045_at	Ncbp2	68092	3.96612	5.56482	0.00188214	4.23897	4.50474	0.518528
1423133_at	Cwc15	66070	6.7573	3.45642	0.000414027	6.43659	6.15197	0.692663
1423412_at	Rbm47	245945	2.5801	3.60935	0.000779809	2.81077	3.01652	0.393457
1423645_a_at	Ddx5	13207	9.4463	6.22646	2.33774e-05	8.74532	9.08012	0.541328
1423684_at	Hnrpk	15387	9.48534	6.59622	0.0038913	8.77601	8.44399	0.682577
1423709_s_at	Farsb	23874	6.9983	4.24186	0.00644439	7.79003	6.95487	0.319
1423763_x_at	Rps28	54127	12.632	7.5877	0.000502276	13.5875	12.311	0.261301
1423997_at	Csde1	229663	5.64025	2.65688	0.00470615	4.82004	3.9101	0.295187
1424000_a_at	Rps11	27207	12.5601	8.44273	0.000290758	13.1299	11.7978	0.1342
1424033_at	Sfrs7	225027	5.90644	3.70984	0.00771934	4.09837	3.68054	0.539352
1424343_a_at	Eif1a	13664	7.20579	4.40972	0.00155537	7.1616	7.58586	0.54659
1424452_at	Sltm	66660	6.46966	3.6386	0.00212005	5.96818	5.14533	0.270203
1425562_s_at	Trnt1	70047	6.44659	4.26085	0.00731276	5.22444	6.33495	0.107354
1425803_a_at	Mbd2	17191	3.11571	4.68027	0.00681211	3.53816	3.93685	0.404086
1426407_at	Cugbp1	13046	9.00707	4.07498	0.00205762	8.08241	8.07082	0.992759
1426419_at	Rbm26	74213	6.18752	3.6156	0.0066793	4.79974	4.84803	0.95044
1426439_at	Ddx3y	26900	2.87772	4.05048	0.000225952	3.03493	3.34204	0.210855
1426671_a_at	Rbm39	170791	8.4579	5.2314	0.00315367	6.81617	7.53321	0.419074
1426682_at	LOC100046343	100046343	9.86987	3.52614	0.00129534	9.11329	6.80383	0.147828
1426803_at	Rbm26	74213	4.41438	2.81976	5.77295e-07	2.80209	2.82788	0.901327
1426929_at	Celf4	108013	2.73105	5.8897	1.88406e-07	3.30379	4.1284	0.0406872
1427987_at	Safb2	224902	3.29077	4.40218	0.0012771	4.14716	3.90511	0.378504
1428224_at	Hnrpdl	50926	6.14319	3.36971	3.9855e-05	3.17279	3.34366	0.727938
1428489_at	Zcrb1	67197	7.6188	3.99237	0.00724513	7.3051	6.57093	0.509937
1428546_at	Syncrip	56403	6.1512	3.04314	0.00632054	5.51869	4.35285	0.218823
1428554_a_at	1810035L17Rik	380773	7.52281	3.13227	0.00695922	8.32095	5.52268	0.0454165
1428653_x_at	Elavl1	15568	2.89972	4.32845	9.79971e-07	2.88126	3.24168	0.0720364
1428728_at	Ddx51	69663	4.69858	5.7455	0.00348503	4.34038	4.95861	0.0419119
1428772_at	Xpot	73192	6.08948	3.43452	0.00993479	5.35979	5.66942	0.716456
1429359_s_at	Rbpms	19663	4.25161	2.89674	0.000148438	3.20097	2.58202	0.0289901
1431561_a_at	Dhx34	71723	3.62623	2.52868	0.00112599	3.50565	2.66984	0.00426072
1433689_s_at	Rps9	76846	7.42061	4.62834	0.00772877	7.94071	6.46528	0.0973244
1433708_at	Srp68	217337	4.67459	2.85958	0.0026649	5.06737	4.02656	0.0410604
1433754_at	Mbnl2	105559	11.0554	6.57272	0.00106653	9.95143	10.2866	0.755924
1434005_at	Rbms1	56878	6.87199	3.79244	0.00302026	6.98187	7.51335	0.526862
1434099_at	Ppargc1a	19017	2.51578	4.00099	3.57909e-07	2.76575	3.14601	0.0526815
1434100_x_at	Ppargc1a	19017	2.50239	4.17858	0.000364159	2.8703	3.36229	0.1813
1434305_at	U2af1l4	233073	4.52133	2.87246	0.000124661	3.98363	3.4394	0.10052
1434452_x_at	Eif2a	229317	6.69569	4.0752	0.00109555	4.03439	4.42819	0.53467
1434541_x_at	Khdrbs1	20218	7.19088	3.53408	0.00026814	7.0481	6.72403	0.671937
1434597_at	Larp5	217980	8.1419	4.83708	0.00964896	8.82616	9.79076	0.365021
1434624_x_at	Rps9	76846	11.1355	7.22105	1.03882e-06	7.5842	7.41039	0.743516
1434888_a_at	Matr3	17184	9.63292	5.24594	0.00153808	8.47409	8.23683	0.829022
1434933_at	Rc3h1	381305	7.97054	4.49145	0.00174737	7.21247	6.89498	0.719814
1434972_x_at	Sfrs1	20380	9.3155	6.5083	0.000524185	8.25673	8.72335	0.458799
1435103_x_at	Farsb	23874	9.52656	4.40662	0.00120201	9.09736	9.36147	0.832263
1435521_at	Msi2	76626	2.72986	3.76028	2.88408e-07	2.83762	2.81865	0.882638
1435544_at	Exosc6	72544	3.94221	5.47074	0.00708786	5.00823	4.24494	0.111609
1435811_a_at	Unc50	67387	7.54491	3.80822	0.00149584	6.60623	5.64168	0.30675
1435862_at	Son	20658	8.0794	5.65169	0.00658464	6.93834	8.47621	0.0450447
1436029_at	Bicc1	83675	5.00953	3.3213	0.00734238	4.29589	4.14771	0.774651
1436562_at	Ddx58	230073	4.49974	2.23065	8.75786e-06	3.88109	3.16677	0.0553064
1436586_x_at	Rps14	20044	11.8347	8.44616	0.00059154	12.2074	10.2922	0.0189607
1436775_a_at	Ankrd17	81702	3.76813	5.76771	0.00392588	4.46652	4.43645	0.957292
1436798_at	Rpl9	20005	4.14045	6.30664	7.12705e-05	4.17123	4.70443	0.193374
1436871_at	Sfrs7	225027	5.8731	3.30616	0.00471045	4.55066	4.5049	0.950605
1436885_a_at	Cherp	27967	7.25934	4.46989	0.00547435	6.97525	6.09687	0.289942
1437152_at	Mex3b	108797	5.03209	3.25395	9.4732e-05	3.02928	2.91403	0.733508
1437161_x_at	Rbpms	19663	3.88318	2.65055	0.00839606	3.60591	2.58803	0.0138922
1437193_s_at	Snrpb	20638	8.82434	5.03381	0.000169827	9.12579	7.91121	0.119718
1437328_x_at	Cpsf3	54451	3.04125	4.0917	0.000378661	3.24072	3.45081	0.358882
1437367_at	Bat1a	53817	2.55091	4.16985	0.00374264	2.60187	3.71887	0.0203301
1437626_at	Zfp36l2	12193	7.81673	2.76945	9.78666e-05	7.97324	6.16679	0.0707962
1437693_at	D1Pas1	110957	2.81642	4.4432	0.00114733	2.9572	3.1441	0.636086
1437706_x_at	Rps14	20044	11.9562	9.29198	0.000490796	11.8097	10.3955	0.0240287
1437773_x_at	Ddx17	67040	11.3286	7.85917	0.00476273	10.1661	10.3754	0.834244
1437837_x_at	Poldip3	73826	9.31621	4.09901	5.73032e-06	9.17377	9.45443	0.724721
1437838_x_at	Grsf1	231413	8.35085	3.57662	0.00310611	7.13768	6.09364	0.425556
1438080_at	Mrpl11	66419	2.96551	4.34312	0.0002231	2.99901	3.72151	0.0169252
1438291_x_at	Rpl37	67281	3.88336	2.82107	7.55159e-05	3.6796	2.71461	6.28153e-05
1438380_at	Ddx47	67755	2.69349	3.91569	9.70846e-06	2.94091	3.10664	0.396313
1438397_a_at	Rbm39	170791	5.66162	3.6624	0.00248793	4.94362	3.53373	0.0133257
1438420_at	Rbm39	170791	7.86125	4.17489	0.00321148	7.35868	7.15415	0.839371
1438440_at	Rnasen	14000	2.59691	3.73439	0.000962207	2.69156	3.09789	0.142539
1438505_s_at	Rnasen	14000	8.84323	4.4542	0.00514691	9.27978	7.39953	0.150978
1438554_x_at	Eif4h	22384	10.6273	3.33516	1.56298e-09	10.7138	10.6632	0.939638
1438832_x_at	Dhx30	72831	7.96233	5.64099	0.0060214	8.24226	7.10119	0.109037
1438969_x_at	Dhx30	72831	8.61378	5.62456	0.00544841	9.1076	7.37452	0.0582462
1440002_at	Rnmt	67897	2.36232	3.7428	0.00096857	2.41215	2.66856	0.437836
1440816_x_at	Ddx1	104721	8.60059	4.72303	0.000305324	8.33844	8.73003	0.633777
1443968_at	Adarb1	110532	2.37347	3.49269	0.0040104	2.54995	2.80324	0.425006
1444058_at	Dzip3	224170	2.77908	4.27376	0.00350478	2.95445	3.25596	0.468656
1444529_at	EG666806	666806	2.59219	3.91507	3.7783e-05	2.9521	3.31468	0.129679
1446120_at	Uhmk1	16589	2.58888	4.24382	0.00326599	2.74492	3.04258	0.5139
1447160_at	Nono	53610	6.05379	4.28818	0.000462289	5.16569	5.2332	0.862175
1447751_x_at	Dus2l	66369	4.67375	9.87923	0.00440685	6.18869	7.68939	0.317609
1448103_s_at	Nono	53610	8.53378	4.52415	0.00375034	8.99995	6.8468	0.0645558
1448176_a_at	Hnrpk	15387	7.36655	4.82055	0.00416789	7.54276	7.45175	0.899516
1448271_a_at	Ddx21	56200	5.26527	7.32542	0.00513484	6.37827	7.21533	0.172047
1448398_s_at	Rpl22	19934	4.29185	2.61237	9.0577e-06	3.3358	2.56597	0.00758506
1448715_x_at	Ccrn4l; Cog6; Sgip1	12457; 67542; 73094	8.55838	6.31378	0.003028	8.46862	8.93452	0.447696
1448778_at	Sfrs4	57317	3.74893	2.60911	0.00949818	3.34746	2.57236	0.0419144
1450644_at	Zfp36l1	12192	11.0509	8.47185	0.000107342	11.0261	10.7617	0.59503
1450838_x_at	Rpl37	67281	4.43627	6.65659	1.63855e-05	4.52828	5.37064	0.0295718
1450874_at	Matr3	17184	6.59941	3.51029	0.000638445	5.10309	6.25507	0.111512
1450891_at	Srp19	66384	6.00739	3.78445	0.000181193	5.40403	5.75525	0.435915
1450934_at	Eif4a2	13682	7.79517	3.61201	0.00231318	6.09295	7.40592	0.239625
1451101_a_at	Rps28	54127	13.2689	9.30528	0.000425388	13.7882	12.8316	0.275666
1451147_x_at	Csdc2	105859	3.70373	5.12943	0.00879937	3.72387	3.85496	0.770375
1451179_a_at	Qk	19317	9.96106	7.47635	0.00315856	9.39188	9.38992	0.997692
1451294_s_at	Snrpe	20643	9.97456	5.24426	4.89845e-05	10.1945	9.55452	0.454793
1451521_x_at	Eif4h	22384	7.3905	4.04706	3.70903e-05	7.57874	7.36682	0.718883
1451896_a_at	Cherp	27967	4.4335	2.30938	4.3902e-05	3.73436	4.13013	0.301867
1452155_a_at	Ddx17	67040	7.6648	4.82189	0.00578844	6.67126	7.05776	0.646829
1452519_a_at	Zfp36	22695	9.17813	5.11152	1.23159e-06	7.91176	8.01897	0.847564
1452734_at	Rnaset2a; Rnaset2b	100037283; 68195	9.70256	4.19646	0.000302611	11.2219	8.31567	0.0191923
1452749_at	Papd1	67440	6.49027	3.79143	0.00215657	5.2509	5.01091	0.733118
1453023_at	Ankhd1	108857	5.63311	3.68345	0.00686771	6.44362	5.11392	0.0330609
1453118_s_at	Rpl22	19934	11.6593	7.32861	0.000534834	12.1991	10.7631	0.147518
1453957_a_at	Igf2bp3	140488	2.70114	4.54732	3.53223e-05	2.69219	3.3383	0.0555971
1454615_x_at	Srp14	20813	10.616	5.05736	0.000192668	11.2974	9.91294	0.226603
1454652_at	Zranb2	53861	6.68588	2.30086	4.44449e-05	5.85362	5.78721	0.932359
1454689_at	Srrm1	51796	5.33917	2.8669	3.64193e-05	4.79701	4.74784	0.909804
1454760_at	Htatsf1	72459	8.59804	3.5736	0.00186248	8.32644	7.29318	0.425108
1454778_x_at	Gm10443	100043527	12.243	7.34464	0.000686072	13.1353	11.9293	0.288996
1454961_at	Synj1	104015	8.23005	4.42251	0.00280666	8.37634	9.09194	0.487165
1455060_at	G3bp1	27041	2.37257	3.38419	0.00336782	2.39232	2.56539	0.536074
1455103_at	LOC100046698	100046698	5.66091	3.11152	0.00735691	5.71036	3.69587	0.0160382
1455788_x_at	Poldip3	73826	8.10765	4.29408	5.30643e-05	8.11565	7.85106	0.702018
1455827_at	Mbnl2	105559	6.42108	2.83058	0.00173714	6.44432	4.41761	0.0348588
1455938_x_at	Rad21	19357	10.1505	6.04567	4.76754e-06	7.43377	8.94311	0.0217216
1455939_x_at	Srp14	20813	10.9656	5.80328	0.000846608	10.8781	10.4038	0.69551
1456012_x_at	Rnaset2a; Rnaset2b	100037283; 68195	11.8354	5.7648	3.79354e-07	12.5872	10.9264	0.040218
1456027_at	Rbm41	237073	3.92033	2.58305	0.00572639	2.53121	2.55398	0.954047
1456035_at	Nxf3	245610	2.50135	3.79853	1.21522e-07	2.9883	3.14215	0.321033
1456213_x_at	Qars	97541	5.3255	2.55345	1.86085e-05	4.78063	5.10929	0.47903
1456275_at	Mrpl21	353242	2.93211	4.16213	0.00295626	2.90953	3.03863	0.698753
1456373_x_at	Rps20	67427	13.106	12.006	0.00555201	13.0924	12.4724	0.0656644
1456528_x_at	Ncl	17975	8.49774	9.71366	0.00576927	9.04888	9.70226	0.0797688
1456726_x_at	Qars	97541	8.41222	3.99398	5.64931e-05	9.11084	7.44084	0.047341
1456728_x_at	Aco1	11428	8.06166	2.68761	0.00307839	6.23272	4.00471	0.137594
1458439_a_at	Dzip3	224170	2.76364	4.38324	0.000476867	2.75773	3.097	0.347799
1460175_at	Rps23	66475	10.3529	8.00275	9.70903e-05	10.6913	9.46	0.0108861
1460240_a_at	Hnrnpc	15381	10.1365	3.92619	9.53537e-05	11.0211	10.4995	0.65958
1460547_a_at	Hnrpk	15387	12.5035	8.66026	0.00591244	12.2335	12.3476	0.920328
